# Supplementary material for: The chromatin accessibility dynamics during cell fate specifications in zebrafish early embryogenesis
Source: Nucleic Acids Res. 2024 Feb 14;52(6):3106–20. doi: 10.1093/nar/gkae095 (PMC11014328; doi:10.1093/nar/gkae095)
Supplement: gkae095_Supplemental_Files [file gkae095_supplemental_files.zip]

Archive with 6 entries (6 files):
- supplementary_figures.pdf
- Supplementary_Table_1.csv
- Supplementary_Table_2.csv
- Supplementary_Table_3.xlsx
- Supplementary_Table_4.tsv
- Supplementary_Table_Legends.docx
