# Supplementary material for: The chromatin accessibility dynamics during cell fate specifications in zebrafish early embryogenesis
Source: Nucleic Acids Res. 2024 Feb 14;52(6):3106–20. doi: 10.1093/nar/gkae095 (PMC11014328; doi:10.1093/nar/gkae095)
Supplement: gkae095_Supplemental_Files [file gkae095_supplemental_files.zip › Supplementary_Table_1.csv]

cell	nCount_peaks	nFeature_peaks	dup_level	library_size	mt_content	sequencing_depth	mapping_rate	frac_open	frip	uniq_nuc_frags	batch	nucleosome_signal	TSS.enrichment	stage	pass_QC	BBKNN_UMAP_1	BBKNN_UMAP_2	cell_colour	hpf
zf_3.0hpf_plate1_001	10397	9091	0.73835	16636	0.543243	109619	75.33	2.4214	54.1021	16111	1k_batch1	1.19905956112853	2.08723315519432	1k	yes	-3.8256724	9.086261	#a9c9ed	3.0 hpf
zf_3.0hpf_plate1_002	10595	9601	0.783462	16261	0.261308	132806	74.96	2.5938	55.8639	16031	1k_batch1	1.82129963898917	2.76099739186987	1k	yes	-1.266153	9.470744	#a9c9ed	3.0 hpf
zf_3.0hpf_plate1_003	16457	14801	0.490991	32234	0.164177	93774	72.68	3.9859	60.6435	24932	1k_batch1	0.974766355140187	2.29930840863317	1k	yes	-2.3538654	7.2246027	#a9c9ed	3.0 hpf
zf_3.0hpf_plate1_004	9130	8305	0.805789	14267	2.434721	123538	76.16	2.2046	52.3042	13825	1k_batch1	1.4622641509434	2.96925296925297	1k	yes	-2.0217202	10.643882	#a9c9ed	3.0 hpf
zf_3.0hpf_plate1_005	82759	58763	0.804349	127375	0.478302	1095480	77.7	15.1151	52.4295	125884	1k_batch1	1.25839951130116	2.3859097781069	1k	yes	-2.1276908	1.4794831	#a9c9ed	3.0 hpf
zf_3.0hpf_plate1_006	7932	7235	0.796801	12709	4.682168	102464	78.57	1.948	52.0673	12011	1k_batch1	1.52789699570815	2.43645243645244	1k	yes	-2.4151077	10.269606	#a9c9ed	3.0 hpf
zf_3.0hpf_plate1_007	18369	16108	0.760256	31651	0.759502	221690	75.69	4.1997	48.1061	30837	1k_batch1	1.90078328981723	1.89310689310689	1k	yes	-2.5931535	7.079542	#a9c9ed	3.0 hpf
zf_3.0hpf_plate1_008	13629	12250	0.767372	26806	6.895375	180025	78.69	3.1185	40.0758	24561	1k_batch1	0.941747572815534	1.61570712751815	1k	yes	-2.9644213	7.9499207	#a9c9ed	3.0 hpf
zf_3.0hpf_plate1_009	6807	6347	0.744033	10515	0.779499	72653	74.87	1.743	56.8547	10183	1k_batch1	1.44406779661017	2.74107914557353	1k	yes	-2.81002	11.408991	#a9c9ed	3.0 hpf
zf_3.0hpf_plate1_010	30813	22984	0.81005	57462	2.426513	524527	76.6	5.8517	43.3341	55733	1k_batch1	0.774387193596798	1.47652933576687	1k	yes	-2.8413837	4.484068	#a9c9ed	3.0 hpf
zf_3.0hpf_plate1_011	57001	44248	0.771769	98189	0.732839	719864	75.36	11.3581	47.9431	96038	1k_batch1	1.1469052945563	2.02654488368774	1k	yes	-2.7439523	1.0143678	#a9c9ed	3.0 hpf
zf_3.0hpf_plate1_012	54274	41335	0.80823	90662	1.982418	801145	75.13	10.6003	48.6197	88306	1k_batch1	1.62956945572705	2.22480931142348	1k	yes	-1.1664723	2.8027394	#a9c9ed	3.0 hpf
zf_3.0hpf_plate1_013	5084	4545	0.786415	9259	2.882096	74283	74.82	1.2219	45.8679	8896	1k_batch1	0.787018255578093	2.47752247752248	1k	yes	-3.5511158	11.648444	#a9c9ed	3.0 hpf
zf_3.0hpf_plate1_014	37125	30111	0.744901	56791	1.479343	391871	74.26	7.8758	55.3473	54610	1k_batch1	2.48464419475655	2.96428310365593	1k	yes	-0.019656172	4.210982	#a9c9ed	3.0 hpf
zf_3.0hpf_plate1_015	893	880	0.615034	1782	2.932002	6859	74.7	0.227	44.8222	1556	1k_batch1	0.705882352941177	3.02554588268874	1k	yes	-0.7850197	15.882756	#a9c9ed	3.0 hpf
zf_3.0hpf_plate1_016	9301	8486	0.757145	17635	0.260116	122232	74.88	2.2121	43.6734	17255	1k_batch1	0.846461949265688	1.71574457288743	1k	yes	-3.3891425	8.913412	#a9c9ed	3.0 hpf
zf_3.0hpf_plate1_017	17723	15492	0.794318	29413	4.072321	235736	76.0	4.0876	49.0891	27961	1k_batch1	1.77044476327116	2.25324413806089	1k	yes	-2.990994	6.6832943	#a9c9ed	3.0 hpf
zf_3.0hpf_plate1_018	7921	3720	0.772562	9380	16.745997	68965	76.91	1.1231	42.8278	7696	1k_batch1	6.07762557077626	2.37004374935408	1k	no			#a9c9ed	3.0 hpf
zf_3.0hpf_plate1_019	1658	1611	0.805252	2956	2.928158	23791	79.47	0.4284	47.8039	2851	1k_batch1	0.536082474226804	1.41149173407238	1k	yes	-1.5850785	15.640517	#a9c9ed	3.0 hpf
zf_3.0hpf_plate1_020	32666	26862	0.785644	53011	0.396697	428405	74.37	7.0733	51.1415	52225	1k_batch1	1.81598062953995	2.10872718612657	1k	yes	-3.7694898	3.2395096	#a9c9ed	3.0 hpf
zf_3.0hpf_plate1_021	6338	5932	0.783935	10650	2.507599	81344	77.18	1.5703	48.4185	10264	1k_batch1	1.81553398058252	2.70191347114424	1k	yes	-3.3262362	11.268555	#a9c9ed	3.0 hpf
zf_3.0hpf_plate1_022	9790	8690	0.773153	17309	4.547852	122747	77.98	2.261	45.3672	16287	1k_batch1	1.65822784810127	1.57342657342657	1k	yes	-2.9360273	9.122957	#a9c9ed	3.0 hpf
zf_3.0hpf_plate1_023	6096	5579	0.793273	9497	2.72051	75637	78.23	1.5002	52.3326	9154	1k_batch1	1.6304347826087	2.23068071169337	1k	yes	-3.1661367	11.488601	#a9c9ed	3.0 hpf
zf_3.0hpf_plate1_024	14380	12597	0.778662	22729	2.74522	171456	77.29	3.3181	52.333	21823	1k_batch1	2.20292887029289	2.56362342693278	1k	yes	-0.47560865	8.496843	#a9c9ed	3.0 hpf
zf_3.0hpf_plate1_025	47823	37924	0.793722	73690	0.150654	633742	75.38	9.8455	53.5821	72905	1k_batch1	1.66982182628062	2.42543380373292	1k	yes	-0.86310744	3.413899	#a9c9ed	3.0 hpf
zf_3.0hpf_plate1_026	20601	17740	0.788682	33173	2.625327	268625	75.17	4.6921	51.1467	31972	1k_batch1	1.26460481099656	1.91157679529773	1k	yes	-3.3446832	5.9429917	#a9c9ed	3.0 hpf
zf_3.0hpf_plate1_027	51580	39025	0.802139	82073	0.212366	714638	75.51	10.1275	50.9759	81290	1k_batch1	1.25740090316106	1.92254758728747	1k	yes	-3.0708413	1.3430232	#a9c9ed	3.0 hpf
zf_3.0hpf_plate1_028	8143	7391	0.771985	11420	0.275482	94774	73.54	2.0576	63.0276	11222	1k_batch1	1.93670886075949	2.79248310744374	1k	yes	-0.6773795	11.021575	#a9c9ed	3.0 hpf
zf_3.0hpf_plate1_029	6695	6325	0.762459	12747	6.833786	86113	78.69	1.6702	44.0324	11670	1k_batch1	0.865934065934066	2.19203873050027	1k	yes	-3.0646498	10.404933	#a9c9ed	3.0 hpf
zf_3.0hpf_plate1_030	4395	3920	0.790642	7803	1.565938	63672	74.6	1.0549	47.1593	7606	1k_batch1	1.0225988700565	1.31232403959677	1k	yes	-2.938462	12.6031475	#a9c9ed	3.0 hpf
zf_3.0hpf_plate1_031	58474	42061	0.796687	91002	0.200598	774814	76.05	10.9928	52.9054	90049	1k_batch1	1.52645020065669	2.17794376009386	1k	yes	-3.6451213	1.1761767	#a9c9ed	3.0 hpf
zf_3.0hpf_plate1_032	10351	9118	0.803915	17614	0.594626	150173	77.45	2.3897	48.0818	17386	1k_batch1	0.861111111111111	2.23235411205336	1k	yes	-3.1502736	9.427702	#a9c9ed	3.0 hpf
zf_3.0hpf_plate1_033	7219	6453	0.757348	12821	2.377923	91746	73.41	1.7076	47.5664	12275	1k_batch1	2.05864197530864	2.18219280719281	1k	yes	-2.4582334	11.031053	#a9c9ed	3.0 hpf
zf_3.0hpf_plate1_034	12781	11447	0.78842	18994	0.808597	160461	75.17	3.0989	57.3412	18646	1k_batch1	1.45777777777778	2.70909215008594	1k	yes	-1.5088266	8.630703	#a9c9ed	3.0 hpf
zf_3.0hpf_plate1_035	33402	27820	0.795054	52792	0.517927	443154	74.84	7.303	51.9398	52053	1k_batch1	1.5357385976855	2.57508159415516	1k	yes	-1.8703121	3.4374332	#a9c9ed	3.0 hpf
zf_3.0hpf_plate1_036	17101	15000	0.806129	25664	2.498627	233968	75.73	4.033	56.8094	24857	1k_batch1	1.42788461538462	2.58773484579936	1k	yes	-1.2348964	7.65194	#a9c9ed	3.0 hpf
zf_3.0hpf_plate1_037	58408	43428	0.808399	102993	0.727923	888982	77.81	11.0764	46.0751	101601	1k_batch1	0.786651053864169	1.75959306394089	1k	yes	-3.347093	0.7771935	#a9c9ed	3.0 hpf
zf_3.0hpf_plate1_038	75022	54146	0.806227	121655	0.102607	1077004	75.7	13.9962	51.0066	120726	1k_batch1	1.29131303045432	2.00657711387325	1k	yes	-2.8712614	0.14774075	#a9c9ed	3.0 hpf
zf_3.0hpf_plate1_039	52577	39656	0.790126	73929	1.185987	686274	72.29	10.5625	61.6522	72320	1k_batch1	2.15672178289001	3.13757164820995	1k	yes	0.28308147	3.5251327	#a9c9ed	3.0 hpf
zf_3.0hpf_plate1_040	45904	35368	0.807574	76555	0.461472	678880	75.69	9.1734	49.4616	75710	1k_batch1	1.23462166575939	1.96393936851952	1k	yes	-3.5948286	3.00159	#a9c9ed	3.0 hpf
zf_3.0hpf_plate1_041	63826	47426	0.735334	101021	0.052929	647667	75.73	12.2895	53.3218	98193	1k_batch1	1.48679638637943	2.57770800627943	1k	yes	-3.15414	0.4770527	#a9c9ed	3.0 hpf
zf_3.0hpf_plate1_042	47335	19331	0.799301	42544	2.104465	384824	74.4	5.8363	56.0776	41308	1k_batch1	5.1936170212766	3.39931386443015	1k	no			#a9c9ed	3.0 hpf
zf_3.0hpf_plate1_043	4896	4692	0.420092	10439	0.894855	24568	70.84	1.2964	62.0735	7088	1k_batch1	0.996632996632997	3.03696303696304	1k	yes	-1.8028795	12.875885	#a9c9ed	3.0 hpf
zf_3.0hpf_plate1_044	7646	6665	0.743805	14492	1.307975	96784	75.16	1.7448	44.6479	13959	1k_batch1	0.683712121212121	1.66324903167008	1k	yes	-3.256774	10.557025	#a9c9ed	3.0 hpf
zf_3.0hpf_plate1_045	3872	3692	0.658751	6671	1.336985	32238	73.59	1.0027	52.1988	6125	1k_batch1	1.42929292929293	1.89356098447008	1k	yes	-3.3510284	13.036736	#a9c9ed	3.0 hpf
zf_3.0hpf_plate1_046	1159	1141	0.552608	2383	5.381166	7332	77.05	0.3122	50.299	1899	1k_batch1	0.813725490196078	2.22130810366104	1k	yes	-0.9605651	15.785363	#a9c9ed	3.0 hpf
zf_3.0hpf_plate1_047	33936	27943	0.694851	51981	0.317127	302350	73.6	7.3891	57.6666	49350	1k_batch1	2.47534766118837	3.12691261307862	1k	yes	-0.44961387	4.282611	#a9c9ed	3.0 hpf
zf_3.0hpf_plate1_048	10697	5150	0.542409	11487	1.445178	41813	69.36	1.5549	55.9902	9411	1k_batch1	2.53513513513513	3.38220338220339	1k	no			#a9c9ed	3.0 hpf
zf_3.0hpf_plate1_049	12896	11291	0.80885	21647	0.692637	191975	75.32	2.9844	48.81	21363	1k_batch1	1.16998468606432	1.53614501440588	1k	yes	-3.4460495	6.92517	#a9c9ed	3.0 hpf
zf_3.0hpf_plate1_050	63009	47693	0.790303	102946	1.660093	842773	75.48	12.3846	50.4847	100230	1k_batch1	1.50037965072134	1.99271316918376	1k	yes	-2.721935	1.2573338	#a9c9ed	3.0 hpf
zf_3.0hpf_plate1_051	47788	36017	0.788037	77673	0.10277	616878	76.75	9.4261	50.5373	76792	1k_batch1	1.33959248901318	1.97251727863973	1k	yes	-3.88805	1.463969	#a9c9ed	3.0 hpf
zf_3.0hpf_plate1_052	14190	12616	0.780486	24071	0.164045	180691	76.79	3.2701	46.8285	23735	1k_batch1	1.54777070063694	1.70611996698953	1k	yes	-2.895192	7.7004914	#a9c9ed	3.0 hpf
zf_3.0hpf_plate1_053	4427	4117	0.797231	7132	6.842924	58528	77.07	1.1071	51.6895	6589	1k_batch1	1.58288770053476	1.93140193140193	1k	yes	-2.8857384	12.705005	#a9c9ed	3.0 hpf
zf_3.0hpf_plate1_054	12781	11377	0.681103	20767	0.208938	119981	71.6	3.046	55.621	19582	1k_batch1	1.38008130081301	2.30899535247361	1k	yes	-2.108894	9.140476	#a9c9ed	3.0 hpf
zf_3.0hpf_plate1_055	23339	19490	0.809262	38104	0.301038	332402	76.01	5.093	49.1748	37755	1k_batch1	1.42394504416094	1.56189325624542	1k	yes	-2.9514253	5.024129	#a9c9ed	3.0 hpf
zf_3.0hpf_plate1_056	8147	7458	0.778719	13732	1.010548	101925	76.7	1.9594	47.8129	13420	1k_batch1	1.74404761904762	2.28313353313353	1k	yes	-3.5090804	10.045299	#a9c9ed	3.0 hpf
zf_3.0hpf_plate1_057	4775	4460	0.77338	7702	2.133825	56474	77.09	1.2056	51.5477	7430	1k_batch1	1.24870466321244	2.13120213120213	1k	yes	-3.3975813	12.2747	#a9c9ed	3.0 hpf
zf_3.0hpf_plate1_058	9026	8196	0.761376	14561	1.93007	103271	75.46	2.2007	52.2622	14024	1k_batch1	1.31446540880503	2.97237009565777	1k	yes	-3.680408	9.056203	#a9c9ed	3.0 hpf
zf_3.0hpf_plate1_059	39182	31353	0.782601	62685	0.532696	498673	75.69	8.1683	51.293	61619	1k_batch1	1.44929971988796	1.95291251191872	1k	yes	-3.2437403	3.1232102	#a9c9ed	3.0 hpf
zf_3.0hpf_plate1_060	52017	20698	0.787633	46154	0.64608	404662	72.5	6.2491	56.9547	45365	1k_batch1	5.81547619047619	3.25919694340747	1k	no			#a9c9ed	3.0 hpf
zf_3.0hpf_plate1_061	6288	5718	0.757078	9353	0.228958	74172	71.61	1.5615	58.5205	9151	1k_batch1	1.73248407643312	2.50638250638251	1k	yes	-2.433387	11.653965	#a9c9ed	3.0 hpf
zf_3.0hpf_plate1_062	17563	14836	0.725717	29452	0.185828	186656	73.53	3.8983	50.8275	28468	1k_batch1	1.10121457489879	2.10578894789421	1k	yes	-3.50286	6.00516	#a9c9ed	3.0 hpf
zf_3.0hpf_plate1_063	12681	11437	0.661296	22365	0.661807	110276	75.26	3.0602	51.4435	20714	1k_batch1	0.980571428571429	2.23464478783628	1k	yes	-3.129415	7.432151	#a9c9ed	3.0 hpf
zf_3.0hpf_plate1_064	3090	2793	0.793772	5280	0.439602	41450	77.74	0.734	47.6204	5209	1k_batch1	0.831932773109244	2.8247614454511	1k	yes	-2.56876	14.627996	#a9c9ed	3.0 hpf
zf_3.0hpf_plate1_065	4891	4596	0.7723	7516	1.444384	62013	72.14	1.2542	56.9992	7301	1k_batch1	1.6140350877193	4.31813084874309	1k	yes	-1.825383	12.957957	#a9c9ed	3.0 hpf
zf_3.0hpf_plate1_066	33910	27631	0.779463	56238	0.185479	439664	75.71	7.1382	49.1689	55429	1k_batch1	1.62648691514671	1.86019337805052	1k	yes	-2.365343	4.268036	#a9c9ed	3.0 hpf
zf_3.0hpf_plate1_067	15677	13522	0.824863	22711	2.89996	226255	77.62	3.6302	57.8953	21965	1k_batch1	1.47637795275591	2.91935139096711	1k	yes	0.50469214	8.430002	#a9c9ed	3.0 hpf
zf_3.0hpf_plate1_068	53154	40964	0.795874	81916	3.816502	713699	75.36	10.7162	55.3196	78101	1k_batch1	1.97396156230626	2.96424476649758	1k	yes	0.4127541	3.4948661	#a9c9ed	3.0 hpf
zf_3.0hpf_plate1_069	13174	11756	0.785716	21350	1.31635	164109	77.96	3.1103	51.2453	20841	1k_batch1	1.22668112798265	3.23989735754442	1k	yes	-1.4046508	7.994155	#a9c9ed	3.0 hpf
zf_3.0hpf_plate1_070	40009	32123	0.806718	68556	0.265778	571537	77.85	8.1913	46.0295	67921	1k_batch1	1.46496539792388	1.75970526288998	1k	yes	-1.9440603	4.1667542	#a9c9ed	3.0 hpf
zf_3.0hpf_plate1_071	68210	49633	0.798605	108920	0.113849	906615	77.04	12.7925	50.9927	107915	1k_batch1	1.22790138304269	2.12809746644333	1k	yes	-3.4282784	0.49794325	#a9c9ed	3.0 hpf
zf_3.0hpf_plate1_072	37839	29787	0.816416	61682	2.162153	565391	76.42	7.7176	49.6684	60047	1k_batch1	1.2187333688132	2.43684886542029	1k	yes	-3.4488935	3.7103164	#a9c9ed	3.0 hpf
zf_3.0hpf_plate1_073	30496	23119	0.804271	54287	1.148253	447298	77.86	5.981	45.9997	53289	1k_batch1	0.811944091486658	1.55985493606072	1k	yes	-3.1230276	3.9335115	#a9c9ed	3.0 hpf
zf_3.0hpf_plate1_074	35325	28766	0.792366	55428	0.342403	454224	76.66	7.5256	52.4897	54718	1k_batch1	1.99349804941482	2.35574701977864	1k	yes	-1.5532814	4.6527166	#a9c9ed	3.0 hpf
zf_3.0hpf_plate1_075	2925	2690	0.782498	5014	3.470541	39487	74.9	0.7466	50.2119	4784	1k_batch1	1.32142857142857	1.48688520781544	1k	yes	-2.7346444	14.517806	#a9c9ed	3.0 hpf
zf_3.0hpf_plate1_076	7224	6703	0.785069	11165	2.545059	89743	75.38	1.8088	54.2478	10760	1k_batch1	1.6551724137931	2.04919047894255	1k	yes	-2.3159258	10.874178	#a9c9ed	3.0 hpf
zf_3.0hpf_plate1_077	12980	11024	0.808677	25228	13.725568	206276	79.13	2.8779	41.5217	21629	1k_batch1	1.2976501305483	1.7500448269679	1k	yes	-2.7059088	8.094551	#a9c9ed	3.0 hpf
zf_3.0hpf_plate1_078	21859	18823	0.785006	33807	1.414897	269072	75.68	4.9493	53.3368	32957	1k_batch1	1.4658273381295	2.89365806607186	1k	yes	-1.5415459	6.6967072	#a9c9ed	3.0 hpf
zf_3.0hpf_plate1_079	13232	11132	0.807013	22747	0.991282	194408	77.96	2.9096	46.9288	22373	1k_batch1	1.92307692307692	1.86714693756947	1k	yes	-3.1081052	8.398636	#a9c9ed	3.0 hpf
zf_3.0hpf_plate1_080	33352	26808	0.793935	57269	0.290744	474043	75.08	6.9314	47.6062	56586	1k_batch1	1.40108401084011	1.67479579244285	1k	yes	-3.27938	3.5301197	#a9c9ed	3.0 hpf
zf_3.0hpf_plate1_081	4507	4246	0.788082	7461	0.880401	59561	75.46	1.1295	49.5666	7318	1k_batch1	1.24017467248908	1.998001998002	1k	yes	-3.2084334	12.883784	#a9c9ed	3.0 hpf
zf_3.0hpf_plate1_082	953	924	0.698929	1646	3.684879	9348	72.19	0.2467	49.9365	1516	1k_batch1	1.26086956521739	1.43190143190143	1k	yes	-0.7230455	15.827431	#a9c9ed	3.0 hpf
zf_3.0hpf_plate1_083	51563	39004	0.808666	81058	0.13407	703732	77.45	10.1507	51.4133	80447	1k_batch1	1.34934934934935	2.17400669146049	1k	yes	-3.5304909	1.4534314	#a9c9ed	3.0 hpf
zf_3.0hpf_plate1_084	5422	4978	0.783133	9368	2.688985	70071	77.29	1.3013	46.3229	9011	1k_batch1	1.60752688172043	1.66944166944167	1k	yes	-3.3013916	12.1518545	#a9c9ed	3.0 hpf
zf_3.0hpf_plate1_085	97155	66787	0.799632	150122	0.151074	1265798	76.42	17.1669	53.1165	148709	1k_batch1	1.33872271624899	2.42324309451654	1k	yes	-3.0279276	-0.36280507	#a9c9ed	3.0 hpf
zf_3.0hpf_plate1_086	52236	39798	0.813163	84672	0.117569	753343	76.08	10.3011	49.652	84107	1k_batch1	1.30102669404517	2.20182232254667	1k	yes	-2.9960582	1.1781821	#a9c9ed	3.0 hpf
zf_3.0hpf_plate1_087	85290	60382	0.801455	135050	0.041035	1179923	75.19	15.546	51.8548	133978	1k_batch1	1.15799721835883	2.07886725626542	1k	yes	-2.7824047	-0.7734498	#a9c9ed	3.0 hpf
zf_3.0hpf_plate1_088	58103	41883	0.806971	91963	0.175128	834943	74.16	10.9079	52.2466	91202	1k_batch1	1.33406318423522	2.33262312908331	1k	yes	-3.4812503	0.8536992	#a9c9ed	3.0 hpf
zf_3.0hpf_plate1_089	4903	4548	0.788886	8074	2.477168	64953	75.63	1.1971	48.7614	7795	1k_batch1	1.47058823529412	2.26173826173826	1k	yes	-3.4944854	12.160881	#a9c9ed	3.0 hpf
zf_3.0hpf_plate1_090	64779	46515	0.814793	110291	0.250638	999353	76.24	11.7889	47.289	109445	1k_batch1	1.11009174311927	1.86573594708237	1k	yes	-2.7462049	1.3038267	#a9c9ed	3.0 hpf
zf_3.0hpf_plate1_091	19640	9240	0.771919	23958	1.677824	173110	74.55	2.7897	41.5982	23206	1k_batch1	5.80615384615385	1.84140184140184	1k	no			#a9c9ed	3.0 hpf
zf_3.0hpf_plate1_092	47598	35487	0.793252	78189	0.165236	651391	74.54	9.216	49.8974	77337	1k_batch1	1.30252100840336	1.89160839160839	1k	yes	-3.533769	0.9508943	#a9c9ed	3.0 hpf
zf_3.0hpf_plate1_093	9217	8367	0.77822	15367	3.164557	115886	76.25	2.2197	49.8912	14688	1k_batch1	1.80731707317073	2.7994227994228	1k	yes	-3.6009667	9.755465	#a9c9ed	3.0 hpf
zf_3.0hpf_plate1_094	36782	29952	0.786182	59910	0.248093	485542	75.3	7.7115	50.2017	59105	1k_batch1	1.71450617283951	2.00807322758542	1k	yes	-1.8653252	4.542802	#a9c9ed	3.0 hpf
zf_3.0hpf_plate1_095	43734	35122	0.78167	68395	0.214573	533305	75.37	9.1852	53.2933	67431	1k_batch1	1.91993637327678	2.76109927033952	1k	yes	-1.5784128	2.0071125	#a9c9ed	3.0 hpf
zf_3.0hpf_plate1_096	5102	4793	0.769445	8338	3.885032	61989	74.97	1.2859	51.1265	7892	1k_batch1	1.62380952380952	3.13020313020313	1k	yes	-3.3036842	11.742168	#a9c9ed	3.0 hpf
zf_3.0hpf_plate1_097	42063	33065	0.795732	68974	0.242804	568810	76.63	8.5759	49.3199	68202	1k_batch1	1.3657780533168	1.5567371017608	1k	yes	-3.6698043	1.9947226	#a9c9ed	3.0 hpf
zf_3.0hpf_plate1_098	9857	8976	0.782453	15123	0.943333	123399	74.87	2.4111	54.8538	14806	1k_batch1	1.72590361445783	2.57593646023398	1k	yes	-2.7455208	10.083549	#a9c9ed	3.0 hpf
zf_3.0hpf_plate1_099	38835	30385	0.796702	60234	1.059964	514645	75.96	7.9564	53.7241	59086	1k_batch1	1.74321984997115	2.35774326683418	1k	yes	-3.0108082	3.8706744	#a9c9ed	3.0 hpf
zf_3.0hpf_plate1_100	18887	15325	0.801164	33415	3.69678	284478	74.91	3.9605	46.7073	31938	1k_batch1	1.28130217028381	1.61713286713287	1k	yes	-3.020977	6.3997164	#a9c9ed	3.0 hpf
zf_3.0hpf_plate1_101	71007	52494	0.799866	112886	0.207139	958468	75.71	13.585	51.6803	111770	1k_batch1	1.40280262373286	2.19111544412749	1k	yes	-3.364544	-0.16413482	#a9c9ed	3.0 hpf
zf_3.0hpf_plate1_102	75725	53942	0.814459	118863	0.311255	1103408	75.64	13.9295	51.8561	117863	1k_batch1	1.27770951093635	2.003552003552	1k	yes	-3.3364952	0.43582204	#a9c9ed	3.0 hpf
zf_3.0hpf_plate1_103	14442	12735	0.802298	22368	1.382821	187877	77.52	3.3872	52.7656	21894	1k_batch1	1.84263959390863	2.17018005036438	1k	yes	-2.441907	8.5557995	#a9c9ed	3.0 hpf
zf_3.0hpf_plate1_104	11631	10467	0.791654	18686	1.734385	153888	75.44	2.7592	50.2026	18187	1k_batch1	1.44730679156909	1.86840186840187	1k	yes	-2.8736503	8.400402	#a9c9ed	3.0 hpf
zf_3.0hpf_plate1_105	74563	53643	0.810128	122071	0.131038	1069917	76.39	13.8117	49.1359	121180	1k_batch1	1.22657886860221	1.8565961259371	1k	yes	-3.40158	-0.059016377	#a9c9ed	3.0 hpf
zf_3.0hpf_plate1_106	44188	34829	0.800294	73032	0.234593	620238	75.6	8.9563	48.4793	72296	1k_batch1	1.22584333905089	1.61033571438196	1k	yes	-2.897487	2.93369	#a9c9ed	3.0 hpf
zf_3.0hpf_plate1_107	32445	25372	0.798025	51936	0.638711	437682	76.12	6.6434	50.9649	51181	1k_batch1	1.32348804500703	2.11678085693834	1k	yes	-3.6201766	2.900918	#a9c9ed	3.0 hpf
zf_3.0hpf_plate1_108	4360	3887	0.745723	6391	2.53124	47262	76.03	1.1095	63.8497	6084	1k_batch1	2.41420118343195	4.27848014054911	1k	yes	-1.2147714	13.535527	#a9c9ed	3.0 hpf
zf_3.0hpf_plate1_109	6713	5997	0.776388	11159	0.672116	82789	76.93	1.5893	48.9146	10936	1k_batch1	1.26341463414634	2.19240219240219	1k	yes	-3.6291776	11.019968	#a9c9ed	3.0 hpf
zf_3.0hpf_plate1_110	663	336	0.746009	716	14.571429	4049	82.95	0.1014	47.3571	598	1k_batch1	1.36	2.35320235320235	1k	no			#a9c9ed	3.0 hpf
zf_3.0hpf_plate1_111	11747	10470	0.758557	18688	0.861787	134681	76.87	2.748	53.049	18176	1k_batch1	1.14876033057851	2.47818025595803	1k	yes	0.38671044	9.891659	#a9c9ed	3.0 hpf
zf_3.0hpf_plate1_112	21908	18232	0.775044	29593	0.167912	256114	71.75	5.0441	66.4159	29133	1k_batch1	2.86491228070175	3.67662640389913	1k	yes	-1.2884715	6.494006	#a9c9ed	3.0 hpf
zf_3.0hpf_plate1_113	93511	65697	0.792606	151309	0.535059	1242645	75.54	16.8874	50.4383	149088	1k_batch1	1.30124013528749	2.02259669264745	1k	yes	-2.7139723	-1.0473211	#a9c9ed	3.0 hpf
zf_3.0hpf_plate1_114	3911	3743	0.787632	6581	9.046229	50116	76.67	1.0012	48.4872	5922	1k_batch1	1.61029411764706	2.35037689583144	1k	yes	-2.715466	13.489377	#a9c9ed	3.0 hpf
zf_3.0hpf_plate1_115	7893	7254	0.773763	13852	9.218716	100602	76.34	1.9154	47.3274	12398	1k_batch1	1.61111111111111	2.03413607668927	1k	yes	-3.7755303	9.872592	#a9c9ed	3.0 hpf
zf_3.0hpf_plate1_116	108965	75437	0.78637	165243	0.25145	1350627	75.74	19.236	54.2906	163041	1k_batch1	1.87980639956978	2.80877920362899	1k	yes	-0.5727602	0.16261882	#a9c9ed	3.0 hpf
zf_3.0hpf_plate1_117	29664	24724	0.80034	49144	0.410147	418378	75.68	6.3614	48.2723	48563	1k_batch1	1.77107279693487	1.90094143582516	1k	yes	-2.6212156	3.9553866	#a9c9ed	3.0 hpf
zf_3.0hpf_plate1_118	25110	19891	0.820262	45222	2.723295	415691	76.08	5.1884	45.5941	43793	1k_batch1	1.14984391259105	1.998001998002	1k	yes	-3.5209482	4.1480637	#a9c9ed	3.0 hpf
zf_3.0hpf_plate1_119	13989	12468	0.770507	21950	1.628047	166256	75.56	3.3232	53.4642	21269	1k_batch1	1.91099476439791	2.72433448904037	1k	yes	-2.0228894	8.53011	#a9c9ed	3.0 hpf
zf_3.0hpf_plate1_120	15668	13682	0.786244	25697	1.152817	202211	76.71	3.5638	48.8885	25123	1k_batch1	2.15490533562823	1.91205852970559	1k	yes	-2.4680169	7.840141	#a9c9ed	3.0 hpf
zf_3.0hpf_plate1_121	29548	13419	0.771	27217	0.283476	207792	73.74	4.0514	55.0951	26734	1k_batch1	5.67181467181467	2.70663402531533	1k	no			#a9c9ed	3.0 hpf
zf_3.0hpf_plate1_122	49671	37144	0.805785	81547	0.560494	719097	76.5	9.5297	49.9265	80546	1k_batch1	1.36478454680535	2.086421297399	1k	yes	-2.4028115	2.586712	#a9c9ed	3.0 hpf
zf_3.0hpf_plate1_123	581	301	0.805864	2973	78.598036	17217	92.03	0.0909	9.8375	632	1k_batch1	0.5	8.59140859140859	1k	no			#a9c9ed	3.0 hpf
zf_3.0hpf_plate1_124	48181	36529	0.798528	78136	0.175497	654001	76.28	9.5007	50.3794	77358	1k_batch1	1.38613445378151	1.9326644919062	1k	yes	-3.8431807	1.749729	#a9c9ed	3.0 hpf
zf_3.0hpf_plate1_125	10634	9402	0.767841	16334	0.733968	134711	72.11	2.5681	57.2806	15959	1k_batch1	1.83589743589744	2.52041536445206	1k	yes	-3.7020137	9.042517	#a9c9ed	3.0 hpf
zf_3.0hpf_plate1_126	5198	4782	0.782868	8882	3.087264	66030	76.39	1.2442	46.6678	8507	1k_batch1	1.71863117870722	1.96325413716718	1k	yes	-3.4779716	12.286373	#a9c9ed	3.0 hpf
zf_3.0hpf_plate1_127	636	330	0.763839	1206	50.590219	6621	79.87	0.0996	26.8128	586	1k_batch1	0.682926829268293	1.998001998002	1k	no			#a9c9ed	3.0 hpf
zf_3.0hpf_plate1_128	21404	18422	0.788009	37076	1.060263	299144	76.21	4.7449	46.8764	36300	1k_batch1	1.61487964989059	2.04205243575322	1k	yes	-1.7800055	6.6481576	#a9c9ed	3.0 hpf
zf_3.0hpf_plate1_129	11277	10245	0.767717	17394	1.022256	128889	75.83	2.723	54.0773	16944	1k_batch1	1.30612244897959	2.71884977767331	1k	yes	-1.6434575	9.539804	#a9c9ed	3.0 hpf
zf_3.0hpf_plate1_130	7630	7067	0.802894	14366	15.291313	117157	77.64	1.884	43.5007	12082	1k_batch1	1.42378048780488	1.93936498284324	1k	yes	-3.7381883	9.775588	#a9c9ed	3.0 hpf
zf_3.0hpf_plate1_131	72225	51597	0.808703	113467	0.130368	1008491	76.91	13.3761	52.0198	112611	1k_batch1	1.42024720423779	2.03287278758977	1k	yes	-3.1487226	0.17205378	#a9c9ed	3.0 hpf
zf_3.0hpf_plate1_132	7667	7041	0.753831	11528	0.522494	81195	76.35	1.8954	55.9821	11233	1k_batch1	1.84018264840183	2.18115218115218	1k	yes	-2.3480608	11.010936	#a9c9ed	3.0 hpf
zf_3.0hpf_plate1_133	19370	16724	0.778885	28647	1.88806	221177	77.28	4.4149	55.9718	27749	1k_batch1	1.99137931034483	2.88662949953273	1k	yes	-1.155882	7.4224195	#a9c9ed	3.0 hpf
zf_3.0hpf_plate1_134	20947	16790	0.79912	33741	0.920282	291846	75.48	4.4134	51.1175	33160	1k_batch1	1.12771084337349	1.94149285058376	1k	yes	-3.5146992	5.116393	#a9c9ed	3.0 hpf
zf_3.0hpf_plate1_135	7189	6604	0.761858	12175	3.461828	82939	77.2	1.7354	47.4789	11545	1k_batch1	2.02928870292887	1.92815314766534	1k	yes	-3.3357298	10.457405	#a9c9ed	3.0 hpf
zf_3.0hpf_plate1_136	13517	12008	0.78872	19634	1.096017	169939	75.24	3.203	58.5289	19221	1k_batch1	1.73305084745763	3.14767200013102	1k	yes	0.032116406	8.589926	#a9c9ed	3.0 hpf
zf_3.0hpf_plate1_137	5077	4779	0.780773	8034	3.225806	64141	74.85	1.3118	53.566	7680	1k_batch1	1.74264705882353	2.76050480132113	1k	yes	-3.4959328	12.333398	#a9c9ed	3.0 hpf
zf_3.0hpf_plate1_138	17175	14865	0.800291	27784	0.304701	244378	74.38	3.8947	51.4419	27484	1k_batch1	1.48202247191011	2.14531231480384	1k	yes	-2.7164922	6.6605716	#a9c9ed	3.0 hpf
zf_3.0hpf_plate1_139	70084	51429	0.801868	114841	0.615838	994811	75.6	13.1587	49.9074	113289	1k_batch1	1.19033886085076	2.03821335896808	1k	yes	-2.6979132	0.64463097	#a9c9ed	3.0 hpf
zf_3.0hpf_plate1_140	34737	15177	0.76517	31691	0.205385	252452	70.92	4.5822	55.7235	31097	1k_batch1	5.87625418060201	2.90934555640441	1k	no			#a9c9ed	3.0 hpf
zf_3.0hpf_plate1_141	67891	51019	0.818548	106458	0.037752	1005957	75.59	13.1823	52.7663	105914	1k_batch1	1.24167459562322	2.32927020963432	1k	yes	-2.6633682	0.3897734	#a9c9ed	3.0 hpf
zf_3.0hpf_plate1_142	5373	4974	0.773879	8580	2.458338	65266	74.13	1.3378	52.6297	8253	1k_batch1	1.57339449541284	1.85814185814186	1k	yes	-2.954208	12.430318	#a9c9ed	3.0 hpf
zf_3.0hpf_plate1_143	39978	31573	0.797858	65395	0.174219	546579	76.23	8.1895	49.5614	64748	1k_batch1	1.44350649350649	1.81818181818182	1k	yes	-3.6758678	3.3745723	#a9c9ed	3.0 hpf
zf_3.0hpf_plate1_144	14572	11934	0.789827	24074	0.717493	194601	75.19	3.1342	49.5762	23662	1k_batch1	1.13179571663921	2.03255391225316	1k	yes	-3.0574481	8.007295	#a9c9ed	3.0 hpf
zf_3.0hpf_plate1_145	31296	14063	0.753835	29018	0.211112	208899	73.77	4.2458	55.0491	28361	1k_batch1	4.58072916666667	2.91335170853244	1k	no			#a9c9ed	3.0 hpf
zf_3.0hpf_plate1_146	4927	4609	0.775787	8310	2.732707	60472	76.04	1.2219	48.4385	7973	1k_batch1	1.69154228855721	1.78754578754579	1k	yes	-3.2707593	12.388933	#a9c9ed	3.0 hpf
zf_3.0hpf_plate1_147	28642	24190	0.784846	45370	1.408827	359093	75.63	6.3762	52.5067	44228	1k_batch1	2.03664921465969	2.65998369446645	1k	yes	-1.9163916	5.142899	#a9c9ed	3.0 hpf
zf_3.0hpf_plate1_148	5177	4615	0.753273	7252	1.5625	58679	75.72	1.2747	61.9651	6993	1k_batch1	1.3224043715847	2.94705294705295	1k	yes	0.14314008	13.287919	#a9c9ed	3.0 hpf
zf_3.0hpf_plate1_149	40365	32074	0.785489	66425	0.073068	525839	75.8	8.3356	50.0266	65644	1k_batch1	1.61448349307774	1.9054858185293	1k	yes	-3.3969543	3.1317806	#a9c9ed	3.0 hpf
zf_3.0hpf_plate1_150	15467	13864	0.743452	24393	1.529412	172754	72.94	3.7229	55.1597	23436	1k_batch1	1.81754385964912	2.81574096007086	1k	yes	-1.7558002	8.004755	#a9c9ed	3.0 hpf
zf_3.0hpf_plate1_151	26839	22240	0.782398	39179	0.454592	309080	77.17	5.8961	56.815	38540	1k_batch1	2.03531598513011	2.62309868609081	1k	yes	-1.2550911	6.8100505	#a9c9ed	3.0 hpf
zf_3.0hpf_plate1_152	6715	6206	0.768187	10518	2.531401	79527	74.68	1.7043	54.7101	10088	1k_batch1	1.99630996309963	2.997002997003	1k	yes	-2.6522427	11.317718	#a9c9ed	3.0 hpf
zf_3.0hpf_plate1_153	13698	12139	0.767705	21872	0.97119	162173	75.08	3.2193	53.0158	21311	1k_batch1	2.55437665782493	3.00303145130731	1k	yes	-1.17809	8.19065	#a9c9ed	3.0 hpf
zf_3.0hpf_plate1_154	64876	46343	0.795056	103307	0.586943	863793	76.74	12.0329	51.9542	101794	1k_batch1	1.3746921182266	2.01851860619633	1k	yes	-3.357251	0.52381563	#a9c9ed	3.0 hpf
zf_3.0hpf_plate1_155	24093	21007	0.750199	40503	1.259465	264360	75.71	5.4037	48.6143	39121	1k_batch1	1.48240740740741	2.11495821251919	1k	yes	-1.7134066	5.718729	#a9c9ed	3.0 hpf
zf_3.0hpf_plate1_156	22846	9889	0.70336	20452	1.588355	131647	68.41	2.9856	58.3197	19269	1k_batch1	4.06182795698925	3.28221396923685	1k	no			#a9c9ed	3.0 hpf
zf_3.0hpf_plate1_157	44388	34993	0.750408	67248	1.731529	478532	74.38	9.2	56.4427	64641	1k_batch1	2.68091168091168	3.06508071959736	1k	yes	-0.057686504	3.263263	#a9c9ed	3.0 hpf
zf_3.0hpf_plate1_158	33358	26445	0.775075	56503	0.414551	413918	76.88	6.8049	47.4714	55492	1k_batch1	1.4208918753818	1.49876508715559	1k	yes	-3.0291727	3.0278	#a9c9ed	3.0 hpf
zf_3.0hpf_plate1_159	11453	10163	0.754002	19344	0.817985	136639	74.42	2.7224	51.2111	18794	1k_batch1	2.72018348623853	2.66272189349112	1k	yes	-1.9085606	9.263593	#a9c9ed	3.0 hpf
zf_3.0hpf_plate1_160	3457	3296	0.763034	5448	1.419499	39378	74.82	0.9036	54.0717	5278	1k_batch1	1.74074074074074	3.11910311910312	1k	yes	-2.1685991	13.94784	#a9c9ed	3.0 hpf
zf_3.0hpf_plate1_161	22362	18916	0.790817	32224	1.902344	273187	76.1	5.0592	58.4383	31301	1k_batch1	2.08415841584158	3.01095552492201	1k	yes	1.1236975	7.552349	#a9c9ed	3.0 hpf
zf_3.0hpf_plate1_162	8094	7413	0.765046	13686	3.700676	95240	77.46	1.9465	47.5998	12959	1k_batch1	1.68825910931174	1.93302632327023	1k	yes	-3.6595693	9.937767	#a9c9ed	3.0 hpf
zf_3.0hpf_plate1_163	34425	27443	0.719257	59280	0.747977	359187	74.34	7.1355	48.8317	56793	1k_batch1	1.45878962536023	1.91553413029923	1k	yes	-3.648353	2.5795372	#a9c9ed	3.0 hpf
zf_3.0hpf_plate1_164	35125	27998	0.819762	57424	0.171455	526747	77.65	7.2252	48.54	57060	1k_batch1	1.45275840202917	1.68389604126281	1k	yes	-1.7164851	4.4142613	#a9c9ed	3.0 hpf
zf_3.0hpf_plate1_165	10186	9271	0.792639	16159	4.29214	129260	76.75	2.5017	53.2831	15319	1k_batch1	1.86737400530504	2.78753504559956	1k	yes	-2.758876	9.404954	#a9c9ed	3.0 hpf
zf_3.0hpf_plate1_166	32240	25654	0.786817	55706	0.277632	431396	76.31	6.6111	46.9234	54956	1k_batch1	1.22495088408644	1.51171579743008	1k	yes	-3.2970712	3.276364	#a9c9ed	3.0 hpf
zf_3.0hpf_plate1_167	46035	35508	0.791991	69930	4.813745	584871	76.37	9.3727	55.5689	65926	1k_batch1	1.62665684830633	2.8609211301519	1k	yes	0.09489312	3.5769064	#a9c9ed	3.0 hpf
zf_3.0hpf_plate1_168	111594	76648	0.756872	182440	0.262702	1257008	75.83	19.6638	50.5371	178440	1k_batch1	1.37320675105485	2.14339153331196	1k	yes	-2.8754375	-0.7090011	#a9c9ed	3.0 hpf
zf_3.0hpf_plate1_169	56663	42661	0.793219	91560	0.481734	753934	74.84	11.1132	51.3675	90277	1k_batch1	1.29730628533422	2.37086602366892	1k	yes	-3.5005136	0.8317744	#a9c9ed	3.0 hpf
zf_3.0hpf_plate1_170	23692	19649	0.780536	38085	2.339368	295238	75.69	5.2156	52.2849	36737	1k_batch1	2.24058577405858	2.20721307677829	1k	yes	-3.579487	4.824486	#a9c9ed	3.0 hpf
zf_3.0hpf_plate1_171	3660	3483	0.547088	6990	0.837893	23112	74.0	0.929	53.3088	5799	1k_batch1	0.956284153005464	2.01465201465201	1k	yes	-3.187302	13.446072	#a9c9ed	3.0 hpf
zf_3.0hpf_plate1_172	2837	2724	0.752676	4719	3.354252	30262	76.4	0.7306	50.0216	4466	1k_batch1	1.7	1.94940194940195	1k	yes	-2.6478648	14.241627	#a9c9ed	3.0 hpf
zf_3.0hpf_plate1_173	41661	32682	0.746803	71939	0.293105	476740	74.54	8.4379	47.8615	70076	1k_batch1	1.43438697318008	2.12287712287712	1k	yes	-3.577849	2.8937347	#a9c9ed	3.0 hpf
zf_3.0hpf_plate1_174	15048	13286	0.798359	23618	0.691569	193315	76.67	3.4929	50.9349	23263	1k_batch1	1.35613682092555	2.39135864135864	1k	yes	-3.0880122	7.5068645	#a9c9ed	3.0 hpf
zf_3.0hpf_plate1_175	16328	13994	0.739054	26498	0.104603	175534	74.13	3.6909	51.7666	25785	1k_batch1	1.44353899883586	2.28745613360998	1k	yes	-3.095194	6.542365	#a9c9ed	3.0 hpf
zf_3.0hpf_plate1_176	5714	5348	0.805704	8696	1.447094	74849	76.68	1.4386	54.0692	8513	1k_batch1	1.84574468085106	2.45426215575469	1k	yes	-2.9049087	11.966304	#a9c9ed	3.0 hpf
zf_3.0hpf_plate1_177	66462	49758	0.797762	100989	0.402384	885511	75.13	12.9226	54.92	99750	1k_batch1	1.9197224975223	2.65201465201465	1k	yes	-1.2518823	1.4884083	#a9c9ed	3.0 hpf
zf_3.0hpf_plate1_178	8158	7448	0.794007	12570	0.577988	107216	75.21	2.0111	54.5637	12385	1k_batch1	1.44099378881988	2.79457384720543	1k	yes	-3.5235977	10.109863	#a9c9ed	3.0 hpf
zf_3.0hpf_plate1_179	70452	51518	0.785786	114833	0.125024	915035	75.39	13.2716	50.6251	113436	1k_batch1	1.42266288951841	1.87386384107696	1k	yes	-3.103935	-0.12363928	#a9c9ed	3.0 hpf
zf_3.0hpf_plate1_180	43767	33711	0.790346	70010	0.082234	557532	75.83	8.7682	50.5367	69257	1k_batch1	1.52391799544419	2.07544748829152	1k	yes	-3.4894295	1.3752202	#a9c9ed	3.0 hpf
zf_3.0hpf_plate1_181	21755	18122	0.784582	36203	0.477707	280812	76.78	4.7192	48.3783	35625	1k_batch1	1.74025974025974	1.8743719623485	1k	yes	-2.7305686	5.7429996	#a9c9ed	3.0 hpf
zf_3.0hpf_plate1_182	32281	24745	0.806243	58389	0.655139	519801	73.47	6.343	46.6579	57623	1k_batch1	1.17808219178082	1.62589253498344	1k	yes	-2.9347239	4.4496346	#a9c9ed	3.0 hpf
zf_3.0hpf_plate1_183	18453	8495	0.760851	16617	0.226799	124798	72.82	2.5648	56.5496	16277	1k_batch1	4.31050228310502	3.40922235659076	1k	no			#a9c9ed	3.0 hpf
zf_3.0hpf_plate1_184	14678	7096	0.80066	14072	1.833417	122449	74.82	2.1424	52.5568	13707	1k_batch1	3.228	2.50201411491733	1k	no			#a9c9ed	3.0 hpf
zf_3.0hpf_plate1_185	61408	45667	0.794536	98473	0.468262	817733	75.65	11.8273	51.0846	97138	1k_batch1	1.34224598930481	2.05935543556122	1k	yes	-2.7114549	0.65203756	#a9c9ed	3.0 hpf
zf_3.0hpf_plate1_186	23145	19825	0.777803	35305	3.292004	274491	75.2	5.2678	54.6596	33695	1k_batch1	2.132	2.75224775224775	1k	yes	-1.0237776	5.9206395	#a9c9ed	3.0 hpf
zf_3.0hpf_plate1_187	12174	10102	0.787353	22257	2.733506	172626	76.24	2.6378	45.7022	21421	1k_batch1	1.47020585048754	2.0160562329237	1k	yes	-3.5447772	9.26823	#a9c9ed	3.0 hpf
zf_3.0hpf_plate1_188	7137	6475	0.767109	12244	1.187018	89533	73.86	1.7254	49.8298	11904	1k_batch1	1.80666666666667	2.53983304830762	1k	yes	-2.789804	11.257517	#a9c9ed	3.0 hpf
zf_3.0hpf_plate1_189	889	462	0.392901	1511	12.600806	2507	79.44	0.1395	44.8085	867	1k_batch1	1.08888888888889	1.55400155400155	1k	no			#a9c9ed	3.0 hpf
zf_3.0hpf_plate1_190	30208	13796	0.781917	29269	5.591673	229493	74.99	4.1652	52.2253	27301	1k_batch1	4.20391061452514	3.01899358503132	1k	no			#a9c9ed	3.0 hpf
zf_3.0hpf_plate1_191	3226	3041	0.772755	4831	0.714136	39014	73.49	0.8384	56.7633	4727	1k_batch1	1.65979381443299	2.37131289762869	1k	yes	-2.7276976	14.062666	#a9c9ed	3.0 hpf
zf_3.0hpf_plate1_192	56372	43125	0.811603	90879	0.167111	801861	76.79	11.1597	50.7553	90208	1k_batch1	1.26006711409396	2.55420255420255	1k	yes	-3.4877713	0.3756846	#a9c9ed	3.0 hpf
zf_3.0hpf_plate1_193	63398	46238	0.801994	107781	0.618807	911419	76.03	11.9245	48.5259	106318	1k_batch1	1.10112692763938	1.90760160085313	1k	yes	-3.3657153	0.33710733	#a9c9ed	3.0 hpf
zf_3.0hpf_plate1_194	20119	17169	0.780663	29405	0.922706	240311	75.05	4.568	57.4057	28777	1k_batch1	2.46920289855072	2.83189033189033	1k	yes	0.50525814	7.7977405	#a9c9ed	3.0 hpf
zf_3.0hpf_plate1_195	49630	39108	0.795748	74925	0.387764	641107	74.64	10.2259	55.2463	73984	1k_batch1	1.99875466998755	2.69068373844953	1k	yes	-1.5757171	1.9546747	#a9c9ed	3.0 hpf
zf_3.0hpf_plate1_196	30330	26023	0.780444	50307	2.53004	382138	76.24	6.8148	50.2033	48426	1k_batch1	1.77554064131245	2.40003305696736	1k	yes	-1.5597246	5.137107	#a9c9ed	3.0 hpf
zf_3.0hpf_plate1_197	7870	6949	0.802401	12883	0.35974	110310	74.79	1.8607	50.8055	12741	1k_batch1	1.63545150501672	2.33215060801268	1k	yes	-3.961532	10.066293	#a9c9ed	3.0 hpf
zf_3.0hpf_plate1_198	83340	60955	0.785249	129378	0.798074	1045075	75.95	15.6894	53.1575	126912	1k_batch1	1.88482922954726	2.48870112630331	1k	yes	-0.9882949	0.53441477	#a9c9ed	3.0 hpf
zf_3.0hpf_plate1_199	6325	5862	0.761362	9591	0.849257	71418	75.41	1.5947	56.7834	9340	1k_batch1	1.45487364620939	3.36428277604748	1k	yes	-2.4522712	11.821382	#a9c9ed	3.0 hpf
zf_3.0hpf_plate1_200	30807	26075	0.787834	47782	0.490714	383342	75.71	6.8173	52.6281	47046	1k_batch1	2.05723204994797	2.49430934362441	1k	yes	-1.0010333	4.544405	#a9c9ed	3.0 hpf
zf_3.0hpf_plate1_201	28301	23263	0.802002	46622	0.324149	400174	75.99	6.003	48.4527	46125	1k_batch1	1.58395721925134	1.72545403314634	1k	yes	-2.4192755	4.63088	#a9c9ed	3.0 hpf
zf_3.0hpf_plate1_202	25189	10842	0.769971	23902	5.804368	198089	69.03	3.2734	53.4992	22168	1k_batch1	5.38565022421525	2.62245792792419	1k	no			#a9c9ed	3.0 hpf
zf_3.0hpf_plate1_203	27355	22803	0.758263	46386	0.32521	324454	74.85	5.92	47.9389	45361	1k_batch1	1.44992050874404	1.77390998059691	1k	yes	-3.0718634	4.614295	#a9c9ed	3.0 hpf
zf_3.0hpf_plate1_204	5749	5396	0.752741	8936	2.674591	64922	74.07	1.4598	55.0749	8515	1k_batch1	1.49356223175966	2.45724424828902	1k	yes	-3.361143	11.678289	#a9c9ed	3.0 hpf
zf_3.0hpf_plate1_205	71290	51084	0.807137	116369	0.083043	1029983	75.6	13.22	50.2902	115507	1k_batch1	1.34786012526096	1.70866868980077	1k	yes	-3.0740824	0.15977775	#a9c9ed	3.0 hpf
zf_3.0hpf_plate1_206	22355	19810	0.633151	40390	2.229757	181463	74.25	5.2087	51.3495	36043	1k_batch1	0.94574780058651	2.52319109461967	1k	yes	-1.2157475	6.5461397	#a9c9ed	3.0 hpf
zf_3.0hpf_plate1_207	40357	33038	0.738972	67291	2.46842	428333	75.9	8.6052	50.6011	63930	1k_batch1	1.19397993311037	2.50631721219957	1k	yes	-0.27749047	3.1947937	#a9c9ed	3.0 hpf
zf_3.0hpf_plate1_208	43352	33614	0.765321	73627	0.258287	538082	75.15	8.6916	48.8923	72213	1k_batch1	1.25626477541371	1.54547711015884	1k	yes	-3.5787141	2.6964302	#a9c9ed	3.0 hpf
zf_3.0hpf_plate1_209	78586	57728	0.798197	127238	0.335948	1094451	75.19	14.8401	51.5605	125786	1k_batch1	1.26608383770455	2.37051084508712	1k	yes	-2.7481272	0.34047985	#a9c9ed	3.0 hpf
zf_3.0hpf_plate1_210	18156	15486	0.806532	29957	0.346102	260717	75.86	4.0529	48.7466	29657	1k_batch1	1.25240054869685	1.85921862568569	1k	yes	-3.292151	5.3472505	#a9c9ed	3.0 hpf
zf_3.0hpf_plate1_211	10621	9214	0.781195	16305	3.650813	146900	71.21	2.5328	60.0584	15518	1k_batch1	2.9672131147541	3.44442791251302	1k	yes	0.26227626	10.892566	#a9c9ed	3.0 hpf
zf_3.0hpf_plate1_212	5421	4995	0.783921	9219	1.821374	71450	76.17	1.3284	48.0086	8948	1k_batch1	1.96943231441048	2.28803454609906	1k	yes	-3.391239	11.737306	#a9c9ed	3.0 hpf
zf_3.0hpf_plate1_213	50953	39299	0.805641	84393	0.079934	721465	76.26	10.138	47.9915	83752	1k_batch1	1.2859375	1.61617039087395	1k	yes	-3.4800057	1.8952951	#a9c9ed	3.0 hpf
zf_3.0hpf_plate1_214	61039	44511	0.800324	95603	0.118071	812167	75.84	11.5996	52.3314	94746	1k_batch1	1.40531437125748	2.27146766277201	1k	yes	-3.4068294	0.88219774	#a9c9ed	3.0 hpf
zf_3.0hpf_plate1_215	29471	24000	0.787101	46577	0.327684	383918	74.56	6.3037	52.2721	45930	1k_batch1	1.46187554776512	2.03463203463203	1k	yes	-3.334807	3.9628189	#a9c9ed	3.0 hpf
zf_3.0hpf_plate1_216	7908	7067	0.798337	12863	0.634896	105304	77.1	1.8722	49.2475	12677	1k_batch1	1.38857142857143	2.20661691249926	1k	yes	-3.8116078	10.088151	#a9c9ed	3.0 hpf
zf_3.0hpf_plate1_217	74100	52800	0.822836	112447	0.132181	1063059	76.89	13.6566	53.5412	111820	1k_batch1	1.38376511226252	2.22018355040525	1k	yes	-3.3786387	0.420823	#a9c9ed	3.0 hpf
zf_3.0hpf_plate1_218	3207	3005	0.788342	5140	0.86495	41163	75.63	0.807	50.9534	5043	1k_batch1	1.32413793103448	1.99122910987318	1k	yes	-1.7649666	14.444021	#a9c9ed	3.0 hpf
zf_3.0hpf_plate1_219	3779	3567	0.777969	6550	2.675534	49093	75.74	0.9643	48.3529	6293	1k_batch1	1.59883720930233	2.25180225180225	1k	yes	-3.2281966	13.408377	#a9c9ed	3.0 hpf
zf_3.0hpf_plate1_220	15686	13791	0.798297	25370	0.202679	213971	75.46	3.6387	50.3875	25112	1k_batch1	1.42011834319527	2.14785214785215	1k	yes	-3.124167	6.725667	#a9c9ed	3.0 hpf
zf_3.0hpf_plate1_221	38128	29600	0.815265	60909	0.085816	548563	76.13	7.6937	50.4662	60543	1k_batch1	1.31045751633987	2.04455738436321	1k	yes	-3.8231764	2.7492948	#a9c9ed	3.0 hpf
zf_3.0hpf_plate1_222	5417	4799	0.794239	8391	1.142514	70169	75.3	1.3028	54.8406	8220	1k_batch1	1.57462686567164	2.33366633366633	1k	yes	-3.6665564	11.956322	#a9c9ed	3.0 hpf
zf_3.0hpf_plate1_223	682	676	0.61371	1322	6.055509	5161	76.54	0.189	50.841	1117	1k_batch1	0.678571428571429	3.05408876837448	1k	yes	-0.31619823	15.676235	#a9c9ed	3.0 hpf
zf_3.0hpf_plate1_224	4204	3913	0.74647	7610	6.806564	49998	74.15	1.0754	48.5001	6928	1k_batch1	1.91603053435115	3.37162837162837	1k	yes	-2.188365	13.449287	#a9c9ed	3.0 hpf
zf_3.0hpf_plate1_225	6247	5845	0.760082	9737	2.311715	69262	76.06	1.5908	54.8274	9339	1k_batch1	1.63344051446945	2.21946727970824	1k	yes	-2.9886785	12.152153	#a9c9ed	3.0 hpf
zf_3.0hpf_plate1_226	1342	1298	0.668073	2433	2.673094	11760	77.96	0.3511	48.7511	2221	1k_batch1	0.788461538461538	1.78821178821179	1k	yes	-1.0223618	15.732788	#a9c9ed	3.0 hpf
zf_3.0hpf_plate1_227	3287	3133	0.769188	6349	15.611004	41871	78.84	0.8408	42.5944	5276	1k_batch1	1.54658385093168	2.53276135629077	1k	yes	-2.8225555	14.566087	#a9c9ed	3.0 hpf
zf_3.0hpf_plate1_228	12302	10976	0.79798	20432	4.358126	168281	75.8	2.9292	51.535	19378	1k_batch1	2.44888888888889	2.87952390956683	1k	yes	-1.7039133	9.117213	#a9c9ed	3.0 hpf
zf_3.0hpf_plate1_229	22900	18960	0.775671	35302	2.435172	276078	76.49	5.0191	54.4166	33975	1k_batch1	2.32465753424658	2.50675250675251	1k	yes	-1.5267175	6.821277	#a9c9ed	3.0 hpf
zf_3.0hpf_plate1_230	59225	45926	0.802882	90663	0.31224	805345	75.12	11.9067	53.5946	89714	1k_batch1	2.16241496598639	2.50499147245965	1k	yes	-1.6177994	1.7517244	#a9c9ed	3.0 hpf
zf_3.0hpf_plate1_231	30420	25289	0.77246	54601	0.873314	402080	76.97	6.5141	45.4699	53348	1k_batch1	0.899241146711636	1.93533972454281	1k	yes	-2.9125817	3.8391926	#a9c9ed	3.0 hpf
zf_3.0hpf_plate1_232	48081	36102	0.797218	76051	0.167089	626972	76.09	9.4355	51.535	75283	1k_batch1	1.62346263008515	1.97485729400623	1k	yes	-3.6432202	1.163928	#a9c9ed	3.0 hpf
zf_3.0hpf_plate1_233	44778	34378	0.791906	74493	0.165359	598295	76.36	8.9177	48.9028	73657	1k_batch1	1.41203510238195	1.74697097774021	1k	yes	-3.5549073	1.7784289	#a9c9ed	3.0 hpf
zf_3.0hpf_plate1_234	3815	3549	0.763974	7080	3.305073	50338	76.6	0.9556	46.192	6729	1k_batch1	1.41104294478528	2.60042987315715	1k	yes	-1.6209441	14.062607	#a9c9ed	3.0 hpf
zf_3.0hpf_plate1_235	9335	8453	0.784807	15889	3.398892	116913	79.22	2.2173	46.6234	15177	1k_batch1	1.75862068965517	1.97458791208791	1k	yes	-3.6528702	9.554436	#a9c9ed	3.0 hpf
zf_3.0hpf_plate1_236	41384	33801	0.789985	65429	1.776756	535054	75.5	8.8175	52.2283	63630	1k_batch1	1.87597765363128	2.25004677301497	1k	yes	-2.0239072	3.619567	#a9c9ed	3.0 hpf
zf_3.0hpf_plate1_237	39031	31036	0.777258	63770	0.098521	488064	75.55	8.0512	50.1684	62869	1k_batch1	1.47846889952153	1.85972219870525	1k	yes	-3.2203593	2.8789976	#a9c9ed	3.0 hpf
zf_3.0hpf_plate1_238	2654	2538	0.778444	4639	2.358079	35123	75.95	0.6751	47.0197	4472	1k_batch1	1.40740740740741	2.21778221778222	1k	yes	-2.7163315	14.627012	#a9c9ed	3.0 hpf
zf_3.0hpf_plate1_239	5726	5061	0.765376	9492	0.321371	71030	77.18	1.3257	49.7215	9305	1k_batch1	1.15696202531646	1.77701086791996	1k	yes	-3.2659159	11.843371	#a9c9ed	3.0 hpf
zf_3.0hpf_plate1_240	15116	13345	0.758386	25524	0.303478	167144	77.8	3.4606	47.4484	24967	1k_batch1	1.30655391120507	1.87005976479661	1k	yes	-2.8072937	7.213934	#a9c9ed	3.0 hpf
zf_3.0hpf_plate1_241	3500	3228	0.701743	6276	1.248751	32354	79.57	0.8478	47.1279	5931	1k_batch1	0.758241758241758	1.64450933681703	1k	yes	-2.9681838	14.27888	#a9c9ed	3.0 hpf
zf_3.0hpf_plate1_242	28753	24334	0.773672	46906	0.625027	349709	75.72	6.3864	50.7397	45949	1k_batch1	1.48620361560419	2.07368389186571	1k	yes	-3.2318518	3.9490612	#a9c9ed	3.0 hpf
zf_3.0hpf_plate1_243	21580	10091	0.762938	21148	0.081813	154921	75.52	3.0466	51.913	20762	1k_batch1	4.12371134020619	2.4952824952825	1k	no			#a9c9ed	3.0 hpf
zf_3.0hpf_plate1_244	7818	7104	0.762374	12463	0.05718	86576	75.97	1.8927	52.5731	12235	1k_batch1	2.82513661202186	3.38400338400338	1k	yes	-2.4670262	10.421856	#a9c9ed	3.0 hpf
zf_3.0hpf_plate1_245	8603	7474	0.703659	15228	2.029482	87236	73.89	1.9791	49.0573	14289	1k_batch1	1.13664596273292	2.23026973026973	1k	yes	-3.848649	9.989499	#a9c9ed	3.0 hpf
zf_3.0hpf_plate1_246	3804	3604	0.709168	6679	4.427814	36927	76.0	0.9553	47.8329	6130	1k_batch1	1.70718232044199	1.75241425241425	1k	yes	-3.2395105	13.527367	#a9c9ed	3.0 hpf
zf_3.0hpf_plate1_247	6753	6253	0.780404	10074	0.773792	77658	76.95	1.6729	55.7833	9874	1k_batch1	1.55277777777778	2.92088863517435	1k	yes	-2.3658028	11.582118	#a9c9ed	3.0 hpf
zf_3.0hpf_plate1_248	42126	32787	0.773256	69051	0.389317	508518	75.99	8.5494	50.0213	67803	1k_batch1	1.35702199661591	1.91336813320728	1k	yes	-3.5508437	2.3865032	#a9c9ed	3.0 hpf
zf_3.0hpf_plate1_249	12155	11421	0.333038	34750	0.46514	53151	73.08	3.033	54.7894	19473	1k_batch1	0.66832174776564	2.75776854724223	1k	yes	-2.7974272	7.4674063	#a9c9ed	3.0 hpf
zf_3.0hpf_plate1_250	50188	37861	0.796493	82656	0.248957	684983	75.58	9.7836	49.6949	81738	1k_batch1	1.32573940847322	2.11788211788212	1k	yes	-3.7411692	1.6404201	#a9c9ed	3.0 hpf
zf_3.0hpf_plate1_251	9638	8566	0.754955	16060	0.355781	115069	74.51	2.2771	51.1341	15684	1k_batch1	2.76829268292683	2.64339976570192	1k	yes	-2.0631735	10.39965	#a9c9ed	3.0 hpf
zf_3.0hpf_plate1_252	6977	6380	0.766455	11795	4.498837	86615	74.02	1.7101	50.711	11081	1k_batch1	2.74358974358974	2.87712287712288	1k	yes	-2.3705945	11.28256	#a9c9ed	3.0 hpf
zf_3.0hpf_plate1_253	17406	15365	0.762374	30135	0.300655	215912	76.07	3.9645	47.4748	29513	1k_batch1	2.41652892561983	2.22614755486728	1k	yes	-2.1154327	7.1515527	#a9c9ed	3.0 hpf
zf_3.0hpf_plate1_254	25633	21638	0.810586	37755	0.980575	356702	75.73	5.7159	56.852	37161	1k_batch1	1.56289707750953	2.79341254951011	1k	yes	-0.69691426	6.52639	#a9c9ed	3.0 hpf
zf_3.0hpf_plate1_255	2557	2430	0.753616	4799	2.893001	32105	75.56	0.6349	43.1929	4565	1k_batch1	1.14965986394558	1.50901729849098	1k	yes	-2.4243314	14.744133	#a9c9ed	3.0 hpf
zf_3.0hpf_plate1_256	10038	9088	0.782464	16646	0.340446	126439	76.9	2.3571	48.5622	16393	1k_batch1	1.52505446623094	1.85008361803942	1k	yes	-2.5384974	9.4656105	#a9c9ed	3.0 hpf
zf_3.0hpf_plate1_257	32526	26989	0.811549	51359	1.192668	475283	75.65	7.1026	53.3861	50453	1k_batch1	2.07073170731707	2.66246455622899	1k	yes	-1.1909511	5.13942	#a9c9ed	3.0 hpf
zf_3.0hpf_plate1_258	12188	10217	0.792735	21314	0.691419	174761	76.32	2.6472	47.6463	20970	1k_batch1	1.37278106508876	1.48651348651349	1k	yes	-3.1310287	8.515392	#a9c9ed	3.0 hpf
zf_3.0hpf_plate1_259	72568	52822	0.795321	110920	0.263775	926211	76.66	13.6388	53.7943	109652	1k_batch1	1.58045977011494	2.60990358077737	1k	yes	-1.1380216	0.83639544	#a9c9ed	3.0 hpf
zf_3.0hpf_plate1_260	11422	10331	0.805666	18203	1.437974	160685	75.1	2.7471	52.4363	17821	1k_batch1	1.54582484725051	2.8441255713983	1k	yes	-2.6931937	9.02892	#a9c9ed	3.0 hpf
zf_3.0hpf_plate1_261	54454	41347	0.799387	90242	0.074839	764505	75.8	10.6754	49.5912	89458	1k_batch1	1.32458912768647	1.79117894407877	1k	yes	-3.3292222	1.7748913	#a9c9ed	3.0 hpf
zf_3.0hpf_plate1_262	13862	12313	0.795602	20697	2.77358	174460	77.32	3.2951	55.6471	19946	1k_batch1	1.6875	2.91410716942632	1k	yes	-0.9119273	9.364979	#a9c9ed	3.0 hpf
zf_3.0hpf_plate1_263	6859	6352	0.78304	10112	0.940376	80251	76.01	1.7107	56.3675	9902	1k_batch1	1.72830188679245	3.02554588268874	1k	yes	-2.7173078	11.38264	#a9c9ed	3.0 hpf
zf_3.0hpf_plate1_264	7530	6885	0.749695	12804	0.718792	88214	74.22	1.8151	49.0536	12431	1k_batch1	2.85393258426966	2.58741258741259	1k	yes	-2.4133747	10.94165	#a9c9ed	3.0 hpf
zf_3.0hpf_plate1_265	22598	19276	0.78945	36347	0.992245	291869	76.19	5.0782	50.938	35622	1k_batch1	1.76203966005666	2.13720705523984	1k	yes	-3.672004	5.2888026	#a9c9ed	3.0 hpf
zf_3.0hpf_plate1_266	43038	32910	0.803073	72222	0.348694	621746	76.08	8.5092	48.3235	71446	1k_batch1	1.19736842105263	1.71058887636428	1k	yes	-3.7615442	1.667354	#a9c9ed	3.0 hpf
zf_3.0hpf_plate1_267	58926	43028	0.80263	95198	0.690947	820903	76.16	11.2032	51.0401	93855	1k_batch1	1.17456647398844	2.00727542499694	1k	yes	-3.5985832	0.91626334	#a9c9ed	3.0 hpf
zf_3.0hpf_plate1_268	771	739	0.637569	1432	9.984756	6153	75.07	0.1981	49.4665	1181	1k_batch1	0.517857142857143	2.48085248085248	1k	yes	-0.42217532	15.753188	#a9c9ed	3.0 hpf
zf_3.0hpf_plate1_269	23374	19986	0.787292	39369	1.471041	310052	76.16	5.2286	48.3826	38379	1k_batch1	1.60430107526882	2.17518330725878	1k	yes	-2.6705806	5.5916014	#a9c9ed	3.0 hpf
zf_3.0hpf_plate1_270	2658	2414	0.774755	4373	0.602829	32506	77.03	0.6395	49.3508	4287	1k_batch1	0.99390243902439	1.37536881722928	1k	yes	-2.0787914	14.853989	#a9c9ed	3.0 hpf
zf_3.0hpf_plate1_271	4753	4380	0.799862	7603	0.530293	63067	77.57	1.1612	50.2386	7503	1k_batch1	0.937062937062937	1.9256605463502	1k	yes	-3.1402166	13.019361	#a9c9ed	3.0 hpf
zf_3.0hpf_plate1_272	2903	2742	0.782789	4727	1.541096	36330	75.83	0.7231	49.1438	4600	1k_batch1	1.41284403669725	1.91387559808612	1k	yes	-2.578961	14.641479	#a9c9ed	3.0 hpf
zf_3.0hpf_plate1_273	33545	27827	0.755078	50961	0.700897	364145	74.62	7.3009	55.3118	49586	1k_batch1	2.0882070949185	2.76486519261086	1k	yes	-0.13568896	4.4367337	#a9c9ed	3.0 hpf
zf_3.0hpf_plate1_274	67602	50629	0.800911	108914	0.131378	944416	75.52	13.0035	50.8808	107943	1k_batch1	1.21814671814672	2.31058415268942	1k	yes	-2.8538468	0.7834611	#a9c9ed	3.0 hpf
zf_3.0hpf_plate1_275	24735	20326	0.792118	42887	0.998234	339886	76.83	5.2449	46.2084	42051	1k_batch1	1.54308617234469	1.75419517191669	1k	yes	-2.6553333	6.0926247	#a9c9ed	3.0 hpf
zf_3.0hpf_plate1_276	84689	61806	0.815362	135822	0.106571	1263341	76.22	15.8029	51.3529	134977	1k_batch1	1.29531174480425	2.27541974753871	1k	yes	-2.3296463	0.19090094	#a9c9ed	3.0 hpf
zf_3.0hpf_plate1_277	74020	54499	0.79923	119283	0.103944	1013644	76.08	13.9829	51.0648	118210	1k_batch1	1.43673801137903	2.39110287303058	1k	yes	-3.4225957	-0.09962631	#a9c9ed	3.0 hpf
zf_3.0hpf_plate1_278	14540	12763	0.784006	23975	0.898696	182519	77.44	3.3196	48.6836	23488	1k_batch1	2.20643431635389	1.85472422314528	1k	yes	-1.8225188	8.2854805	#a9c9ed	3.0 hpf
zf_3.0hpf_plate1_279	51201	40195	0.797461	81051	0.321015	700007	75.23	10.4544	52.0132	80112	1k_batch1	1.37148803329865	2.30276053060863	1k	yes	-1.6178432	2.1928854	#a9c9ed	3.0 hpf
zf_3.0hpf_plate1_280	36604	28551	0.793113	61867	1.319825	500148	76.23	7.4628	48.4779	60487	1k_batch1	1.3940119760479	1.72693972693973	1k	yes	-3.7825682	3.0401733	#a9c9ed	3.0 hpf
zf_3.0hpf_plate1_281	82909	60035	0.799052	139026	0.234202	1143758	76.87	15.2643	47.7109	137592	1k_batch1	1.25891711573005	1.74449827629018	1k	yes	-2.6559026	0.24224259	#a9c9ed	3.0 hpf
zf_3.0hpf_plate1_282	17257	14641	0.811165	27913	2.576391	241383	77.41	3.8521	50.236	27037	1k_batch1	1.2099886492622	2.57406826749892	1k	yes	-3.5367763	5.738506	#a9c9ed	3.0 hpf
zf_3.0hpf_plate1_283	9581	7941	0.806348	16699	2.519742	141321	76.66	2.0699	47.0161	16171	1k_batch1	1.5839243498818	2.3292836196062	1k	yes	-2.6651459	9.48701	#a9c9ed	3.0 hpf
zf_3.0hpf_plate1_284	1923	1771	0.784917	5415	36.725168	34133	86.2	0.4634	28.4914	3389	1k_batch1	0.821782178217822	1.32697491188057	1k	yes	-1.2290597	15.559847	#a9c9ed	3.0 hpf
zf_3.0hpf_plate1_285	2948	2831	0.776922	4523	0.268938	35071	74.85	0.7741	55.0986	4450	1k_batch1	1.31617647058824	3.41965726581111	1k	yes	-2.638864	14.29136	#a9c9ed	3.0 hpf
zf_3.0hpf_plate1_286	4804	4543	0.772304	7639	1.035994	56139	75.99	1.2164	51.4145	7451	1k_batch1	1.41532258064516	1.98445622174436	1k	yes	-3.8597226	11.647687	#a9c9ed	3.0 hpf
zf_3.0hpf_plate1_287	8222	7472	0.74148	14005	0.19773	89242	77.98	1.941	48.2351	13628	1k_batch1	1.03380281690141	2.93225293225293	1k	yes	-1.9487017	11.057065	#a9c9ed	3.0 hpf
zf_3.0hpf_plate1_288	9595	8717	0.769555	17053	0.786042	120974	78.0	2.2789	45.8376	16661	1k_batch1	1.00392670157068	1.80214522319785	1k	yes	-3.7445893	9.27428	#a9c9ed	3.0 hpf
zf_3.0hpf_plate1_289	14121	11737	0.799556	24591	1.852763	203315	78.02	3.0324	45.7165	23944	1k_batch1	1.29058663028649	1.66786003695875	1k	yes	-2.5465505	7.7495565	#a9c9ed	3.0 hpf
zf_3.0hpf_plate1_290	4959	4613	0.778101	8423	6.770896	62104	77.12	1.2219	48.5388	7752	1k_batch1	1.484	1.71257314114457	1k	yes	-3.679911	11.6862	#a9c9ed	3.0 hpf
zf_3.0hpf_plate1_291	5001	4752	0.734621	8562	3.014653	53725	74.56	1.2469	48.3365	8075	1k_batch1	1.36538461538462	2.55354401695865	1k	yes	-3.664537	11.505399	#a9c9ed	3.0 hpf
zf_3.0hpf_plate1_292	53905	40845	0.80171	89906	0.162507	773941	75.43	10.4994	48.7055	89082	1k_batch1	1.21936842105263	1.63236763236763	1k	yes	-3.2765317	0.7419096	#a9c9ed	3.0 hpf
zf_3.0hpf_plate1_293	28119	23083	0.789361	47213	0.066334	372436	77.22	5.9311	47.7478	46702	1k_batch1	1.28453453453453	1.6220338800984	1k	yes	-2.3279564	4.6542544	#a9c9ed	3.0 hpf
zf_3.0hpf_plate1_294	19178	15972	0.780549	31913	0.650319	240457	76.66	4.1927	49.3322	31318	1k_batch1	1.24967989756722	1.93734836591979	1k	yes	-3.6781218	5.4784975	#a9c9ed	3.0 hpf
zf_3.0hpf_plate1_295	51293	38124	0.783264	80978	0.21741	637814	76.41	9.8968	52.3534	79859	1k_batch1	1.53894472361809	2.28076017549702	1k	yes	-3.2864642	1.5831131	#a9c9ed	3.0 hpf
zf_3.0hpf_plate1_296	24284	20953	0.739867	39567	0.409815	260607	75.48	5.4807	51.7689	38396	1k_batch1	1.68953068592058	2.32275277592498	1k	yes	-2.075744	5.717785	#a9c9ed	3.0 hpf
zf_3.0hpf_plate1_297	308	167	0.040123	3928	2.893891	673	69.84	0.0504	49.5177	302	1k_batch1	1.18181818181818	1.14171542742971	1k	no			#a9c9ed	3.0 hpf
zf_3.0hpf_plate1_298	42701	34183	0.761278	69037	0.10914	496343	75.81	8.8908	51.626	67729	1k_batch1	1.48379888268156	2.16464950978225	1k	yes	-3.030348	2.078078	#a9c9ed	3.0 hpf
zf_3.0hpf_plate1_299	42799	33071	0.802463	70353	0.247752	596160	76.57	8.5708	49.7959	69655	1k_batch1	1.35747021081577	1.75619528719259	1k	yes	-3.8340654	2.748683	#a9c9ed	3.0 hpf
zf_3.0hpf_plate1_300	4256	3886	0.770843	7103	0.857388	51281	75.68	1.0356	48.8282	6938	1k_batch1	1.25142857142857	2.65845265845266	1k	yes	-3.3647459	12.893005	#a9c9ed	3.0 hpf
zf_3.0hpf_plate1_301	9948	9037	0.770638	15791	4.30702	115250	76.76	2.4174	52.9088	14886	1k_batch1	2.17827298050139	3.11929449860484	1k	yes	-2.4163058	9.982552	#a9c9ed	3.0 hpf
zf_3.0hpf_plate1_302	45885	36994	0.803871	72253	0.037636	623834	76.24	9.6151	52.1474	71712	1k_batch1	1.32308340353833	2.40458841857443	1k	yes	-2.2464738	2.0498674	#a9c9ed	3.0 hpf
zf_3.0hpf_plate1_303	13366	11762	0.782195	19893	0.203479	152469	78.72	3.1303	55.8221	19618	1k_batch1	1.41447368421053	2.66102057146833	1k	yes	-0.4687154	9.093446	#a9c9ed	3.0 hpf
zf_3.0hpf_plate1_304	6308	5780	0.777699	12036	7.86063	85680	77.84	1.496	43.0315	10948	1k_batch1	0.992163009404389	1.75321367374347	1k	yes	-2.413558	11.933966	#a9c9ed	3.0 hpf
zf_3.0hpf_plate1_305	873	863	0.329226	2404	8.449669	3870	72.95	0.2433	57.3108	1246	1k_batch1	1.09090909090909	3.18431568431568	1k	yes	-0.36413327	15.447006	#a9c9ed	3.0 hpf
zf_3.0hpf_plate1_306	6421	5829	0.802906	10521	0.545768	87231	76.38	1.531	49.009	10387	1k_batch1	1.4655737704918	1.76414494596313	1k	yes	-3.8230386	10.719321	#a9c9ed	3.0 hpf
zf_3.0hpf_plate1_307	46116	35051	0.777948	81407	2.521312	622525	76.9	9.0258	46.5453	78329	1k_batch1	1.33545543584721	1.94923187049171	1k	yes	-2.4880111	3.1757424	#a9c9ed	3.0 hpf
zf_3.0hpf_plate1_308	45986	35254	0.772328	75075	0.11623	549257	76.58	9.1776	50.1493	73905	1k_batch1	1.28784238346949	2.04983695549733	1k	yes	-3.409931	1.4196137	#a9c9ed	3.0 hpf
zf_3.0hpf_plate1_309	9908	9074	0.787999	14341	1.514938	117387	76.52	2.4168	57.5606	13977	1k_batch1	1.60185185185185	3.06857321782695	1k	yes	-0.22607079	10.672836	#a9c9ed	3.0 hpf
zf_3.0hpf_plate1_310	30904	24899	0.795932	51104	0.633611	422732	75.75	6.4604	49.1897	50341	1k_batch1	1.31640426612494	1.94035472723997	1k	yes	-3.5977385	3.4904153	#a9c9ed	3.0 hpf
zf_3.0hpf_plate1_311	27751	23377	0.790869	43966	0.052837	363634	75.28	6.1084	52.396	43507	1k_batch1	1.58386866523911	2.283361407449	1k	yes	-2.0611162	4.78569	#a9c9ed	3.0 hpf
zf_3.0hpf_plate1_312	70981	52130	0.777584	114890	0.349234	904815	75.59	13.4573	51.4269	112995	1k_batch1	1.32092142631745	1.96930868867628	1k	yes	-3.232421	0.8950524	#a9c9ed	3.0 hpf
zf_3.0hpf_plate1_313	55044	43416	0.779267	84803	0.819212	662292	75.71	11.3523	53.9814	83053	1k_batch1	2.01044030867	2.57070864358314	1k	yes	-1.403705	1.6871157	#a9c9ed	3.0 hpf
zf_3.0hpf_plate1_314	1920	1885	0.308824	6217	0.832562	7770	76.94	0.4973	49.4758	3216	1k_batch1	0.562962962962963	2.54745254745255	1k	yes	-1.6607888	15.36499	#a9c9ed	3.0 hpf
zf_3.0hpf_plate1_315	5647	5226	0.758474	9288	0.15361	65916	74.36	1.4048	52.3425	9100	1k_batch1	1.57589285714286	2.34573119188504	1k	yes	-2.4090586	12.121107	#a9c9ed	3.0 hpf
zf_3.0hpf_plate1_316	721	719	0.116923	5388	2.961672	2344	73.78	0.1968	54.5296	1114	1k_batch1	0.603448275862069	4.06260406260406	1k	yes	-0.5753361	15.89685	#a9c9ed	3.0 hpf
zf_3.0hpf_plate1_317	71828	53773	0.798884	115208	0.054248	973623	76.08	13.8166	51.0268	114227	1k_batch1	1.36332453825858	2.03160068630921	1k	yes	-2.8534634	0.3421019	#a9c9ed	3.0 hpf
zf_3.0hpf_plate1_318	11211	10202	0.769828	17104	1.626692	136781	73.14	2.7613	57.1598	16570	1k_batch1	2.00737100737101	2.74427559195771	1k	yes	-1.3490833	9.317095	#a9c9ed	3.0 hpf
zf_3.0hpf_plate1_319	12112	11009	0.781684	18717	1.34112	151626	74.53	2.9379	54.0964	18244	1k_batch1	1.59047619047619	2.28442078153061	1k	yes	-2.1547642	8.363093	#a9c9ed	3.0 hpf
zf_3.0hpf_plate1_320	48038	38193	0.80604	76616	0.660912	671677	76.28	9.9125	51.2147	75604	1k_batch1	1.16589668206636	2.17141349216821	1k	yes	-1.5223467	1.9409735	#a9c9ed	3.0 hpf
zf_3.0hpf_plate1_321	5654	5258	0.756678	8688	0.939298	61643	75.83	1.4338	55.9998	8437	1k_batch1	1.3175355450237	2.99121168686386	1k	yes	-2.8348303	11.949416	#a9c9ed	3.0 hpf
zf_3.0hpf_plate1_322	71457	53435	0.796811	113604	0.969417	950191	75.34	13.79	51.7027	111553	1k_batch1	1.22105263157895	2.49724699852577	1k	yes	-2.4953725	0.645515	#a9c9ed	3.0 hpf
zf_3.0hpf_plate1_323	31479	25973	0.779061	49760	0.781552	385170	74.98	6.8315	52.1523	48749	1k_batch1	1.50254323499491	2.6180938802298	1k	yes	-2.1744523	3.6697965	#a9c9ed	3.0 hpf
zf_3.0hpf_plate1_324	67786	48015	0.786892	110036	0.73399	876591	76.5	12.4755	50.6982	108058	1k_batch1	1.44307149161518	2.08133925411412	1k	yes	-3.516706	0.73429126	#a9c9ed	3.0 hpf
zf_3.0hpf_plate1_325	17305	8096	0.762638	16484	1.920346	122852	73.64	2.4443	53.4208	15884	1k_batch1	5.1865671641791	2.47380526450294	1k	no			#a9c9ed	3.0 hpf
zf_3.0hpf_plate1_326	18678	16265	0.792022	26518	0.304576	224870	76.26	4.3844	59.5389	26186	1k_batch1	1.66835016835017	3.26070987835694	1k	yes	0.4988243	7.587275	#a9c9ed	3.0 hpf
zf_3.0hpf_plate1_327	60073	45770	0.801901	95631	0.128532	835768	75.78	11.778	52.1181	94796	1k_batch1	1.30050019238169	2.11870923384507	1k	yes	-2.1028335	1.2466486	#a9c9ed	3.0 hpf
zf_3.0hpf_plate1_328	20486	17407	0.791192	34612	0.107947	278896	76.11	4.5176	47.6981	34239	1k_batch1	1.50374812593703	1.99987805621608	1k	yes	-3.1362576	5.7417564	#a9c9ed	3.0 hpf
zf_3.0hpf_plate1_329	21204	18249	0.795393	32333	0.714598	278710	74.65	4.8192	54.4967	31817	1k_batch1	2.41725601131542	2.84417337048916	1k	yes	-1.4728866	6.276183	#a9c9ed	3.0 hpf
zf_3.0hpf_plate1_330	8823	7818	0.776029	14623	3.694718	107998	77.27	2.0705	49.7574	13893	1k_batch1	2.17380352644836	2.70987290854841	1k	yes	-1.7454017	10.610327	#a9c9ed	3.0 hpf
zf_3.0hpf_plate1_331	7497	6814	0.778047	12807	2.578706	92111	77.75	1.8064	47.5281	12316	1k_batch1	2.23489932885906	2.07973844337481	1k	yes	-3.3732738	10.264058	#a9c9ed	3.0 hpf
zf_3.0hpf_plate1_332	46004	35189	0.782628	74532	0.449368	586490	76.34	9.1792	50.911	73328	1k_batch1	1.40102389078498	2.23408432363656	1k	yes	-3.6041746	2.076274	#a9c9ed	3.0 hpf
zf_3.0hpf_plate1_333	3132	2974	0.77899	6153	19.404213	43253	78.81	0.8031	42.6185	4897	1k_batch1	1.36153846153846	2.32434232434232	1k	yes	-2.7819986	14.413674	#a9c9ed	3.0 hpf
zf_3.0hpf_plate1_334	7358	6589	0.785712	12221	1.621443	94011	78.64	1.7315	49.2265	11892	1k_batch1	1.04268292682927	2.01696114104873	1k	yes	-2.590368	11.335577	#a9c9ed	3.0 hpf
zf_3.0hpf_plate1_335	15886	13697	0.790273	30773	1.204463	242526	77.22	3.5418	42.5812	30103	1k_batch1	0.788372093023256	1.73576423576424	1k	yes	-3.4006996	6.2569556	#a9c9ed	3.0 hpf
zf_3.0hpf_plate1_336	76630	54295	0.786218	122829	0.113572	975876	76.46	14.0811	51.9406	121371	1k_batch1	1.37611275964392	1.98038019049692	1k	yes	-3.2827468	-0.33329016	#a9c9ed	3.0 hpf
zf_3.0hpf_plate1_337	9158	8367	0.776569	13924	1.462989	110700	74.55	2.2469	55.2078	13538	1k_batch1	1.8605577689243	2.92121671432016	1k	yes	-1.7666837	10.585129	#a9c9ed	3.0 hpf
zf_3.0hpf_plate1_338	53299	41482	0.794191	79399	0.160138	658486	77.21	10.7624	54.9084	78556	1k_batch1	1.92732095490716	2.84816193907103	1k	yes	0.52268934	3.2559025	#a9c9ed	3.0 hpf
zf_3.0hpf_plate1_339	41011	31440	0.789412	65313	0.597024	544071	74.73	8.2565	52.7268	64268	1k_batch1	1.23111332007952	2.04143682404552	1k	yes	-3.8527944	2.7996278	#a9c9ed	3.0 hpf
zf_3.0hpf_plate1_340	99670	67695	0.810011	155883	0.249771	1371389	77.19	17.5289	52.2631	154555	1k_batch1	1.24315503173164	2.28750840995739	1k	yes	-3.0770864	-0.70158154	#a9c9ed	3.0 hpf
zf_3.0hpf_plate1_341	854	444	0.030612	14261	0.657895	1539	72.03	0.1341	56.1842	755	1k_batch1	0.85	4.12920412920413	1k	no			#a9c9ed	3.0 hpf
zf_3.0hpf_plate1_342	55427	39535	0.802268	87554	0.200214	762562	76.34	10.3074	52.1373	86733	1k_batch1	1.31748847108904	2.20327617587892	1k	yes	-3.9141119	1.292329	#a9c9ed	3.0 hpf
zf_3.0hpf_plate1_343	49875	37342	0.807804	85632	0.295013	746039	77.0	9.5834	46.7795	84830	1k_batch1	1.28685092127303	1.53545641350519	1k	yes	-3.3978221	1.9100881	#a9c9ed	3.0 hpf
zf_3.0hpf_plate1_344	9128	8325	0.77144	14906	1.001021	110198	75.08	2.1986	49.891	14538	1k_batch1	2.61510791366906	2.64735264735265	1k	yes	-2.4976594	9.969051	#a9c9ed	3.0 hpf
zf_3.0hpf_plate1_345	32435	26314	0.729795	54410	0.250062	331683	76.99	6.8517	49.4951	52655	1k_batch1	1.28788881535407	1.76637521770265	1k	yes	-3.3351593	3.642362	#a9c9ed	3.0 hpf
zf_3.0hpf_plate1_346	4469	4158	0.768741	7495	2.940778	52963	77.37	1.1129	49.2343	7162	1k_batch1	1.49677419354839	2.49962803154293	1k	yes	-3.074279	12.9933195	#a9c9ed	3.0 hpf
zf_3.0hpf_plate1_347	40143	33097	0.798039	63213	0.342946	530022	75.71	8.6049	52.3568	62477	1k_batch1	1.66416040100251	2.60478892641554	1k	yes	-0.8518592	2.5742881	#a9c9ed	3.0 hpf
zf_3.0hpf_plate1_348	51798	40278	0.784115	80401	0.602645	648299	75.71	10.5314	53.4901	79004	1k_batch1	2.06717289719626	2.28285999714571	1k	yes	-2.394812	2.2527378	#a9c9ed	3.0 hpf
zf_3.0hpf_plate1_349	3934	3664	0.742251	6157	0.133245	44148	70.92	0.9993	55.3631	5996	1k_batch1	2.0	2.44200244200244	1k	yes	-1.8044832	13.793227	#a9c9ed	3.0 hpf
zf_3.0hpf_plate1_350	35723	27862	0.805449	64645	0.403389	549446	77.42	7.1403	44.6352	63947	1k_batch1	0.738152225945428	1.6504329004329	1k	yes	-3.9658005	2.743192	#a9c9ed	3.0 hpf
zf_3.0hpf_plate1_351	7585	6554	0.783052	12797	3.4949	105316	73.66	1.7565	51.4905	12205	1k_batch1	1.97391304347826	3.38353235549497	1k	yes	-0.96827394	11.29602	#a9c9ed	3.0 hpf
zf_3.0hpf_plate1_352	34630	27027	0.817417	56432	0.384629	524188	76.28	7.0096	50.3455	55942	1k_batch1	1.4136786188579	2.59620139379658	1k	yes	-1.0226147	4.795371	#a9c9ed	3.0 hpf
zf_3.0hpf_plate1_353	6555	6205	0.485268	13460	1.026634	35643	74.67	1.6584	54.4358	10219	1k_batch1	1.62874251497006	2.60719672484378	1k	yes	-2.6538124	11.331983	#a9c9ed	3.0 hpf
zf_3.0hpf_plate1_354	3529	3382	0.716876	6555	6.039526	37256	75.93	0.9202	47.6443	5943	1k_batch1	0.96875	2.49010249010249	1k	yes	-2.1140375	13.863033	#a9c9ed	3.0 hpf
zf_3.0hpf_plate1_355	110863	74363	0.802007	166539	0.156114	1454982	76.66	19.059	54.9699	165006	1k_batch1	1.46250582207732	2.69766024955717	1k	yes	-0.5976609	0.110677674	#a9c9ed	3.0 hpf
zf_3.0hpf_plate1_356	12446	11128	0.802324	20995	0.153551	170244	77.33	2.8613	46.5427	20808	1k_batch1	1.61879432624113	1.82484182484182	1k	yes	-2.9267738	8.333396	#a9c9ed	3.0 hpf
zf_3.0hpf_plate1_357	8523	7796	0.793365	13537	4.600701	116817	74.46	2.1294	54.1533	12794	1k_batch1	1.6443661971831	3.57844402788223	1k	yes	-2.7195442	10.509713	#a9c9ed	3.0 hpf
zf_3.0hpf_plate1_358	42849	33200	0.803862	71786	0.176765	620744	76.88	8.5862	48.7072	71155	1k_batch1	1.27455485353245	1.62433311369482	1k	yes	-3.1407304	2.9310715	#a9c9ed	3.0 hpf
zf_3.0hpf_plate1_359	8707	7832	0.791678	14957	5.947077	121955	74.99	2.0823	48.8896	13933	1k_batch1	1.3929539295393	1.78717833890248	1k	yes	-2.898804	10.286858	#a9c9ed	3.0 hpf
zf_3.0hpf_plate1_360	48033	19431	0.79212	42506	1.710376	373901	73.24	5.8665	57.0363	41376	1k_batch1	6.32686980609418	3.30905050006173	1k	no			#a9c9ed	3.0 hpf
zf_3.0hpf_plate1_361	83375	60356	0.800449	127394	0.184328	1110019	76.34	15.4487	54.094	126172	1k_batch1	1.63391933815926	2.77753068848959	1k	yes	-0.9420194	0.70942825	#a9c9ed	3.0 hpf
zf_3.0hpf_plate1_362	6353	5874	0.785079	9773	3.424728	76299	77.26	1.5561	53.1919	9334	1k_batch1	1.21848739495798	2.40384615384615	1k	yes	-2.8509119	11.415119	#a9c9ed	3.0 hpf
zf_3.0hpf_plate1_363	38110	31535	0.805394	60304	0.414065	519429	76.18	8.2166	51.9401	59646	1k_batch1	1.80978809283552	2.56482221118763	1k	yes	-0.89901376	3.6122785	#a9c9ed	3.0 hpf
zf_3.0hpf_plate1_364	44721	18065	0.793412	39900	1.33583	367846	70.44	5.4541	56.5628	38998	1k_batch1	4.89316239316239	3.07197956682493	1k	no			#a9c9ed	3.0 hpf
zf_3.0hpf_plate1_365	39107	31827	0.817426	61169	0.673567	576157	76.07	8.3196	52.7411	60460	1k_batch1	1.78718258766626	2.7705362366717	1k	yes	-0.99698275	3.818702	#a9c9ed	3.0 hpf
zf_3.0hpf_plate1_366	28747	24424	0.781615	44816	0.198731	354594	75.32	6.394	53.2633	44193	1k_batch1	1.51183431952663	2.5189096617668	1k	yes	-1.3443954	5.107356	#a9c9ed	3.0 hpf
zf_3.0hpf_plate1_367	40222	31942	0.784479	68275	0.423666	523939	76.4	8.2121	47.0832	67220	1k_batch1	1.38330696202532	1.56798581995432	1k	yes	-3.471562	1.8136412	#a9c9ed	3.0 hpf
zf_3.0hpf_plate1_368	11964	10803	0.810476	18873	2.729066	168222	77.75	2.893	53.1155	18249	1k_batch1	1.03392568659128	2.67262149615091	1k	yes	-1.0702978	9.078087	#a9c9ed	3.0 hpf
zf_3.0hpf_plate1_369	55995	43395	0.769432	92762	0.24637	684663	75.75	11.1969	50.3312	91101	1k_batch1	1.31413112667091	2.14684851470014	1k	yes	-2.658474	1.3244156	#a9c9ed	3.0 hpf
zf_3.0hpf_plate1_370	21873	17859	0.761269	36177	0.923138	261365	75.79	4.7087	51.0526	35203	1k_batch1	0.978458049886621	1.85777525227066	1k	yes	-3.7333755	5.0468082	#a9c9ed	3.0 hpf
zf_3.0hpf_plate1_371	12216	10627	0.777563	19007	1.066155	142299	77.3	2.835	53.5769	18559	1k_batch1	1.52287581699346	2.26304307936961	1k	yes	-3.3313396	8.827258	#a9c9ed	3.0 hpf
zf_3.0hpf_plate1_372	66935	50883	0.790356	105437	1.143722	882206	74.93	13.2191	52.9316	103202	1k_batch1	1.46990740740741	2.56085905436555	1k	yes	-0.957754	0.99438494	#a9c9ed	3.0 hpf
zf_3.0hpf_plate1_373	8926	8135	0.786116	13913	0.791978	109769	76.44	2.1937	54.1197	13654	1k_batch1	1.71349862258953	2.51715497617137	1k	yes	-2.6276274	9.968639	#a9c9ed	3.0 hpf
zf_3.0hpf_plate1_374	12990	11543	0.821053	19070	0.92178	186356	75.91	3.0965	57.2531	18810	1k_batch1	1.97120418848168	2.77957336780866	1k	yes	-0.4668557	8.95642	#a9c9ed	3.0 hpf
zf_3.0hpf_plate1_375	52139	20853	0.761955	49059	0.313376	402049	68.27	6.2959	54.0884	48034	1k_batch1	5.95238095238095	2.5798762640868	1k	no			#a9c9ed	3.0 hpf
zf_3.0hpf_plate1_376	55604	42795	0.791803	86254	0.145146	721485	75.9	11.1917	53.8429	85307	1k_batch1	1.57972350230415	2.31137832180857	1k	yes	-1.6825113	1.8996171	#a9c9ed	3.0 hpf
zf_3.0hpf_plate1_377	16275	14431	0.790495	27862	4.204727	221906	76.36	3.7842	47.7599	26428	1k_batch1	1.87786259541985	2.28303806285458	1k	yes	-2.6528409	7.538664	#a9c9ed	3.0 hpf
zf_3.0hpf_plate1_378	35418	28780	0.794801	58823	0.243589	486067	76.36	7.4682	48.7769	58153	1k_batch1	1.47126436781609	2.0146886080952	1k	yes	-2.0305533	3.9066129	#a9c9ed	3.0 hpf
zf_3.0hpf_plate1_379	55779	42080	0.737932	89139	0.144024	578048	75.8	10.9164	52.9894	86666	1k_batch1	1.45361145703611	2.4984079364744	1k	yes	-1.8253783	1.8505263	#a9c9ed	3.0 hpf
zf_3.0hpf_plate1_380	18927	16608	0.693826	33143	0.738253	184066	74.09	4.3403	49.4994	31328	1k_batch1	1.62910128388017	1.98148308384529	1k	yes	-2.9571908	6.1007333	#a9c9ed	3.0 hpf
zf_3.0hpf_plate1_381	13899	12389	0.756274	20449	0.434002	152545	74.46	3.351	58.5952	19959	1k_batch1	1.72056239015817	2.8004428004428	1k	yes	-1.0427079	8.669958	#a9c9ed	3.0 hpf
zf_3.0hpf_plate1_382	3796	3584	0.763379	7099	7.567723	48898	74.86	0.9408	43.6076	6449	1k_batch1	1.4612676056338	1.87181239812819	1k	yes	-2.7565024	13.941944	#a9c9ed	3.0 hpf
zf_3.0hpf_plate1_383	5024	4720	0.552368	9193	4.534884	31377	73.48	1.3034	56.6667	7389	1k_batch1	1.20183486238532	2.12212030393849	1k	yes	-3.3890312	12.457625	#a9c9ed	3.0 hpf
zf_3.0hpf_plate1_384	97	50	0.248276	287	3.669725	246	72.97	0.0151	44.4954	105	1k_batch1	1.42857142857143	0.0028475581050967	1k	no			#a9c9ed	3.0 hpf
zf_3.0hpf_plate2_001	38596	30576	0.747412	77791	0.917998	474008	78.98	7.6472	39.5206	75337	1k_batch1	0.687812582258489	1.60188648560742	1k	yes	-3.0638168	2.3064778	#a9c9ed	3.0 hpf
zf_3.0hpf_plate2_002	3222	3048	0.719847	5760	3.990653	33261	76.42	0.807	45.8835	5341	1k_batch1	1.4	1.79366088456998	1k	yes	-2.880327	14.326007	#a9c9ed	3.0 hpf
zf_3.0hpf_plate2_003	2123	2059	0.509256	4132	0.334652	12958	71.26	0.567	57.484	3276	1k_batch1	1.3828125	2.94877536256847	1k	yes	-1.7875961	14.898871	#a9c9ed	3.0 hpf
zf_3.0hpf_plate2_004	10092	9278	0.74465	15968	1.629981	105519	75.59	2.483	53.5327	15329	1k_batch1	1.83076923076923	2.73948273948274	1k	yes	-2.253897	9.623177	#a9c9ed	3.0 hpf
zf_3.0hpf_plate2_005	20385	16001	0.745519	38736	0.602633	249795	76.83	4.1009	44.3305	37606	1k_batch1	1.13992042440318	1.70949739915257	1k	yes	-3.4592166	5.6086283	#a9c9ed	3.0 hpf
zf_3.0hpf_plate2_006	26347	22396	0.74651	43504	2.325089	297500	74.79	5.8831	51.0049	41505	1k_batch1	1.81036269430052	2.41317821962983	1k	yes	-1.2189941	5.751064	#a9c9ed	3.0 hpf
zf_3.0hpf_plate2_007	24950	21016	0.705703	45346	0.733704	253371	75.44	5.4106	46.2487	43159	1k_batch1	0.954891028890015	2.08265017425323	1k	yes	-3.6574318	4.2322416	#a9c9ed	3.0 hpf
zf_3.0hpf_plate2_008	102012	40989	0.719025	96865	0.203259	610412	73.79	12.3752	54.5519	93287	1k_batch1	3.26481715006305	3.00673902368817	1k	no			#a9c9ed	3.0 hpf
zf_3.0hpf_plate2_009	7380	6701	0.703422	10999	0.531814	64128	77.14	1.8024	57.7778	10474	1k_batch1	1.93991416309013	2.60915555033202	1k	yes	-0.68912375	11.356137	#a9c9ed	3.0 hpf
zf_3.0hpf_plate2_010	9290	8260	0.728885	15196	0.882133	98226	76.51	2.1644	51.6218	14607	1k_batch1	1.29473684210526	2.48066540201372	1k	yes	-0.553528	10.753873	#a9c9ed	3.0 hpf
zf_3.0hpf_plate2_011	3951	3584	0.694139	6745	0.949564	37198	75.06	0.9698	50.9106	6363	1k_batch1	1.0080971659919	1.80819180819181	1k	yes	-2.9804966	13.387521	#a9c9ed	3.0 hpf
zf_3.0hpf_plate2_012	7640	7055	0.715055	11923	0.435426	75135	73.51	1.8997	56.3355	11433	1k_batch1	2.12173913043478	3.30185278638887	1k	yes	-2.4097953	10.567386	#a9c9ed	3.0 hpf
zf_3.0hpf_plate2_013	52275	39901	0.749794	87114	0.177215	591800	75.49	10.3968	50.5047	85056	1k_batch1	1.2839590443686	2.06858561998749	1k	yes	-3.6095228	1.4257767	#a9c9ed	3.0 hpf
zf_3.0hpf_plate2_014	331	173	0.089385	2052	1.533742	701	69.83	0.0522	50.7669	321	1k_batch1	1.45454545454545	0.0318926507770831	1k	no			#a9c9ed	3.0 hpf
zf_3.0hpf_plate2_015	9253	4500	0.728714	9617	2.680678	69941	65.14	1.3586	49.5872	9076	1k_batch1	1.13207547169811	1.73288250211326	1k	no			#a9c9ed	3.0 hpf
zf_3.0hpf_plate2_016	365	192	0.579623	641	38.599641	1744	84.66	0.058	32.7648	342	1k_batch1	0.9375	1.998001998002	1k	no			#a9c9ed	3.0 hpf
zf_3.0hpf_plate2_017	61659	46997	0.738868	97239	0.0792	627029	75.69	12.2122	53.0555	94622	1k_batch1	1.3336	2.78834466026584	1k	yes	-2.9995072	0.7861413	#a9c9ed	3.0 hpf
zf_3.0hpf_plate2_018	43079	34640	0.726656	70283	0.237934	438533	75.89	9.0098	51.5605	67924	1k_batch1	1.48082191780822	2.09601719035681	1k	yes	-2.775218	2.7578595	#a9c9ed	3.0 hpf
zf_3.0hpf_plate2_019	47638	37709	0.761441	76292	0.796967	536926	76.52	9.7926	51.2836	74312	1k_batch1	1.39060340856748	2.11308961308961	1k	yes	-1.8888613	1.6769638	#a9c9ed	3.0 hpf
zf_3.0hpf_plate2_020	27050	22825	0.71873	41035	0.770105	249797	76.46	6.0422	56.4878	39300	1k_batch1	2.78502673796791	3.19444706237159	1k	yes	-0.7092798	6.6490293	#a9c9ed	3.0 hpf
zf_3.0hpf_plate2_021	20844	17510	0.745255	35863	0.288448	235938	75.94	4.5508	47.7267	34914	1k_batch1	1.52431476569408	1.71705217859064	1k	yes	-2.5859282	5.9046006	#a9c9ed	3.0 hpf
zf_3.0hpf_plate2_022	587	305	0.461538	989	26.802721	2130	73.62	0.0921	39.932	538	1k_batch1	0.7	4.2957042957043	1k	no			#a9c9ed	3.0 hpf
zf_3.0hpf_plate2_023	34132	27532	0.756124	57897	0.142701	403878	75.49	7.0917	47.8419	56681	1k_batch1	1.18633540372671	1.71924550403215	1k	yes	-1.8221182	4.992268	#a9c9ed	3.0 hpf
zf_3.0hpf_plate2_024	6049	5525	0.727	10143	1.343101	61470	76.23	1.4549	48.8502	9696	1k_batch1	1.38686131386861	1.92949907235622	1k	yes	-3.6631308	10.785255	#a9c9ed	3.0 hpf
zf_3.0hpf_plate2_025	5256	4953	0.723293	8612	3.097239	51110	76.47	1.3462	52.0528	8072	1k_batch1	1.48186528497409	2.12226797592651	1k	yes	-2.8057976	12.521392	#a9c9ed	3.0 hpf
zf_3.0hpf_plate2_026	17854	8541	0.709424	18110	0.758926	104712	74.24	2.5787	51.3022	17261	1k_batch1	3.03424657534247	2.61657534384805	1k	no			#a9c9ed	3.0 hpf
zf_3.0hpf_plate2_027	17614	15069	0.742086	30655	0.491787	194952	76.54	3.9107	46.9606	29744	1k_batch1	1.44287268770403	1.70287727539636	1k	yes	-2.5833623	6.7396545	#a9c9ed	3.0 hpf
zf_3.0hpf_plate2_028	35398	28615	0.741359	61996	0.067827	396157	75.27	7.3556	47.4441	60407	1k_batch1	1.16691804927099	2.13526086102263	1k	yes	-3.2716002	3.06153	#a9c9ed	3.0 hpf
zf_3.0hpf_plate2_029	17053	15199	0.713636	25691	0.962355	161825	74.79	4.0852	58.5015	24493	1k_batch1	1.62074829931973	3.08537616229924	1k	yes	0.10358368	7.9279046	#a9c9ed	3.0 hpf
zf_3.0hpf_plate2_030	36962	29469	0.746665	62443	0.388531	418326	75.53	7.6379	49.1697	60762	1k_batch1	1.31495368328187	1.72497956588866	1k	yes	-3.7408583	2.7804215	#a9c9ed	3.0 hpf
zf_3.0hpf_plate2_031	10886	9678	0.733461	18456	0.390342	115973	76.03	2.5575	49.144	17863	1k_batch1	1.19795918367347	1.61165365246998	1k	yes	-3.001905	9.642392	#a9c9ed	3.0 hpf
zf_3.0hpf_plate2_032	8236	7631	0.746856	12731	1.712356	87198	75.83	2.0382	54.7271	12226	1k_batch1	1.41558441558442	2.62851902196164	1k	yes	-2.1288102	10.582215	#a9c9ed	3.0 hpf
zf_3.0hpf_plate2_033	33805	27606	0.727628	57271	0.353121	348102	75.74	7.1536	48.5001	55309	1k_batch1	1.21443442054129	1.7090156220591	1k	yes	-2.515122	3.1932359	#a9c9ed	3.0 hpf
zf_3.0hpf_plate2_034	10663	9533	0.731718	17149	1.357194	110915	74.61	2.5128	52.1859	16426	1k_batch1	1.1746641074856	1.95288582385357	1k	yes	-3.6279645	8.505074	#a9c9ed	3.0 hpf
zf_3.0hpf_plate2_035	41845	33157	0.7449	80155	0.488035	506567	77.87	8.4331	42.7887	77891	1k_batch1	0.697838899803536	2.22013054382997	1k	yes	-2.683375	3.259356	#a9c9ed	3.0 hpf
zf_3.0hpf_plate2_036	9446	7990	0.739133	16060	0.249281	107868	77.49	2.0699	47.5264	15606	1k_batch1	1.52410901467505	1.60537137281323	1k	yes	-1.3639557	10.728165	#a9c9ed	3.0 hpf
zf_3.0hpf_plate2_037	33206	27189	0.742569	57427	0.108931	376738	75.06	6.9878	47.2419	55938	1k_batch1	1.31983527796843	1.70835875533862	1k	yes	-2.750876	3.6687157	#a9c9ed	3.0 hpf
zf_3.0hpf_plate2_038	34785	28314	0.742226	58809	0.472438	382696	76.58	7.3193	48.5077	57091	1k_batch1	1.23363828289937	1.84691341716135	1k	yes	-2.5486267	4.2046223	#a9c9ed	3.0 hpf
zf_3.0hpf_plate2_039	875	452	0.602496	1432	41.365777	4010	88.05	0.1365	34.3014	747	1k_batch1	0.704545454545455	3.2967032967033	1k	no			#a9c9ed	3.0 hpf
zf_3.0hpf_plate2_040	4867	4507	0.711983	8712	3.102996	49512	75.5	1.2092	47.2968	8119	1k_batch1	1.81420765027322	2.01584130155559	1k	yes	-3.2381518	12.255673	#a9c9ed	3.0 hpf
zf_3.0hpf_plate2_041	14420	12782	0.719048	24981	1.895243	146823	75.41	3.3661	48.0654	23656	1k_batch1	1.74501992031873	2.0189113212369	1k	yes	-3.350444	7.3106446	#a9c9ed	3.0 hpf
zf_3.0hpf_plate2_042	36044	29085	0.769784	58777	1.202883	425487	76.42	7.5814	50.2921	57165	1k_batch1	1.40950384346611	1.98594056861773	1k	yes	-3.2545283	3.279217	#a9c9ed	3.0 hpf
zf_3.0hpf_plate2_043	5907	5543	0.604611	10688	1.894338	43022	73.85	1.4788	52.1995	9322	1k_batch1	1.58793969849246	2.14593099208484	1k	yes	-2.7601857	11.59616	#a9c9ed	3.0 hpf
zf_3.0hpf_plate2_044	1855	1643	0.706918	3192	1.142671	18066	76.57	0.4493	51.1263	3028	1k_batch1	1.21296296296296	1.80307497380668	1k	yes	-1.105759	15.714102	#a9c9ed	3.0 hpf
zf_3.0hpf_plate2_045	39434	31213	0.74672	68956	0.158824	454892	75.36	8.0512	46.6536	67263	1k_batch1	1.26715899218071	1.44229346962832	1k	yes	-3.6446426	3.1910646	#a9c9ed	3.0 hpf
zf_3.0hpf_plate2_046	12706	11280	0.75218	21955	3.318594	145891	76.99	2.9549	47.7729	20772	1k_batch1	1.94147157190635	2.05223348080491	1k	yes	-3.3552155	7.0774693	#a9c9ed	3.0 hpf
zf_3.0hpf_plate2_047	9127	4551	0.6852	9315	1.36039	48559	74.69	1.374	51.7118	8701	1k_batch1	4.18987341772152	3.59899840419318	1k	no			#a9c9ed	3.0 hpf
zf_3.0hpf_plate2_048	2984	2871	0.697946	5332	8.744351	29074	74.79	0.7853	49.4301	4644	1k_batch1	1.27272727272727	3.1968031968032	1k	yes	-2.2312381	14.063344	#a9c9ed	3.0 hpf
zf_3.0hpf_plate2_049	33113	26754	0.755279	58423	0.375546	388070	77.09	6.8233	45.8297	57035	1k_batch1	1.13119533527697	1.74948726185475	1k	yes	-2.8355365	4.7883067	#a9c9ed	3.0 hpf
zf_3.0hpf_plate2_050	40144	33425	0.732758	69286	0.785951	424062	77.1	8.5575	47.5107	66778	1k_batch1	1.05227272727273	2.19265270811663	1k	yes	-1.5450928	2.976503	#a9c9ed	3.0 hpf
zf_3.0hpf_plate2_051	16337	13984	0.749838	29522	0.612732	188036	79.62	3.5792	44.5079	28710	1k_batch1	0.800607287449393	1.65828055736313	1k	yes	-2.13571	7.2980413	#a9c9ed	3.0 hpf
zf_3.0hpf_plate2_052	9560	8536	0.7245	16402	1.10264	99485	73.87	2.2595	50.1386	15696	1k_batch1	1.6188679245283	2.18466979030359	1k	yes	-2.224663	10.958289	#a9c9ed	3.0 hpf
zf_3.0hpf_plate2_053	34108	27443	0.753007	58521	0.088999	394094	76.2	7.0609	47.9138	57253	1k_batch1	1.21482683982684	1.72551026209563	1k	yes	-2.5940485	4.0239134	#a9c9ed	3.0 hpf
zf_3.0hpf_plate2_054	3749	3485	0.71629	6481	2.641268	38920	74.1	0.9269	48.5833	6082	1k_batch1	1.60992907801418	2.93040293040293	1k	yes	-3.0055707	13.667472	#a9c9ed	3.0 hpf
zf_3.0hpf_plate2_055	8381	4113	0.723046	7868	0.709966	48235	74.75	1.2418	55.0749	7552	1k_batch1	4.83823529411765	2.9215229215229	1k	no			#a9c9ed	3.0 hpf
zf_3.0hpf_plate2_056	11346	10136	0.725658	18869	1.423176	119047	75.27	2.6711	50.6103	18009	1k_batch1	2.44247787610619	2.65406235555489	1k	yes	-1.4038428	9.910335	#a9c9ed	3.0 hpf
zf_3.0hpf_plate2_057	40487	31405	0.75429	69502	0.129262	463103	77.53	8.124	47.5874	67991	1k_batch1	1.24687030545819	1.5865154675353	1k	yes	-3.528623	1.974757	#a9c9ed	3.0 hpf
zf_3.0hpf_plate2_058	48415	37020	0.753003	80319	1.09471	526846	77.61	9.6538	49.5347	77790	1k_batch1	1.37035436473639	2.20970518842859	1k	yes	-3.56957	1.1861848	#a9c9ed	3.0 hpf
zf_3.0hpf_plate2_059	27084	22610	0.738286	45046	0.109442	278622	76.12	5.9031	49.7127	43811	1k_batch1	1.38937536485698	2.36823695036952	1k	yes	-1.7084417	5.454702	#a9c9ed	3.0 hpf
zf_3.0hpf_plate2_060	765	394	0.196953	2130	3.523035	1623	73.54	0.119	51.8293	712	1k_batch1	0.694444444444444	4.3956043956044	1k	no			#a9c9ed	3.0 hpf
zf_3.0hpf_plate2_061	23568	20310	0.732655	38624	0.943698	237754	76.36	5.2968	50.2093	37158	1k_batch1	1.42511520737327	1.88059363317095	1k	yes	-3.2159574	4.9185514	#a9c9ed	3.0 hpf
zf_3.0hpf_plate2_062	31597	26726	0.722741	53507	0.127546	322081	75.71	6.9652	50.2908	51680	1k_batch1	1.26795212765957	2.26095148374941	1k	yes	-2.9581904	4.7195473	#a9c9ed	3.0 hpf
zf_3.0hpf_plate2_063	54077	40705	0.740777	89109	0.254503	567637	76.48	10.593	50.1704	86615	1k_batch1	1.2070385623362	1.85116607530401	1k	yes	-3.5588157	1.0346472	#a9c9ed	3.0 hpf
zf_3.0hpf_plate2_064	33429	27527	0.747913	57185	0.662027	378825	75.95	7.1808	48.8137	55519	1k_batch1	1.4896978021978	2.2180993609565	1k	yes	-3.1629384	2.5587716	#a9c9ed	3.0 hpf
zf_3.0hpf_plate2_065	32119	26340	0.742548	60158	1.114349	370403	78.39	6.6935	43.0975	58035	1k_batch1	0.925840092699884	1.80563419075454	1k	yes	-2.4822567	4.271986	#a9c9ed	3.0 hpf
zf_3.0hpf_plate2_066	1965	1897	0.670618	3376	2.840909	17077	72.8	0.4985	49.2582	3078	1k_batch1	1.27777777777778	2.00599400599401	1k	yes	-1.7187428	15.274734	#a9c9ed	3.0 hpf
zf_3.0hpf_plate2_067	11395	10004	0.759375	17745	0.384881	128887	76.16	2.6662	54.5927	17341	1k_batch1	1.01538461538462	2.06250442470915	1k	yes	-3.435281	8.950855	#a9c9ed	3.0 hpf
zf_3.0hpf_plate2_068	27498	22802	0.723919	48515	0.257853	292216	75.75	5.8849	47.2009	46805	1k_batch1	1.12859007832898	1.82451956645505	1k	yes	-2.590808	4.771186	#a9c9ed	3.0 hpf
zf_3.0hpf_plate2_069	40437	31899	0.73267	69132	0.135495	429594	76.1	8.2963	49.1788	67070	1k_batch1	1.14246359700905	1.82089515422849	1k	yes	-3.2132561	2.6969986	#a9c9ed	3.0 hpf
zf_3.0hpf_plate2_070	5875	5183	0.721697	9558	1.991773	58728	76.14	1.3918	52.8848	9054	1k_batch1	1.11274509803922	2.69397269397269	1k	yes	-3.102126	12.358713	#a9c9ed	3.0 hpf
zf_3.0hpf_plate2_071	17997	15583	0.703884	30490	0.839185	178883	74.98	4.1036	52.247	28950	1k_batch1	2.3387573964497	2.69809346326497	1k	yes	-0.82201546	7.9662924	#a9c9ed	3.0 hpf
zf_3.0hpf_plate2_072	27610	12140	0.704387	27539	2.229468	172720	70.46	3.6653	52.3281	25786	1k_batch1	6.00411522633745	2.79720279720282	1k	no			#a9c9ed	3.0 hpf
zf_3.0hpf_plate2_073	3136	2993	0.690409	5531	1.389153	30031	74.02	0.8007	48.4206	5182	1k_batch1	1.59183673469388	1.8981018981019	1k	yes	-3.0427568	14.126241	#a9c9ed	3.0 hpf
zf_3.0hpf_plate2_074	5965	5520	0.725641	9553	1.437838	58663	75.85	1.4746	53.1405	9117	1k_batch1	1.22801302931596	2.41092241092241	1k	yes	-2.5621006	12.024237	#a9c9ed	3.0 hpf
zf_3.0hpf_plate2_075	29807	24046	0.761355	53392	0.072461	366023	76.09	6.1814	45.6981	52404	1k_batch1	0.914910858995138	1.68180168180168	1k	yes	-3.691471	3.7140517	#a9c9ed	3.0 hpf
zf_3.0hpf_plate2_076	47148	37818	0.724746	76343	0.990782	491861	73.9	9.9056	52.5446	73149	1k_batch1	1.6960960960961	2.30776417826778	1k	yes	-2.521475	2.340618	#a9c9ed	3.0 hpf
zf_3.0hpf_plate2_077	11705	10330	0.739307	19235	0.208155	125236	76.09	2.7052	50.6832	18697	1k_batch1	1.47894736842105	1.78883616383616	1k	yes	-2.491809	9.32945	#a9c9ed	3.0 hpf
zf_3.0hpf_plate2_078	9733	4793	0.663676	9475	2.758309	47347	72.8	1.4471	55.0079	8602	1k_batch1	4.7258064516129	2.59404461085131	1k	no			#a9c9ed	3.0 hpf
zf_3.0hpf_plate2_079	11620	10379	0.748612	17327	2.367458	116384	76.78	2.7982	56.5208	16537	1k_batch1	1.89473684210526	3.19147519147519	1k	yes	-0.5850002	9.595971	#a9c9ed	3.0 hpf
zf_3.0hpf_plate2_080	9112	8357	0.706966	13595	0.613497	81936	75.01	2.2764	59.0184	12960	1k_batch1	1.94827586206897	2.71833429728167	1k	yes	-0.6176378	10.795623	#a9c9ed	3.0 hpf
zf_3.0hpf_plate2_081	14963	13322	0.73423	23828	4.171705	152927	76.4	3.5385	52.9193	22190	1k_batch1	1.80382775119617	2.67417311752287	1k	yes	-1.7484661	7.8731112	#a9c9ed	3.0 hpf
zf_3.0hpf_plate2_082	36971	30485	0.753172	61527	0.531032	417506	76.06	7.8495	49.6474	59940	1k_batch1	1.2203196347032	2.04153954153954	1k	yes	-1.674015	3.9094393	#a9c9ed	3.0 hpf
zf_3.0hpf_plate2_083	31404	26147	0.738819	48205	3.10776	316927	76.27	6.9057	55.1068	45488	1k_batch1	1.74856203779786	2.94570294570295	1k	yes	-0.51503325	5.002344	#a9c9ed	3.0 hpf
zf_3.0hpf_plate2_084	31537	24584	0.741961	55298	1.952495	346878	77.81	6.358	47.0657	52878	1k_batch1	1.14242607121304	2.16583416583417	1k	yes	-3.0480092	4.68366	#a9c9ed	3.0 hpf
zf_3.0hpf_plate2_085	14809	12616	0.728036	25996	0.639016	158005	76.85	3.2704	46.8783	25034	1k_batch1	1.42892156862745	1.9278834373174	1k	yes	-2.6070676	7.744502	#a9c9ed	3.0 hpf
zf_3.0hpf_plate2_086	49523	39412	0.737486	75877	2.070469	491251	76.71	10.3307	54.8586	72319	1k_batch1	2.06106442577031	3.07692307692308	1k	yes	0.37133196	3.0504358	#a9c9ed	3.0 hpf
zf_3.0hpf_plate2_087	13435	12046	0.71496	20383	1.049254	126210	74.07	3.2414	57.2938	19427	1k_batch1	1.99315068493151	3.13251105330313	1k	yes	-0.7456438	8.981607	#a9c9ed	3.0 hpf
zf_3.0hpf_plate2_088	14231	12701	0.741451	23219	0.737698	148687	76.41	3.3437	51.725	22471	1k_batch1	1.14637482900137	2.04931680341516	1k	yes	-3.263698	7.2055063	#a9c9ed	3.0 hpf
zf_3.0hpf_plate2_089	1425	1376	0.694911	2591	6.275304	14174	73.84	0.3692	46.3968	2315	1k_batch1	1.20689655172414	2.65448836877408	1k	yes	-1.3238723	15.726978	#a9c9ed	3.0 hpf
zf_3.0hpf_plate2_090	68453	51047	0.731733	107562	0.173287	680201	76.86	13.2251	53.7539	104270	1k_batch1	1.48588154269972	2.57644619980734	1k	yes	-2.4131794	0.7085688	#a9c9ed	3.0 hpf
zf_3.0hpf_plate2_091	12579	6087	0.705047	12286	0.178405	71370	74.14	1.8378	53.4152	11750	1k_batch1	3.01673640167364	3.02386688941308	1k	no			#a9c9ed	3.0 hpf
zf_3.0hpf_plate2_092	6118	5566	0.699948	13346	8.397366	70236	75.88	1.438	38.8035	11683	1k_batch1	0.804960541149944	2.11480826865442	1k	yes	-3.5666595	10.707613	#a9c9ed	3.0 hpf
zf_3.0hpf_plate2_093	22026	18591	0.723867	39241	0.44784	232009	76.71	4.7905	46.5516	37790	1k_batch1	1.3218163869694	1.65869218500797	1k	yes	-2.887737	5.7907553	#a9c9ed	3.0 hpf
zf_3.0hpf_plate2_094	30064	12545	0.706758	28099	5.152955	182282	70.62	3.7875	55.7952	25548	1k_batch1	5.03236245954693	3.06703100820751	1k	no			#a9c9ed	3.0 hpf
zf_3.0hpf_plate2_095	61716	48248	0.718025	100277	0.375202	589736	76.41	12.4534	52.2522	96385	1k_batch1	1.3078768492603	2.57148257148257	1k	yes	-2.5756989	0.6532508	#a9c9ed	3.0 hpf
zf_3.0hpf_plate2_096	6019	5667	0.692661	9700	0.812216	56366	72.7	1.5494	55.6476	9159	1k_batch1	1.45901639344262	2.06310543389195	1k	yes	-3.3005872	11.869571	#a9c9ed	3.0 hpf
zf_3.0hpf_plate2_097	31425	26630	0.732778	52398	1.743249	326840	75.88	6.9685	49.998	49995	1k_batch1	1.80779569892473	2.41836814870523	1k	yes	-2.885407	3.8888955	#a9c9ed	3.0 hpf
zf_3.0hpf_plate2_098	14345	12719	0.73122	25680	0.705948	157779	75.3	3.3024	46.5966	24755	1k_batch1	1.75868372943327	1.85375162953638	1k	yes	-2.7938924	7.5648932	#a9c9ed	3.0 hpf
zf_3.0hpf_plate2_099	3665	3439	0.705961	6662	6.809643	36190	77.29	0.9166	46.7517	5953	1k_batch1	1.39010989010989	2.04120204120204	1k	yes	-3.0713017	14.0643425	#a9c9ed	3.0 hpf
zf_3.0hpf_plate2_100	45738	18719	0.727339	40222	0.323259	279961	73.27	5.6516	58.6626	38852	1k_batch1	3.29144851657941	3.33144333144333	1k	no			#a9c9ed	3.0 hpf
zf_3.0hpf_plate2_101	50319	39211	0.741077	84576	0.1225	532613	76.43	10.1172	48.9478	82348	1k_batch1	1.33553818400481	2.14331123422033	1k	yes	-3.5987797	0.7963786	#a9c9ed	3.0 hpf
zf_3.0hpf_plate2_102	9813	8982	0.720452	16690	1.904348	98688	78.1	2.3492	49.2215	15814	1k_batch1	1.17557251908397	2.63954795204795	1k	yes	-1.4094348	9.76384	#a9c9ed	3.0 hpf
zf_3.0hpf_plate2_103	11451	10326	0.746609	16944	0.694822	112622	76.1	2.7689	56.779	16436	1k_batch1	1.36023622047244	2.84205590328039	1k	yes	-1.8518094	9.345665	#a9c9ed	3.0 hpf
zf_3.0hpf_plate2_104	31690	14227	0.706339	30643	2.300728	186520	72.6	4.2954	53.9191	28706	1k_batch1	5.73263888888889	2.93262293262293	1k	no			#a9c9ed	3.0 hpf
zf_3.0hpf_plate2_105	5314	4949	0.719422	9358	1.139885	55405	74.51	1.3091	48.4119	8933	1k_batch1	1.38327526132404	1.64557664557665	1k	yes	-3.8729897	11.510563	#a9c9ed	3.0 hpf
zf_3.0hpf_plate2_106	5229	4590	0.722473	10812	8.943089	60437	77.55	1.1974	40.7365	9520	1k_batch1	1.1044776119403	2.32399179767601	1k	yes	-2.4377198	12.181809	#a9c9ed	3.0 hpf
zf_3.0hpf_plate2_107	17223	15202	0.730848	27249	1.958782	169548	77.4	4.0399	53.7852	25927	1k_batch1	1.65862068965517	2.92345017619743	1k	yes	-1.8879867	7.1731377	#a9c9ed	3.0 hpf
zf_3.0hpf_plate2_108	57450	43306	0.738155	96678	0.081797	619662	76.06	11.1751	49.4938	94059	1k_batch1	1.10103626943005	2.0442032612418	1k	yes	-3.304725	1.0512099	#a9c9ed	3.0 hpf
zf_3.0hpf_plate2_109	22033	18814	0.714941	33844	1.680827	205215	76.58	4.9825	56.1053	32055	1k_batch1	2.09623430962343	2.87075243596983	1k	yes	-0.20920348	7.231642	#a9c9ed	3.0 hpf
zf_3.0hpf_plate2_110	14817	12900	0.723004	22116	1.529038	137082	77.19	3.431	56.6118	21059	1k_batch1	1.54115226337449	2.75651949860095	1k	yes	-0.6546324	9.023191	#a9c9ed	3.0 hpf
zf_3.0hpf_plate2_111	86359	62447	0.762055	140184	0.34205	979037	78.19	15.9176	51.053	137228	1k_batch1	0.942272561198392	2.55358676411308	1k	yes	-0.95602256	0.5288554	#a9c9ed	3.0 hpf
zf_3.0hpf_plate2_112	7478	6612	0.745059	12788	2.771104	85285	75.94	1.7176	48.174	12140	1k_batch1	1.22222222222222	1.86330523409175	1k	yes	-3.684028	10.1235895	#a9c9ed	3.0 hpf
zf_3.0hpf_plate2_113	57342	44411	0.738126	95659	0.104145	612517	75.5	11.4852	49.8583	93042	1k_batch1	1.20434131736527	2.25893764355303	1k	yes	-3.0560534	0.9782704	#a9c9ed	3.0 hpf
zf_3.0hpf_plate2_114	32893	27146	0.748195	54308	0.188366	363711	76.11	7.0452	50.1253	52988	1k_batch1	1.15279958137101	2.3579819613814	1k	yes	-1.900468	2.947337	#a9c9ed	3.0 hpf
zf_3.0hpf_plate2_115	40233	33065	0.749072	62520	0.274775	418530	76.15	8.6463	54.1241	60973	1k_batch1	1.20638820638821	2.59293778846851	1k	yes	-0.2992768	3.633164	#a9c9ed	3.0 hpf
zf_3.0hpf_plate2_116	37252	30130	0.73141	67963	2.35656	413093	76.25	7.7345	45.8893	64431	1k_batch1	1.15139116202946	1.95744105518542	1k	yes	-3.3338082	3.1662977	#a9c9ed	3.0 hpf
zf_3.0hpf_plate2_117	5239	4743	0.725224	8752	0.070788	52669	76.69	1.2572	49.4042	8470	1k_batch1	1.26041666666667	1.34032634032634	1k	yes	-3.8003743	11.742717	#a9c9ed	3.0 hpf
zf_3.0hpf_plate2_118	27877	23584	0.735505	42897	0.51314	275105	76.0	6.2246	54.9839	41490	1k_batch1	2.16061606160616	2.63863900227537	1k	yes	-1.0222474	5.253837	#a9c9ed	3.0 hpf
zf_3.0hpf_plate2_119	31050	25291	0.715534	53322	0.194579	315634	74.6	6.6292	49.5369	51293	1k_batch1	1.16976556184317	1.74478986360174	1k	yes	-3.786163	2.8318448	#a9c9ed	3.0 hpf
zf_3.0hpf_plate2_120	19544	16779	0.731847	33953	0.200218	209868	76.45	4.3742	47.8219	32898	1k_batch1	1.56063618290258	1.8477872492471	1k	yes	-2.9495316	6.707685	#a9c9ed	3.0 hpf
zf_3.0hpf_plate2_121	55626	43025	0.746302	94381	0.136649	611787	76.1	11.0743	48.9854	92081	1k_batch1	1.10636900853578	2.34104878172675	1k	yes	-1.7550611	1.3898002	#a9c9ed	3.0 hpf
zf_3.0hpf_plate2_122	97103	68985	0.752098	170759	0.550913	1133932	76.24	17.3765	46.2848	166256	1k_batch1	1.09058805465991	2.05033062175919	1k	yes	-2.3360171	-0.6795193	#a9c9ed	3.0 hpf
zf_3.0hpf_plate2_123	10375	9260	0.73166	18032	0.342661	111122	76.42	2.4114	46.8561	17450	1k_batch1	1.49426934097421	2.16901742325471	1k	yes	-3.0445356	8.736604	#a9c9ed	3.0 hpf
zf_3.0hpf_plate2_124	57288	44633	0.763216	94206	0.088581	677772	75.34	11.5305	50.8259	92489	1k_batch1	1.14269005847953	2.49825362607318	1k	yes	-2.855574	1.493219	#a9c9ed	3.0 hpf
zf_3.0hpf_plate2_125	72777	52594	0.738886	121921	0.055571	784721	76.53	13.5859	50.0164	118702	1k_batch1	1.21845949535193	1.92367251190781	1k	yes	-2.9607944	0.015863659	#a9c9ed	3.0 hpf
zf_3.0hpf_plate2_126	25672	21076	0.738158	43861	0.098319	276330	77.8	5.4022	47.343	42676	1k_batch1	0.898111047510017	2.28206806456143	1k	yes	-1.0899652	6.6980376	#a9c9ed	3.0 hpf
zf_3.0hpf_plate2_127	26821	22113	0.762776	46671	0.174471	321986	77.14	5.6652	46.0221	45773	1k_batch1	1.27471876850207	1.75446444103161	1k	yes	-2.2775455	5.2372737	#a9c9ed	3.0 hpf
zf_3.0hpf_plate2_128	37695	29649	0.725901	63509	0.271589	393398	75.3	7.6895	49.5024	61323	1k_batch1	1.27027027027027	2.28883086025943	1k	yes	-3.8109639	2.178035	#a9c9ed	3.0 hpf
zf_3.0hpf_plate2_129	52815	42094	0.709595	84012	0.939339	496210	74.76	10.9653	54.1496	79937	1k_batch1	1.80516563728243	2.68457033162916	1k	yes	0.10299735	2.6901994	#a9c9ed	3.0 hpf
zf_3.0hpf_plate2_130	20452	17595	0.738215	31464	1.272971	214246	75.84	4.6202	55.0495	30247	1k_batch1	1.58732212160414	2.61840070757268	1k	yes	-0.9740379	6.8996663	#a9c9ed	3.0 hpf
zf_3.0hpf_plate2_131	4325	4085	0.728851	7278	1.473505	45629	76.32	1.1071	51.0272	6954	1k_batch1	1.27027027027027	2.14071642643071	1k	yes	-3.1674285	13.032806	#a9c9ed	3.0 hpf
zf_3.0hpf_plate2_132	29761	25473	0.726936	52064	4.480216	318741	76.08	6.6192	48.2723	48184	1k_batch1	1.36138613861386	2.46313319707815	1k	yes	-1.1810398	5.4205265	#a9c9ed	3.0 hpf
zf_3.0hpf_plate2_133	41248	31551	0.738949	70352	0.605583	451516	75.88	8.2429	48.9114	68114	1k_batch1	1.11252189141856	1.92324232059331	1k	yes	-3.5454857	1.7467703	#a9c9ed	3.0 hpf
zf_3.0hpf_plate2_134	27733	22877	0.765723	47273	0.195766	326793	77.22	5.8674	46.5268	46393	1k_batch1	1.06938775510204	1.79649410418641	1k	yes	-2.8812847	4.56391	#a9c9ed	3.0 hpf
zf_3.0hpf_plate2_135	10265	9337	0.671176	18904	2.981121	100551	73.05	2.4971	49.6788	17216	1k_batch1	2.25	3.11627148361842	1k	yes	-2.4198303	9.984154	#a9c9ed	3.0 hpf
zf_3.0hpf_plate2_136	5181	4762	0.711629	8531	0.207241	51392	73.1	1.3004	53.9437	8186	1k_batch1	2.96503496503496	3.33493666827	1k	yes	-2.1197615	12.671969	#a9c9ed	3.0 hpf
zf_3.0hpf_plate2_137	37631	29918	0.756107	65404	1.266376	440695	77.13	7.6967	47.1054	63308	1k_batch1	1.19687367976341	1.5998219789689	1k	yes	-3.5187755	3.210135	#a9c9ed	3.0 hpf
zf_3.0hpf_plate2_138	14695	12827	0.729404	24804	0.540406	157326	75.66	3.3836	50.7586	23926	1k_batch1	1.74590163934426	2.20708084485174	1k	yes	-1.3808373	7.9774203	#a9c9ed	3.0 hpf
zf_3.0hpf_plate2_139	10283	9251	0.734427	18065	3.097068	109314	77.08	2.4081	46.2824	17021	1k_batch1	1.15049504950495	1.68515694831484	1k	yes	-3.2016332	8.718804	#a9c9ed	3.0 hpf
zf_3.0hpf_plate2_140	17103	14637	0.734266	29947	0.415622	185071	77.45	3.7718	46.809	28992	1k_batch1	1.31466030989273	1.61505161505162	1k	yes	-2.455279	7.1297703	#a9c9ed	3.0 hpf
zf_3.0hpf_plate2_141	6095	5691	0.736325	10422	0.818783	66866	75.21	1.5174	49.9112	10054	1k_batch1	1.72368421052632	2.09971846335483	1k	yes	-2.5140312	11.7296095	#a9c9ed	3.0 hpf
zf_3.0hpf_plate2_142	3812	3594	0.723327	6944	7.575532	39613	77.59	0.9513	45.0439	6210	1k_batch1	1.93617021276596	2.2022422022422	1k	yes	-2.8605165	13.70995	#a9c9ed	3.0 hpf
zf_3.0hpf_plate2_143	58218	45383	0.750638	94781	0.490524	636168	76.17	11.6829	50.967	92303	1k_batch1	1.07964224872232	2.431536717251	1k	yes	-2.1874132	1.1202435	#a9c9ed	3.0 hpf
zf_3.0hpf_plate2_144	37108	30391	0.734748	64019	0.446701	403652	75.49	7.8583	47.7657	61956	1k_batch1	1.5234297108674	1.88543850515682	1k	yes	-3.5816333	2.555954	#a9c9ed	3.0 hpf
zf_3.0hpf_plate2_145	70753	53740	0.723826	113410	1.417231	709277	75.32	13.9866	53.4656	108166	1k_batch1	2.1953667953668	2.77755370923073	1k	yes	-1.0538014	0.7245583	#a9c9ed	3.0 hpf
zf_3.0hpf_plate2_146	68609	49520	0.745088	110329	0.268333	753889	75.36	12.9012	52.8881	107413	1k_batch1	1.49777636594663	2.27875572703159	1k	yes	-3.4691608	0.7754154	#a9c9ed	3.0 hpf
zf_3.0hpf_plate2_147	32872	26166	0.752518	56869	0.168828	384401	76.32	6.7699	47.8645	55584	1k_batch1	1.25767169995129	1.68658157484973	1k	yes	-3.5051737	3.2574775	#a9c9ed	3.0 hpf
zf_3.0hpf_plate2_148	17591	15525	0.741913	31376	3.346624	199775	76.75	4.0526	46.3119	29574	1k_batch1	1.45138055222089	1.79351898101898	1k	yes	-2.7728946	6.7579966	#a9c9ed	3.0 hpf
zf_3.0hpf_plate2_149	18053	15325	0.73002	29776	0.166147	187430	74.71	4.0517	50.3842	28842	1k_batch1	1.21652421652422	2.01066539094708	1k	yes	-3.7600176	4.962976	#a9c9ed	3.0 hpf
zf_3.0hpf_plate2_150	3294	3100	0.727291	5517	1.832803	35221	72.7	0.8436	51.3465	5249	1k_batch1	1.52747252747253	1.85528756957328	1k	yes	-2.5193136	13.878646	#a9c9ed	3.0 hpf
zf_3.0hpf_plate2_151	37990	15751	0.714369	33730	0.240133	227847	71.52	4.7555	58.4693	32404	1k_batch1	3.53914590747331	3.23395425436241	1k	no			#a9c9ed	3.0 hpf
zf_3.0hpf_plate2_152	9458	8569	0.736708	15717	1.177471	99769	75.03	2.2761	50.7326	15107	1k_batch1	2.47	2.47917762710662	1k	yes	-2.3081396	9.95592	#a9c9ed	3.0 hpf
zf_3.0hpf_plate2_153	42725	33251	0.745562	72105	0.080957	474133	76.53	8.6671	49.407	70351	1k_batch1	1.13594994311718	2.17074592074592	1k	yes	-3.589468	2.145068	#a9c9ed	3.0 hpf
zf_3.0hpf_plate2_154	21040	18244	0.750687	36358	0.753402	244132	75.94	4.7147	47.7314	35304	1k_batch1	1.7938021454112	2.05972038432771	1k	yes	-1.8938324	6.555654	#a9c9ed	3.0 hpf
zf_3.0hpf_plate2_155	33986	28827	0.730298	55525	0.720212	355281	74.14	7.541	52.2386	53485	1k_batch1	1.83960843373494	2.62030962667905	1k	yes	-0.8895872	3.771564	#a9c9ed	3.0 hpf
zf_3.0hpf_plate2_156	9330	4253	0.6975	8979	2.824463	52906	73.08	1.284	54.4293	8326	1k_batch1	4.14659685863874	3.16847331772707	1k	no			#a9c9ed	3.0 hpf
zf_3.0hpf_plate2_157	59045	44892	0.729766	102950	0.470612	627320	77.09	11.5202	47.6144	99400	1k_batch1	1.27626764244642	1.89258255556598	1k	yes	-3.0125394	0.5016164	#a9c9ed	3.0 hpf
zf_3.0hpf_plate2_158	25764	22120	0.74301	44514	0.467505	288539	76.28	5.7234	47.5301	43219	1k_batch1	1.57726465364121	2.06712479439752	1k	yes	-2.6037595	5.6623836	#a9c9ed	3.0 hpf
zf_3.0hpf_plate2_159	22439	10485	0.719319	21385	1.138511	127143	75.5	3.1656	54.3457	20406	1k_batch1	4.77142857142857	3.22307174896814	1k	no			#a9c9ed	3.0 hpf
zf_3.0hpf_plate2_160	18483	15753	0.722335	32183	1.905772	188569	77.47	4.0653	47.0449	30523	1k_batch1	1.38454011741683	1.92410329396631	1k	yes	-1.7643107	6.96289	#a9c9ed	3.0 hpf
zf_3.0hpf_plate2_161	5327	4472	0.703213	7410	0.12685	49540	79.01	1.2297	63.4884	7086	1k_batch1	1.43283582089552	3.31830331830332	1k	yes	0.65012854	13.437859	#a9c9ed	3.0 hpf
zf_3.0hpf_plate2_162	26580	12191	0.699594	24994	0.242891	145425	73.56	3.6807	55.6451	23821	1k_batch1	3.48802395209581	3.02545555710114	1k	no			#a9c9ed	3.0 hpf
zf_3.0hpf_plate2_163	6436	5712	0.69873	11501	0.719228	60931	76.93	1.4906	45.9851	10905	1k_batch1	1.30417495029821	1.56880156880157	1k	yes	-3.4848137	11.25724	#a9c9ed	3.0 hpf
zf_3.0hpf_plate2_164	55296	40860	0.779625	90107	0.10567	684875	76.66	10.6102	50.0759	88862	1k_batch1	1.32970887407927	1.9915981454443	1k	yes	-3.518615	0.9573551	#a9c9ed	3.0 hpf
zf_3.0hpf_plate2_165	46580	36733	0.766158	76727	0.421376	540618	76.38	9.5584	50.1438	75149	1k_batch1	1.35493947676689	2.36527604948658	1k	yes	-2.9830408	1.2968459	#a9c9ed	3.0 hpf
zf_3.0hpf_plate2_166	38462	30061	0.740229	66434	0.146739	436474	76.66	7.7103	48.4569	64646	1k_batch1	1.30292979546711	1.99049316696376	1k	yes	-2.1218495	3.9158618	#a9c9ed	3.0 hpf
zf_3.0hpf_plate2_167	12258	10686	0.742462	22201	1.464136	137284	76.37	2.787	45.3235	21334	1k_batch1	1.46648044692737	2.25753627815483	1k	yes	-2.6767411	9.038022	#a9c9ed	3.0 hpf
zf_3.0hpf_plate2_168	15973	13839	0.707813	28680	0.719242	157728	76.52	3.578	46.965	27331	1k_batch1	1.39966555183946	2.12020988720018	1k	yes	-2.0141711	7.625831	#a9c9ed	3.0 hpf
zf_3.0hpf_plate2_169	26891	22143	0.755073	48277	0.441702	329907	75.24	5.7089	45.6305	47108	1k_batch1	1.00132450331126	1.65017706545946	1k	yes	-3.010416	4.69456	#a9c9ed	3.0 hpf
zf_3.0hpf_plate2_170	24159	20492	0.753889	40455	1.471071	274923	76.54	5.2859	49.0361	39048	1k_batch1	1.14392905866303	2.36397266100236	1k	yes	-2.4148197	5.9032097	#a9c9ed	3.0 hpf
zf_3.0hpf_plate2_171	7173	6588	0.659254	14087	17.6641	63480	77.59	1.7713	46.1843	10800	1k_batch1	1.07883817427386	2.69397269397269	1k	yes	-2.2593386	11.38762	#a9c9ed	3.0 hpf
zf_3.0hpf_plate2_172	15744	12965	0.745978	23611	0.416396	185656	73.87	3.4989	61.1408	22959	1k_batch1	2.32068965517241	3.22404867859413	1k	yes	1.6183225	8.802871	#a9c9ed	3.0 hpf
zf_3.0hpf_plate2_173	35391	28157	0.712432	68443	0.323443	383558	76.85	7.1593	42.5297	65641	1k_batch1	0.750231552948441	1.57349896480331	1k	yes	-3.618676	2.9062867	#a9c9ed	3.0 hpf
zf_3.0hpf_plate2_174	10984	9542	0.73151	17060	2.98895	111934	77.06	2.5581	56.147	16066	1k_batch1	2.17320261437908	2.85957428814572	1k	yes	-0.15870216	9.895449	#a9c9ed	3.0 hpf
zf_3.0hpf_plate2_175	47060	37084	0.701586	79908	0.236778	451517	74.11	9.6163	50.0262	76262	1k_batch1	1.15857327030511	2.13878131553676	1k	yes	-3.3926358	0.8925306	#a9c9ed	3.0 hpf
zf_3.0hpf_plate2_176	5549	5025	0.748582	9249	1.139129	61732	75.61	1.3266	49.2535	8939	1k_batch1	1.27392739273927	1.38897247330982	1k	yes	-3.9090788	11.460302	#a9c9ed	3.0 hpf
zf_3.0hpf_plate2_177	9781	8972	0.736777	16288	2.870481	99389	77.27	2.3667	49.7823	15396	1k_batch1	1.5181598062954	2.44153010110457	1k	yes	-2.9205196	9.415654	#a9c9ed	3.0 hpf
zf_3.0hpf_plate2_178	25982	11464	0.719623	25859	3.970034	169220	70.88	3.4612	52.0391	23971	1k_batch1	6.24031007751938	2.96735067053088	1k	no			#a9c9ed	3.0 hpf
zf_3.0hpf_plate2_179	8370	7269	0.726067	15734	7.368766	88718	80.01	1.8991	44.1503	14117	1k_batch1	1.21005385996409	1.73543733753158	1k	yes	-2.9103339	10.536891	#a9c9ed	3.0 hpf
zf_3.0hpf_plate2_180	51879	38650	0.755601	94005	0.090081	616719	77.49	9.8289	44.9772	92056	1k_batch1	0.997412305922944	1.58830339335755	1k	yes	-2.846858	1.5636219	#a9c9ed	3.0 hpf
zf_3.0hpf_plate2_181	23916	19898	0.728708	41021	0.241358	250551	77.7	5.1181	47.5751	39679	1k_batch1	1.49058380414313	1.98772420994643	1k	yes	-1.1867955	6.750672	#a9c9ed	3.0 hpf
zf_3.0hpf_plate2_182	17717	15927	0.745871	30386	7.034803	198035	76.76	4.1951	49.3885	27593	1k_batch1	1.35267349260523	2.53555967841682	1k	yes	-1.2564824	6.771716	#a9c9ed	3.0 hpf
zf_3.0hpf_plate2_183	42359	34181	0.74353	68147	0.150383	439833	76.24	8.8084	50.7497	66397	1k_batch1	1.48683055311677	2.57506206873295	1k	yes	-1.5989288	2.3511293	#a9c9ed	3.0 hpf
zf_3.0hpf_plate2_184	41226	32915	0.752722	62750	0.743815	445143	76.25	8.6318	55.9351	60983	1k_batch1	1.77922814982974	2.84392745125729	1k	yes	0.1144287	3.5200608	#a9c9ed	3.0 hpf
zf_3.0hpf_plate2_185	18972	16332	0.74825	34917	5.694701	226973	76.26	4.2078	44.1852	32193	1k_batch1	1.11148365465214	1.82970182970183	1k	yes	-2.8922777	6.046272	#a9c9ed	3.0 hpf
zf_3.0hpf_plate2_186	11797	10637	0.734013	19369	0.536635	119794	75.71	2.7963	50.627	18720	1k_batch1	1.50534759358289	2.5880160108348	1k	yes	-2.9844568	8.652135	#a9c9ed	3.0 hpf
zf_3.0hpf_plate2_187	11189	8959	0.735439	20869	0.990148	136849	72.4	2.3565	47.7463	20099	1k_batch1	0.931206380857428	2.45703663425182	1k	yes	-2.6902702	9.656645	#a9c9ed	3.0 hpf
zf_3.0hpf_plate2_188	54859	43306	0.721653	88398	0.378149	547879	75.04	11.2932	52.7436	85093	1k_batch1	1.74453883495146	2.48152403924309	1k	yes	-1.7802092	1.3408349	#a9c9ed	3.0 hpf
zf_3.0hpf_plate2_189	21214	10063	0.687483	21841	0.748142	121641	72.37	3.0382	51.1874	20563	1k_batch1	4.16666666666667	2.45155688193661	1k	no			#a9c9ed	3.0 hpf
zf_3.0hpf_plate2_190	90834	65636	0.756455	145396	0.195011	1018302	76.41	16.7337	52.0024	142278	1k_batch1	1.46742748454589	2.30734043904029	1k	yes	-0.9815264	0.74834037	#a9c9ed	3.0 hpf
zf_3.0hpf_plate2_191	5919	5458	0.74408	11750	15.742194	73122	77.53	1.4365	42.1812	9661	1k_batch1	1.94581280788177	2.66209980495695	1k	yes	-2.199389	12.381553	#a9c9ed	3.0 hpf
zf_3.0hpf_plate2_192	4547	4314	0.721156	7742	0.65508	45956	76.23	1.1409	48.7901	7431	1k_batch1	1.48792270531401	1.74237527178704	1k	yes	-3.1876123	12.755227	#a9c9ed	3.0 hpf
zf_3.0hpf_plate2_193	33586	26751	0.75079	57803	0.381916	392549	75.39	6.9308	48.0657	56341	1k_batch1	1.34121440085975	1.90895247075022	1k	yes	-3.7844915	2.9199648	#a9c9ed	3.0 hpf
zf_3.0hpf_plate2_194	8001	7398	0.741733	12624	1.852303	80797	77.76	1.9866	53.9646	12081	1k_batch1	1.35148514851485	3.47468623330692	1k	yes	-1.8516506	11.206607	#a9c9ed	3.0 hpf
zf_3.0hpf_plate2_195	37726	31028	0.733598	58739	0.425718	377743	75.91	8.143	54.1109	56837	1k_batch1	2.43587842846553	2.76077904396488	1k	yes	-0.34487808	4.1012983	#a9c9ed	3.0 hpf
zf_3.0hpf_plate2_196	76213	54932	0.747997	123808	0.261966	826325	76.78	14.2616	51.4218	120691	1k_batch1	1.37330002775465	2.46113718917066	1k	yes	-3.2238088	0.055403665	#a9c9ed	3.0 hpf
zf_3.0hpf_plate2_197	23787	20403	0.755979	37133	3.566228	263710	76.53	5.4052	54.4152	35099	1k_batch1	1.68565400843882	2.66418364244451	1k	yes	-1.1524831	6.718419	#a9c9ed	3.0 hpf
zf_3.0hpf_plate2_198	9147	8330	0.711369	13592	0.107165	84844	74.13	2.2562	59.1128	13050	1k_batch1	2.19453924914676	3.32467532467532	1k	yes	-0.04486707	10.909784	#a9c9ed	3.0 hpf
zf_3.0hpf_plate2_199	15706	13856	0.746619	24774	0.632127	169434	74.53	3.6631	54.5137	24051	1k_batch1	1.12658227848101	2.40864662975216	1k	yes	-2.1516979	7.830414	#a9c9ed	3.0 hpf
zf_3.0hpf_plate2_200	59240	45218	0.757194	100732	0.059721	703665	75.81	11.6437	49.7368	98733	1k_batch1	1.22862173038229	2.40772252349676	1k	yes	-2.429479	0.82774234	#a9c9ed	3.0 hpf
zf_3.0hpf_plate2_201	5516	5171	0.725816	8800	0.598381	54969	75.31	1.397	54.5641	8472	1k_batch1	2.64429530201342	2.85259295160285	1k	yes	-1.9766889	12.725041	#a9c9ed	3.0 hpf
zf_3.0hpf_plate2_202	3032	2847	0.697395	4638	1.785311	29637	72.87	0.8052	60.9718	4346	1k_batch1	1.96116504854369	3.21160321160321	1k	yes	-1.1805737	14.045188	#a9c9ed	3.0 hpf
zf_3.0hpf_plate2_203	26769	22441	0.713663	46390	0.463523	270378	75.5	5.8478	48.0821	44451	1k_batch1	1.3407973784817	1.71267581339524	1k	yes	-3.3890576	4.302595	#a9c9ed	3.0 hpf
zf_3.0hpf_plate2_204	64120	48563	0.744325	106285	0.253523	710025	75.3	12.5905	50.9003	103475	1k_batch1	1.28412344893414	2.18806263374508	1k	yes	-3.2997887	0.09948585	#a9c9ed	3.0 hpf
zf_3.0hpf_plate2_205	3858	3625	0.722701	6594	0.564794	38370	75.96	0.9513	48.0781	6338	1k_batch1	1.40952380952381	1.88657496349804	1k	yes	-3.1595628	13.490914	#a9c9ed	3.0 hpf
zf_3.0hpf_plate2_206	9321	8043	0.65903	17456	0.387621	81614	75.07	2.1213	47.1821	16190	1k_batch1	0.975326560232221	1.59495676737056	1k	yes	-3.676885	9.884844	#a9c9ed	3.0 hpf
zf_3.0hpf_plate2_207	20624	18228	0.687806	35392	3.906622	193996	73.91	4.8346	51.2491	32272	1k_batch1	1.58875413450937	2.51082251082251	1k	yes	-3.0382037	6.1904597	#a9c9ed	3.0 hpf
zf_3.0hpf_plate2_208	17712	15966	0.683241	29177	2.564939	157282	74.84	4.2268	53.5304	26895	1k_batch1	1.75100401606426	2.64869230386472	1k	yes	-1.6290627	7.3866568	#a9c9ed	3.0 hpf
zf_3.0hpf_plate2_209	19281	16834	0.701391	30774	0.618165	179446	74.23	4.4717	53.872	29260	1k_batch1	2.02717391304348	2.60035167784245	1k	yes	-1.4362782	6.954533	#a9c9ed	3.0 hpf
zf_3.0hpf_plate2_210	15346	12874	0.751615	27259	0.352311	181894	77.82	3.3075	45.628	26587	1k_batch1	1.1159793814433	1.60498841817523	1k	yes	-2.8768003	7.0573215	#a9c9ed	3.0 hpf
zf_3.0hpf_plate2_211	46330	36734	0.753104	77645	0.176249	522602	76.37	9.405	49.1595	75895	1k_batch1	1.26275588145432	2.13969297634636	1k	yes	-3.088974	1.7063285	#a9c9ed	3.0 hpf
zf_3.0hpf_plate2_212	55120	41428	0.754439	95108	0.887406	643116	77.13	10.6226	47.811	92366	1k_batch1	1.05516178736518	1.91182730313165	1k	yes	-3.1590612	0.96739465	#a9c9ed	3.0 hpf
zf_3.0hpf_plate2_213	14185	12634	0.735544	24609	1.383259	153618	76.39	3.3217	47.7914	23598	1k_batch1	1.71307506053269	2.03364203364203	1k	yes	-3.1478531	7.309996	#a9c9ed	3.0 hpf
zf_3.0hpf_plate2_214	5032	4610	0.716247	8496	3.347178	49350	78.05	1.2206	50.281	7912	1k_batch1	2.27604166666667	3.34470724081114	1k	yes	-2.309584	12.674409	#a9c9ed	3.0 hpf
zf_3.0hpf_plate2_215	8123	7307	0.725576	13770	0.262487	88309	73.38	1.9537	50.975	13299	1k_batch1	1.04922279792746	2.06550206550207	1k	yes	-4.010442	9.885606	#a9c9ed	3.0 hpf
zf_3.0hpf_plate2_216	17322	15433	0.747626	29862	1.027961	192911	76.12	3.9774	46.3096	28884	1k_batch1	1.49450549450549	1.96484366697133	1k	yes	-2.8389144	6.3119946	#a9c9ed	3.0 hpf
zf_3.0hpf_plate2_217	55841	43044	0.781932	96261	0.099912	765544	74.38	11.0263	48.7511	94989	1k_batch1	1.05653594771242	1.86551037614867	1k	yes	-2.9329553	2.0639403	#a9c9ed	3.0 hpf
zf_3.0hpf_plate2_218	2728	2615	0.727773	5865	25.290186	32332	80.1	0.6941	38.9114	4248	1k_batch1	1.3	2.18017276840806	1k	yes	-2.7113109	14.487987	#a9c9ed	3.0 hpf
zf_3.0hpf_plate2_219	9038	7816	0.743237	15863	1.718346	105152	74.37	2.0464	47.9683	15214	1k_batch1	1.06284153005464	1.71169037148419	1k	yes	-3.6492682	9.671327	#a9c9ed	3.0 hpf
zf_3.0hpf_plate2_220	19975	17288	0.730692	33309	0.643544	217828	73.84	4.4735	51.4573	32113	1k_batch1	2.16993464052288	2.32136940366367	1k	yes	-0.7663493	7.5931706	#a9c9ed	3.0 hpf
zf_3.0hpf_plate2_221	46441	35592	0.743587	75739	0.124486	498554	75.36	9.2863	50.9688	73812	1k_batch1	1.16986899563319	2.25122471111776	1k	yes	-3.4878824	0.8597161	#a9c9ed	3.0 hpf
zf_3.0hpf_plate2_222	12544	11117	0.745541	20954	2.737182	137446	76.26	2.979	51.0118	19899	1k_batch1	1.64192949907236	2.72440737557017	1k	yes	-3.4697266	8.428516	#a9c9ed	3.0 hpf
zf_3.0hpf_plate2_223	22942	18485	0.75934	41172	0.408335	292786	72.89	4.763	46.6083	40243	1k_batch1	1.12524654832347	1.80913976534414	1k	yes	-3.6348867	4.8166285	#a9c9ed	3.0 hpf
zf_3.0hpf_plate2_224	10953	9945	0.710491	16201	0.051371	95663	75.59	2.6822	58.8647	15565	1k_batch1	1.67937219730942	3.33933582341226	1k	yes	-0.05272687	10.03966	#a9c9ed	3.0 hpf
zf_3.0hpf_plate2_225	21205	18065	0.591233	41100	0.194126	153952	75.53	4.7117	48.8283	35989	1k_batch1	1.04743083003953	1.69286780165441	1k	yes	-3.067316	5.2236543	#a9c9ed	3.0 hpf
zf_3.0hpf_plate2_226	34977	28907	0.740082	57341	0.411633	376186	74.65	7.5443	50.9745	55645	1k_batch1	1.43033630748113	2.14566034427466	1k	yes	-2.5025766	2.9963367	#a9c9ed	3.0 hpf
zf_3.0hpf_plate2_227	8523	7767	0.721661	14141	0.395112	85855	75.7	2.0491	50.2451	13613	1k_batch1	1.11264367816092	1.76244807823755	1k	yes	-3.5444317	9.651471	#a9c9ed	3.0 hpf
zf_3.0hpf_plate2_228	23394	19580	0.74543	38696	0.75176	252525	77.18	5.064	49.2535	37494	1k_batch1	1.52717391304348	1.83247714628468	1k	yes	-1.6264322	6.622859	#a9c9ed	3.0 hpf
zf_3.0hpf_plate2_229	40881	32088	0.735431	69214	0.098038	431053	76.24	8.316	48.5369	67255	1k_batch1	1.15340677274582	2.12994552617194	1k	yes	-3.1379979	2.113702	#a9c9ed	3.0 hpf
zf_3.0hpf_plate2_230	43180	34520	0.732222	66024	0.098287	450521	74.42	9.0825	56.8387	64035	1k_batch1	2.48730158730159	2.73371207106147	1k	yes	0.49046448	3.9804964	#a9c9ed	3.0 hpf
zf_3.0hpf_plate2_231	17165	14778	0.708668	28734	0.173989	163813	76.51	3.8491	50.27	27540	1k_batch1	1.58480565371025	2.10682174967889	1k	yes	-1.6317066	7.3636947	#a9c9ed	3.0 hpf
zf_3.0hpf_plate2_232	19732	17120	0.737355	32544	0.603075	208241	75.17	4.5139	50.9172	31480	1k_batch1	1.73957158962796	2.5148980372861	1k	yes	-3.5127337	5.547564	#a9c9ed	3.0 hpf
zf_3.0hpf_plate2_233	6095	5697	0.719274	9813	1.298838	60151	74.96	1.5265	53.1521	9347	1k_batch1	1.54513888888889	2.57951004219661	1k	yes	-3.0608013	12.373935	#a9c9ed	3.0 hpf
zf_3.0hpf_plate2_234	21706	9943	0.726892	22049	4.819446	142647	72.66	3.002	50.815	20322	1k_batch1	3.77209302325581	2.6109348818512	1k	no			#a9c9ed	3.0 hpf
zf_3.0hpf_plate2_235	43220	33634	0.729122	70270	0.132073	425143	76.85	8.7924	50.5628	68054	1k_batch1	1.37192118226601	2.13120213120213	1k	yes	-2.908042	1.6370599	#a9c9ed	3.0 hpf
zf_3.0hpf_plate2_236	3578	3422	0.709604	6391	9.819248	35069	76.65	0.9202	47.4434	5538	1k_batch1	1.47169811320755	2.8971028971029	1k	yes	-3.0311325	13.943942	#a9c9ed	3.0 hpf
zf_3.0hpf_plate2_237	12575	6194	0.685011	12881	0.623104	67535	76.52	1.8701	51.5455	12121	1k_batch1	3.06806282722513	2.6788596019365	1k	no			#a9c9ed	3.0 hpf
zf_3.0hpf_plate2_238	11738	10586	0.725431	19663	0.115595	121912	74.77	2.7668	49.8476	19010	1k_batch1	2.30973451327434	2.1864391532638	1k	yes	-2.6485498	9.270204	#a9c9ed	3.0 hpf
zf_3.0hpf_plate2_239	52029	39855	0.727702	89630	1.292662	538063	76.25	10.2648	48.834	85752	1k_batch1	1.19804741980474	2.01862435364973	1k	yes	-3.293458	1.4037399	#a9c9ed	3.0 hpf
zf_3.0hpf_plate2_240	58476	46240	0.713595	92380	0.356472	554077	74.72	12.0232	54.1349	88610	1k_batch1	2.21167484997272	2.95327405363681	1k	yes	0.027060725	2.5101163	#a9c9ed	3.0 hpf
zf_3.0hpf_plate2_241	42905	33409	0.709227	73072	0.273547	423688	74.94	8.6608	49.3981	69997	1k_batch1	1.41930316379656	1.94746430040548	1k	yes	-3.7863355	1.44395	#a9c9ed	3.0 hpf
zf_3.0hpf_plate2_242	6141	5455	0.714026	10312	0.060441	59085	76.27	1.4522	49.8993	9921	1k_batch1	1.24933687002653	1.65373088450012	1k	yes	-3.687137	11.042368	#a9c9ed	3.0 hpf
zf_3.0hpf_plate2_243	37666	31181	0.714739	58267	0.484658	353430	75.61	8.1605	55.0221	55850	1k_batch1	2.06624605678233	2.48264555956864	1k	yes	-0.6064523	3.971763	#a9c9ed	3.0 hpf
zf_3.0hpf_plate2_244	27253	22788	0.733625	47275	0.158934	290362	76.61	5.884	47.2513	45858	1k_batch1	1.36538461538462	1.78160497649316	1k	yes	-3.3529859	3.9428527	#a9c9ed	3.0 hpf
zf_3.0hpf_plate2_245	1649	1581	0.710284	2788	1.082493	15996	74.64	0.4194	49.4588	2650	1k_batch1	1.52112676056338	1.86871951577834	1k	yes	-1.5201828	15.620657	#a9c9ed	3.0 hpf
zf_3.0hpf_plate2_246	20216	17735	0.732712	32256	1.75545	212196	75.07	4.7011	53.7966	30781	1k_batch1	1.79503916449086	2.8551601070685	1k	yes	-1.2358936	6.437484	#a9c9ed	3.0 hpf
zf_3.0hpf_plate2_247	23053	10981	0.710016	23525	1.048719	136127	75.12	3.3153	50.989	22362	1k_batch1	3.63247863247863	2.4644710128581	1k	no			#a9c9ed	3.0 hpf
zf_3.0hpf_plate2_248	26299	21864	0.719965	46931	0.194166	265252	77.64	5.6495	46.067	45234	1k_batch1	1.37997432605905	1.63891091726143	1k	yes	-3.208082	3.4281747	#a9c9ed	3.0 hpf
zf_3.0hpf_plate2_249	19147	16461	0.73668	32062	0.435883	203213	76.27	4.2748	49.516	31065	1k_batch1	1.49633251833741	2.05249296158387	1k	yes	-1.9326826	6.798468	#a9c9ed	3.0 hpf
zf_3.0hpf_plate2_250	9487	8693	0.760741	14204	0.473322	104340	75.6	2.3447	56.2213	13878	1k_batch1	1.42857142857143	2.82098853527425	1k	yes	-1.9375969	11.003968	#a9c9ed	3.0 hpf
zf_3.0hpf_plate2_251	39178	31052	0.73875	68536	0.40299	425215	76.91	8.0394	47.3738	66482	1k_batch1	1.22448979591837	1.45575943044297	1k	yes	-3.3511226	1.8197248	#a9c9ed	3.0 hpf
zf_3.0hpf_plate2_252	15436	13887	0.720254	23493	0.639104	150620	74.2	3.6927	56.964	22543	1k_batch1	1.82899628252788	3.63208220351077	1k	yes	-0.8047717	8.081301	#a9c9ed	3.0 hpf
zf_3.0hpf_plate2_253	3645	3453	0.680854	5842	0.779127	32109	74.24	0.9396	55.4176	5476	1k_batch1	1.47239263803681	3.43545343545344	1k	yes	-2.8396633	14.05571	#a9c9ed	3.0 hpf
zf_3.0hpf_plate2_254	9942	8848	0.756351	17017	0.305755	113882	76.99	2.3039	47.1373	16629	1k_batch1	1.54838709677419	2.29364131803156	1k	yes	-2.8103418	8.983942	#a9c9ed	3.0 hpf
zf_3.0hpf_plate2_255	29170	23946	0.741836	49757	0.247285	309465	77.85	6.1416	47.3097	48407	1k_batch1	1.11674347158218	1.77605645585941	1k	yes	-2.4299047	5.1578503	#a9c9ed	3.0 hpf
zf_3.0hpf_plate2_256	102942	73749	0.749247	169591	0.177889	1150661	75.98	18.9063	50.6621	165539	1k_batch1	1.24263322884013	2.10526137706493	1k	yes	-2.7220242	-0.44211802	#a9c9ed	3.0 hpf
zf_3.0hpf_plate2_257	48647	39168	0.760165	78666	0.107484	558181	75.72	10.1202	51.2296	77138	1k_batch1	1.42469879518072	2.4773172033446	1k	yes	-1.9065666	2.7502599	#a9c9ed	3.0 hpf
zf_3.0hpf_plate2_258	35528	29430	0.718165	55705	0.292147	344652	73.92	7.7641	53.7784	53583	1k_batch1	2.53365853658537	2.66469497238728	1k	yes	-1.3054289	4.0417514	#a9c9ed	3.0 hpf
zf_3.0hpf_plate2_259	19667	17202	0.725785	30571	0.972842	194935	75.08	4.5541	54.6801	29316	1k_batch1	1.70049099836334	2.56929382404668	1k	yes	-1.6705241	6.709406	#a9c9ed	3.0 hpf
zf_3.0hpf_plate2_260	51716	38974	0.759621	81400	0.618335	570363	77.11	10.1178	52.3062	79398	1k_batch1	1.40891880521666	2.68199542393091	1k	yes	-3.5536792	0.8938302	#a9c9ed	3.0 hpf
zf_3.0hpf_plate2_261	43314	34190	0.741861	73303	0.162292	477457	75.4	8.8262	48.4855	71360	1k_batch1	1.29903209373408	1.84583934583935	1k	yes	-2.7962258	2.7197516	#a9c9ed	3.0 hpf
zf_3.0hpf_plate2_262	65459	48044	0.747542	104080	0.155373	713137	75.46	12.4869	52.9477	101533	1k_batch1	1.63400236127509	2.44068101210958	1k	yes	-2.7759302	1.0089402	#a9c9ed	3.0 hpf
zf_3.0hpf_plate2_263	5319	4864	0.727927	8585	0.072089	52524	75.36	1.284	51.634	8317	1k_batch1	0.983240223463687	2.6973026973027	1k	yes	-3.314245	11.944165	#a9c9ed	3.0 hpf
zf_3.0hpf_plate2_264	21424	18606	0.732997	33575	3.114749	217632	75.6	4.9339	54.689	31603	1k_batch1	1.75336322869955	3.0493143220416	1k	yes	-1.3965381	6.418425	#a9c9ed	3.0 hpf
zf_3.0hpf_plate2_265	3071	2921	0.710998	5252	0.376387	31388	73.76	0.8055	51.8126	5029	1k_batch1	1.43396226415094	2.87917210994134	1k	yes	-1.984822	14.438019	#a9c9ed	3.0 hpf
zf_3.0hpf_plate2_266	26721	12415	0.732093	25275	0.464623	166450	74.42	3.7483	54.4445	24422	1k_batch1	4.0974930362117	2.81836543518787	1k	no			#a9c9ed	3.0 hpf
zf_3.0hpf_plate2_267	6013	5726	0.717475	10533	3.031198	61911	75.93	1.5256	48.9371	9853	1k_batch1	1.51226993865031	2.43000243000243	1k	yes	-3.398041	11.268793	#a9c9ed	3.0 hpf
zf_3.0hpf_plate2_268	10766	9640	0.738011	18886	0.924466	122634	75.84	2.5144	47.803	18219	1k_batch1	1.39464285714286	2.39107297930827	1k	yes	-2.6206794	9.398255	#a9c9ed	3.0 hpf
zf_3.0hpf_plate2_269	52991	39693	0.742833	91331	0.065102	590475	75.86	10.2395	47.7478	89033	1k_batch1	1.22621251388375	1.92360830658703	1k	yes	-3.6376638	0.97515243	#a9c9ed	3.0 hpf
zf_3.0hpf_plate2_270	1902	1812	0.721204	3509	6.989089	20172	74.32	0.4858	45.8124	3154	1k_batch1	1.67441860465116	1.60748342566524	1k	yes	-1.6956418	15.430378	#a9c9ed	3.0 hpf
zf_3.0hpf_plate2_271	38947	30509	0.774808	64846	0.365962	493383	74.43	7.9467	49.5027	63707	1k_batch1	1.42716711349419	1.74741459657661	1k	yes	-3.9143965	2.953761	#a9c9ed	3.0 hpf
zf_3.0hpf_plate2_272	12056	10524	0.745151	20551	0.797488	135362	77.66	2.748	48.4324	19903	1k_batch1	1.85026737967914	2.19308992893899	1k	yes	-1.6419324	9.30677	#a9c9ed	3.0 hpf
zf_3.0hpf_plate2_273	33951	27987	0.686051	55020	0.149623	295315	74.69	7.3139	53.8202	52053	1k_batch1	1.79360465116279	2.66300223381768	1k	yes	-1.2515951	4.4744453	#a9c9ed	3.0 hpf
zf_3.0hpf_plate2_274	3279	3096	0.713682	5700	3.02423	33323	75.01	0.8433	49.8816	5323	1k_batch1	1.52830188679245	1.96945911231626	1k	yes	-2.8892293	14.366071	#a9c9ed	3.0 hpf
zf_3.0hpf_plate2_275	34522	28484	0.753225	53974	0.221385	386713	75.12	7.4619	54.3605	52732	1k_batch1	1.63989408649603	2.88444587087121	1k	yes	0.117220886	3.8921483	#a9c9ed	3.0 hpf
zf_3.0hpf_plate2_276	78025	59882	0.743856	127325	0.24629	858870	74.98	15.3225	51.0838	123938	1k_batch1	1.58876339415001	2.41420629232264	1k	yes	-1.7322208	0.51811236	#a9c9ed	3.0 hpf
zf_3.0hpf_plate2_277	31969	25937	0.740796	55989	0.723828	353105	77.19	6.6808	46.3854	54176	1k_batch1	1.17576703068123	1.68960168960169	1k	yes	-2.8034036	3.4936624	#a9c9ed	3.0 hpf
zf_3.0hpf_plate2_278	4978	2498	0.696597	5021	4.344194	26788	75.53	0.7542	51.9632	4580	1k_batch1	3.42253521126761	3.18481518481518	1k	no			#a9c9ed	3.0 hpf
zf_3.0hpf_plate2_279	42513	17494	0.727142	38811	0.321894	270361	70.6	5.2817	56.535	37469	1k_batch1	4.75626423690205	3.13113951075287	1k	no			#a9c9ed	3.0 hpf
zf_3.0hpf_plate2_280	14717	13198	0.72696	23210	0.186775	145710	74.87	3.5212	54.3381	22445	1k_batch1	1.64958448753463	2.82839112107405	1k	yes	-2.1427212	7.673886	#a9c9ed	3.0 hpf
zf_3.0hpf_plate2_281	9684	9042	0.722968	16397	3.852702	98847	75.0	2.3719	49.7257	15248	1k_batch1	1.45137614678899	2.98599038756519	1k	yes	-2.360772	9.772357	#a9c9ed	3.0 hpf
zf_3.0hpf_plate2_282	10338	9376	0.731169	15948	0.387622	99960	76.84	2.5131	55.1586	15419	1k_batch1	1.84883720930233	3.13445419828399	1k	yes	-2.2983222	10.045411	#a9c9ed	3.0 hpf
zf_3.0hpf_plate2_283	5669	5081	0.731628	10859	7.787157	61882	79.14	1.3209	42.7819	9722	1k_batch1	1.02375296912114	2.30706793206793	1k	yes	-3.3122983	11.791823	#a9c9ed	3.0 hpf
zf_3.0hpf_plate2_284	6593	6130	0.719925	10669	2.038439	63965	74.96	1.643	52.7567	10092	1k_batch1	1.58995815899582	3.35093477950621	1k	yes	-2.7807615	11.861825	#a9c9ed	3.0 hpf
zf_3.0hpf_plate2_285	82891	60761	0.791195	136432	0.07551	1103557	76.11	15.5493	50.416	134980	1k_batch1	1.21963771099218	2.22441450329067	1k	yes	-2.805651	0.19768144	#a9c9ed	3.0 hpf
zf_3.0hpf_plate2_286	11633	10354	0.724007	19845	0.765625	117876	76.52	2.6723	48.1042	19053	1k_batch1	1.64498141263941	2.30272520775314	1k	yes	-2.3574338	8.785565	#a9c9ed	3.0 hpf
zf_3.0hpf_plate2_287	32798	27584	0.717029	52606	0.741223	321302	74.51	7.2405	53.2488	50351	1k_batch1	1.88448275862069	2.7008865573888	1k	yes	-0.5651253	4.078896	#a9c9ed	3.0 hpf
zf_3.0hpf_plate2_288	115919	81519	0.752707	195603	0.406695	1338749	75.84	20.6329	49.2433	190765	1k_batch1	1.24995763429927	2.16948293871371	1k	yes	-2.338729	-0.26028925	#a9c9ed	3.0 hpf
zf_3.0hpf_plate2_289	3874	3597	0.721148	6207	0.0667	39111	73.79	0.9821	55.3777	5993	1k_batch1	1.68125	2.58581997712433	1k	yes	-2.0965502	13.605306	#a9c9ed	3.0 hpf
zf_3.0hpf_plate2_290	8133	7359	0.703991	13237	1.230672	75972	73.93	1.9582	53.5658	12520	1k_batch1	2.52551020408163	3.16047588774862	1k	yes	-1.5190072	10.504622	#a9c9ed	3.0 hpf
zf_3.0hpf_plate2_291	44006	35932	0.711148	74341	1.372623	434132	74.93	9.3192	50.2651	70488	1k_batch1	1.6500226963232	1.95897591557024	1k	yes	-3.7292168	3.0214903	#a9c9ed	3.0 hpf
zf_3.0hpf_plate2_292	8839	8112	0.731043	13834	1.996276	87810	76.04	2.2076	55.3147	13157	1k_batch1	1.84240687679083	2.92041292041292	1k	yes	-2.2535179	10.1918745	#a9c9ed	3.0 hpf
zf_3.0hpf_plate2_293	21293	18317	0.737456	36099	0.919442	231385	76.04	4.7488	49.1233	34807	1k_batch1	1.64565992865636	1.89577863996469	1k	yes	-2.3927112	6.701645	#a9c9ed	3.0 hpf
zf_3.0hpf_plate2_294	74373	56041	0.740038	118224	0.247404	774433	76.34	14.5134	52.8404	114911	1k_batch1	1.58886691155694	2.57447098356189	1k	yes	-2.9703412	0.15288594	#a9c9ed	3.0 hpf
zf_3.0hpf_plate2_295	24878	20770	0.741037	43416	0.15834	282171	74.81	5.4112	47.4075	42247	1k_batch1	1.29688888888889	1.95778662232336	1k	yes	-2.6762671	4.875764	#a9c9ed	3.0 hpf
zf_3.0hpf_plate2_296	48963	38036	0.722619	81177	0.122284	488837	75.4	9.8346	50.8057	78410	1k_batch1	1.40393013100437	2.44755244755245	1k	yes	-2.225269	1.1690361	#a9c9ed	3.0 hpf
zf_3.0hpf_plate2_297	50288	21019	0.698206	51078	1.559166	309048	71.14	6.346	51.5674	47984	1k_batch1	6.4176245210728	2.49500082555175	1k	no			#a9c9ed	3.0 hpf
zf_3.0hpf_plate2_298	7492	6827	0.71921	12345	0.377612	72086	75.53	1.7807	50.3105	11872	1k_batch1	1.30913978494624	2.29885057471264	1k	yes	-3.6576915	9.814098	#a9c9ed	3.0 hpf
zf_3.0hpf_plate2_299	3109	2976	0.734239	5253	1.567091	33821	74.35	0.8073	51.2635	5025	1k_batch1	1.5952380952381	1.90886037039883	1k	yes	-1.6278343	14.374191	#a9c9ed	3.0 hpf
zf_3.0hpf_plate2_300	6494	5763	0.734055	10836	0.322795	66073	77.14	1.5253	49.25	10499	1k_batch1	1.16666666666667	1.92643177717805	1k	yes	-3.4530084	10.638314	#a9c9ed	3.0 hpf
zf_3.0hpf_plate2_301	8708	7876	0.715464	15042	2.759763	89548	75.14	2.1191	49.931	14094	1k_batch1	1.51639344262295	2.4212346792992	1k	yes	-3.5116756	9.488915	#a9c9ed	3.0 hpf
zf_3.0hpf_plate2_302	36985	30407	0.730604	55202	0.664762	367805	74.33	7.9531	57.1032	53197	1k_batch1	2.5977549111319	3.19129146715354	1k	yes	0.37939414	4.369694	#a9c9ed	3.0 hpf
zf_3.0hpf_plate2_303	5201	4805	0.716902	8865	0.4329	51962	76.03	1.2614	48.3795	8510	1k_batch1	1.23728813559322	1.56944504770592	1k	yes	-3.2829382	12.3266	#a9c9ed	3.0 hpf
zf_3.0hpf_plate2_304	11259	10195	0.711761	18703	0.244567	107379	75.56	2.7136	51.5508	17947	1k_batch1	2.46437994722955	2.79292899613755	1k	yes	-2.120449	8.917113	#a9c9ed	3.0 hpf
zf_3.0hpf_plate2_305	30762	25884	0.717671	49083	4.790672	297087	75.39	6.7895	53.7757	45074	1k_batch1	1.87760416666667	2.90996557090978	1k	yes	-0.014036593	4.542482	#a9c9ed	3.0 hpf
zf_3.0hpf_plate2_306	3640	3482	0.754672	7408	18.694035	46938	77.49	0.9275	40.8321	5902	1k_batch1	1.33333333333333	1.90355099446009	1k	yes	-2.3440156	13.619199	#a9c9ed	3.0 hpf
zf_3.0hpf_plate2_307	4892	4626	0.716782	8255	0.050258	48711	76.7	1.2258	49.6545	7955	1k_batch1	1.75892857142857	1.59470159470159	1k	yes	-2.8326833	12.855119	#a9c9ed	3.0 hpf
zf_3.0hpf_plate2_308	45794	37473	0.724202	74604	0.481994	462727	74.95	9.8026	51.7791	71852	1k_batch1	1.44735276621059	2.2229448403945	1k	yes	-2.6595151	2.37579	#a9c9ed	3.0 hpf
zf_3.0hpf_plate2_309	10557	9576	0.75343	17284	1.057295	110094	78.38	2.4709	49.1465	16751	1k_batch1	1.22452830188679	2.30780455499557	1k	yes	-2.1032462	9.19558	#a9c9ed	3.0 hpf
zf_3.0hpf_plate2_310	61848	47521	0.757992	100076	0.145652	707468	75.73	12.2207	51.2386	98036	1k_batch1	1.31948976564818	2.60847186054942	1k	yes	-1.7905545	1.0676726	#a9c9ed	3.0 hpf
zf_3.0hpf_plate2_311	63671	48337	0.748152	97919	0.312471	681375	75.05	12.643	55.1631	95390	1k_batch1	1.82588668816214	2.53567393305385	1k	yes	-1.4755244	1.0445704	#a9c9ed	3.0 hpf
zf_3.0hpf_plate2_312	5273	4895	0.717978	9929	9.060543	56211	75.84	1.3016	44.7599	8712	1k_batch1	1.57142857142857	2.46790246790247	1k	yes	-3.4703555	12.406745	#a9c9ed	3.0 hpf
zf_3.0hpf_plate2_313	45810	36390	0.735015	74360	0.088503	492333	74.05	9.5251	52.3246	72250	1k_batch1	1.37382760160786	2.06460206460206	1k	yes	-3.503415	1.9919388	#a9c9ed	3.0 hpf
zf_3.0hpf_plate2_314	2235	2106	0.743984	3750	3.989071	23798	77.06	0.573	50.0273	3514	1k_batch1	1.18390804597701	3.27672327672328	1k	yes	-1.880841	15.181253	#a9c9ed	3.0 hpf
zf_3.0hpf_plate2_315	71608	55071	0.733647	115811	0.159947	743295	74.95	14.1269	51.7648	112357	1k_batch1	1.49451715599576	2.50605925124126	1k	yes	-1.2706219	0.6750704	#a9c9ed	3.0 hpf
zf_3.0hpf_plate2_316	33863	26072	0.769679	58414	0.208638	436604	74.87	6.7206	47.6024	57396	1k_batch1	1.20894788593904	1.83412646466834	1k	yes	-2.555801	3.6065094	#a9c9ed	3.0 hpf
zf_3.0hpf_plate2_317	13188	11979	0.710038	20628	0.262295	126058	74.58	3.2133	55.6747	19773	1k_batch1	1.60521042084168	2.94300294300294	1k	yes	-1.4430197	8.782937	#a9c9ed	3.0 hpf
zf_3.0hpf_plate2_318	35042	28361	0.729005	59231	0.322042	370524	75.28	7.3927	49.6092	57261	1k_batch1	1.29207920792079	1.67843361120672	1k	yes	-3.8335357	2.8452287	#a9c9ed	3.0 hpf
zf_3.0hpf_plate2_319	14253	12794	0.721467	22838	1.463591	137624	76.52	3.4147	53.1356	21746	1k_batch1	1.47874306839187	2.87999293524155	1k	yes	-2.4281507	7.9678416	#a9c9ed	3.0 hpf
zf_3.0hpf_plate2_320	41701	34144	0.721894	68099	0.657845	416326	75.75	8.8938	51.7905	65388	1k_batch1	1.62545835515977	2.33772741916064	1k	yes	-1.257561	3.0635893	#a9c9ed	3.0 hpf
zf_3.0hpf_plate2_321	20283	16587	0.765887	35912	0.934368	244798	78.83	4.2449	44.9756	34988	1k_batch1	1.41502227880331	1.60746054952604	1k	yes	-2.9623048	6.7711315	#a9c9ed	3.0 hpf
zf_3.0hpf_plate2_322	50634	38940	0.72371	80262	0.355464	473825	77.49	10.1604	52.7851	77369	1k_batch1	1.36186079545455	2.51569736105819	1k	yes	-2.2376792	1.2336905	#a9c9ed	3.0 hpf
zf_3.0hpf_plate2_323	76129	55592	0.740101	128894	0.068465	829341	75.47	14.3184	48.8906	125526	1k_batch1	1.193967902601	2.11551366566564	1k	yes	-2.941563	-0.49480313	#a9c9ed	3.0 hpf
zf_3.0hpf_plate2_324	4085	3906	0.699104	6541	0.864553	36327	75.84	1.0464	53.7704	6192	1k_batch1	1.35111111111111	3.32848969212606	1k	yes	-2.4941883	13.457529	#a9c9ed	3.0 hpf
zf_3.0hpf_plate2_325	49007	39064	0.730145	82246	0.223044	514206	75.57	10.1244	49.7807	79627	1k_batch1	1.21720733427362	2.10811232855321	1k	yes	-2.8651993	1.2216332	#a9c9ed	3.0 hpf
zf_3.0hpf_plate2_326	29715	25097	0.730701	49375	3.201503	311088	75.71	6.6002	50.7962	46381	1k_batch1	1.71765663140765	2.34508348794063	1k	yes	-3.2727282	4.232839	#a9c9ed	3.0 hpf
zf_3.0hpf_plate2_327	12239	10639	0.718427	19247	0.306914	117473	77.58	2.8012	54.033	18515	1k_batch1	1.79681274900398	2.08475734791524	1k	yes	-3.1792266	8.562655	#a9c9ed	3.0 hpf
zf_3.0hpf_plate2_328	5352	4941	0.722393	9073	3.899213	56208	74.01	1.3339	50.4732	8429	1k_batch1	1.46153846153846	2.02020202020202	1k	yes	-3.1971886	11.810433	#a9c9ed	3.0 hpf
zf_3.0hpf_plate2_329	7283	6437	0.747188	12653	0.452964	78218	77.71	1.6678	45.8182	12307	1k_batch1	1.27613412228797	1.83431026804521	1k	yes	-3.667123	10.565247	#a9c9ed	3.0 hpf
zf_3.0hpf_plate2_330	50352	38081	0.727968	85736	0.352528	514861	77.17	9.8554	48.801	82821	1k_batch1	1.2806484295846	1.84373267483187	1k	yes	-3.6125598	1.3014817	#a9c9ed	3.0 hpf
zf_3.0hpf_plate2_331	4040	3813	0.685326	7410	7.235437	36828	77.52	1.0087	46.0191	6513	1k_batch1	1.50746268656716	1.85620830782121	1k	yes	-3.242526	13.090677	#a9c9ed	3.0 hpf
zf_3.0hpf_plate2_332	68612	52076	0.703951	107982	0.324955	631304	75.54	13.4718	54.5943	103063	1k_batch1	2.69902912621359	3.02918682806951	1k	yes	0.75113624	3.010854	#a9c9ed	3.0 hpf
zf_3.0hpf_plate2_333	3769	3589	0.693631	6190	0.458171	33579	75.47	0.9519	51.5951	5866	1k_batch1	1.544	2.12514757969303	1k	yes	-3.0520344	14.037894	#a9c9ed	3.0 hpf
zf_3.0hpf_plate2_334	3790	3541	0.729134	7720	19.620676	45556	79.6	0.9459	42.4135	6018	1k_batch1	1.10457516339869	4.11860866406321	1k	yes	-1.1556078	14.226087	#a9c9ed	3.0 hpf
zf_3.0hpf_plate2_335	2876	2733	0.717941	4606	0.607698	27375	74.98	0.7557	54.3889	4416	1k_batch1	1.18487394957983	2.11788211788212	1k	yes	-2.5735128	14.517564	#a9c9ed	3.0 hpf
zf_3.0hpf_plate2_336	3311	3133	0.664231	5459	0.842972	27014	75.32	0.846	53.166	5058	1k_batch1	1.54135338345865	2.69175269175269	1k	yes	-2.6913955	14.540646	#a9c9ed	3.0 hpf
zf_3.0hpf_plate2_337	6364	5903	0.712598	10699	1.7099	60982	76.41	1.5528	48.9022	10117	1k_batch1	1.67982456140351	2.15384615384615	1k	yes	-3.2806075	10.967457	#a9c9ed	3.0 hpf
zf_3.0hpf_plate2_338	63794	48441	0.737903	105376	0.027293	679122	75.99	12.5147	50.5541	102564	1k_batch1	1.30936073059361	2.20873800755458	1k	yes	-2.621715	0.8781773	#a9c9ed	3.0 hpf
zf_3.0hpf_plate2_339	45489	35628	0.744475	83995	2.600222	529879	77.71	9.1795	44.7203	79861	1k_batch1	1.00418910831837	1.6256288801379	1k	yes	-3.4788976	1.3351451	#a9c9ed	3.0 hpf
zf_3.0hpf_plate2_340	13345	11798	0.755487	22215	0.523656	148409	76.73	3.0699	49.5177	21656	1k_batch1	1.37051406401552	1.95718260234389	1k	yes	-1.265834	8.244144	#a9c9ed	3.0 hpf
zf_3.0hpf_plate2_341	55888	41649	0.738387	89803	0.044601	572300	76.41	10.8439	51.7709	87403	1k_batch1	1.40873422040259	2.5108990626232	1k	yes	-3.308412	0.9300472	#a9c9ed	3.0 hpf
zf_3.0hpf_plate2_342	9631	8736	0.736673	14117	0.451336	91376	77.67	2.3492	58.1932	13675	1k_batch1	1.64070351758794	3.25903604592129	1k	yes	-0.90644014	10.890594	#a9c9ed	3.0 hpf
zf_3.0hpf_plate2_343	5071	4751	0.743658	9425	10.179445	56617	77.73	1.2644	44.671	8259	1k_batch1	1.46153846153846	1.74200799200799	1k	yes	-3.149111	12.615598	#a9c9ed	3.0 hpf
zf_3.0hpf_plate2_344	17731	15602	0.73628	26829	2.432764	178396	74.29	4.1728	57.032	25467	1k_batch1	1.51245085190039	2.97016416419401	1k	yes	-1.1274147	7.9945354	#a9c9ed	3.0 hpf
zf_3.0hpf_plate2_345	15720	13985	0.702726	23498	1.503091	143323	73.58	3.7561	59.0941	22149	1k_batch1	2.27713178294574	3.47030019161167	1k	yes	0.3657376	8.23757	#a9c9ed	3.0 hpf
zf_3.0hpf_plate2_346	35188	27968	0.743351	62268	0.194232	399674	76.32	7.1868	46.0141	60634	1k_batch1	1.27852348993289	1.62914009067855	1k	yes	-3.6872425	3.2003007	#a9c9ed	3.0 hpf
zf_3.0hpf_plate2_347	74722	55007	0.760219	125057	0.307063	868506	76.15	14.0614	48.4297	122399	1k_batch1	1.12095130237826	1.74682460396746	1k	yes	-2.9025319	-0.19179328	#a9c9ed	3.0 hpf
zf_3.0hpf_plate2_348	74214	56494	0.743883	126218	2.248869	812739	76.16	14.5363	48.2882	120403	1k_batch1	1.28948041975941	1.85295600315363	1k	yes	-2.6285763	-0.28904086	#a9c9ed	3.0 hpf
zf_3.0hpf_plate2_349	115	59	0.254777	253	0.854701	302	69.54	0.0178	49.1453	116	1k_batch1	0.125	1.5984015984016	1k	no			#a9c9ed	3.0 hpf
zf_3.0hpf_plate2_350	67943	49505	0.746306	110186	0.099434	726406	76.79	12.7877	50.6333	107502	1k_batch1	1.3312434691745	2.20313810818262	1k	yes	-3.2950637	-0.08845042	#a9c9ed	3.0 hpf
zf_3.0hpf_plate2_351	26001	22082	0.74415	39340	1.468865	264754	75.82	5.8505	56.1476	37833	1k_batch1	1.6072695035461	2.92131267061629	1k	yes	-1.373403	6.3578205	#a9c9ed	3.0 hpf
zf_3.0hpf_plate2_352	10180	8930	0.742978	16685	0.28259	107874	76.12	2.3498	49.7973	16232	1k_batch1	1.23170731707317	1.76419325355496	1k	yes	-3.6681654	8.720565	#a9c9ed	3.0 hpf
zf_3.0hpf_plate2_353	2513	2386	0.592145	4573	1.6422	18143	72.81	0.6467	52.5877	3953	1k_batch1	1.73728813559322	2.02020202020202	1k	yes	-2.5324664	14.681499	#a9c9ed	3.0 hpf
zf_3.0hpf_plate2_354	37440	30934	0.730247	62949	0.284816	389015	76.2	8.0455	49.2528	60918	1k_batch1	1.17442545668827	1.76484066392323	1k	yes	-2.1054733	3.601695	#a9c9ed	3.0 hpf
zf_3.0hpf_plate2_355	15655	14139	0.750414	24659	0.899967	171162	74.96	3.735	52.9425	23895	1k_batch1	1.57540983606557	2.32527653342133	1k	yes	-1.8505815	7.429257	#a9c9ed	3.0 hpf
zf_3.0hpf_plate2_356	52028	39615	0.7515	85839	0.558234	580426	76.48	10.2346	50.9611	83546	1k_batch1	1.37756563245823	2.26221865566128	1k	yes	-1.972864	1.9293468	#a9c9ed	3.0 hpf
zf_3.0hpf_plate2_357	35373	15142	0.732072	34248	4.475996	230426	71.33	4.5716	53.184	31756	1k_batch1	5.2816091954023	3.22893187214796	1k	no			#a9c9ed	3.0 hpf
zf_3.0hpf_plate2_358	53341	41763	0.747487	88147	0.103307	588674	75.08	10.7899	50.1172	86062	1k_batch1	1.21016066000868	2.13253171510885	1k	yes	-2.9486787	1.0122794	#a9c9ed	3.0 hpf
zf_3.0hpf_plate2_359	13966	12502	0.732256	24259	1.485695	154838	74.27	3.2332	47.9455	23208	1k_batch1	1.99646643109541	1.99131412520534	1k	yes	-2.5767736	7.664291	#a9c9ed	3.0 hpf
zf_3.0hpf_plate2_360	31887	25535	0.754578	56747	0.046768	383900	75.23	6.5679	46.0418	55567	1k_batch1	1.18974820143885	1.52589792478989	1k	yes	-3.3996315	3.8806334	#a9c9ed	3.0 hpf
zf_3.0hpf_plate2_361	7853	7128	0.728413	13204	0.976486	81281	75.62	1.8827	50.2812	12676	1k_batch1	1.29818181818182	1.97962956583646	1k	yes	-3.848241	9.725384	#a9c9ed	3.0 hpf
zf_3.0hpf_plate2_362	31182	26070	0.732217	53116	0.672702	332166	75.47	6.7587	48.768	51236	1k_batch1	1.68140161725067	1.99996082349024	1k	yes	-3.6475441	3.9854755	#a9c9ed	3.0 hpf
zf_3.0hpf_plate2_363	14092	11777	0.740961	23510	0.357782	155904	73.1	3.1058	50.192	22837	1k_batch1	1.28073089700997	1.61878937389141	1k	yes	-3.519679	6.552163	#a9c9ed	3.0 hpf
zf_3.0hpf_plate2_364	8395	7507	0.741979	13791	0.41645	92388	75.04	1.996	51.082	13391	1k_batch1	1.34607645875252	2.20804836189452	1k	yes	-3.9355938	9.689967	#a9c9ed	3.0 hpf
zf_3.0hpf_plate2_365	34985	28861	0.753267	58659	0.311651	403638	75.94	7.4501	49.5177	57257	1k_batch1	1.58710477371358	2.15515827456126	1k	yes	-1.1488932	4.2781096	#a9c9ed	3.0 hpf
zf_3.0hpf_plate2_366	18395	15584	0.703022	33235	0.72917	188916	74.13	4.0562	46.6622	31585	1k_batch1	1.08333333333333	1.88594014680971	1k	yes	-3.478464	6.331468	#a9c9ed	3.0 hpf
zf_3.0hpf_plate2_367	31015	25438	0.701261	54916	0.114244	304776	74.57	6.6219	47.4343	52459	1k_batch1	1.25906344410876	1.59134982664394	1k	yes	-3.7117283	2.404461	#a9c9ed	3.0 hpf
zf_3.0hpf_plate2_368	53246	40179	0.730762	89166	0.774504	550443	75.94	10.4563	50.0295	85837	1k_batch1	1.44568527918782	2.49061283544042	1k	yes	-3.7312903	1.1074059	#a9c9ed	3.0 hpf
zf_3.0hpf_plate2_369	18014	16326	0.428775	39646	0.209621	86584	74.21	4.3603	59.0282	27611	1k_batch1	0.737953795379538	2.85169376078467	1k	yes	-2.247508	7.127208	#a9c9ed	3.0 hpf
zf_3.0hpf_plate2_370	25341	21208	0.708709	44465	0.13353	251118	75.38	5.4647	47.491	42630	1k_batch1	1.30589184826473	1.77621889113332	1k	yes	-1.9100257	5.2346973	#a9c9ed	3.0 hpf
zf_3.0hpf_plate2_371	3722	3535	0.729498	6060	0.782579	38457	73.22	0.9559	51.7183	5832	1k_batch1	1.36875	2.17429629194335	1k	yes	-3.4472613	12.900607	#a9c9ed	3.0 hpf
zf_3.0hpf_plate2_372	36125	29020	0.739713	61691	0.855142	393961	75.97	7.4896	48.3579	59593	1k_batch1	1.20162519045201	1.7141736767905	1k	yes	-3.6966298	2.8923976	#a9c9ed	3.0 hpf
zf_3.0hpf_plate2_373	46485	36862	0.73198	80960	0.333215	511010	75.0	9.5369	47.8106	78366	1k_batch1	1.18126626192541	1.66716400482634	1k	yes	-3.6452873	1.5353637	#a9c9ed	3.0 hpf
zf_3.0hpf_plate2_374	54755	42136	0.775085	86144	0.255517	651458	76.11	10.8943	52.4551	84709	1k_batch1	1.76713091922006	2.57854390507452	1k	yes	-0.10280425	2.32173	#a9c9ed	3.0 hpf
zf_3.0hpf_plate2_375	6421	6014	0.721198	10129	4.127081	61712	75.48	1.6367	55.2712	9385	1k_batch1	1.38652482269504	2.53863783275548	1k	yes	-2.2054071	11.76897	#a9c9ed	3.0 hpf
zf_3.0hpf_plate2_376	11229	10228	0.724753	17155	0.680559	109991	74.09	2.7499	56.6731	16491	1k_batch1	1.70710059171598	2.82246489143041	1k	yes	-0.8255994	9.59584	#a9c9ed	3.0 hpf
zf_3.0hpf_plate2_377	33494	27247	0.740061	56508	0.08717	368351	76.03	7.0621	49.5723	55017	1k_batch1	1.24888035828535	1.74207814657253	1k	yes	-3.025001	3.484236	#a9c9ed	3.0 hpf
zf_3.0hpf_plate2_378	24748	11543	0.713653	24942	0.21673	152499	73.39	3.485	51.5505	23941	1k_batch1	3.99704142011834	2.60894340316722	1k	no			#a9c9ed	3.0 hpf
zf_3.0hpf_plate2_379	4758	4234	0.672683	9187	2.189527	45132	77.7	1.1095	44.5088	8443	1k_batch1	1.4951768488746	2.02259279182356	1k	yes	-2.44701	12.20123	#a9c9ed	3.0 hpf
zf_3.0hpf_plate2_380	11015	9894	0.673461	16325	0.416992	90054	72.98	2.6943	61.9429	15284	1k_batch1	2.2289156626506	3.66895009752153	1k	yes	0.5757752	10.198025	#a9c9ed	3.0 hpf
zf_3.0hpf_plate2_381	14637	12873	0.735534	23817	1.930218	152994	75.52	3.4364	52.036	22711	1k_batch1	1.67782426778243	2.38105843201385	1k	yes	-3.0119781	7.5247984	#a9c9ed	3.0 hpf
zf_3.0hpf_plate2_382	60793	45532	0.733403	99480	0.177964	613123	77.32	11.8248	51.0352	96477	1k_batch1	1.34862637362637	2.21818367104302	1k	yes	-3.6379645	0.70946056	#a9c9ed	3.0 hpf
zf_3.0hpf_plate2_383	40327	33087	0.573778	77030	0.051223	273141	75.77	8.6028	51.2994	66342	1k_batch1	0.850098619329389	2.26501187599586	1k	yes	-3.249305	2.3678215	#a9c9ed	3.0 hpf
zf_3.0hpf_plate2_384	100	50	0.114035	493	0.990099	226	69.03	0.0151	49.505	100	1k_batch1	1.28571428571429	0.0022780464840773	1k	no			#a9c9ed	3.0 hpf
zf_3.0hpf_plate3_001	7229	6685	0.728787	12513	9.818631	73294	77.69	1.8003	49.0396	10939	1k_batch1	1.59888059701493	2.38717803935195	1k	yes	-2.686585	11.108599	#a9c9ed	3.0 hpf
zf_3.0hpf_plate3_002	25073	11700	0.707636	25675	0.166484	147589	75.02	3.5324	50.8994	24586	1k_batch1	3.1586402266289	2.67348310052935	1k	no			#a9c9ed	3.0 hpf
zf_3.0hpf_plate3_003	10789	9674	0.441935	24692	0.413809	57220	74.18	2.553	53.0214	17568	1k_batch1	0.752830188679245	1.82627290065307	1k	yes	-3.6381881	8.688426	#a9c9ed	3.0 hpf
zf_3.0hpf_plate3_004	31567	26430	0.748667	51978	0.064957	355071	75.37	6.855	51.6052	50770	1k_batch1	1.04456654456654	2.1802486918766	1k	yes	-2.2315795	3.9806485	#a9c9ed	3.0 hpf
zf_3.0hpf_plate3_005	38462	31249	0.720038	61503	0.671932	357239	77.81	8.1246	51.9484	58982	1k_batch1	1.00447856685861	2.58500804406512	1k	yes	-1.4010237	2.1905792	#a9c9ed	3.0 hpf
zf_3.0hpf_plate3_006	12359	11092	0.736853	21838	1.431194	134298	76.86	2.8401	45.1156	20937	1k_batch1	1.67269439421338	1.71846091128602	1k	yes	-2.8770247	8.555287	#a9c9ed	3.0 hpf
zf_3.0hpf_plate3_007	54944	43452	0.69983	92655	0.080212	500765	76.16	11.2337	50.3468	88444	1k_batch1	1.29835324507588	2.30743768974654	1k	yes	-3.7300818	0.46764517	#a9c9ed	3.0 hpf
zf_3.0hpf_plate3_008	57497	44918	0.711383	95105	0.239596	568962	74.93	11.621	51.3041	91185	1k_batch1	1.58110119047619	2.16646624153327	1k	yes	-2.9147213	1.7025634	#a9c9ed	3.0 hpf
zf_3.0hpf_plate3_009	23224	20291	0.657923	39778	1.461039	202409	72.81	5.3388	52.9478	36420	1k_batch1	1.78206465067779	2.75405068304477	1k	yes	-1.8037164	6.2121525	#a9c9ed	3.0 hpf
zf_3.0hpf_plate3_010	47351	37498	0.735523	79121	0.38611	492061	76.35	9.5982	49.4234	76624	1k_batch1	1.48203471941865	2.52255119511757	1k	yes	-0.26985425	2.4449909	#a9c9ed	3.0 hpf
zf_3.0hpf_plate3_011	23494	20440	0.678328	40102	1.19873	206533	74.72	5.3509	50.0701	37337	1k_batch1	1.79021879021879	2.21405100923173	1k	yes	-2.9396904	5.7692146	#a9c9ed	3.0 hpf
zf_3.0hpf_plate3_012	3477	3308	0.690693	6034	1.604744	31395	75.13	0.8822	49.1976	5641	1k_batch1	1.67586206896552	3.05944055944056	1k	yes	-2.912156	14.175818	#a9c9ed	3.0 hpf
zf_3.0hpf_plate3_013	6226	5682	0.71344	10763	2.055985	62187	75.08	1.5066	48.306	10147	1k_batch1	1.56772334293948	1.92046759210938	1k	yes	-3.9288645	10.422272	#a9c9ed	3.0 hpf
zf_3.0hpf_plate3_014	8067	7517	0.667171	14572	1.152124	69891	75.23	1.9519	46.7895	13470	1k_batch1	2.12455516014235	2.37777489685887	1k	yes	-2.393402	10.47567	#a9c9ed	3.0 hpf
zf_3.0hpf_plate3_015	48420	37813	0.700948	80727	0.206068	453233	74.73	9.8497	51.5734	77000	1k_batch1	1.39488117001828	2.53448841235101	1k	yes	-1.9796511	0.9259425	#a9c9ed	3.0 hpf
zf_3.0hpf_plate3_016	34993	29175	0.719467	58614	0.252717	354481	74.47	7.5853	50.896	56442	1k_batch1	1.56164383561644	2.61471549527756	1k	yes	-1.996017	2.9205372	#a9c9ed	3.0 hpf
zf_3.0hpf_plate3_017	5553	5195	0.699264	9037	1.4607	50007	76.22	1.4006	53.275	8500	1k_batch1	2.68681318681319	2.26658587314325	1k	yes	-2.2165604	12.355759	#a9c9ed	3.0 hpf
zf_3.0hpf_plate3_018	22929	19450	0.719023	37088	1.243434	214169	77.11	5.1317	52.1795	35343	1k_batch1	1.33530906011854	2.38561438561439	1k	yes	-3.4618146	5.688804	#a9c9ed	3.0 hpf
zf_3.0hpf_plate3_019	7317	6811	0.737539	13158	11.764706	78909	77.99	1.8094	46.223	11295	1k_batch1	1.50645161290323	2.3747680890538	1k	yes	-2.6155188	10.627146	#a9c9ed	3.0 hpf
zf_3.0hpf_plate3_020	40886	33116	0.714906	66362	1.201727	393257	75.6	8.6309	52.6421	63140	1k_batch1	1.99700149925037	2.78030126972725	1k	yes	0.0057231	3.4150467	#a9c9ed	3.0 hpf
zf_3.0hpf_plate3_021	45188	36817	0.717798	69685	0.299205	425144	74.94	9.5653	54.698	66977	1k_batch1	2.77063423110339	2.814195406788	1k	yes	0.050447755	3.8457346	#a9c9ed	3.0 hpf
zf_3.0hpf_plate3_022	41293	33229	0.687622	69889	0.173546	371581	73.98	8.6342	50.4414	66150	1k_batch1	1.36269744835966	2.02189667838523	1k	yes	-2.9394152	1.0574306	#a9c9ed	3.0 hpf
zf_3.0hpf_plate3_023	15559	13865	0.7312	26899	0.505592	165452	75.37	3.6037	47.1197	25976	1k_batch1	2.16666666666667	1.7454985958923	1k	yes	-2.7488315	6.9836307	#a9c9ed	3.0 hpf
zf_3.0hpf_plate3_024	12258	11068	0.690932	21213	1.046939	115575	73.81	2.905	50.2679	19943	1k_batch1	2.99450549450549	2.40548924759451	1k	yes	-1.9191946	8.6567745	#a9c9ed	3.0 hpf
zf_3.0hpf_plate3_025	42605	34514	0.731079	70662	0.191032	448434	74.92	8.9026	50.8538	68444	1k_batch1	1.32250580046404	2.22252663724236	1k	yes	-1.9153851	3.1558428	#a9c9ed	3.0 hpf
zf_3.0hpf_plate3_026	34222	28929	0.715237	56307	0.615873	341559	74.34	7.5748	51.4991	53898	1k_batch1	1.79575265459088	2.38481165633483	1k	yes	-2.3193052	3.5896547	#a9c9ed	3.0 hpf
zf_3.0hpf_plate3_027	6284	5834	0.713619	9762	1.415647	57008	75.52	1.566	54.6887	9262	1k_batch1	1.1105527638191	3.17682317682318	1k	yes	-2.5003333	12.046895	#a9c9ed	3.0 hpf
zf_3.0hpf_plate3_028	18397	8807	0.702018	17889	0.660703	94815	76.99	2.659	53.7742	16990	1k_batch1	3.06188925081433	2.86323118941147	1k	no			#a9c9ed	3.0 hpf
zf_3.0hpf_plate3_029	36914	15874	0.685897	34903	1.409601	199115	71.07	4.7926	55.8169	32593	1k_batch1	7.77777777777778	3.11319581705849	1k	no			#a9c9ed	3.0 hpf
zf_3.0hpf_plate3_030	16656	14459	0.732327	28461	0.484927	176221	76.32	3.7407	47.3039	27499	1k_batch1	1.36	1.63793803369775	1k	yes	-2.5526552	7.2480097	#a9c9ed	3.0 hpf
zf_3.0hpf_plate3_031	58845	46282	0.736509	103687	0.225031	658453	76.72	11.8164	47.3641	100648	1k_batch1	0.879881497441422	2.20268728826186	1k	yes	-1.7313	3.043834	#a9c9ed	3.0 hpf
zf_3.0hpf_plate3_032	34201	27987	0.742615	60488	0.359438	398021	74.98	7.1346	45.9012	58769	1k_batch1	1.28588882101405	1.63118477974354	1k	yes	-2.3867702	3.9129367	#a9c9ed	3.0 hpf
zf_3.0hpf_plate3_033	23654	19579	0.72003	34807	0.261874	209972	78.47	5.1136	56.8206	33516	1k_batch1	1.50471204188482	3.10660468140783	1k	yes	1.9170723	6.9432387	#a9c9ed	3.0 hpf
zf_3.0hpf_plate3_034	46525	38326	0.719926	76932	1.140602	475810	73.57	9.9424	51.3089	73412	1k_batch1	2.03206412825651	2.50536302038448	1k	yes	-0.38274437	2.844817	#a9c9ed	3.0 hpf
zf_3.0hpf_plate3_035	72604	55485	0.724354	121322	0.214742	741430	75.99	14.181	49.9808	117098	1k_batch1	1.57532051282051	2.04361848197465	1k	yes	-2.1906326	0.34684396	#a9c9ed	3.0 hpf
zf_3.0hpf_plate3_036	3723	3542	0.719796	6080	3.730835	36793	75.0	0.9556	52.2147	5651	1k_batch1	1.66917293233083	3.05226688205412	1k	yes	-2.2108033	13.969804	#a9c9ed	3.0 hpf
zf_3.0hpf_plate3_037	3014	2872	0.688291	5065	1.477627	27875	74.54	0.782	52.2268	4734	1k_batch1	1.07246376811594	1.93490719806509	1k	yes	-2.5472326	14.111986	#a9c9ed	3.0 hpf
zf_3.0hpf_plate3_038	12278	11259	0.723896	19162	0.064728	122536	74.94	3.0101	55.6125	18527	1k_batch1	1.30214424951267	3.00054974611188	1k	yes	-1.1688921	9.07194	#a9c9ed	3.0 hpf
zf_3.0hpf_plate3_039	6712	6096	0.731668	13169	12.783602	76159	77.69	1.5962	41.8909	11148	1k_batch1	1.83950617283951	2.54602540316826	1k	yes	-2.4088385	11.781831	#a9c9ed	3.0 hpf
zf_3.0hpf_plate3_040	110109	75397	0.738801	179347	0.523446	1169250	75.85	19.3676	51.4887	173698	1k_batch1	1.37906423473434	2.09891678035722	1k	yes	-3.0151458	-0.8617641	#a9c9ed	3.0 hpf
zf_3.0hpf_plate3_041	8799	8142	0.679076	14523	4.847423	75531	75.25	2.1708	52.6975	13034	1k_batch1	1.63665594855305	2.59553530581568	1k	yes	-2.2729938	10.199849	#a9c9ed	3.0 hpf
zf_3.0hpf_plate3_042	85166	61605	0.760812	136292	0.337911	967710	76.13	15.8506	51.438	133311	1k_batch1	1.31308630393996	2.20235296157205	1k	yes	-2.7301795	-0.1142955	#a9c9ed	3.0 hpf
zf_3.0hpf_plate3_043	20235	17803	0.475911	40354	0.426355	112758	72.32	4.837	59.0371	30361	1k_batch1	1.44444444444444	2.8025409704799	1k	yes	-3.3580973	6.083911	#a9c9ed	3.0 hpf
zf_3.0hpf_plate3_044	28630	24491	0.712552	47056	0.844162	277967	74.45	6.3852	51.8154	44870	1k_batch1	1.99491648511256	2.47984573565969	1k	yes	-1.5084716	4.796021	#a9c9ed	3.0 hpf
zf_3.0hpf_plate3_045	23830	19828	0.689376	42663	0.140737	219125	76.52	5.1006	46.3766	40444	1k_batch1	1.18638239339752	1.57526683842473	1k	yes	-3.3488176	5.084141	#a9c9ed	3.0 hpf
zf_3.0hpf_plate3_046	51744	41173	0.68755	85044	0.912386	497565	71.58	10.785	54.9579	79823	1k_batch1	2.57272178636089	2.92432535778543	1k	yes	-0.038124952	2.813879	#a9c9ed	3.0 hpf
zf_3.0hpf_plate3_047	16729	8004	0.649819	17797	0.651089	81295	75.01	2.4165	50.8884	16327	1k_batch1	3.12422360248447	2.22847328110485	1k	no			#a9c9ed	3.0 hpf
zf_3.0hpf_plate3_048	35915	29397	0.61987	71812	1.726881	290361	76.0	7.5702	45.4048	63623	1k_batch1	0.74885993485342	1.76831042972775	1k	yes	-3.0116458	2.091073	#a9c9ed	3.0 hpf
zf_3.0hpf_plate3_049	48143	36025	0.756872	87365	0.716921	585847	76.05	9.2323	45.8491	85030	1k_batch1	1.11786928598413	1.75508701824491	1k	yes	-2.8652756	1.4072938	#a9c9ed	3.0 hpf
zf_3.0hpf_plate3_050	7332	6405	0.715507	13686	2.852374	80123	76.32	1.6971	46.8745	12806	1k_batch1	1.27868852459016	2.30860049041867	1k	yes	-2.735272	10.676227	#a9c9ed	3.0 hpf
zf_3.0hpf_plate3_051	31384	25349	0.720265	54423	0.131271	318969	76.37	6.5754	48.1384	52494	1k_batch1	1.35889570552147	1.79706008277437	1k	yes	-3.1390455	4.083505	#a9c9ed	3.0 hpf
zf_3.0hpf_plate3_052	54195	40690	0.716148	96521	0.135497	573363	74.12	10.4439	47.1691	92865	1k_batch1	1.37374100719424	1.79970123684945	1k	yes	-3.1694403	0.636604	#a9c9ed	3.0 hpf
zf_3.0hpf_plate3_053	10143	8671	0.742312	16924	0.181818	105954	77.47	2.2665	48.3182	16470	1k_batch1	1.2703125	1.68370954887809	1k	yes	-3.5520566	9.219499	#a9c9ed	3.0 hpf
zf_3.0hpf_plate3_054	7641	7065	0.679155	14868	3.186484	71697	77.23	1.8396	43.3668	13581	1k_batch1	1.08179959100205	2.05179435948667	1k	yes	-3.3776271	10.191154	#a9c9ed	3.0 hpf
zf_3.0hpf_plate3_055	21075	17837	0.741375	34637	0.204408	222348	77.17	4.645	50.4044	33687	1k_batch1	1.84741144414169	2.09852003666437	1k	yes	-1.0492516	7.0737357	#a9c9ed	3.0 hpf
zf_3.0hpf_plate3_056	15283	13488	0.725686	23003	1.755646	140350	76.59	3.549	55.9584	21880	1k_batch1	1.66129032258065	2.80857354028086	1k	yes	0.012732438	8.051006	#a9c9ed	3.0 hpf
zf_3.0hpf_plate3_057	63488	47875	0.744753	107278	0.019107	719159	74.99	12.2841	49.0552	104654	1k_batch1	1.21956642579211	2.00207316194777	1k	yes	-2.9535	0.2374627	#a9c9ed	3.0 hpf
zf_3.0hpf_plate3_058	34309	29069	0.749951	55093	1.668616	371651	76.02	7.5488	51.6018	52978	1k_batch1	1.70367207514944	2.93312130046824	1k	yes	-0.87304646	3.8494356	#a9c9ed	3.0 hpf
zf_3.0hpf_plate3_059	8441	7836	0.698998	14248	5.528599	81832	73.12	2.1137	51.871	12850	1k_batch1	1.61858974358974	2.98315545840298	1k	yes	-2.4847221	10.158988	#a9c9ed	3.0 hpf
zf_3.0hpf_plate3_060	7185	6414	0.722533	12936	7.167427	73703	76.91	1.6904	45.5204	11605	1k_batch1	1.455919395466	2.50749250749251	1k	yes	-3.7931914	10.944148	#a9c9ed	3.0 hpf
zf_3.0hpf_plate3_061	11907	10651	0.714346	18136	0.842021	114194	74.67	2.8564	57.1257	17311	1k_batch1	2.05755395683453	3.06038047973532	1k	yes	-0.15407428	10.354707	#a9c9ed	3.0 hpf
zf_3.0hpf_plate3_062	40708	32468	0.6836	69958	0.072514	376130	74.13	8.4944	50.6156	66146	1k_batch1	1.15387722132472	2.13942229055579	1k	yes	-3.1786232	2.54633	#a9c9ed	3.0 hpf
zf_3.0hpf_plate3_063	5172	4882	0.646398	8614	4.236006	42045	73.12	1.3426	55.8497	7596	1k_batch1	1.22159090909091	3.28421578421578	1k	yes	-2.1996284	12.82755	#a9c9ed	3.0 hpf
zf_3.0hpf_plate3_064	4522	4267	0.729942	7532	3.258488	45176	77.16	1.1246	49.6646	7066	1k_batch1	1.43243243243243	2.72727272727273	1k	yes	-3.0225036	12.621967	#a9c9ed	3.0 hpf
zf_3.0hpf_plate3_065	3152	2980	0.712758	6868	18.386804	38424	76.03	0.7952	39.1646	5393	1k_batch1	1.51694915254237	1.83816183816184	1k	yes	-2.5794902	13.979869	#a9c9ed	3.0 hpf
zf_3.0hpf_plate3_066	4781	4423	0.691982	8110	0.233342	43322	76.11	1.1787	50.0519	7696	1k_batch1	1.10648148148148	1.75638315173199	1k	yes	-3.6001909	12.323797	#a9c9ed	3.0 hpf
zf_3.0hpf_plate3_067	35670	29158	0.74697	57554	0.195775	392303	75.11	7.6533	52.1829	56077	1k_batch1	2.22350396539293	2.40864662975216	1k	yes	-3.5564985	2.689235	#a9c9ed	3.0 hpf
zf_3.0hpf_plate3_068	7836	7245	0.658854	13576	1.045959	69694	70.44	1.9579	53.6133	12488	1k_batch1	2.19771863117871	3.31953760525189	1k	yes	-2.1689599	10.897235	#a9c9ed	3.0 hpf
zf_3.0hpf_plate3_069	10890	9934	0.714756	19428	12.525393	111432	76.87	2.6517	48.2519	16363	1k_batch1	1.99713467048711	2.37262737262737	1k	yes	-2.6581109	9.955494	#a9c9ed	3.0 hpf
zf_3.0hpf_plate3_070	40070	31667	0.72884	67805	0.085206	411024	76.24	8.2049	48.9228	65667	1k_batch1	1.34333497294638	2.01355530696848	1k	yes	-3.6661594	1.5553666	#a9c9ed	3.0 hpf
zf_3.0hpf_plate3_071	48682	37497	0.72507	82287	0.114267	495889	76.82	9.6942	49.1053	79547	1k_batch1	1.25974025974026	1.72596282436099	1k	yes	-3.5681465	0.99395376	#a9c9ed	3.0 hpf
zf_3.0hpf_plate3_072	55826	42039	0.728862	90716	0.641252	574779	75.24	10.9387	52.1108	87389	1k_batch1	1.27338826951042	2.22416472416472	1k	yes	-3.6034179	0.34149116	#a9c9ed	3.0 hpf
zf_3.0hpf_plate3_073	18801	8506	0.68615	18697	1.456886	110282	69.47	2.5681	53.0691	17451	1k_batch1	4.70618556701031	2.49167872486257	1k	no			#a9c9ed	3.0 hpf
zf_3.0hpf_plate3_074	27665	22642	0.682779	52600	0.998975	258577	77.01	5.8071	44.3217	49254	1k_batch1	0.991638795986622	1.56075808249721	1k	yes	-3.1797698	3.3939767	#a9c9ed	3.0 hpf
zf_3.0hpf_plate3_075	7648	7127	0.728666	13056	4.637383	78791	76.54	1.9072	50.1501	12071	1k_batch1	1.80979827089337	2.80503809915575	1k	yes	-2.814151	10.928872	#a9c9ed	3.0 hpf
zf_3.0hpf_plate3_076	60572	47010	0.730269	100416	0.824401	608112	77.16	12.1346	49.4497	96601	1k_batch1	1.38969139855548	2.28623835181212	1k	yes	-3.1505942	0.18697433	#a9c9ed	3.0 hpf
zf_3.0hpf_plate3_077	52301	40228	0.734719	90618	0.146484	573778	75.56	10.3974	48.1468	87935	1k_batch1	1.17862301396245	1.58701808996504	1k	yes	-3.5471597	1.5021769	#a9c9ed	3.0 hpf
zf_3.0hpf_plate3_078	38793	32188	0.703989	61452	0.481063	351095	75.78	8.373	53.9403	58545	1k_batch1	2.19338235294118	3.00833917855194	1k	yes	0.32246673	3.970928	#a9c9ed	3.0 hpf
zf_3.0hpf_plate3_079	15359	6578	0.751288	17763	10.120829	118631	78.48	1.986	44.1743	15621	1k_batch1	3.37748344370861	2.4729368991664	1k	no			#a9c9ed	3.0 hpf
zf_3.0hpf_plate3_080	10597	9473	0.675449	21003	0.166903	103019	75.9	2.4682	43.0887	19739	1k_batch1	0.840140023337223	1.81723038865896	1k	yes	-3.6803038	8.636674	#a9c9ed	3.0 hpf
zf_3.0hpf_plate3_081	6091	5613	0.722503	10963	5.899566	64203	75.17	1.5126	48.0319	9969	1k_batch1	2.44313725490196	3.33000333000333	1k	yes	-2.5071948	11.927502	#a9c9ed	3.0 hpf
zf_3.0hpf_plate3_082	11516	10383	0.720595	19075	5.938552	116420	75.62	2.8096	52.6734	17328	1k_batch1	1.81751824817518	2.51843964418815	1k	yes	-2.5668685	9.6098585	#a9c9ed	3.0 hpf
zf_3.0hpf_plate3_083	31190	26329	0.732236	49519	0.773694	312580	76.48	6.8444	52.318	47709	1k_batch1	1.86768935762224	2.80776694569798	1k	yes	-0.54235655	5.437616	#a9c9ed	3.0 hpf
zf_3.0hpf_plate3_084	25785	11310	0.699796	23455	0.071438	142214	71.33	3.4147	57.5546	22381	1k_batch1	5.11160714285714	3.08741891020374	1k	no			#a9c9ed	3.0 hpf
zf_3.0hpf_plate3_085	10485	9372	0.704954	17922	0.967141	102701	75.81	2.4703	49.7116	16998	1k_batch1	2.35365853658537	2.57974070128766	1k	yes	-0.39107063	10.088027	#a9c9ed	3.0 hpf
zf_3.0hpf_plate3_086	5250	4964	0.720338	8593	3.880921	49947	77.29	1.3399	52.6335	7975	1k_batch1	1.25490196078431	3.03125445982589	1k	yes	-2.2666295	12.617043	#a9c9ed	3.0 hpf
zf_3.0hpf_plate3_087	26279	22544	0.725631	40803	0.478529	257400	75.24	5.9574	54.9904	39307	1k_batch1	1.59615384615385	2.9122923859766	1k	yes	-1.0098134	5.3698106	#a9c9ed	3.0 hpf
zf_3.0hpf_plate3_088	7796	7164	0.720169	13881	5.470149	78344	76.88	1.8972	46.7873	12667	1k_batch1	1.72033898305085	1.75420909365863	1k	yes	-3.7643442	9.917902	#a9c9ed	3.0 hpf
zf_3.0hpf_plate3_089	36031	29268	0.738404	62793	0.142303	403144	75.34	7.5748	48.2875	61050	1k_batch1	1.17256857855362	1.69161292271443	1k	yes	-2.7503476	3.4972408	#a9c9ed	3.0 hpf
zf_3.0hpf_plate3_090	14949	13306	0.711196	22756	1.641218	139597	74.57	3.5469	56.9877	21515	1k_batch1	2.16186252771619	2.92796634260049	1k	yes	0.062349703	8.185965	#a9c9ed	3.0 hpf
zf_3.0hpf_plate3_091	18124	15891	0.724279	28012	0.446511	171732	75.72	4.2298	55.1201	26978	1k_batch1	2.20669056152927	3.05233228310151	1k	yes	-0.79574	7.4025664	#a9c9ed	3.0 hpf
zf_3.0hpf_plate3_092	66090	49243	0.720739	111313	0.077218	673159	75.09	12.7282	49.7153	107405	1k_batch1	1.33440326816458	2.10419903775951	1k	yes	-3.2736576	0.0073932773	#a9c9ed	3.0 hpf
zf_3.0hpf_plate3_093	49404	38713	0.735011	87976	0.46305	539920	75.92	9.8144	45.8723	85124	1k_batch1	1.10820158102767	2.00900342996258	1k	yes	-2.8290722	2.225047	#a9c9ed	3.0 hpf
zf_3.0hpf_plate3_094	6239	5889	0.71752	10612	0.654936	61465	75.2	1.55	48.4653	10163	1k_batch1	1.54646840148699	1.5022015022015	1k	yes	-3.3542595	10.726051	#a9c9ed	3.0 hpf
zf_3.0hpf_plate3_095	15390	13678	0.695852	26227	0.276066	140015	76.7	3.5415	48.9157	24925	1k_batch1	2.20677361853832	2.05237385565254	1k	yes	-1.8257089	8.192422	#a9c9ed	3.0 hpf
zf_3.0hpf_plate3_096	6534	5865	0.69807	11934	0.99236	62207	77.37	1.5244	44.8187	11274	1k_batch1	1.27413127413127	1.98429021958434	1k	yes	-2.528958	11.383061	#a9c9ed	3.0 hpf
zf_3.0hpf_plate3_097	38668	31825	0.730815	61891	2.779906	392872	75.17	8.3105	53.0173	58369	1k_batch1	1.44238683127572	2.91887338730516	1k	yes	-0.7176481	3.6985483	#a9c9ed	3.0 hpf
zf_3.0hpf_plate3_098	47991	37656	0.72767	82685	0.552824	512236	74.88	9.7117	48.3846	79691	1k_batch1	1.22931896883417	2.01793959755743	1k	yes	-3.2187517	1.1374909	#a9c9ed	3.0 hpf
zf_3.0hpf_plate3_099	29936	24826	0.732811	51244	0.036173	321680	75.71	6.4103	48.2717	49743	1k_batch1	1.20242608036391	1.73946423946424	1k	yes	-2.407936	4.3854837	#a9c9ed	3.0 hpf
zf_3.0hpf_plate3_100	29018	12306	0.734073	32968	0.524263	288950	52.93	3.7154	45.2676	31877	1k_batch1	1.47957839262187	2.42535242535242	1k	no			#a9c9ed	3.0 hpf
zf_3.0hpf_plate3_101	27971	23597	0.732432	45831	0.033705	285373	75.04	6.1099	50.1528	44489	1k_batch1	1.29209844559585	2.37172466088129	1k	yes	-2.1284103	4.180578	#a9c9ed	3.0 hpf
zf_3.0hpf_plate3_102	5194	4622	0.737146	9231	0.89067	57492	77.05	1.2013	46.0644	8902	1k_batch1	1.15521628498728	1.73264235764236	1k	yes	-2.778559	12.848571	#a9c9ed	3.0 hpf
zf_3.0hpf_plate3_103	18871	16589	0.74471	32160	0.420677	208248	75.61	4.2727	47.3022	31246	1k_batch1	1.64712643678161	1.79297446739307	1k	yes	-2.6364543	6.7719893	#a9c9ed	3.0 hpf
zf_3.0hpf_plate3_104	53650	42950	0.725956	85757	0.20957	535040	74.42	11.1528	52.7816	82853	1k_batch1	2.04576043068641	2.74179154179154	1k	yes	-1.560321	2.3596137	#a9c9ed	3.0 hpf
zf_3.0hpf_plate3_105	58745	45492	0.734174	100900	0.604824	639795	74.78	11.6253	47.8897	97452	1k_batch1	1.23260965883917	1.89588945977362	1k	yes	-2.9782808	0.5134538	#a9c9ed	3.0 hpf
zf_3.0hpf_plate3_106	32052	26815	0.721377	51939	1.179753	320203	76.01	7.0129	52.7481	49588	1k_batch1	1.79170267934313	2.93911695780855	1k	yes	-1.1760279	4.202904	#a9c9ed	3.0 hpf
zf_3.0hpf_plate3_107	8865	8320	0.716612	14575	1.701673	87905	74.2	2.2112	51.4774	13806	1k_batch1	1.65384615384615	2.35545704295704	1k	yes	-2.4927812	10.098679	#a9c9ed	3.0 hpf
zf_3.0hpf_plate3_108	41784	34281	0.728466	66788	0.577785	415846	75.81	8.8712	52.4054	64356	1k_batch1	1.47096430474161	2.85592668201364	1k	yes	-0.5275944	3.0199451	#a9c9ed	3.0 hpf
zf_3.0hpf_plate3_109	21603	19047	0.708495	33447	0.981308	202571	74.14	5.0432	55.4953	31785	1k_batch1	1.90054495912807	2.71644523141529	1k	yes	-1.0624034	6.6858916	#a9c9ed	3.0 hpf
zf_3.0hpf_plate3_110	20560	9598	0.690528	19508	0.199687	108723	73.81	2.8978	55.4617	18492	1k_batch1	5.12565445026178	3.13370839686626	1k	no			#a9c9ed	3.0 hpf
zf_3.0hpf_plate3_111	21248	18511	0.729243	36549	1.998419	226062	75.57	4.8189	48.1893	34720	1k_batch1	1.7816091954023	2.10738166942547	1k	yes	-2.9076679	5.819671	#a9c9ed	3.0 hpf
zf_3.0hpf_plate3_112	40112	32404	0.728132	65327	0.341243	406459	75.79	8.4515	51.6722	63082	1k_batch1	1.45644599303136	2.17760733889766	1k	yes	-3.1848934	2.7812161	#a9c9ed	3.0 hpf
zf_3.0hpf_plate3_113	110218	78209	0.73318	182683	0.276126	1135062	76.13	19.9201	49.5945	176965	1k_batch1	1.22246963562753	2.24425574425574	1k	yes	-2.8341074	-0.99725485	#a9c9ed	3.0 hpf
zf_3.0hpf_plate3_114	2790	2669	0.70824	4743	2.461538	26853	74.52	0.7249	50.4066	4438	1k_batch1	1.31967213114754	2.16335388749182	1k	yes	-2.8806987	14.463241	#a9c9ed	3.0 hpf
zf_3.0hpf_plate3_115	64453	50027	0.727288	106437	0.453836	664154	75.26	12.871	51.3702	102653	1k_batch1	1.47038759689922	2.46902318171806	1k	yes	-1.1320952	0.8784472	#a9c9ed	3.0 hpf
zf_3.0hpf_plate3_116	7420	6791	0.690452	13295	1.132404	68013	77.06	1.7656	46.2702	12485	1k_batch1	1.62745098039216	2.16063006760681	1k	yes	-3.7186956	10.365034	#a9c9ed	3.0 hpf
zf_3.0hpf_plate3_117	49194	39543	0.72024	79776	0.096074	500467	74.14	10.2851	52.8673	76950	1k_batch1	2.2351863164325	2.50903477607233	1k	yes	-0.3952347	2.3818848	#a9c9ed	3.0 hpf
zf_3.0hpf_plate3_118	18836	9136	0.727775	20455	4.830406	123336	76.06	2.7583	47.5242	18855	1k_batch1	3.39908256880734	2.54528080615038	1k	no			#a9c9ed	3.0 hpf
zf_3.0hpf_plate3_119	41726	34033	0.710978	68944	0.315372	395264	75.42	8.7658	50.7794	66062	1k_batch1	1.36604624929498	2.34957702847611	1k	yes	-1.362448	2.7254574	#a9c9ed	3.0 hpf
zf_3.0hpf_plate3_120	21039	18488	0.725818	36390	0.414478	219204	75.96	4.7229	46.5366	35079	1k_batch1	1.76840215439856	1.90067996519609	1k	yes	-2.6967504	6.0453944	#a9c9ed	3.0 hpf
zf_3.0hpf_plate3_121	17943	15780	0.721952	29647	0.903951	177634	75.14	4.1359	50.3979	28393	1k_batch1	1.72551390568319	2.12252863415654	1k	yes	-2.8945374	5.6163273	#a9c9ed	3.0 hpf
zf_3.0hpf_plate3_122	20417	18020	0.730637	33293	1.266058	204608	76.46	4.709	51.4626	31896	1k_batch1	1.45444801714898	2.70289151408033	1k	yes	-1.511786	6.7761874	#a9c9ed	3.0 hpf
zf_3.0hpf_plate3_123	3425	3251	0.698096	5733	0.255988	31794	74.68	0.8804	51.7736	5455	1k_batch1	1.60526315789474	2.43756243756244	1k	yes	-2.6954427	14.517641	#a9c9ed	3.0 hpf
zf_3.0hpf_plate3_124	8077	7517	0.696142	12877	2.143265	69655	77.78	1.9751	52.8889	12008	1k_batch1	1.27728613569322	2.52984425646296	1k	yes	-0.9130332	11.033244	#a9c9ed	3.0 hpf
zf_3.0hpf_plate3_125	7934	7030	0.737123	14346	1.009739	91554	75.64	1.8399	46.7559	13823	1k_batch1	0.67065868263473	2.24548179093634	1k	yes	-3.8640294	10.574664	#a9c9ed	3.0 hpf
zf_3.0hpf_plate3_126	8801	4267	0.683101	8540	0.668896	48690	75.44	1.2883	54.5027	8019	1k_batch1	3.91156462585034	3.10925030026154	1k	no			#a9c9ed	3.0 hpf
zf_3.0hpf_plate3_127	17722	15566	0.74126	31277	2.431342	195934	76.27	4.0206	46.5236	29736	1k_batch1	2.1074168797954	2.17159889291037	1k	yes	-2.297035	7.317895	#a9c9ed	3.0 hpf
zf_3.0hpf_plate3_128	2404	2253	0.692414	4200	0.175263	22254	75.65	0.5993	48.0596	3987	1k_batch1	1.42253521126761	1.73160173160173	1k	yes	-2.0884986	14.772328	#a9c9ed	3.0 hpf
zf_3.0hpf_plate3_129	18232	15566	0.691027	32620	0.580683	172060	76.15	4.0046	46.1514	30818	1k_batch1	1.33709677419355	1.60116699909087	1k	yes	-2.8745315	6.2156806	#a9c9ed	3.0 hpf
zf_3.0hpf_plate3_130	31807	25909	0.736703	56856	0.305523	355857	76.45	6.5944	45.2906	55146	1k_batch1	1.18457538994801	1.54793659948299	1k	yes	-3.544275	3.8645773	#a9c9ed	3.0 hpf
zf_3.0hpf_plate3_131	18255	15292	0.745178	32916	0.292534	207247	77.42	3.9162	44.8853	32039	1k_batch1	1.24311023622047	1.6927310607608	1k	yes	-3.3354766	6.998635	#a9c9ed	3.0 hpf
zf_3.0hpf_plate3_132	68534	53692	0.717164	115513	0.061959	676770	75.07	13.7248	50.0422	111295	1k_batch1	1.19603267211202	2.37083932234048	1k	yes	-2.6528404	0.55139863	#a9c9ed	3.0 hpf
zf_3.0hpf_plate3_133	3347	3146	0.660465	5719	0.150122	28275	76.79	0.8384	51.2291	5321	1k_batch1	1.49101796407186	2.54164440210952	1k	yes	-1.9747503	14.121146	#a9c9ed	3.0 hpf
zf_3.0hpf_plate3_134	59990	46134	0.730775	99060	0.469391	607756	76.23	11.9121	50.1889	95631	1k_batch1	1.4280303030303	2.17220915910872	1k	yes	-3.5867333	0.48927543	#a9c9ed	3.0 hpf
zf_3.0hpf_plate3_135	17385	15281	0.690906	30300	0.673751	161628	75.66	3.9723	48.3069	28600	1k_batch1	1.74711316397229	1.79393256316333	1k	yes	-2.950095	6.538481	#a9c9ed	3.0 hpf
zf_3.0hpf_plate3_136	17785	8672	0.700713	18142	0.663283	99918	75.66	2.6182	51.2804	17223	1k_batch1	3.01767676767677	2.26440226440227	1k	no			#a9c9ed	3.0 hpf
zf_3.0hpf_plate3_137	1037	1014	0.67529	1959	11.111111	9781	76.17	0.2805	47.019	1640	1k_batch1	1.08333333333333	3.22534608248894	1k	yes	-0.78626186	15.761927	#a9c9ed	3.0 hpf
zf_3.0hpf_plate3_138	17799	15634	0.718049	29994	1.023265	178593	75.09	4.1212	49.6889	28631	1k_batch1	1.63829787234043	2.31295797798261	1k	yes	-2.8809562	6.0645185	#a9c9ed	3.0 hpf
zf_3.0hpf_plate3_139	11981	10655	0.707099	19557	2.036247	108758	76.8	2.8314	52.1215	18378	1k_batch1	1.81038374717833	2.68352337317855	1k	yes	-1.621726	8.9310055	#a9c9ed	3.0 hpf
zf_3.0hpf_plate3_140	41599	34228	0.708747	68049	0.295459	397114	75.58	8.9107	51.9572	65129	1k_batch1	1.60625674217907	2.40343598007832	1k	yes	-2.5806706	3.2855396	#a9c9ed	3.0 hpf
zf_3.0hpf_plate3_141	8251	7723	0.734492	13315	4.111601	87465	74.45	2.0639	53.4817	12407	1k_batch1	1.3030303030303	3.20521583679478	1k	yes	-2.212265	10.70942	#a9c9ed	3.0 hpf
zf_3.0hpf_plate3_142	25483	22233	0.697274	41340	1.465257	228497	74.89	5.8478	53.2347	38869	1k_batch1	1.76853526220615	2.84331053561823	1k	yes	-0.51455307	4.511225	#a9c9ed	3.0 hpf
zf_3.0hpf_plate3_143	18024	15855	0.710183	29042	1.283016	167552	75.63	4.2036	53.4405	27545	1k_batch1	1.90312965722802	2.74100899100899	1k	yes	-2.5621252	7.2072177	#a9c9ed	3.0 hpf
zf_3.0hpf_plate3_144	11461	9647	0.728166	22416	3.420495	125907	78.58	2.444	40.5948	20979	1k_batch1	1.39347604485219	1.55568569361673	1k	yes	-3.2220964	8.574742	#a9c9ed	3.0 hpf
zf_3.0hpf_plate3_145	8780	8167	0.674024	13680	0.59857	70764	75.49	2.2025	56.938	12787	1k_batch1	1.68112244897959	2.99542976708331	1k	yes	-0.8783866	10.687122	#a9c9ed	3.0 hpf
zf_3.0hpf_plate3_146	34716	28878	0.730854	54450	1.376399	350722	75.56	7.5989	54.6924	52092	1k_batch1	1.78446115288221	2.76598401598402	1k	yes	-0.22138478	3.7906199	#a9c9ed	3.0 hpf
zf_3.0hpf_plate3_147	7707	6711	0.717443	14230	1.319531	86785	73.67	1.8067	47.4083	13536	1k_batch1	1.26989619377163	1.60193788512373	1k	yes	-3.3646905	10.460324	#a9c9ed	3.0 hpf
zf_3.0hpf_plate3_148	3464	3295	0.707848	6742	9.799073	34854	77.42	0.8638	42.5966	5836	1k_batch1	1.2156862745098	1.64747533168586	1k	yes	-2.97087	14.029767	#a9c9ed	3.0 hpf
zf_3.0hpf_plate3_149	33026	27324	0.719055	54730	0.444975	327107	75.2	7.0869	50.3475	52577	1k_batch1	1.61405197305101	2.57335662149667	1k	yes	-0.799518	4.2137046	#a9c9ed	3.0 hpf
zf_3.0hpf_plate3_150	9911	9078	0.710349	16776	2.916537	96651	75.61	2.4262	50.5895	15645	1k_batch1	1.89516129032258	2.63372990645718	1k	yes	-2.543	9.490131	#a9c9ed	3.0 hpf
zf_3.0hpf_plate3_151	12858	6037	0.695083	13771	4.094236	78420	74.57	1.8227	49.0127	12579	1k_batch1	6.97887323943662	2.93734043734043	1k	no			#a9c9ed	3.0 hpf
zf_3.0hpf_plate3_152	3065	2895	0.71027	5419	1.67147	30122	75.86	0.7696	47.2815	5118	1k_batch1	2.07563025210084	2.28256591892956	1k	yes	-2.7071724	14.568385	#a9c9ed	3.0 hpf
zf_3.0hpf_plate3_153	24658	19539	0.734873	44716	1.242465	277188	75.02	5.0465	45.0635	42922	1k_batch1	1.15325670498084	1.48051182533941	1k	yes	-3.4109163	4.107632	#a9c9ed	3.0 hpf
zf_3.0hpf_plate3_154	15500	7335	0.705607	15975	1.346053	98401	72.57	2.2146	50.6338	15098	1k_batch1	3.28645833333333	2.57713301191561	1k	no			#a9c9ed	3.0 hpf
zf_3.0hpf_plate3_155	7884	7406	0.678807	12974	0.29431	69030	73.33	1.992	53.7811	12196	1k_batch1	1.47229551451187	2.39264867364041	1k	yes	-1.8180819	10.853758	#a9c9ed	3.0 hpf
zf_3.0hpf_plate3_156	6047	5664	0.669824	9407	2.007258	48066	75.44	1.5458	57.7739	8641	1k_batch1	1.79615384615385	2.98438403701562	1k	yes	-0.5807701	12.363656	#a9c9ed	3.0 hpf
zf_3.0hpf_plate3_157	25238	21822	0.685518	40990	0.61835	222462	73.75	5.734	53.5697	38573	1k_batch1	1.95211492418196	2.65043267724233	1k	yes	-1.5612266	5.796866	#a9c9ed	3.0 hpf
zf_3.0hpf_plate3_158	15550	7446	0.679407	15177	0.202655	80313	72.95	2.2481	54.3291	14281	1k_batch1	5.14347826086957	2.84353327831589	1k	no			#a9c9ed	3.0 hpf
zf_3.0hpf_plate3_159	7915	7329	0.715278	12342	0.067283	72852	76.28	1.9501	54.0791	11882	1k_batch1	1.28197674418605	2.02065975261852	1k	yes	-2.9857488	10.604407	#a9c9ed	3.0 hpf
zf_3.0hpf_plate3_160	39820	33506	0.706582	65991	0.275025	379922	74.11	8.6481	50.8575	63093	1k_batch1	1.70047651463581	2.5493940688287	1k	yes	-1.2809105	2.69208	#a9c9ed	3.0 hpf
zf_3.0hpf_plate3_161	57511	45277	0.732984	89305	0.049575	559092	75.94	11.7491	53.9303	86694	1k_batch1	1.59968102073365	2.623895441575	1k	yes	-1.9114527	0.95681274	#a9c9ed	3.0 hpf
zf_3.0hpf_plate3_162	10684	9755	0.704247	15934	2.254703	92745	75.39	2.6321	58.3896	14913	1k_batch1	1.96119402985075	3.13216195569137	1k	yes	0.040112257	10.033166	#a9c9ed	3.0 hpf
zf_3.0hpf_plate3_163	45485	37366	0.637202	79376	0.111587	364357	74.07	9.7006	51.4341	72508	1k_batch1	1.65822784810127	2.37810969518287	1k	yes	-2.7385812	2.345326	#a9c9ed	3.0 hpf
zf_3.0hpf_plate3_164	43752	34868	0.757499	75473	0.066233	522941	76.13	8.9029	47.254	73932	1k_batch1	1.37144148215093	1.62763372990646	1k	yes	-2.6508358	2.7860508	#a9c9ed	3.0 hpf
zf_3.0hpf_plate3_165	36778	29687	0.740292	63544	0.297263	404090	76.0	7.6342	47.2439	61714	1k_batch1	1.36065573770492	1.68421322267476	1k	yes	-3.1790318	3.159424	#a9c9ed	3.0 hpf
zf_3.0hpf_plate3_166	12647	11201	0.699433	21087	0.888867	115591	76.6	2.9047	49.712	19959	1k_batch1	1.57802197802198	2.11509801673736	1k	yes	-1.4730327	8.989143	#a9c9ed	3.0 hpf
zf_3.0hpf_plate3_167	33665	28093	0.723438	53531	0.481085	322348	76.64	7.3746	53.5734	51509	1k_batch1	1.61176470588235	2.5930332093354	1k	yes	0.14367169	4.0930767	#a9c9ed	3.0 hpf
zf_3.0hpf_plate3_168	79484	58914	0.696851	132501	0.186772	722199	75.17	15.1873	51.0925	126121	1k_batch1	1.30015360983103	2.44293151782139	1k	yes	-2.8506417	-0.069648825	#a9c9ed	3.0 hpf
zf_3.0hpf_plate3_169	100802	72197	0.723852	162883	0.358662	1022373	75.02	18.5313	52.1596	156965	1k_batch1	1.69982930992441	2.5243743598174	1k	yes	-2.0258489	0.03194853	#a9c9ed	3.0 hpf
zf_3.0hpf_plate3_170	30970	25825	0.715362	48914	1.362739	301255	75.18	6.8064	54.5499	46469	1k_batch1	1.66385542168675	2.55070771924705	1k	yes	-0.7125996	5.2976346	#a9c9ed	3.0 hpf
zf_3.0hpf_plate3_171	15525	14056	0.520496	28919	0.454214	94351	71.66	3.8035	57.7795	23231	1k_batch1	1.43	2.60762493320633	1k	yes	-2.870905	7.289895	#a9c9ed	3.0 hpf
zf_3.0hpf_plate3_172	62820	49059	0.734397	98696	0.105341	637707	75.39	12.643	53.3188	95778	1k_batch1	1.70452771272443	2.59206530983534	1k	yes	-1.2748162	1.3291161	#a9c9ed	3.0 hpf
zf_3.0hpf_plate3_173	19635	9394	0.671355	20279	0.478393	103694	73.04	2.8362	51.5955	18931	1k_batch1	4.16751269035533	2.92828864257436	1k	no			#a9c9ed	3.0 hpf
zf_3.0hpf_plate3_174	35882	29021	0.729793	61795	0.385437	373218	77.1	7.476	47.6507	59701	1k_batch1	1.22618384401114	1.66624819031236	1k	yes	-3.1399875	2.9864974	#a9c9ed	3.0 hpf
zf_3.0hpf_plate3_175	6508	6126	0.652987	10354	0.083429	50448	73.97	1.6799	58.223	9581	1k_batch1	1.34448160535117	2.58355505880258	1k	yes	-2.2755396	11.823496	#a9c9ed	3.0 hpf
zf_3.0hpf_plate3_176	20064	17278	0.743595	31322	3.793408	209770	77.17	4.5638	54.7589	29394	1k_batch1	1.92857142857143	3.17945942945943	1k	yes	-0.11412789	7.3278117	#a9c9ed	3.0 hpf
zf_3.0hpf_plate3_177	6405	5745	0.710399	9513	1.59685	61028	76.0	1.5893	60.9264	8997	1k_batch1	1.56578947368421	3.10509162968179	1k	yes	-0.25754684	12.261058	#a9c9ed	3.0 hpf
zf_3.0hpf_plate3_178	41618	34548	0.74262	67567	1.443249	442316	75.72	8.9095	51.0767	64942	1k_batch1	1.62103505843072	2.57880161571975	1k	yes	-0.34828198	3.8679378	#a9c9ed	3.0 hpf
zf_3.0hpf_plate3_179	18877	16776	0.717463	30215	0.899169	186476	74.34	4.4216	54.2007	28876	1k_batch1	1.60265700483092	2.88773726273726	1k	yes	-1.3031383	6.913528	#a9c9ed	3.0 hpf
zf_3.0hpf_plate3_180	20411	17333	0.72454	36064	0.240798	210391	76.94	4.414	45.2543	34800	1k_batch1	1.37218649517685	1.70237286224747	1k	yes	-2.754005	6.3544908	#a9c9ed	3.0 hpf
zf_3.0hpf_plate3_181	8746	8096	0.697464	14030	1.845625	80480	74.85	2.1798	54.106	13136	1k_batch1	1.95094339622642	2.65470963145382	1k	yes	-1.8408488	10.838076	#a9c9ed	3.0 hpf
zf_3.0hpf_plate3_182	20375	17839	0.720201	31606	0.786344	200202	74.33	4.7362	55.9107	30281	1k_batch1	1.48177083333333	3.01548671592724	1k	yes	-1.4622719	7.030702	#a9c9ed	3.0 hpf
zf_3.0hpf_plate3_183	15389	13166	0.722	27214	0.996349	159570	75.61	3.4234	47.3779	26034	1k_batch1	1.64179104477612	2.063742708904	1k	yes	-1.879967	7.6266036	#a9c9ed	3.0 hpf
zf_3.0hpf_plate3_184	5674	5095	0.739946	9660	0.712084	67062	72.21	1.3677	50.6749	9342	1k_batch1	1.06158357771261	2.54451430922019	1k	yes	-3.6922705	11.078006	#a9c9ed	3.0 hpf
zf_3.0hpf_plate3_185	10922	10014	0.711333	16873	1.547759	101388	75.13	2.6913	56.191	15966	1k_batch1	1.68450704225352	3.6013986013986	1k	yes	-1.0683641	9.696928	#a9c9ed	3.0 hpf
zf_3.0hpf_plate3_186	10916	9773	0.712707	18923	0.104419	108601	75.75	2.5494	47.4967	18177	1k_batch1	1.5975975975976	1.90194420963652	1k	yes	-2.9507363	8.845397	#a9c9ed	3.0 hpf
zf_3.0hpf_plate3_187	10485	9461	0.699516	17363	8.099632	103145	73.93	2.5705	54.4418	15238	1k_batch1	1.8406374501992	2.76609617926983	1k	yes	-0.15745504	10.279515	#a9c9ed	3.0 hpf
zf_3.0hpf_plate3_188	4461	4050	0.717244	10554	25.911727	56411	77.19	1.0848	36.7099	7537	1k_batch1	1.24519230769231	2.31990231990232	1k	yes	-2.7040598	13.333331	#a9c9ed	3.0 hpf
zf_3.0hpf_plate3_189	80278	59410	0.706162	135477	0.092396	761966	75.58	15.2791	50.2375	129756	1k_batch1	1.59571966133584	2.4975024975025	1k	yes	-2.9702294	-0.07983779	#a9c9ed	3.0 hpf
zf_3.0hpf_plate3_190	11557	10315	0.722156	19212	0.506329	110994	76.63	2.7037	49.1786	18471	1k_batch1	1.80297397769517	2.59248947773538	1k	yes	-3.3020217	8.463066	#a9c9ed	3.0 hpf
zf_3.0hpf_plate3_191	13736	12210	0.734682	21183	5.377441	132973	76.79	3.2658	55.0908	19479	1k_batch1	2.05966587112172	3.2047160760032	1k	yes	-0.46096367	8.523415	#a9c9ed	3.0 hpf
zf_3.0hpf_plate3_192	23612	20321	0.721231	35973	0.618705	223271	75.9	5.3333	55.8576	34535	1k_batch1	2.50977653631285	3.18836093483981	1k	yes	-0.48200792	6.8833065	#a9c9ed	3.0 hpf
zf_3.0hpf_plate3_193	6379	5905	0.701325	11557	1.393917	60441	76.55	1.5346	45.2525	10894	1k_batch1	1.92651757188498	1.71871139613075	1k	yes	-3.5234962	10.8913355	#a9c9ed	3.0 hpf
zf_3.0hpf_plate3_194	3701	3468	0.715389	6734	9.404872	37474	76.53	0.9136	45.5365	5876	1k_batch1	1.54609929078014	2.04026742488281	1k	yes	-2.8607697	13.807771	#a9c9ed	3.0 hpf
zf_3.0hpf_plate3_195	15218	13700	0.723219	24052	0.713702	150172	74.8	3.6154	53.5427	23093	1k_batch1	1.60036496350365	2.96765381511144	1k	yes	-1.3307363	8.189826	#a9c9ed	3.0 hpf
zf_3.0hpf_plate3_196	19983	17167	0.687481	35889	0.46152	182616	76.8	4.4019	46.8179	33861	1k_batch1	1.50576184379001	1.70567346139865	1k	yes	-1.9427305	6.795246	#a9c9ed	3.0 hpf
zf_3.0hpf_plate3_197	16604	14820	0.736059	25533	1.88512	165671	75.41	3.9666	55.8628	24358	1k_batch1	2.38839285714286	2.76415314009299	1k	yes	-0.57165706	7.8562374	#a9c9ed	3.0 hpf
zf_3.0hpf_plate3_198	8428	7841	0.70622	13016	0.481039	76077	74.95	2.1173	55.9649	12413	1k_batch1	2.0	2.87063363986441	1k	yes	-1.3295217	10.970012	#a9c9ed	3.0 hpf
zf_3.0hpf_plate3_199	59414	46551	0.735995	97385	0.118264	608126	76.51	11.9936	50.5454	94591	1k_batch1	1.36073211314476	2.56192718504276	1k	yes	-3.1238453	0.4045545	#a9c9ed	3.0 hpf
zf_3.0hpf_plate3_200	23155	20025	0.73265	37577	1.386681	239236	75.87	5.2675	52.0828	35984	1k_batch1	1.89189189189189	2.67424882809498	1k	yes	-1.4301062	6.042052	#a9c9ed	3.0 hpf
zf_3.0hpf_plate3_201	16380	14575	0.732759	24884	0.235839	167030	74.36	3.9014	57.0235	24112	1k_batch1	1.79690189328744	2.94918756457218	1k	yes	-0.45265642	8.026508	#a9c9ed	3.0 hpf
zf_3.0hpf_plate3_202	38581	31271	0.72462	61578	1.040845	381035	75.86	8.2248	53.068	58947	1k_batch1	2.36754176610979	2.67661853564937	1k	yes	-2.3923624	2.4737794	#a9c9ed	3.0 hpf
zf_3.0hpf_plate3_203	59638	47096	0.704448	96808	0.634277	562076	74.83	12.1557	52.5123	92116	1k_batch1	2.29654120040692	2.73772738889018	1k	yes	0.040896673	2.3984244	#a9c9ed	3.0 hpf
zf_3.0hpf_plate3_204	17567	15549	0.733535	30172	0.992869	183911	76.1	4.0433	47.3711	29018	1k_batch1	1.61587301587302	1.84388989849741	1k	yes	-2.6550581	7.01637	#a9c9ed	3.0 hpf
zf_3.0hpf_plate3_205	13237	6393	0.70461	12469	3.008716	75096	71.3	1.9301	55.4601	11573	1k_batch1	3.10967741935484	2.27729259987324	1k	no			#a9c9ed	3.0 hpf
zf_3.0hpf_plate3_206	14675	13456	0.57739	27011	0.025681	94611	77.43	3.472	50.8667	23358	1k_batch1	0.884910485933504	2.79544244301954	1k	yes	0.2865515	8.001176	#a9c9ed	3.0 hpf
zf_3.0hpf_plate3_207	24510	21174	0.660872	40409	0.281548	204415	72.65	5.6102	54.6389	37543	1k_batch1	1.91216216216216	2.81843497102353	1k	yes	-1.3032551	5.9603467	#a9c9ed	3.0 hpf
zf_3.0hpf_plate3_208	13085	11508	0.674137	18831	0.146934	102555	74.65	3.1423	62.0458	17669	1k_batch1	1.51032448377581	2.70154088335907	1k	yes	-2.1931505	8.181058	#a9c9ed	3.0 hpf
zf_3.0hpf_plate3_209	17859	15431	0.711581	29946	0.566051	168452	76.16	4.0744	49.934	28633	1k_batch1	1.4775	2.34088492153008	1k	yes	-3.5449271	5.197432	#a9c9ed	3.0 hpf
zf_3.0hpf_plate3_210	82797	61849	0.74099	131003	0.126902	856864	75.71	15.9605	52.4378	127496	1k_batch1	1.86146926536732	2.57441851790994	1k	yes	-2.587853	0.033152215	#a9c9ed	3.0 hpf
zf_3.0hpf_plate3_211	33241	27278	0.738321	56182	0.031092	347869	76.95	7.0473	47.6325	54660	1k_batch1	1.31157731157731	1.72520812520813	1k	yes	-2.8354845	4.1949015	#a9c9ed	3.0 hpf
zf_3.0hpf_plate3_212	4529	4063	0.705109	7747	0.484979	42990	76.56	1.0748	48.9425	7387	1k_batch1	1.13548387096774	1.90335979809664	1k	yes	-3.4478734	12.0593605	#a9c9ed	3.0 hpf
zf_3.0hpf_plate3_213	107611	42836	0.727201	102849	0.308221	673420	73.66	12.9329	54.0094	99297	1k_batch1	3.06231967686093	2.78773450920453	1k	no			#a9c9ed	3.0 hpf
zf_3.0hpf_plate3_214	4665	4423	0.700208	7549	1.247747	44181	74.61	1.2043	54.0067	7123	1k_batch1	1.68720379146919	2.16147488874762	1k	yes	-3.0565326	12.878685	#a9c9ed	3.0 hpf
zf_3.0hpf_plate3_215	19843	17590	0.731759	32681	2.638381	204567	76.07	4.5758	50.8022	30887	1k_batch1	1.78217821782178	2.39828899622714	1k	yes	-2.1844954	6.549652	#a9c9ed	3.0 hpf
zf_3.0hpf_plate3_216	49114	38481	0.750895	81060	0.029002	537237	76.0	9.9276	50.029	79281	1k_batch1	1.35505028421513	2.52280067437184	1k	yes	-2.01947	1.5722914	#a9c9ed	3.0 hpf
zf_3.0hpf_plate3_217	11881	10863	0.751885	18871	2.411009	130067	75.94	2.8924	52.9149	18012	1k_batch1	1.55339805825243	3.32805880251136	1k	yes	-2.1993482	8.679758	#a9c9ed	3.0 hpf
zf_3.0hpf_plate3_218	11694	10575	0.717448	21145	6.362521	120058	76.89	2.7486	45.374	19088	1k_batch1	2.05405405405405	1.88465380773073	1k	yes	-2.4906964	8.702408	#a9c9ed	3.0 hpf
zf_3.0hpf_plate3_219	25605	21706	0.725497	43450	0.171168	267153	75.37	5.6648	49.0728	41992	1k_batch1	1.49237804878049	1.92925354215677	1k	yes	-2.168177	5.3617625	#a9c9ed	3.0 hpf
zf_3.0hpf_plate3_220	20539	17827	0.722231	31511	0.325187	197686	75.73	4.7032	55.497	30345	1k_batch1	2.17439703153989	3.42209514623308	1k	yes	-0.44105503	7.0916686	#a9c9ed	3.0 hpf
zf_3.0hpf_plate3_221	44213	35243	0.736414	69218	0.138138	448532	75.93	9.1399	53.2767	67231	1k_batch1	1.71633986928105	2.65027180611596	1k	yes	-0.007436412	3.647403	#a9c9ed	3.0 hpf
zf_3.0hpf_plate3_222	63981	47751	0.760026	111501	0.63327	777343	75.36	12.1763	47.5163	108739	1k_batch1	1.25638506876228	2.11668031216903	1k	yes	-2.6859741	1.2810682	#a9c9ed	3.0 hpf
zf_3.0hpf_plate3_223	26528	22522	0.723249	40953	1.267933	252246	75.4	5.9411	55.222	39090	1k_batch1	2.26872246696035	3.02227605330231	1k	yes	-0.91009045	6.418901	#a9c9ed	3.0 hpf
zf_3.0hpf_plate3_224	36396	28865	0.707326	63740	0.250213	356429	75.57	7.4534	47.7685	60995	1k_batch1	1.42274472168906	2.27310003429406	1k	yes	-3.6029882	2.9678667	#a9c9ed	3.0 hpf
zf_3.0hpf_plate3_225	7283	6953	0.341345	18966	0.415704	29151	75.28	1.8849	58.9838	10780	1k_batch1	1.11623246492986	2.7972027972028	1k	yes	-1.6274766	11.278579	#a9c9ed	3.0 hpf
zf_3.0hpf_plate3_226	81767	60294	0.717956	134054	0.092042	820132	75.74	15.5426	51.5794	129170	1k_batch1	1.63425774877651	2.17948179113228	1k	yes	-2.8254528	0.24015673	#a9c9ed	3.0 hpf
zf_3.0hpf_plate3_227	35737	28539	0.716007	61433	0.241615	356111	75.51	7.3936	48.1017	59042	1k_batch1	1.35578947368421	1.83892540580439	1k	yes	-3.4500945	1.7330776	#a9c9ed	3.0 hpf
zf_3.0hpf_plate3_228	35349	28332	0.73263	60245	0.063266	375990	75.53	7.358	49.0313	58446	1k_batch1	1.35	1.65882022169447	1k	yes	-3.6374133	3.3756027	#a9c9ed	3.0 hpf
zf_3.0hpf_plate3_229	36714	30801	0.698818	59590	2.524303	335425	75.48	8.0412	52.9523	55451	1k_batch1	1.78717720391808	2.59776719630734	1k	yes	-0.023864659	4.1714425	#a9c9ed	3.0 hpf
zf_3.0hpf_plate3_230	37979	31940	0.735749	62345	1.650138	398902	75.47	8.2846	51.3036	59601	1k_batch1	1.5234375	2.30124713995682	1k	yes	-0.79296863	3.0986977	#a9c9ed	3.0 hpf
zf_3.0hpf_plate3_231	5955	5587	0.677888	9237	2.744918	48286	76.3	1.5386	57.6892	8468	1k_batch1	1.43661971830986	3.05060792865671	1k	yes	-2.322362	12.38986	#a9c9ed	3.0 hpf
zf_3.0hpf_plate3_232	29680	23595	0.731444	50373	0.161614	315139	75.12	6.1401	49.3945	48803	1k_batch1	1.3998613998614	2.17294667055433	1k	yes	-3.792629	3.1541862	#a9c9ed	3.0 hpf
zf_3.0hpf_plate3_233	21428	9902	0.708858	21846	6.310819	131932	71.7	2.9896	51.0923	19641	1k_batch1	4.02272727272727	2.83590283590283	1k	no			#a9c9ed	3.0 hpf
zf_3.0hpf_plate3_234	62812	46590	0.739507	99970	0.067799	642779	76.57	12.1177	52.4546	97281	1k_batch1	1.55989750160154	2.43648243648244	1k	yes	-3.4928114	-0.020885037	#a9c9ed	3.0 hpf
zf_3.0hpf_plate3_235	16294	13991	0.70916	28490	0.095064	164873	74.53	3.6369	48.0951	27324	1k_batch1	1.1740412979351	1.59566460936324	1k	yes	-3.385269	5.3810124	#a9c9ed	3.0 hpf
zf_3.0hpf_plate3_236	14167	12848	0.705635	21286	0.279398	128285	74.32	3.4479	58.2766	20344	1k_batch1	1.77272727272727	3.27255162419998	1k	yes	-0.96810776	8.402116	#a9c9ed	3.0 hpf
zf_3.0hpf_plate3_237	35146	14769	0.681842	32783	0.290707	185209	71.2	4.459	56.7573	30869	1k_batch1	6.11524163568773	2.83767405302589	1k	no			#a9c9ed	3.0 hpf
zf_3.0hpf_plate3_238	1159	1101	0.684218	2211	0.716675	11139	76.91	0.3007	46.1061	2078	1k_batch1	1.0	1.55633839844366	1k	yes	-0.9042067	15.832798	#a9c9ed	3.0 hpf
zf_3.0hpf_plate3_239	2468	2385	0.669264	4078	0.366492	21032	73.59	0.6582	55.3665	3806	1k_batch1	1.4020618556701	2.8186099614671	1k	yes	-2.0295706	14.976603	#a9c9ed	3.0 hpf
zf_3.0hpf_plate3_240	48677	39115	0.712178	76880	0.255616	450833	75.57	10.2114	53.6577	73750	1k_batch1	1.51178451178451	2.62816960405087	1k	yes	-2.0325859	1.6457875	#a9c9ed	3.0 hpf
zf_3.0hpf_plate3_241	3712	3550	0.630315	6282	0.70028	27076	75.1	0.9432	53.4576	5672	1k_batch1	1.16129032258065	3.26185442464512	1k	yes	-2.0833294	13.574645	#a9c9ed	3.0 hpf
zf_3.0hpf_plate3_242	10400	9560	0.701012	16782	0.829436	94236	75.18	2.5711	53.8728	15902	1k_batch1	2.06681514476615	2.88488489927339	1k	yes	-2.4541025	9.822626	#a9c9ed	3.0 hpf
zf_3.0hpf_plate3_243	15124	12939	0.712176	26128	0.425837	152070	76.25	3.3341	48.225	25020	1k_batch1	1.17988165680473	1.88700188700189	1k	yes	-3.4449384	7.11677	#a9c9ed	3.0 hpf
zf_3.0hpf_plate3_244	36796	29033	0.723403	64198	0.177214	388898	75.07	7.4706	47.6535	61962	1k_batch1	1.18521031207598	1.84423419717537	1k	yes	-2.7644222	2.6421957	#a9c9ed	3.0 hpf
zf_3.0hpf_plate3_245	371	192	0.066138	3204	1.699717	696	73.78	0.058	52.5496	347	1k_batch1	0.866666666666667	4.5954045954046	1k	no			#a9c9ed	3.0 hpf
zf_3.0hpf_plate3_246	43700	33864	0.726625	73632	0.190709	449208	75.91	8.7809	49.3921	71177	1k_batch1	1.40086206896552	1.84326951244244	1k	yes	-3.609362	2.294372	#a9c9ed	3.0 hpf
zf_3.0hpf_plate3_247	27963	23788	0.704852	43230	0.664203	246326	75.66	6.3215	55.9066	41128	1k_batch1	2.26682986536108	3.10851938758916	1k	yes	-1.5494249	5.7116413	#a9c9ed	3.0 hpf
zf_3.0hpf_plate3_248	17255	15273	0.692878	30320	3.498613	161015	75.6	3.982	48.1189	27831	1k_batch1	1.63531353135314	2.02899141674652	1k	yes	-2.5533514	7.143943	#a9c9ed	3.0 hpf
zf_3.0hpf_plate3_249	86878	64040	0.737065	145587	1.205619	938123	75.9	16.2986	49.6707	139962	1k_batch1	1.58102089756766	2.43756243756244	1k	yes	-1.0256757	0.60803163	#a9c9ed	3.0 hpf
zf_3.0hpf_plate3_250	3227	3077	0.732982	5591	9.891324	33618	77.04	0.8484	50.0368	4892	1k_batch1	1.13725490196078	3.22030910266204	1k	yes	-2.28062	13.968334	#a9c9ed	3.0 hpf
zf_3.0hpf_plate3_251	9863	8945	0.703749	16782	1.014565	91273	77.21	2.3468	48.5404	15903	1k_batch1	2.11627906976744	2.0717377860235	1k	yes	-2.7233107	9.806924	#a9c9ed	3.0 hpf
zf_3.0hpf_plate3_252	17689	15610	0.696505	28763	0.572679	162970	74.97	4.1441	53.0968	27258	1k_batch1	2.32277227722772	2.50820607963465	1k	yes	-1.6286069	7.3984427	#a9c9ed	3.0 hpf
zf_3.0hpf_plate3_253	21443	18298	0.696642	38027	0.30344	206453	76.13	4.7274	46.8539	36141	1k_batch1	1.4610472541507	1.54348269531516	1k	yes	-2.639149	5.862617	#a9c9ed	3.0 hpf
zf_3.0hpf_plate3_254	26750	22919	0.726493	40670	0.320089	262669	74.6	6.0383	56.3014	39238	1k_batch1	2.66371681415929	2.95723693781946	1k	yes	-0.9043259	6.0250483	#a9c9ed	3.0 hpf
zf_3.0hpf_plate3_255	34703	29069	0.714072	57274	0.132393	339761	75.19	7.5198	50.9458	55066	1k_batch1	1.68197395476354	2.21683078825936	1k	yes	-1.435581	4.4449487	#a9c9ed	3.0 hpf
zf_3.0hpf_plate3_256	3886	3749	0.693825	6865	8.661056	37355	74.69	1.0326	50.2831	5969	1k_batch1	1.09142857142857	1.97733301181577	1k	yes	-2.8797374	13.685494	#a9c9ed	3.0 hpf
zf_3.0hpf_plate3_257	21317	17709	0.763793	37675	0.632005	268705	75.27	4.5333	46.4632	36791	1k_batch1	1.2065306122449	1.84892031045877	1k	yes	-3.7314987	5.316689	#a9c9ed	3.0 hpf
zf_3.0hpf_plate3_258	17596	15632	0.726425	27454	1.211164	169552	74.7	4.1501	54.5776	26264	1k_batch1	1.78968253968254	3.01844078668113	1k	yes	-1.9602523	7.2998595	#a9c9ed	3.0 hpf
zf_3.0hpf_plate3_259	23736	20438	0.72281	37346	0.182805	227932	75.97	5.3681	53.6893	36038	1k_batch1	1.731728288908	2.5712542491066	1k	yes	-1.7719891	5.5852513	#a9c9ed	3.0 hpf
zf_3.0hpf_plate3_260	19041	15901	0.742436	33257	0.644545	215494	75.34	4.1571	47.6577	32217	1k_batch1	1.48390804597701	1.63855752091046	1k	yes	-3.4184198	5.7790337	#a9c9ed	3.0 hpf
zf_3.0hpf_plate3_261	31874	25631	0.729576	54869	0.155992	338328	75.97	6.5963	47.6902	53125	1k_batch1	1.26107445805844	1.79768948999718	1k	yes	-1.9585918	4.424902	#a9c9ed	3.0 hpf
zf_3.0hpf_plate3_262	11894	10190	0.748745	21141	1.23409	136012	76.01	2.64	46.0751	20408	1k_batch1	1.28074245939675	2.12878031059849	1k	yes	-3.0871165	8.853503	#a9c9ed	3.0 hpf
zf_3.0hpf_plate3_263	35262	29231	0.718264	56708	0.840981	341860	75.85	7.6847	52.7122	54238	1k_batch1	1.85241502683363	2.61525913699827	1k	yes	-2.1551793	2.7428749	#a9c9ed	3.0 hpf
zf_3.0hpf_plate3_264	70244	53464	0.726326	117463	0.188129	734583	75.03	13.7562	50.3521	113538	1k_batch1	1.33692307692308	2.29232594689416	1k	yes	-2.8050082	0.23667213	#a9c9ed	3.0 hpf
zf_3.0hpf_plate3_265	49205	37441	0.728684	81922	0.351337	500897	75.76	9.7618	50.6687	79132	1k_batch1	1.46910356832028	2.37857380714524	1k	yes	-3.305612	1.6435081	#a9c9ed	3.0 hpf
zf_3.0hpf_plate3_266	7542	6776	0.736386	12769	0.483209	83065	76.72	1.7771	48.4819	12357	1k_batch1	1.29799426934097	1.3617960986382	1k	yes	-3.1025555	10.697738	#a9c9ed	3.0 hpf
zf_3.0hpf_plate3_267	38934	31896	0.723168	65052	0.151029	396817	75.56	8.3305	50.0477	62807	1k_batch1	1.84168105929764	2.17435376359582	1k	yes	-2.9780757	2.940897	#a9c9ed	3.0 hpf
zf_3.0hpf_plate3_268	45251	36007	0.731957	72789	0.217927	451205	75.73	9.3464	52.0321	70512	1k_batch1	1.70739549839228	2.86624690294415	1k	yes	-0.26546565	2.9958868	#a9c9ed	3.0 hpf
zf_3.0hpf_plate3_269	13405	10871	0.732464	24885	2.20144	151899	76.45	2.8256	45.3488	23634	1k_batch1	1.40466392318244	2.57661413730778	1k	yes	-2.6434288	8.235497	#a9c9ed	3.0 hpf
zf_3.0hpf_plate3_270	8646	7621	0.705492	15158	0.323558	82586	76.92	1.9939	47.6835	14479	1k_batch1	1.96178343949045	2.59299524005406	1k	yes	-2.6091404	10.367465	#a9c9ed	3.0 hpf
zf_3.0hpf_plate3_271	13521	6549	0.722821	13069	0.07127	85012	72.13	1.9772	53.5279	12619	1k_batch1	3.33802816901408	2.37189710873922	1k	no			#a9c9ed	3.0 hpf
zf_3.0hpf_plate3_272	53284	42102	0.715364	86073	1.782267	536674	73.62	10.9804	54.0339	81395	1k_batch1	2.61393891934221	2.89618155230803	1k	yes	-0.29017794	2.4721308	#a9c9ed	3.0 hpf
zf_3.0hpf_plate3_273	23370	19682	0.681021	40443	0.638894	208618	76.44	5.0879	48.5769	37947	1k_batch1	1.7400228050171	1.88602606185024	1k	yes	-0.8448536	6.7095265	#a9c9ed	3.0 hpf
zf_3.0hpf_plate3_274	6660	6172	0.72065	9853	3.530153	61643	76.03	1.6823	58.6047	9182	1k_batch1	1.77570093457944	3.13546103019787	1k	yes	-0.1968342	11.965105	#a9c9ed	3.0 hpf
zf_3.0hpf_plate3_275	12874	11499	0.73375	22390	1.747448	147096	72.74	3.0167	48.3882	21366	1k_batch1	1.55098389982111	1.44855144855145	1k	yes	-3.5413527	6.364475	#a9c9ed	3.0 hpf
zf_3.0hpf_plate3_276	4415	4152	0.706196	7996	4.776197	41594	77.85	1.0866	45.7001	7297	1k_batch1	1.83414634146341	2.03245030831238	1k	yes	-3.0408344	13.17679	#a9c9ed	3.0 hpf
zf_3.0hpf_plate3_277	37800	31035	0.728228	62317	0.303005	390283	74.84	8.1146	51.7783	60212	1k_batch1	1.73240255962769	2.70160678323944	1k	yes	-2.3242033	2.9030054	#a9c9ed	3.0 hpf
zf_3.0hpf_plate3_278	20390	18100	0.714246	33133	0.529897	193107	74.73	4.741	51.7433	31724	1k_batch1	1.64030335861322	2.6674006265843	1k	yes	-1.5444775	6.5911193	#a9c9ed	3.0 hpf
zf_3.0hpf_plate3_279	2771	2660	0.694849	4892	4.381443	25515	75.41	0.7095	48.7006	4452	1k_batch1	1.53225806451613	2.22807495534768	1k	yes	-2.8109884	14.5121565	#a9c9ed	3.0 hpf
zf_3.0hpf_plate3_280	57332	43809	0.739046	92242	0.026717	585994	75.99	11.3068	50.8794	89808	1k_batch1	1.33743111487919	2.74912079790129	1k	yes	-2.346762	1.184112	#a9c9ed	3.0 hpf
zf_3.0hpf_plate3_281	38405	30735	0.711763	65839	0.178554	382372	75.79	8.0107	48.9927	63173	1k_batch1	1.47323340471092	1.80738180738181	1k	yes	-3.4424708	3.0456698	#a9c9ed	3.0 hpf
zf_3.0hpf_plate3_282	29926	24035	0.73673	50864	0.582053	319651	76.86	6.2639	49.0996	49192	1k_batch1	1.32598039215686	2.1529490917246	1k	yes	-3.6076183	3.7312524	#a9c9ed	3.0 hpf
zf_3.0hpf_plate3_283	15653	13902	0.729339	26855	0.887199	161572	76.2	3.626	47.2885	25806	1k_batch1	1.7376	1.92069237295368	1k	yes	-2.6401002	6.769925	#a9c9ed	3.0 hpf
zf_3.0hpf_plate3_284	38899	31057	0.727488	65494	0.401822	393483	76.11	8.0681	48.7835	63206	1k_batch1	1.38054711246201	2.00708382526564	1k	yes	-3.5951607	1.6302577	#a9c9ed	3.0 hpf
zf_3.0hpf_plate3_285	6640	6038	0.736486	11591	0.328422	74144	74.08	1.5772	47.6522	11229	1k_batch1	2.93506493506493	1.85967878275571	1k	yes	-2.5094357	11.730612	#a9c9ed	3.0 hpf
zf_3.0hpf_plate3_286	23487	19612	0.720929	42030	0.275869	244777	76.39	5.0311	45.5602	40487	1k_batch1	1.31149301825994	1.6546367539745	1k	yes	-3.0373826	4.7519097	#a9c9ed	3.0 hpf
zf_3.0hpf_plate3_287	26661	21779	0.706792	43611	0.086069	249999	74.81	5.6962	52.447	41791	1k_batch1	1.38444687842278	2.42449857834473	1k	yes	-2.868093	5.2960906	#a9c9ed	3.0 hpf
zf_3.0hpf_plate3_288	35065	29495	0.732815	56927	0.222471	362309	75.45	7.6515	51.2245	55165	1k_batch1	2.02329749103943	2.63509310162454	1k	yes	-0.88754946	3.9818141	#a9c9ed	3.0 hpf
zf_3.0hpf_plate3_289	4747	4469	0.721262	7576	4.700738	44063	76.58	1.2016	53.5187	6974	1k_batch1	2.54621848739496	2.88211788211788	1k	yes	-2.3848114	12.725423	#a9c9ed	3.0 hpf
zf_3.0hpf_plate3_290	40841	32571	0.711793	64942	2.094811	369266	77.09	8.5007	53.2399	61132	1k_batch1	1.58235622557231	2.61925023829786	1k	yes	-0.3014509	3.6386242	#a9c9ed	3.0 hpf
zf_3.0hpf_plate3_291	51132	39305	0.701622	88210	0.569037	496183	74.81	10.1785	49.8429	83873	1k_batch1	1.40887245841035	2.02845730483921	1k	yes	-1.9941137	0.8744978	#a9c9ed	3.0 hpf
zf_3.0hpf_plate3_292	31648	26659	0.730058	49792	0.155308	319179	74.77	7.0271	54.3072	48216	1k_batch1	1.45041014168531	2.34174915993098	1k	yes	-0.82289845	3.8500326	#a9c9ed	3.0 hpf
zf_3.0hpf_plate3_293	5691	5244	0.709935	9372	2.488612	52945	76.86	1.4184	52.5108	8777	1k_batch1	1.2093023255814	3.2023532023532	1k	yes	-3.7751102	10.7157	#a9c9ed	3.0 hpf
zf_3.0hpf_plate3_294	38008	29927	0.715753	65336	0.09373	386875	75.67	7.7466	49.4376	62888	1k_batch1	1.39014251781473	1.65518691834481	1k	yes	-3.6646504	2.4694428	#a9c9ed	3.0 hpf
zf_3.0hpf_plate3_295	10297	8814	0.708186	17580	0.90715	98909	78.41	2.2755	47.9189	16713	1k_batch1	1.41791044776119	2.04387449285408	1k	yes	-1.106427	10.667226	#a9c9ed	3.0 hpf
zf_3.0hpf_plate3_296	17187	8066	0.647262	17681	0.306748	85859	71.97	2.4353	52.7147	16250	1k_batch1	6.02717391304348	2.88600288600287	1k	no			#a9c9ed	3.0 hpf
zf_3.0hpf_plate3_297	244	134	0.051181	2801	3.319502	569	64.85	0.0405	50.6224	233	1k_batch1	0.818181818181818	1.5984015984016	1k	no			#a9c9ed	3.0 hpf
zf_3.0hpf_plate3_298	1770	1711	0.671859	3746	18.789085	17092	77.98	0.4604	41.4014	2857	1k_batch1	1.51470588235294	2.03274985883682	1k	yes	-1.6872038	15.445338	#a9c9ed	3.0 hpf
zf_3.0hpf_plate3_299	34674	27821	0.745611	57629	0.18667	383445	74.96	7.2418	49.328	56144	1k_batch1	1.2504854368932	1.93733659080194	1k	yes	-3.8075495	2.8226383	#a9c9ed	3.0 hpf
zf_3.0hpf_plate3_300	13596	12341	0.712515	21534	1.380775	125566	75.2	3.2821	54.4151	20427	1k_batch1	1.74461028192371	2.60989010989011	1k	yes	-1.2372938	8.421857	#a9c9ed	3.0 hpf
zf_3.0hpf_plate3_301	7667	6775	0.688781	12317	1.128687	67888	75.4	1.8257	54.9979	11563	1k_batch1	1.33724340175953	1.9708686375353	1k	yes	-3.7569137	10.391757	#a9c9ed	3.0 hpf
zf_3.0hpf_plate3_302	53615	43009	0.731574	87367	0.067227	552607	76.1	11.0308	51.6766	84730	1k_batch1	1.55264235968865	2.38204908863591	1k	yes	-0.66610605	2.6316905	#a9c9ed	3.0 hpf
zf_3.0hpf_plate3_303	40153	31547	0.739797	74770	2.122693	459668	77.27	7.9929	43.7864	71286	1k_batch1	1.03620161514898	1.49079051308897	1k	yes	-2.6453984	2.693038	#a9c9ed	3.0 hpf
zf_3.0hpf_plate3_304	40462	32225	0.69989	65777	0.120942	374344	75.23	8.3703	51.9327	62764	1k_batch1	2.0239263803681	2.26940689368435	1k	yes	-2.1491885	1.7151309	#a9c9ed	3.0 hpf
zf_3.0hpf_plate3_305	32105	26628	0.698815	56449	0.115053	306326	76.37	6.871	47.9003	53826	1k_batch1	1.34870550161812	1.66749418246424	1k	yes	-1.6258371	5.138039	#a9c9ed	3.0 hpf
zf_3.0hpf_plate3_306	53867	42004	0.73576	83854	0.806036	581406	73.68	10.9073	55.1761	80853	1k_batch1	2.87984496124031	3.08414720551257	1k	yes	0.4929337	3.3286507	#a9c9ed	3.0 hpf
zf_3.0hpf_plate3_307	1478	1426	0.668245	2692	4.321967	12975	75.54	0.3874	48.2752	2413	1k_batch1	1.25	2.57242757242757	1k	yes	-1.2789232	15.683689	#a9c9ed	3.0 hpf
zf_3.0hpf_plate3_308	42182	32997	0.724166	73593	0.242981	442202	75.82	8.4775	47.5393	71026	1k_batch1	1.25674325674326	1.76099410793288	1k	yes	-3.42939	1.790452	#a9c9ed	3.0 hpf
zf_3.0hpf_plate3_309	34925	28226	0.741847	62269	0.036236	395476	75.97	7.2466	45.7332	60691	1k_batch1	1.26745810055866	1.70733911565207	1k	yes	-3.6346648	3.441922	#a9c9ed	3.0 hpf
zf_3.0hpf_plate3_310	60975	47312	0.759465	101285	0.250498	714155	75.68	12.1138	50.1665	99153	1k_batch1	1.19188560026605	2.34765234765235	1k	yes	-2.072123	1.1849704	#a9c9ed	3.0 hpf
zf_3.0hpf_plate3_311	5305	4988	0.720324	8930	2.180721	54618	75.19	1.3417	50.6438	8433	1k_batch1	1.69473684210526	2.18828790257362	1k	yes	-3.5566185	11.750852	#a9c9ed	3.0 hpf
zf_3.0hpf_plate3_312	4520	4146	0.706384	7835	0.146452	43533	75.09	1.096	48.0296	7500	1k_batch1	1.31219512195122	1.78644884527237	1k	yes	-3.3901129	12.759703	#a9c9ed	3.0 hpf
zf_3.0hpf_plate3_313	13390	11784	0.728566	22913	0.117038	139812	75.11	3.0596	47.8258	22189	1k_batch1	1.23529411764706	1.73124747592833	1k	yes	-2.9566948	7.8491087	#a9c9ed	3.0 hpf
zf_3.0hpf_plate3_314	14209	12601	0.734707	24626	2.314989	156863	75.44	3.2845	47.779	23377	1k_batch1	1.96688741721854	2.02385027559853	1k	yes	-2.4734306	8.550726	#a9c9ed	3.0 hpf
zf_3.0hpf_plate3_315	42608	34037	0.725455	73491	0.358463	447760	75.53	8.7592	47.8021	70882	1k_batch1	1.40306345733042	1.73592641125109	1k	yes	-3.6299071	1.7677083	#a9c9ed	3.0 hpf
zf_3.0hpf_plate3_316	54770	41333	0.748134	90794	0.213013	603760	75.94	10.7343	49.7504	88538	1k_batch1	1.30068078668684	1.93293136925705	1k	yes	-3.7018166	0.6348565	#a9c9ed	3.0 hpf
zf_3.0hpf_plate3_317	57629	44378	0.719484	95684	0.086603	575757	75.76	11.4565	51.0095	92296	1k_batch1	1.36210384356035	2.11752796686327	1k	yes	-3.075311	0.79644865	#a9c9ed	3.0 hpf
zf_3.0hpf_plate3_318	20152	16422	0.729653	36761	0.36177	229891	74.9	4.2549	45.7106	35529	1k_batch1	1.08910891089109	1.53655867941582	1k	yes	-3.0350313	5.531831	#a9c9ed	3.0 hpf
zf_3.0hpf_plate3_319	31929	27262	0.717958	51205	1.597813	308675	75.13	7.1228	52.7005	48591	1k_batch1	1.64966313763234	2.74577358859819	1k	yes	-0.8778013	4.592212	#a9c9ed	3.0 hpf
zf_3.0hpf_plate3_320	31184	25483	0.721589	52104	0.587896	323075	74.58	6.6551	50.1182	50053	1k_batch1	1.22847100175747	1.99867022609498	1k	yes	-3.292553	4.2257257	#a9c9ed	3.0 hpf
zf_3.0hpf_plate3_321	64307	48759	0.756833	107305	0.167318	731211	76.46	12.5346	49.4652	105013	1k_batch1	1.28789986091794	2.26742954015681	1k	yes	-3.1309621	-0.109151185	#a9c9ed	3.0 hpf
zf_3.0hpf_plate3_322	10708	5296	0.676217	11024	0.780798	55458	75.15	1.5989	51.6098	10293	1k_batch1	3.40677966101695	3.05204999082549	1k	no			#a9c9ed	3.0 hpf
zf_3.0hpf_plate3_323	29471	24767	0.726828	50637	7.314537	291417	78.08	6.4833	48.2244	45465	1k_batch1	1.33091962346126	2.53562227246438	1k	yes	-1.1301928	3.07344	#a9c9ed	3.0 hpf
zf_3.0hpf_plate3_324	16423	13918	0.715128	29996	0.23887	166940	78.25	3.5708	44.8054	28817	1k_batch1	1.26699834162521	1.74404350228526	1k	yes	-2.259442	6.9358296	#a9c9ed	3.0 hpf
zf_3.0hpf_plate3_325	26557	22114	0.720892	46761	0.429508	278540	75.68	5.6495	46.4931	44974	1k_batch1	1.27207207207207	1.45695426069258	1k	yes	-2.4642596	5.40772	#a9c9ed	3.0 hpf
zf_3.0hpf_plate3_326	27056	21958	0.738506	46714	0.466149	289116	76.64	5.6959	46.5545	45267	1k_batch1	1.1740125930166	1.56677299534442	1k	yes	-2.7737272	4.698881	#a9c9ed	3.0 hpf
zf_3.0hpf_plate3_327	46401	36913	0.718845	76609	0.181299	483916	73.28	9.6707	52.0619	73777	1k_batch1	1.69031462060457	2.17657105702647	1k	yes	-3.3397422	1.73155	#a9c9ed	3.0 hpf
zf_3.0hpf_plate3_328	46834	19259	0.696309	45934	1.352277	275587	70.36	5.8146	53.4801	43186	1k_batch1	6.458432304038	2.9447745237219	1k	no			#a9c9ed	3.0 hpf
zf_3.0hpf_plate3_329	46355	35548	0.757903	79216	3.910766	525902	78.08	9.2317	47.8541	74645	1k_batch1	1.23690420009438	2.29159729159729	1k	yes	-3.6675293	0.39462823	#a9c9ed	3.0 hpf
zf_3.0hpf_plate3_330	28758	23684	0.722926	51344	0.372631	301574	76.39	6.1044	46.0068	49462	1k_batch1	1.27096774193548	1.54001494484068	1k	yes	-3.1242447	4.4412384	#a9c9ed	3.0 hpf
zf_3.0hpf_plate3_331	39051	32210	0.719731	62448	0.16425	369794	75.46	8.4576	53.061	60175	1k_batch1	1.78023407022107	2.85594687003138	1k	yes	-0.69611204	2.6943593	#a9c9ed	3.0 hpf
zf_3.0hpf_plate3_332	41914	17710	0.694073	41512	2.586752	239805	72.88	5.3469	53.036	38487	1k_batch1	3.36136662286465	3.10209540978772	1k	no			#a9c9ed	3.0 hpf
zf_3.0hpf_plate3_333	55835	44234	0.720366	95602	0.135393	564314	76.67	11.3049	48.5361	92199	1k_batch1	1.34297520661157	1.9782802391498	1k	yes	-1.8324943	3.1728015	#a9c9ed	3.0 hpf
zf_3.0hpf_plate3_334	33018	26878	0.712904	58186	0.918464	330646	76.19	6.9341	46.814	55449	1k_batch1	1.30331950207469	1.86360186360186	1k	yes	-3.677353	2.791274	#a9c9ed	3.0 hpf
zf_3.0hpf_plate3_335	6990	3549	0.716869	8693	19.565477	47756	76.85	1.0715	41.7094	6738	1k_batch1	4.44	3.08723534529985	1k	no			#a9c9ed	3.0 hpf
zf_3.0hpf_plate3_336	25473	19923	0.724539	48576	0.733793	290879	76.44	5.1057	44.9485	46671	1k_batch1	0.814814814814815	2.06325466441073	1k	yes	-2.9404588	4.7575827	#a9c9ed	3.0 hpf
zf_3.0hpf_plate3_337	24290	20768	0.703441	37333	0.514973	226514	74.26	5.5217	56.794	35546	1k_batch1	2.57230392156863	2.80714310565057	1k	yes	-0.34196156	6.8829684	#a9c9ed	3.0 hpf
zf_3.0hpf_plate3_338	35607	28506	0.726046	60924	0.454276	367172	76.32	7.4102	48.7626	58727	1k_batch1	1.15983417779825	1.88646042304579	1k	yes	-3.4682693	3.0954401	#a9c9ed	3.0 hpf
zf_3.0hpf_plate3_339	17747	15257	0.722404	31920	0.463503	182672	77.16	3.9273	45.3293	30709	1k_batch1	1.30719557195572	1.58818816965782	1k	yes	-2.4876566	6.6060343	#a9c9ed	3.0 hpf
zf_3.0hpf_plate3_340	36519	28820	0.743038	62940	0.28348	400335	76.98	7.4338	47.1945	61206	1k_batch1	1.32537434237151	1.84498696895391	1k	yes	-3.4441147	2.1264625	#a9c9ed	3.0 hpf
zf_3.0hpf_plate3_341	9405	8336	0.716754	16499	0.238934	94545	77.52	2.1436	46.1173	15866	1k_batch1	1.21577726218097	2.044023392338	1k	yes	-2.7403579	9.904461	#a9c9ed	3.0 hpf
zf_3.0hpf_plate3_342	51871	39482	0.739868	90146	0.287006	572710	76.17	10.1706	47.3862	87551	1k_batch1	1.18666666666667	1.89030481713409	1k	yes	-3.3988833	0.95493287	#a9c9ed	3.0 hpf
zf_3.0hpf_plate3_343	50030	38462	0.736682	82138	0.796184	537055	74.55	9.9702	50.6804	79245	1k_batch1	1.43787878787879	2.19254429780746	1k	yes	-3.0676823	1.2087849	#a9c9ed	3.0 hpf
zf_3.0hpf_plate3_344	58653	44234	0.7268	96097	0.19232	585942	76.39	11.49	51.5864	92895	1k_batch1	1.36918263590145	2.53027976732843	1k	yes	-2.5761507	0.9170467	#a9c9ed	3.0 hpf
zf_3.0hpf_plate3_345	57677	43994	0.677842	97242	0.164784	508520	75.13	11.3406	51.6997	91484	1k_batch1	1.65830046611689	2.40267953272438	1k	yes	-3.4127262	0.06848594	#a9c9ed	3.0 hpf
zf_3.0hpf_plate3_346	2024	1940	0.67911	3381	0.219505	17748	74.03	0.5178	51.1916	3182	1k_batch1	1.61068702290076	2.24960224960225	1k	yes	-1.7325166	15.149953	#a9c9ed	3.0 hpf
zf_3.0hpf_plate3_347	11118	10104	0.71211	19055	3.804377	110861	74.92	2.7076	50.3138	17624	1k_batch1	2.98338870431894	2.72353908717545	1k	yes	-2.0757637	9.20451	#a9c9ed	3.0 hpf
zf_3.0hpf_plate3_348	10096	8894	0.719549	17877	1.344538	107848	73.56	2.3456	47.3457	17023	1k_batch1	1.06717850287908	2.120232708468	1k	yes	-3.5564446	9.452128	#a9c9ed	3.0 hpf
zf_3.0hpf_plate3_349	140	73	0.197531	381	4.615385	486	47.63	0.022	53.8462	124	1k_batch1	0.625	0.0079731626942707	1k	no			#a9c9ed	3.0 hpf
zf_3.0hpf_plate3_350	15463	13909	0.720481	23670	0.691496	151091	74.69	3.7187	57.2607	22691	1k_batch1	1.79188712522046	3.11418539266641	1k	yes	0.12512015	8.034586	#a9c9ed	3.0 hpf
zf_3.0hpf_plate3_351	12056	10867	0.722946	20932	4.230712	127342	74.92	2.9147	49.4464	19377	1k_batch1	1.86492890995261	2.666469333136	1k	yes	-2.847974	8.762004	#a9c9ed	3.0 hpf
zf_3.0hpf_plate3_352	3739	3551	0.726894	6706	10.854503	39384	77.48	0.9498	46.759	5790	1k_batch1	1.43529411764706	2.73892773892774	1k	yes	-1.9587076	13.715993	#a9c9ed	3.0 hpf
zf_3.0hpf_plate3_353	22473	19664	0.484854	47594	1.118513	129265	72.31	5.2093	53.6009	36069	1k_batch1	0.964092140921409	2.66088078588079	1k	yes	-3.5358534	4.5893707	#a9c9ed	3.0 hpf
zf_3.0hpf_plate3_354	67770	50423	0.694711	118113	0.480808	624019	76.61	13.0398	49.1068	111978	1k_batch1	1.20102317183268	2.22798349686567	1k	yes	-3.5157564	0.7298774	#a9c9ed	3.0 hpf
zf_3.0hpf_plate3_355	41750	34542	0.7383	74354	1.476586	465026	75.87	8.806	46.3002	71261	1k_batch1	1.60833762223366	2.10348996160729	1k	yes	-0.9054053	3.1704066	#a9c9ed	3.0 hpf
zf_3.0hpf_plate3_356	17064	15212	0.618412	31922	0.240109	125959	76.57	3.9243	47.4876	28668	1k_batch1	1.08725761772853	1.55885070560838	1k	yes	-2.5768929	6.424868	#a9c9ed	3.0 hpf
zf_3.0hpf_plate3_357	9130	8435	0.731415	15193	0.122084	94888	74.93	2.2164	50.2916	14726	1k_batch1	1.37724550898204	3.04248596931524	1k	yes	-2.6141129	10.3057	#a9c9ed	3.0 hpf
zf_3.0hpf_plate3_358	14350	12899	0.70979	21662	0.451793	130132	75.07	3.4449	57.3801	20712	1k_batch1	2.21052631578947	2.76497695852535	1k	yes	-0.020999826	8.307078	#a9c9ed	3.0 hpf
zf_3.0hpf_plate3_359	56556	43299	0.730242	95621	0.357909	576822	76.33	11.1612	48.3668	92429	1k_batch1	1.31424629182477	2.23193059013954	1k	yes	-2.7199376	0.83520645	#a9c9ed	3.0 hpf
zf_3.0hpf_plate3_360	44829	35300	0.739893	75731	0.111171	490748	75.98	9.1333	49.4624	73678	1k_batch1	1.38008616562949	1.98818275741353	1k	yes	-3.6465888	2.316706	#a9c9ed	3.0 hpf
zf_3.0hpf_plate3_361	15986	14138	0.715657	26966	0.854734	157701	75.75	3.6734	49.7536	25751	1k_batch1	2.45070422535211	2.47395916185725	1k	yes	-0.96406096	8.120126	#a9c9ed	3.0 hpf
zf_3.0hpf_plate3_362	42620	34309	0.742458	73056	0.415444	478856	74.54	8.8673	49.4919	70953	1k_batch1	1.05185825410545	2.14171793119162	1k	yes	-1.9840517	2.9210575	#a9c9ed	3.0 hpf
zf_3.0hpf_plate3_363	22529	19829	0.728487	40401	3.378447	242210	75.93	5.096	45.6039	37837	1k_batch1	1.42252165543792	1.64998206541233	1k	yes	-3.0332782	5.4017754	#a9c9ed	3.0 hpf
zf_3.0hpf_plate3_364	8032	7450	0.730856	13881	0.965466	87187	74.56	1.9531	47.6123	13335	1k_batch1	2.08724832214765	1.89060939060939	1k	yes	-2.3341002	10.51647	#a9c9ed	3.0 hpf
zf_3.0hpf_plate3_365	6053	5492	0.741114	10740	1.203898	66697	77.04	1.4266	45.6526	10340	1k_batch1	1.52140077821012	2.04634075601818	1k	yes	-3.7462752	10.655482	#a9c9ed	3.0 hpf
zf_3.0hpf_plate3_366	49552	39223	0.712122	88771	0.477908	507737	75.96	10.0737	46.4251	84964	1k_batch1	1.13295668549906	1.66664611109056	1k	yes	-3.358014	0.9572729	#a9c9ed	3.0 hpf
zf_3.0hpf_plate3_367	3002	2905	0.659322	5119	0.167997	23624	75.9	0.7478	49.0655	4754	1k_batch1	1.27826086956522	2.04660204660205	1k	yes	-2.878202	14.177967	#a9c9ed	3.0 hpf
zf_3.0hpf_plate3_368	41561	33760	0.732948	67746	1.084048	428968	75.89	8.7897	51.7234	65059	1k_batch1	1.99211267605634	2.57589126202265	1k	yes	-2.8653529	2.4746237	#a9c9ed	3.0 hpf
zf_3.0hpf_plate3_369	3092	2993	0.594453	5886	5.602782	21932	76.39	0.8094	50.1546	4886	1k_batch1	1.01369863013699	2.71493212669683	1k	yes	-2.894645	14.357103	#a9c9ed	3.0 hpf
zf_3.0hpf_plate3_370	8639	7763	0.616206	16298	0.970874	64068	76.53	2.0268	47.9523	14484	1k_batch1	1.48235294117647	2.51177394034537	1k	yes	-3.0786495	10.036847	#a9c9ed	3.0 hpf
zf_3.0hpf_plate3_371	3652	3414	0.552752	7454	1.134729	24304	75.27	0.913	49.2968	6186	1k_batch1	1.28865979381443	2.67611176702086	1k	yes	-2.196995	13.584407	#a9c9ed	3.0 hpf
zf_3.0hpf_plate3_372	25350	21245	0.668519	46288	0.142996	217088	77.14	5.4173	45.8727	43296	1k_batch1	1.16683070866142	1.62368648721006	1k	yes	-2.2714765	5.6529655	#a9c9ed	3.0 hpf
zf_3.0hpf_plate3_373	28985	24105	0.705206	51644	0.094973	286160	76.05	6.243	47.0427	49441	1k_batch1	1.23809523809524	1.48275497112706	1k	yes	-2.9308727	4.0234694	#a9c9ed	3.0 hpf
zf_3.0hpf_plate3_374	9939	8137	0.75612	17337	0.459202	115585	78.96	2.1122	47.2036	16908	1k_batch1	2.1501014198783	2.61812261812262	1k	yes	-2.0703223	10.4762945	#a9c9ed	3.0 hpf
zf_3.0hpf_plate3_375	39512	31780	0.706198	62341	0.078648	359617	75.36	8.2891	53.4848	59713	1k_batch1	1.41680305510093	2.59437532164805	1k	yes	-1.6799681	2.4092495	#a9c9ed	3.0 hpf
zf_3.0hpf_plate3_376	32070	27211	0.724707	53069	0.229791	327951	74.64	7.0624	50.7546	51233	1k_batch1	1.664	2.43016894999274	1k	yes	-1.8421936	3.989248	#a9c9ed	3.0 hpf
zf_3.0hpf_plate3_377	48559	37533	0.724325	87655	0.517701	523741	76.38	9.549	45.8938	84359	1k_batch1	1.33636799233349	1.86454246824257	1k	yes	-1.3364711	3.8244066	#a9c9ed	3.0 hpf
zf_3.0hpf_plate3_378	9442	8472	0.705248	16786	4.92099	99622	72.86	2.2617	50.2551	15283	1k_batch1	2.55882352941176	2.78103399490683	1k	yes	-1.8854886	10.107523	#a9c9ed	3.0 hpf
zf_3.0hpf_plate3_379	14020	12623	0.561727	25542	0.355101	93757	72.6	3.4156	55.9606	21607	1k_batch1	1.51628664495114	3.01448551448551	1k	yes	-2.0800111	7.8122797	#a9c9ed	3.0 hpf
zf_3.0hpf_plate3_380	4893	4669	0.585707	8619	1.449661	32673	73.8	1.2505	54.2958	7410	1k_batch1	1.29268292682927	2.24960224960225	1k	yes	-2.7122986	12.396216	#a9c9ed	3.0 hpf
zf_3.0hpf_plate3_381	3639	3355	0.67418	6414	1.32714	31787	75.0	0.8958	49.295	5948	1k_batch1	1.0	1.7982017982018	1k	yes	-3.4163883	13.396733	#a9c9ed	3.0 hpf
zf_3.0hpf_plate3_382	25781	11870	0.652632	25975	0.85687	129782	70.97	3.5837	53.6084	23835	1k_batch1	4.02638522427441	2.80297320008511	1k	no			#a9c9ed	3.0 hpf
zf_3.0hpf_plate3_383	20608	17452	0.545718	43383	0.527858	142111	73.45	4.5632	48.2838	35993	1k_batch1	0.882699517943224	2.15684315684316	1k	yes	-3.6353967	5.1305833	#a9c9ed	3.0 hpf
zf_3.0hpf_plate3_384	61	31	0.202381	195	4.477612	149	72.15	0.0094	45.5224	64	1k_batch1	0.0	0.0062646278312127	1k	no			#a9c9ed	3.0 hpf
zf_3.0hpf_plate4_001	10557	9596	0.759893	16332	5.015283	115195	77.3	2.5482	54.3198	15227	1k_batch1	1.60431654676259	2.77236887406379	1k	yes	-0.04609946	10.433763	#a9c9ed	3.0 hpf
zf_3.0hpf_plate4_002	16917	7772	0.745425	19847	14.789205	123635	77.74	2.3465	43.6349	16513	1k_batch1	3.93801652892562	2.59174024356212	1k	no			#a9c9ed	3.0 hpf
zf_3.0hpf_plate4_003	2228	2154	0.560298	4588	10.11813	15155	75.5	0.5918	49.9743	3500	1k_batch1	1.3515625	1.92748428042546	1k	yes	-1.8450439	15.084433	#a9c9ed	3.0 hpf
zf_3.0hpf_plate4_004	5408	4986	0.754787	7829	0.378047	61305	72.27	1.3804	60.2725	7642	1k_batch1	1.23318385650224	2.91097791097791	1k	yes	-2.4979694	12.639401	#a9c9ed	3.0 hpf
zf_3.0hpf_plate4_005	19749	17028	0.762259	36894	0.24	254070	77.18	4.373	43.3862	36163	1k_batch1	0.960028551034975	1.75981653814166	1k	yes	-3.5713656	5.295801	#a9c9ed	3.0 hpf
zf_3.0hpf_plate4_006	4372	4085	0.767176	7574	2.120236	53320	76.16	1.0709	46.3701	7294	1k_batch1	1.62557077625571	2.00999000999001	1k	yes	-3.3716054	12.88195	#a9c9ed	3.0 hpf
zf_3.0hpf_plate4_007	46319	35868	0.76207	78277	0.544906	541785	76.96	9.2356	47.9361	76475	1k_batch1	1.12028026469443	1.85248007262059	1k	yes	-3.7035196	1.8105253	#a9c9ed	3.0 hpf
zf_3.0hpf_plate4_008	33787	26871	0.771312	57931	0.084104	426950	75.63	6.9413	47.3393	57024	1k_batch1	1.1109733415995	1.80900180900181	1k	yes	-3.6185489	3.1597083	#a9c9ed	3.0 hpf
zf_3.0hpf_plate4_009	3801	3540	0.727791	6455	1.102765	39077	76.42	0.9471	50.0719	6188	1k_batch1	1.19371727748691	2.14361909277163	1k	yes	-2.5172482	13.811645	#a9c9ed	3.0 hpf
zf_3.0hpf_plate4_010	42485	35056	0.7825	68219	0.221032	535726	75.82	9.0843	51.008	67262	1k_batch1	1.4001976284585	2.62534668129074	1k	yes	-0.73267007	3.01674	#a9c9ed	3.0 hpf
zf_3.0hpf_plate4_011	4710	4415	0.730406	8021	1.27184	48838	75.94	1.1545	47.3407	7685	1k_batch1	1.42222222222222	2.43218320141397	1k	yes	-3.3952553	12.798772	#a9c9ed	3.0 hpf
zf_3.0hpf_plate4_012	8788	8066	0.769211	14437	1.224059	104647	75.61	2.1252	50.1724	14041	1k_batch1	1.00657894736842	1.84815184815185	1k	yes	-3.7276847	9.135876	#a9c9ed	3.0 hpf
zf_3.0hpf_plate4_013	7819	7115	0.759612	13934	0.109649	98224	77.23	1.8281	46.2208	13665	1k_batch1	0.693069306930693	2.15818664094526	1k	yes	-2.9810383	10.710931	#a9c9ed	3.0 hpf
zf_3.0hpf_plate4_014	655	346	0.515288	669	0.927644	2113	72.41	0.1045	60.7607	534	1k_batch1	2.5	3.1968031968032	1k	no			#a9c9ed	3.0 hpf
zf_3.0hpf_plate4_015	28153	22472	0.777486	49024	0.324494	361120	77.2	5.7796	45.9056	48226	1k_batch1	1.12179984484096	1.44784792672117	1k	yes	-3.683605	3.904265	#a9c9ed	3.0 hpf
zf_3.0hpf_plate4_016	10501	9451	0.751595	17579	2.144601	118677	74.93	2.5141	50.401	16837	1k_batch1	2.51612903225806	2.95493979704506	1k	yes	-2.3528945	10.053984	#a9c9ed	3.0 hpf
zf_3.0hpf_plate4_017	27685	23727	0.768031	44723	0.524821	325351	75.64	6.1829	51.1064	43784	1k_batch1	1.65757042253521	2.69193172418979	1k	yes	-1.0926874	4.207697	#a9c9ed	3.0 hpf
zf_3.0hpf_plate4_018	8961	7823	0.747941	12934	0.450878	97847	76.08	2.1732	62.585	12585	1k_batch1	1.88636363636364	2.94184343264098	1k	yes	-0.07425567	11.527988	#a9c9ed	3.0 hpf
zf_3.0hpf_plate4_019	54210	40023	0.784657	87115	0.365769	687026	76.33	10.3708	50.6085	85805	1k_batch1	1.47465731590692	2.18632431398389	1k	yes	-3.764538	1.2511286	#a9c9ed	3.0 hpf
zf_3.0hpf_plate4_020	18496	16123	0.761285	32097	0.250603	226948	74.94	4.1806	46.8421	31445	1k_batch1	1.72871287128713	1.91547582851931	1k	yes	-3.2118466	6.146041	#a9c9ed	3.0 hpf
zf_3.0hpf_plate4_021	41201	31652	0.783091	75998	0.351466	588021	76.15	8.0415	44.3087	74850	1k_batch1	0.983287858117326	1.90427421548703	1k	yes	-2.2344627	3.4296784	#a9c9ed	3.0 hpf
zf_3.0hpf_plate4_022	40583	32113	0.752853	70595	0.198186	466639	76.16	8.306	46.5723	68990	1k_batch1	1.15847542627884	1.79979594873212	1k	yes	-3.5458612	2.7491715	#a9c9ed	3.0 hpf
zf_3.0hpf_plate4_023	5523	5155	0.751733	8709	2.780385	63390	75.04	1.4296	55.3907	8287	1k_batch1	1.74619289340102	2.60915555033202	1k	yes	-2.812954	12.354471	#a9c9ed	3.0 hpf
zf_3.0hpf_plate4_024	5939	5477	0.735272	9453	0.859256	64975	73.89	1.5041	55.9658	9115	1k_batch1	1.72769953051643	3.00003027275755	1k	yes	-2.6523721	11.903973	#a9c9ed	3.0 hpf
zf_3.0hpf_plate4_025	16542	14549	0.764595	26995	1.605124	191271	75.8	3.8322	50.5124	26114	1k_batch1	1.65141955835962	2.34454810725997	1k	yes	-3.7385778	6.192856	#a9c9ed	3.0 hpf
zf_3.0hpf_plate4_026	53963	41194	0.771778	88403	0.174498	654417	76.95	10.6613	50.066	86955	1k_batch1	1.15458141067897	2.03535959838481	1k	yes	-3.8339674	1.4121896	#a9c9ed	3.0 hpf
zf_3.0hpf_plate4_027	14915	13222	0.763538	22541	1.142109	163723	76.52	3.5246	55.6654	21899	1k_batch1	1.8639798488665	2.82846924068298	1k	yes	-0.12867573	7.9575276	#a9c9ed	3.0 hpf
zf_3.0hpf_plate4_028	4261	4014	0.742525	7539	8.417188	47344	76.9	1.063	46.3353	6735	1k_batch1	1.27551020408163	2.05218510303256	1k	yes	-2.8457265	13.368598	#a9c9ed	3.0 hpf
zf_3.0hpf_plate4_029	38163	30384	0.755912	64042	0.675353	435021	76.27	7.8604	49.0626	62358	1k_batch1	1.12456140350877	1.98841158841159	1k	yes	-3.4424975	2.5414603	#a9c9ed	3.0 hpf
zf_3.0hpf_plate4_030	3249	3089	0.743121	4756	0.689655	33560	73.0	0.868	59.9784	4608	1k_batch1	1.40677966101695	3.40835634953282	1k	yes	-2.6394935	14.481677	#a9c9ed	3.0 hpf
zf_3.0hpf_plate4_031	6559	5968	0.743125	11117	0.617796	71732	74.73	1.5965	50.6916	10778	1k_batch1	1.784375	2.92860292860293	1k	yes	-2.3888521	11.763058	#a9c9ed	3.0 hpf
zf_3.0hpf_plate4_032	2110	2048	0.700658	3711	0.620417	21073	74.27	0.5522	48.4067	3524	1k_batch1	1.41379310344828	2.8046028046028	1k	yes	-1.7828845	14.938732	#a9c9ed	3.0 hpf
zf_3.0hpf_plate4_033	44716	35612	0.746712	70963	3.775245	488804	75.46	9.3546	53.5141	66703	1k_batch1	2.05923566878981	2.87300054354963	1k	yes	-0.403461	3.4541025	#a9c9ed	3.0 hpf
zf_3.0hpf_plate4_034	6559	6069	0.752772	11045	7.600555	73546	77.02	1.6439	50.3514	9993	1k_batch1	1.82236842105263	2.02654488368774	1k	yes	-2.9564846	11.242384	#a9c9ed	3.0 hpf
zf_3.0hpf_plate4_035	4434	4200	0.736678	7378	2.089136	46801	76.27	1.1292	52.2772	7030	1k_batch1	1.01415094339623	2.51224185650415	1k	yes	-2.6069744	13.378874	#a9c9ed	3.0 hpf
zf_3.0hpf_plate4_036	18713	16316	0.778871	32087	1.998106	242788	76.32	4.2389	47.5473	31047	1k_batch1	1.76587301587302	1.76668569525712	1k	yes	-2.4887729	6.2920184	#a9c9ed	3.0 hpf
zf_3.0hpf_plate4_037	24199	20002	0.776665	40539	0.785079	304603	76.05	5.1606	47.8948	39682	1k_batch1	1.13559322033898	1.78146976176533	1k	yes	-3.4825578	4.506139	#a9c9ed	3.0 hpf
zf_3.0hpf_plate4_038	20492	17410	0.765807	33261	0.314831	248260	75.16	4.5873	51.4504	32613	1k_batch1	1.27424400417101	1.75949050949051	1k	yes	-2.7413657	5.9356527	#a9c9ed	3.0 hpf
zf_3.0hpf_plate4_039	42957	33740	0.788611	76890	0.253614	606099	76.58	8.5949	45.3436	75907	1k_batch1	1.14683098591549	1.61697951171635	1k	yes	-3.1349835	2.939247	#a9c9ed	3.0 hpf
zf_3.0hpf_plate4_040	96869	69367	0.78753	149789	0.182179	1208181	76.43	17.8309	53.2495	147936	1k_batch1	1.40961709706144	2.47506549812271	1k	yes	-2.6009529	-0.055575974	#a9c9ed	3.0 hpf
zf_3.0hpf_plate4_041	6599	6120	0.742335	11021	1.153703	73982	73.95	1.6539	51.8422	10624	1k_batch1	1.7953667953668	2.44255744255744	1k	yes	-2.487346	11.581731	#a9c9ed	3.0 hpf
zf_3.0hpf_plate4_042	8192	6914	0.7828	15755	14.420606	124067	79.33	1.819	42.8314	13323	1k_batch1	1.30739299610895	2.40723132289397	1k	yes	-2.3467126	11.253239	#a9c9ed	3.0 hpf
zf_3.0hpf_plate4_043	12178	11018	0.674058	21275	1.304609	109248	74.87	2.8748	49.9425	19745	1k_batch1	1.94713656387665	2.52836169066536	1k	yes	-2.3270693	8.759755	#a9c9ed	3.0 hpf
zf_3.0hpf_plate4_044	29435	24442	0.78441	49898	0.13986	385483	76.42	6.3161	48.269	49266	1k_batch1	1.28296547821166	1.65731704193243	1k	yes	-2.9059079	3.6559308	#a9c9ed	3.0 hpf
zf_3.0hpf_plate4_045	75001	53230	0.782669	117543	0.188528	917296	76.35	13.8401	52.7702	115944	1k_batch1	1.24057714958775	2.28507755980283	1k	yes	-3.7382889	0.764871	#a9c9ed	3.0 hpf
zf_3.0hpf_plate4_046	79112	56375	0.789025	120980	0.06682	985286	76.93	14.5687	54.2982	119645	1k_batch1	1.50805108273182	2.49465423699848	1k	yes	-1.2891963	0.39430693	#a9c9ed	3.0 hpf
zf_3.0hpf_plate4_047	448	235	0.04717	4566	1.237624	841	69.44	0.071	55.4455	399	1k_batch1	0.941176470588235	1.56510156510156	1k	no			#a9c9ed	3.0 hpf
zf_3.0hpf_plate4_048	1183	1126	0.599857	2524	4.252462	10477	70.27	0.3101	45.5013	2139	1k_batch1	1.76991150442478	3.07927366750896	1k	yes	-0.721459	15.851432	#a9c9ed	3.0 hpf
zf_3.0hpf_plate4_049	55179	42698	0.794139	90410	0.611696	755212	76.13	10.9481	49.9827	89039	1k_batch1	1.09277155005798	2.15805699676667	1k	yes	-1.8993257	2.4203033	#a9c9ed	3.0 hpf
zf_3.0hpf_plate4_050	15056	13440	0.754075	25478	2.111632	171568	75.89	3.5529	48.9642	24430	1k_batch1	2.19672131147541	2.26915941201655	1k	yes	-2.0742083	8.191106	#a9c9ed	3.0 hpf
zf_3.0hpf_plate4_051	16793	14149	0.752247	28431	0.416682	200315	74.47	3.729	51.3075	27723	1k_batch1	1.74082313681869	2.88364118151352	1k	yes	-1.2926773	8.042878	#a9c9ed	3.0 hpf
zf_3.0hpf_plate4_052	36399	28766	0.774519	60425	0.11916	445796	77.17	7.4688	49.1743	59513	1k_batch1	1.15391834819334	1.84892506873931	1k	yes	-3.4683704	2.1521158	#a9c9ed	3.0 hpf
zf_3.0hpf_plate4_053	8229	7485	0.776118	13658	1.892674	99412	78.16	1.9703	49.525	13218	1k_batch1	1.41056910569106	2.04865556978233	1k	yes	-2.5629644	10.799615	#a9c9ed	3.0 hpf
zf_3.0hpf_plate4_054	23117	18186	0.784428	40019	0.389184	303907	75.71	4.6918	46.86	39416	1k_batch1	1.23837209302326	2.29641603032161	1k	yes	-3.3854926	5.023956	#a9c9ed	3.0 hpf
zf_3.0hpf_plate4_055	9134	8274	0.782647	14639	0.615193	110065	78.03	2.1898	50.7569	14378	1k_batch1	1.39017341040462	2.46357416168737	1k	yes	-3.1374798	9.34196	#a9c9ed	3.0 hpf
zf_3.0hpf_plate4_056	2175	2083	0.753492	3369	1.969697	24793	74.37	0.5845	56.9242	3235	1k_batch1	1.40384615384615	4.26941479573059	1k	yes	-1.8207457	14.991548	#a9c9ed	3.0 hpf
zf_3.0hpf_plate4_057	32342	25931	0.790217	55771	0.362247	442374	76.76	6.631	46.1412	55011	1k_batch1	1.16673810544363	1.68430295818831	1k	yes	-3.3328373	3.457141	#a9c9ed	3.0 hpf
zf_3.0hpf_plate4_058	68029	48504	0.783193	107318	0.058449	839245	77.04	12.6346	52.4963	106013	1k_batch1	1.33646928610957	2.23105185283703	1k	yes	-3.549308	0.30798805	#a9c9ed	3.0 hpf
zf_3.0hpf_plate4_059	44543	36374	0.759716	71175	0.595468	512644	75.29	9.4551	51.8687	69445	1k_batch1	1.60067681895093	2.70781849729218	1k	yes	-1.135426	2.2130196	#a9c9ed	3.0 hpf
zf_3.0hpf_plate4_060	32895	26752	0.781465	55790	0.225005	429878	76.06	6.8888	47.7944	54986	1k_batch1	1.25675675675676	1.63595802693547	1k	yes	-2.771565	3.9868317	#a9c9ed	3.0 hpf
zf_3.0hpf_plate4_061	20656	17695	0.76191	33285	0.339512	238640	76.85	4.6157	50.9497	32583	1k_batch1	1.43363728470111	1.77901194850347	1k	yes	-2.0290105	6.4827757	#a9c9ed	3.0 hpf
zf_3.0hpf_plate4_062	32591	26875	0.763974	52881	0.132736	381388	76.74	6.9969	51.2966	51914	1k_batch1	1.21195973949082	2.13246668942871	1k	yes	-2.0236957	4.6736336	#a9c9ed	3.0 hpf
zf_3.0hpf_plate4_063	7372	6832	0.727275	12453	7.184884	78502	79.55	1.7807	49.018	11200	1k_batch1	1.29180327868852	2.67424882809498	1k	yes	-0.5176201	11.206204	#a9c9ed	3.0 hpf
zf_3.0hpf_plate4_064	21214	17745	0.753766	35203	0.408992	240642	75.6	4.6408	49.5722	34334	1k_batch1	1.19776876267748	1.91131619703048	1k	yes	-3.6108327	5.199604	#a9c9ed	3.0 hpf
zf_3.0hpf_plate4_065	6803	6272	0.74867	10968	1.407925	70578	77.26	1.6663	50.3636	10574	1k_batch1	1.86281588447653	2.05012378925422	1k	yes	-2.8779478	11.392859	#a9c9ed	3.0 hpf
zf_3.0hpf_plate4_066	35264	28691	0.753333	60657	0.178436	410242	76.14	7.3821	47.1728	59299	1k_batch1	1.39072107322527	1.67842108140616	1k	yes	-2.7628584	3.331072	#a9c9ed	3.0 hpf
zf_3.0hpf_plate4_067	5046	4664	0.793879	8450	4.037749	65873	77.83	1.2385	48.2081	8033	1k_batch1	1.375	1.76746330592484	1k	yes	-3.762238	12.089207	#a9c9ed	3.0 hpf
zf_3.0hpf_plate4_068	71765	51883	0.781694	122079	0.145097	954860	76.05	13.2583	47.7435	120434	1k_batch1	1.01362179487179	1.81439306236713	1k	yes	-2.995228	-0.10725215	#a9c9ed	3.0 hpf
zf_3.0hpf_plate4_069	24029	20594	0.771334	41029	1.279006	297032	77.12	5.3149	47.5855	39905	1k_batch1	1.30094271211022	1.78881891589074	1k	yes	-2.7657766	5.695966	#a9c9ed	3.0 hpf
zf_3.0hpf_plate4_070	3227	1641	0.696102	3173	3.173554	18857	69.92	0.4954	53.3388	2929	1k_batch1	2.60810810810811	2.53592561284868	1k	no			#a9c9ed	3.0 hpf
zf_3.0hpf_plate4_071	2371	2277	0.718462	3891	0.532481	22769	75.94	0.6056	51.4776	3736	1k_batch1	1.04838709677419	2.80519480519481	1k	yes	-2.2458987	14.805156	#a9c9ed	3.0 hpf
zf_3.0hpf_plate4_072	8070	7461	0.776449	12905	0.47907	97913	76.46	1.9896	52.7291	12672	1k_batch1	1.47417840375587	2.49181712596347	1k	yes	-2.034327	10.904956	#a9c9ed	3.0 hpf
zf_3.0hpf_plate4_073	4910	4498	0.757808	8165	0.474407	54882	77.32	1.169	48.1461	7972	1k_batch1	1.40963855421687	1.904156449611	1k	yes	-3.3303595	12.870499	#a9c9ed	3.0 hpf
zf_3.0hpf_plate4_074	17175	7845	0.722421	16696	0.910837	110987	71.88	2.3685	53.2065	15992	1k_batch1	4.77777777777778	2.6532990818705	1k	no			#a9c9ed	3.0 hpf
zf_3.0hpf_plate4_075	24172	20202	0.780676	41905	0.546026	324698	75.19	5.2023	46.7383	41164	1k_batch1	1.3816604708798	1.51098901098901	1k	yes	-3.0439637	4.8882513	#a9c9ed	3.0 hpf
zf_3.0hpf_plate4_076	20059	17343	0.75134	30060	1.077645	217527	75.62	4.6063	56.765	29099	1k_batch1	1.97435897435897	2.94820690860295	1k	yes	-0.13739167	6.984851	#a9c9ed	3.0 hpf
zf_3.0hpf_plate4_077	36453	29679	0.782782	59606	0.252937	477072	75.56	7.6992	51.2511	58759	1k_batch1	1.17729393468118	2.30241668443916	1k	yes	-1.8025812	3.2358377	#a9c9ed	3.0 hpf
zf_3.0hpf_plate4_078	54217	42444	0.74959	89964	0.175032	609501	75.28	11.0275	50.0699	87830	1k_batch1	1.35023041474654	1.96141438179655	1k	yes	-3.5091252	1.1242813	#a9c9ed	3.0 hpf
zf_3.0hpf_plate4_079	34192	28368	0.743144	55929	2.526169	376404	74.98	7.3921	51.462	53171	1k_batch1	1.46182965299685	2.64539155994121	1k	yes	-2.1795585	3.6016479	#a9c9ed	3.0 hpf
zf_3.0hpf_plate4_080	48108	38280	0.750135	81550	0.215593	540335	76.59	9.8331	48.7729	79608	1k_batch1	1.13634479900539	2.03382623207696	1k	yes	-1.7377385	2.475528	#a9c9ed	3.0 hpf
zf_3.0hpf_plate4_081	31502	25787	0.772139	51857	0.244642	392613	76.71	6.6488	49.3316	50970	1k_batch1	1.30835380835381	1.66511871257038	1k	yes	-1.2787875	5.6027594	#a9c9ed	3.0 hpf
zf_3.0hpf_plate4_082	16125	14329	0.773615	24977	1.924873	188348	76.41	3.7945	53.931	24151	1k_batch1	1.5015243902439	2.84715284715285	1k	yes	-1.5308586	7.9914217	#a9c9ed	3.0 hpf
zf_3.0hpf_plate4_083	37546	15200	0.745224	33259	1.256428	258667	71.11	4.5891	57.8034	32065	1k_batch1	3.21311475409836	3.51488511488511	1k	no			#a9c9ed	3.0 hpf
zf_3.0hpf_plate4_084	12287	10997	0.755959	21286	2.041599	146551	75.93	2.8839	47.575	20440	1k_batch1	1.76402640264026	1.8470980496297	1k	yes	-2.075539	8.411719	#a9c9ed	3.0 hpf
zf_3.0hpf_plate4_085	9779	8747	0.752303	15788	0.517531	105926	77.17	2.2867	49.958	15378	1k_batch1	1.37471264367816	1.83784469498755	1k	yes	-3.4804432	9.33342	#a9c9ed	3.0 hpf
zf_3.0hpf_plate4_086	6007	5593	0.748945	10216	1.771772	73072	73.82	1.4924	50.1301	9813	1k_batch1	1.62015503875969	2.31586595222959	1k	yes	-2.377421	12.309025	#a9c9ed	3.0 hpf
zf_3.0hpf_plate4_087	6637	6130	0.755289	11578	8.644695	76406	78.59	1.6207	46.6426	10367	1k_batch1	1.18552036199095	1.93719324154107	1k	yes	-2.687191	11.441619	#a9c9ed	3.0 hpf
zf_3.0hpf_plate4_088	53262	39557	0.778066	88427	0.136337	678035	76.1	10.235	49.6202	87165	1k_batch1	1.23192401960784	2.01249997168365	1k	yes	-3.7315698	1.0319616	#a9c9ed	3.0 hpf
zf_3.0hpf_plate4_089	8238	7388	0.761486	13842	0.419241	96421	77.92	1.9477	48.9372	13539	1k_batch1	1.48709677419355	1.76073926073926	1k	yes	-2.5068464	10.567421	#a9c9ed	3.0 hpf
zf_3.0hpf_plate4_090	7725	7002	0.731707	12662	0.691394	78574	77.51	1.8414	50.5979	12209	1k_batch1	2.81932773109244	2.51268731268731	1k	yes	-1.4129415	10.882538	#a9c9ed	3.0 hpf
zf_3.0hpf_plate4_091	4653	4279	0.763452	7867	4.228631	53872	77.6	1.1394	47.543	7406	1k_batch1	0.978260869565217	1.94351103442013	1k	yes	-3.8052187	12.072656	#a9c9ed	3.0 hpf
zf_3.0hpf_plate4_092	52016	39838	0.769967	85086	0.337749	622954	75.35	10.3261	50.1826	83507	1k_batch1	1.20916795069337	2.10650005731973	1k	yes	-2.801091	1.3096311	#a9c9ed	3.0 hpf
zf_3.0hpf_plate4_093	15111	11716	0.774665	27490	1.693102	209091	76.98	3.0545	47.5636	26651	1k_batch1	1.19103313840156	1.99706396889495	1k	yes	-2.9506357	8.152801	#a9c9ed	3.0 hpf
zf_3.0hpf_plate4_094	4667	4408	0.731894	7727	4.64	48853	74.62	1.1932	51.6	7152	1k_batch1	1.85276073619632	2.2258991008991	1k	yes	-3.619853	12.492403	#a9c9ed	3.0 hpf
zf_3.0hpf_plate4_095	2783	2650	0.71915	4912	3.773983	28027	76.47	0.7007	47.6597	4564	1k_batch1	1.15492957746479	1.99245199245199	1k	yes	-2.8780746	14.510051	#a9c9ed	3.0 hpf
zf_3.0hpf_plate4_096	27395	21866	0.75313	46235	1.163664	319977	73.72	5.673	49.8686	44761	1k_batch1	1.14074074074074	1.93439778214865	1k	yes	-3.6720986	4.4761233	#a9c9ed	3.0 hpf
zf_3.0hpf_plate4_097	1501	1451	0.644903	2411	1.216764	11546	74.34	0.4085	58.6751	2192	1k_batch1	0.7625	2.51513192689663	1k	yes	-1.4596719	15.677001	#a9c9ed	3.0 hpf
zf_3.0hpf_plate4_098	32982	25721	0.741189	47070	0.202659	340897	72.25	6.9978	61.1713	45797	1k_batch1	1.36329233680227	2.11089723284845	1k	yes	-3.9128764	2.5925646	#a9c9ed	3.0 hpf
zf_3.0hpf_plate4_099	73303	54253	0.792137	116386	0.119707	954233	76.26	13.9431	52.2896	115143	1k_batch1	1.21906309233685	2.51383687402645	1k	yes	-1.3028324	0.86722445	#a9c9ed	3.0 hpf
zf_3.0hpf_plate4_100	14882	13202	0.76175	24007	3.133879	164756	77.4	3.4636	51.4185	22842	1k_batch1	2.62439024390244	2.88151564747309	1k	yes	-0.8482167	7.995705	#a9c9ed	3.0 hpf
zf_3.0hpf_plate4_101	10354	9510	0.74354	15277	0.268312	107049	74.93	2.5681	58.6631	14868	1k_batch1	1.32592592592593	2.64924948469252	1k	yes	-0.945063	9.5505	#a9c9ed	3.0 hpf
zf_3.0hpf_plate4_102	11889	10769	0.758032	17607	0.254792	126500	76.5	2.8757	56.9373	17225	1k_batch1	1.92972972972973	2.95948183272127	1k	yes	-0.5496571	9.456917	#a9c9ed	3.0 hpf
zf_3.0hpf_plate4_103	46124	35643	0.790661	75904	0.035926	619285	75.62	9.251	50.0206	75127	1k_batch1	1.1154197080292	2.24799355234138	1k	yes	-3.0184445	1.1705298	#a9c9ed	3.0 hpf
zf_3.0hpf_plate4_104	22363	19135	0.763848	38325	3.78806	279433	75.47	5.0348	49.1943	36244	1k_batch1	1.4792899408284	2.0055893473615	1k	yes	-3.2805457	4.8542523	#a9c9ed	3.0 hpf
zf_3.0hpf_plate4_105	22290	19208	0.766906	36590	0.786133	265399	75.62	5.0323	50.1778	35716	1k_batch1	1.47535211267606	2.21095776651332	1k	yes	-3.3101141	4.943771	#a9c9ed	3.0 hpf
zf_3.0hpf_plate4_106	43612	33185	0.770079	74617	0.166018	529135	77.93	8.5412	47.7104	73364	1k_batch1	1.19478402607987	1.81807439871956	1k	yes	-3.7556624	2.2860758	#a9c9ed	3.0 hpf
zf_3.0hpf_plate4_107	4714	4362	0.773876	7797	0.377211	55481	76.91	1.1603	49.8114	7659	1k_batch1	1.25531914893617	2.37443715704585	1k	yes	-2.6873815	12.3725195	#a9c9ed	3.0 hpf
zf_3.0hpf_plate4_108	46805	19174	0.741495	42741	1.588978	303562	72.6	5.7889	56.1675	41000	1k_batch1	5.21238938053097	3.37718356409946	1k	no			#a9c9ed	3.0 hpf
zf_3.0hpf_plate4_109	42207	32059	0.768563	72843	0.384889	526365	76.02	8.312	47.7799	71433	1k_batch1	1.18760539629005	1.94190835902066	1k	yes	-3.497924	2.1931078	#a9c9ed	3.0 hpf
zf_3.0hpf_plate4_110	7248	6714	0.745941	11502	1.121495	79437	74.92	1.8021	53.2043	11109	1k_batch1	1.824	2.39079102715466	1k	yes	-2.7937558	10.903579	#a9c9ed	3.0 hpf
zf_3.0hpf_plate4_111	68672	49836	0.786339	112592	0.170616	898500	75.85	12.8945	50.5505	111171	1k_batch1	1.15567623480734	2.07104723233755	1k	yes	-2.9402425	0.2396573	#a9c9ed	3.0 hpf
zf_3.0hpf_plate4_112	4224	3938	0.754324	6974	0.746378	47293	75.55	1.0172	48.017	6782	1k_batch1	1.28301886792453	2.59200259200259	1k	yes	-3.3658051	12.555295	#a9c9ed	3.0 hpf
zf_3.0hpf_plate4_113	63378	48617	0.783665	105051	0.266731	821097	76.05	12.4897	50.0332	103573	1k_batch1	1.24701000732243	2.32187167671039	1k	yes	-3.1057708	0.76169896	#a9c9ed	3.0 hpf
zf_3.0hpf_plate4_114	2943	2770	0.746469	4796	0.256137	32736	74.19	0.7403	50.7684	4673	1k_batch1	1.4453125	1.81557572861921	1k	yes	-2.8064852	14.086052	#a9c9ed	3.0 hpf
zf_3.0hpf_plate4_115	45882	37429	0.771762	74993	2.333009	568969	75.75	9.6492	51.5359	72172	1k_batch1	1.23457943925234	2.53439646357016	1k	yes	-0.774654	2.8601995	#a9c9ed	3.0 hpf
zf_3.0hpf_plate4_116	51053	39014	0.780043	83244	0.409901	633362	76.4	10.0828	50.54	81878	1k_batch1	1.47769848349688	2.50790305584826	1k	yes	-0.38178426	2.8503566	#a9c9ed	3.0 hpf
zf_3.0hpf_plate4_117	19744	17002	0.772877	33495	0.490716	243596	77.57	4.3914	47.7251	32851	1k_batch1	1.71197007481297	2.20581710553057	1k	yes	-1.8734261	6.9971595	#a9c9ed	3.0 hpf
zf_3.0hpf_plate4_118	7090	6573	0.778631	11682	2.809573	86409	76.8	1.7508	49.8829	11208	1k_batch1	1.44336569579288	2.12741803650895	1k	yes	-3.7525644	10.196576	#a9c9ed	3.0 hpf
zf_3.0hpf_plate4_119	4594	4313	0.732453	7449	1.686247	47145	75.53	1.1557	51.8383	7113	1k_batch1	1.65934065934066	2.91345018617746	1k	yes	-2.7600598	12.985151	#a9c9ed	3.0 hpf
zf_3.0hpf_plate4_120	50806	39705	0.773718	90442	1.164186	659866	76.71	10.1426	45.2945	88123	1k_batch1	1.22126996493962	1.70881749829118	1k	yes	-2.5567837	2.5018885	#a9c9ed	3.0 hpf
zf_3.0hpf_plate4_121	3905	3578	0.723257	6716	0.554187	40823	76.78	0.9562	49.2996	6460	1k_batch1	1.52972972972973	2.22634508348794	1k	yes	-1.8317528	13.920285	#a9c9ed	3.0 hpf
zf_3.0hpf_plate4_122	3037	2908	0.72561	5112	0.444444	30981	75.59	0.7792	50.4444	4928	1k_batch1	0.82741116751269	2.35646706234941	1k	yes	-2.8851182	14.646622	#a9c9ed	3.0 hpf
zf_3.0hpf_plate4_123	29702	23815	0.780457	54426	0.604516	409279	76.25	6.1096	43.6461	53437	1k_batch1	0.879621668099742	1.52034345582733	1k	yes	-3.5765264	3.0396109	#a9c9ed	3.0 hpf
zf_3.0hpf_plate4_124	6152	5750	0.75424	10238	1.794974	71404	77.0	1.5084	49.2222	9848	1k_batch1	1.33015873015873	2.04240204240204	1k	yes	-2.8525536	12.01666	#a9c9ed	3.0 hpf
zf_3.0hpf_plate4_125	1895	1810	0.763482	5099	37.921404	29893	84.82	0.48	30.6304	3112	1k_batch1	0.611940298507463	1.98263275186352	1k	yes	-1.5196335	15.15444	#a9c9ed	3.0 hpf
zf_3.0hpf_plate4_126	47868	36083	0.777264	77232	0.153505	587228	75.73	9.3793	50.4795	76102	1k_batch1	1.05668202764977	2.33561452398018	1k	yes	-3.9673266	0.734123	#a9c9ed	3.0 hpf
zf_3.0hpf_plate4_127	18275	16035	0.789112	28479	1.358686	231245	76.51	4.2398	53.6344	27806	1k_batch1	1.471875	2.48640248640249	1k	yes	-1.5022776	6.9832687	#a9c9ed	3.0 hpf
zf_3.0hpf_plate4_128	569	300	0.297199	1096	5.545927	1510	72.65	0.0906	49.3068	545	1k_batch1	0.59375	1.3986013986014	1k	no			#a9c9ed	3.0 hpf
zf_3.0hpf_plate4_129	66070	48950	0.756518	106463	0.139863	730555	76.89	12.6572	50.7822	104242	1k_batch1	1.27789623312011	2.21578421578422	1k	yes	-3.59155	0.38179818	#a9c9ed	3.0 hpf
zf_3.0hpf_plate4_130	1707	1657	0.743568	2777	0.885282	18097	74.71	0.4438	51.4017	2687	1k_batch1	0.930434782608696	2.48323105465963	1k	yes	-1.6370544	15.438257	#a9c9ed	3.0 hpf
zf_3.0hpf_plate4_131	23967	19679	0.782306	36820	0.436993	299569	76.13	5.1685	55.3731	36226	1k_batch1	1.53681267474371	2.88068096287274	1k	yes	-1.525982	6.742236	#a9c9ed	3.0 hpf
zf_3.0hpf_plate4_132	49482	39322	0.76999	86299	0.177658	620481	77.6	10.0761	46.9904	84844	1k_batch1	0.864236329352608	1.98137122992614	1k	yes	-1.5046656	2.7769191	#a9c9ed	3.0 hpf
zf_3.0hpf_plate4_133	48158	37064	0.77189	82129	0.176687	609341	76.72	9.5535	47.986	80791	1k_batch1	1.10121192269898	1.70505822679736	1k	yes	-3.5440521	1.2207752	#a9c9ed	3.0 hpf
zf_3.0hpf_plate4_134	64107	48043	0.779158	95869	0.84213	751863	77.2	12.4948	55.7417	93844	1k_batch1	1.69747126436782	2.98067426330763	1k	yes	0.16894087	2.587296	#a9c9ed	3.0 hpf
zf_3.0hpf_plate4_135	7423	6655	0.763843	11788	1.467035	81679	76.65	1.7813	52.5587	11418	1k_batch1	1.02122015915119	2.46329013452301	1k	yes	-3.5655017	10.46048	#a9c9ed	3.0 hpf
zf_3.0hpf_plate4_136	62167	45476	0.77375	100049	0.561633	747034	76.58	11.7636	51.0371	98087	1k_batch1	1.16463223787167	2.03281566917931	1k	yes	-3.4895625	0.6592781	#a9c9ed	3.0 hpf
zf_3.0hpf_plate4_137	5688	5266	0.75534	8998	0.385531	65323	73.66	1.4196	54.4733	8785	1k_batch1	2.19318181818182	2.69215320761713	1k	yes	-2.3292418	12.134494	#a9c9ed	3.0 hpf
zf_3.0hpf_plate4_138	66816	49992	0.761985	112116	0.098069	826376	74.94	12.9135	50.3037	110019	1k_batch1	1.25082327113063	1.95863118115129	1k	yes	-3.4584024	-0.19600262	#a9c9ed	3.0 hpf
zf_3.0hpf_plate4_139	24418	20595	0.766332	40837	1.329185	311721	73.86	5.3977	50.9396	39641	1k_batch1	1.85197645079899	2.36075036075036	1k	yes	-1.1030626	6.953802	#a9c9ed	3.0 hpf
zf_3.0hpf_plate4_140	13274	11463	0.771859	22256	0.989377	163884	75.75	2.9838	48.117	21716	1k_batch1	0.989130434782609	1.68190018936288	1k	yes	-3.3644867	7.5361953	#a9c9ed	3.0 hpf
zf_3.0hpf_plate4_141	87860	61987	0.797243	142824	0.117926	1178102	76.99	15.9318	50.0847	141447	1k_batch1	1.20367278797997	1.94867788852751	1k	yes	-2.6048026	-0.9807074	#a9c9ed	3.0 hpf
zf_3.0hpf_plate4_142	1984	1917	0.774334	4946	31.385814	31693	80.23	0.506	33.0053	3347	1k_batch1	1.01587301587302	1.94205794205794	1k	yes	-1.8487198	15.173404	#a9c9ed	3.0 hpf
zf_3.0hpf_plate4_143	61661	47148	0.777629	103254	0.448378	794391	76.77	12.0966	49.4373	101466	1k_batch1	0.953637901861252	2.11906851582965	1k	yes	-2.4554725	1.1169469	#a9c9ed	3.0 hpf
zf_3.0hpf_plate4_144	7138	6575	0.699906	12700	0.07419	71880	74.14	1.7025	46.917	12122	1k_batch1	2.61386138613861	2.74392274392274	1k	yes	-2.2876093	11.284332	#a9c9ed	3.0 hpf
zf_3.0hpf_plate4_145	54867	43086	0.781199	94393	0.43426	720973	77.19	11.0196	47.8812	92857	1k_batch1	0.809920106524634	2.15075622052366	1k	yes	-2.653877	1.3016386	#a9c9ed	3.0 hpf
zf_3.0hpf_plate4_146	22803	19579	0.783217	35095	0.542005	280661	76.37	5.1329	54.0838	34498	1k_batch1	1.35036496350365	2.66059818775474	1k	yes	-1.4330785	6.4515634	#a9c9ed	3.0 hpf
zf_3.0hpf_plate4_147	9825	8810	0.784312	15959	9.722398	121948	79.89	2.3193	50.4183	14244	1k_batch1	1.22033898305085	2.63707923282391	1k	yes	-0.1778812	10.612755	#a9c9ed	3.0 hpf
zf_3.0hpf_plate4_148	76348	56377	0.780743	122179	0.273414	946766	76.34	14.5457	52.0419	120366	1k_batch1	1.23613963039014	2.27202651445076	1k	yes	-2.933189	-0.029548328	#a9c9ed	3.0 hpf
zf_3.0hpf_plate4_149	18910	16041	0.754696	27267	0.153449	204133	75.71	4.3074	60.152	26678	1k_batch1	2.06295754026354	3.27205262270197	1k	yes	1.1791192	7.9293027	#a9c9ed	3.0 hpf
zf_3.0hpf_plate4_150	20771	17490	0.766941	29838	0.643799	234038	76.69	4.6453	59.5872	29168	1k_batch1	1.90880503144654	2.95011655011655	1k	yes	0.94745415	7.4899545	#a9c9ed	3.0 hpf
zf_3.0hpf_plate4_151	3422	3179	0.731381	5547	6.053853	37948	76.44	0.8602	51.6527	5059	1k_batch1	1.63414634146341	2.38261738261738	1k	yes	-2.1942942	13.815201	#a9c9ed	3.0 hpf
zf_3.0hpf_plate4_152	62158	47354	0.774967	98961	0.186527	773382	74.51	12.2605	52.5996	97391	1k_batch1	1.87749782797567	2.53241656302881	1k	yes	-1.4926478	1.7994813	#a9c9ed	3.0 hpf
zf_3.0hpf_plate4_153	66468	48354	0.77807	110966	0.162518	836546	77.19	12.4957	48.7505	109348	1k_batch1	1.09068702290076	1.84342684342684	1k	yes	-3.5824096	0.16200349	#a9c9ed	3.0 hpf
zf_3.0hpf_plate4_154	63827	47292	0.794448	106036	0.276911	872596	76.56	12.156	48.889	104797	1k_batch1	0.967345619139994	1.75435954330427	1k	yes	-3.148162	0.19284095	#a9c9ed	3.0 hpf
zf_3.0hpf_plate4_155	24063	19749	0.761831	40203	0.714141	288249	75.69	5.1655	49.4998	39206	1k_batch1	1.29847494553377	1.59926653433147	1k	yes	-3.4356873	4.560755	#a9c9ed	3.0 hpf
zf_3.0hpf_plate4_156	11048	9838	0.776153	18310	1.533437	134426	76.63	2.5596	47.9988	17787	1k_batch1	1.44295302013423	1.73900173900174	1k	yes	-3.4118981	8.543612	#a9c9ed	3.0 hpf
zf_3.0hpf_plate4_157	54888	41658	0.75275	87694	0.074537	601079	76.42	10.763	51.7575	85799	1k_batch1	1.5544885177453	2.65550281705371	1k	yes	-3.1528852	0.92292464	#a9c9ed	3.0 hpf
zf_3.0hpf_plate4_158	14361	12615	0.742259	21709	0.18424	147416	73.91	3.3576	55.6217	21129	1k_batch1	1.30528375733855	1.85477173428981	1k	yes	-3.1505587	7.544221	#a9c9ed	3.0 hpf
zf_3.0hpf_plate4_159	35288	28477	0.778278	56708	0.075025	431597	76.84	7.3855	50.5082	55939	1k_batch1	1.09679266895762	1.79393939393939	1k	yes	-2.9966636	3.5193863	#a9c9ed	3.0 hpf
zf_3.0hpf_plate4_160	5338	5009	0.738194	8511	2.630309	56781	74.12	1.3683	54.6875	8070	1k_batch1	1.48717948717949	2.56626490392724	1k	yes	-2.6162984	12.36448	#a9c9ed	3.0 hpf
zf_3.0hpf_plate4_161	39301	31950	0.779206	62109	0.600091	485821	75.74	8.3691	51.8875	60956	1k_batch1	1.64046313223644	2.30957853335476	1k	yes	-2.433251	2.8959625	#a9c9ed	3.0 hpf
zf_3.0hpf_plate4_162	25374	21861	0.753611	43660	0.963315	291027	76.75	5.6809	47.4082	42357	1k_batch1	1.10134529147982	2.17116217116217	1k	yes	-3.2605224	4.6826606	#a9c9ed	3.0 hpf
zf_3.0hpf_plate4_163	10069	9188	0.747267	14502	0.169348	100422	75.9	2.4893	59.6564	14148	1k_batch1	1.67123287671233	3.14010314010314	1k	yes	0.023764592	10.569345	#a9c9ed	3.0 hpf
zf_3.0hpf_plate4_164	9757	8835	0.786106	16341	0.823122	127277	76.69	2.3091	48.2393	16025	1k_batch1	1.97826086956522	2.02874049027895	1k	yes	-2.6539242	9.525366	#a9c9ed	3.0 hpf
zf_3.0hpf_plate4_165	32882	26267	0.786994	51452	0.339889	411730	76.22	6.9151	53.3704	50726	1k_batch1	1.23584318606098	2.22216807582661	1k	yes	-3.1753201	4.3218894	#a9c9ed	3.0 hpf
zf_3.0hpf_plate4_166	62838	49231	0.785356	104042	0.119538	801142	76.77	12.5392	48.7463	102773	1k_batch1	1.07265357031494	2.11238213674267	1k	yes	-1.4444491	1.0219119	#a9c9ed	3.0 hpf
zf_3.0hpf_plate4_167	3591	3380	0.77825	6870	14.056047	45962	80.56	0.8888	41.8068	5827	1k_batch1	1.83962264150943	2.15784215784216	1k	yes	-2.6113455	13.646691	#a9c9ed	3.0 hpf
zf_3.0hpf_plate4_168	9765	8913	0.728072	15053	0.938806	96553	75.17	2.4238	56.0406	14456	1k_batch1	1.45103857566766	2.91311741693421	1k	yes	-1.8848983	10.017801	#a9c9ed	3.0 hpf
zf_3.0hpf_plate4_169	53282	42750	0.772078	82585	0.119201	621826	76.14	11.109	53.4642	81278	1k_batch1	1.59400406504065	2.42796164874087	1k	yes	-1.7452912	2.184098	#a9c9ed	3.0 hpf
zf_3.0hpf_plate4_170	12306	10872	0.774729	20139	0.453149	153728	74.5	2.8779	51.3544	19771	1k_batch1	1.14802065404475	2.03130203130203	1k	yes	-3.356719	7.6522098	#a9c9ed	3.0 hpf
zf_3.0hpf_plate4_171	5065	4711	0.739837	8348	1.782641	54007	75.53	1.265	52.1269	7989	1k_batch1	1.68018018018018	3.29004329004329	1k	yes	-2.452152	13.015263	#a9c9ed	3.0 hpf
zf_3.0hpf_plate4_172	41750	34274	0.798836	66532	0.234884	563012	76.4	8.8621	51.2343	65835	1k_batch1	1.29789915966387	2.57642909576611	1k	yes	-0.9638729	3.0016978	#a9c9ed	3.0 hpf
zf_3.0hpf_plate4_173	27373	22440	0.738624	44149	0.30007	291524	74.17	5.8711	52.4215	42861	1k_batch1	1.24124513618677	1.98511166253102	1k	yes	-3.4032862	4.3975086	#a9c9ed	3.0 hpf
zf_3.0hpf_plate4_174	21893	18093	0.792612	37965	0.358957	303140	77.13	4.6607	46.9475	37474	1k_batch1	0.946264744429882	1.78195010730896	1k	yes	-3.3935182	5.2671	#a9c9ed	3.0 hpf
zf_3.0hpf_plate4_175	8461	7978	0.697568	13862	2.660821	82482	72.4	2.1472	52.6041	12877	1k_batch1	2.81944444444444	3.2279646958546	1k	yes	-2.3513548	10.296831	#a9c9ed	3.0 hpf
zf_3.0hpf_plate4_176	14534	12469	0.793011	23997	1.194532	202412	75.17	3.274	50.0463	23491	1k_batch1	0.922844175491679	2.24644920297094	1k	yes	-3.1911457	7.5804415	#a9c9ed	3.0 hpf
zf_3.0hpf_plate4_177	39788	31729	0.787261	65624	0.286454	514682	76.86	8.2514	49.8783	64746	1k_batch1	1.26250553342187	2.02544236879001	1k	yes	-3.1087866	3.0576613	#a9c9ed	3.0 hpf
zf_3.0hpf_plate4_178	27844	23792	0.788914	45822	0.811359	366370	76.84	6.1857	50.1202	44988	1k_batch1	1.2095006090134	2.75780557470698	1k	yes	-1.4956905	5.005159	#a9c9ed	3.0 hpf
zf_3.0hpf_plate4_179	9889	9111	0.756903	17119	2.191781	113632	76.53	2.3679	47.0042	16422	1k_batch1	1.58458244111349	2.18933608764117	1k	yes	-3.44085	9.384179	#a9c9ed	3.0 hpf
zf_3.0hpf_plate4_180	32547	26162	0.780205	55076	0.78869	418345	76.03	6.8127	47.9979	53965	1k_batch1	1.10136239782016	1.99295289547997	1k	yes	-3.5589604	3.4789097	#a9c9ed	3.0 hpf
zf_3.0hpf_plate4_181	18911	16498	0.757287	32052	1.838773	219386	77.08	4.2483	47.4709	30856	1k_batch1	1.69846878680801	1.75790595958663	1k	yes	-1.9681649	7.0492806	#a9c9ed	3.0 hpf
zf_3.0hpf_plate4_182	29340	23756	0.779549	52010	2.850412	390012	77.29	6.1195	45.7146	49897	1k_batch1	1.05801104972376	1.64749536178108	1k	yes	-3.3517058	3.9694407	#a9c9ed	3.0 hpf
zf_3.0hpf_plate4_183	47706	38371	0.768766	76140	0.402946	554777	76.36	9.9702	51.6024	74646	1k_batch1	1.61060032449973	2.50334281103512	1k	yes	-1.7354264	2.2724557	#a9c9ed	3.0 hpf
zf_3.0hpf_plate4_184	62882	46336	0.793962	97625	0.584064	813744	76.4	12.0048	53.798	96171	1k_batch1	1.3419626730885	2.4904556024888	1k	yes	-2.0479183	0.94085693	#a9c9ed	3.0 hpf
zf_3.0hpf_plate4_185	9686	8852	0.760831	14565	0.349553	108119	75.04	2.3667	56.7988	14254	1k_batch1	1.37920489296636	2.57296660174358	1k	yes	-2.151377	10.146484	#a9c9ed	3.0 hpf
zf_3.0hpf_plate4_186	19998	17228	0.764932	32907	0.577981	233484	76.11	4.5236	49.4962	32167	1k_batch1	1.57786357786358	2.34425768406351	1k	yes	-3.210359	5.5175824	#a9c9ed	3.0 hpf
zf_3.0hpf_plate4_187	18544	16000	0.757268	32405	0.657564	219288	76.44	4.1559	46.5517	31575	1k_batch1	1.53793691389599	1.81377944089808	1k	yes	-2.7522545	6.700214	#a9c9ed	3.0 hpf
zf_3.0hpf_plate4_188	75247	53443	0.766217	117596	0.093373	855073	76.55	13.8595	53.6744	115557	1k_batch1	1.4995904995905	2.35391275391275	1k	yes	-3.126141	0.5636605	#a9c9ed	3.0 hpf
zf_3.0hpf_plate4_189	37429	15596	0.727009	32271	0.431765	234575	69.24	4.7087	59.841	31132	1k_batch1	4.1986143187067	3.0204514312094	1k	no			#a9c9ed	3.0 hpf
zf_3.0hpf_plate4_190	83764	59953	0.791193	132568	0.069316	1083861	76.69	15.421	52.3362	131192	1k_batch1	1.40647398843931	2.5446080115784	1k	yes	-3.4455638	0.08425739	#a9c9ed	3.0 hpf
zf_3.0hpf_plate4_191	13572	11983	0.770474	21955	1.766719	165655	75.95	3.1662	51.8338	21240	1k_batch1	1.91628614916286	2.52813852813853	1k	yes	-3.0929806	8.379497	#a9c9ed	3.0 hpf
zf_3.0hpf_plate4_192	9394	8307	0.767027	13638	3.837842	108428	76.31	2.265	59.7436	12904	1k_batch1	1.4367816091954	3.78237147467917	1k	yes	-0.2514219	11.306544	#a9c9ed	3.0 hpf
zf_3.0hpf_plate4_193	24657	21536	0.77428	38744	0.549724	288266	76.58	5.6688	52.7303	37991	1k_batch1	1.47624309392265	2.68875667105756	1k	yes	-0.7964393	4.9072003	#a9c9ed	3.0 hpf
zf_3.0hpf_plate4_194	3968	3683	0.75697	6649	0.168712	44869	76.47	0.977	48.7653	6509	1k_batch1	1.42603550295858	2.00708382526564	1k	yes	-3.310079	12.925918	#a9c9ed	3.0 hpf
zf_3.0hpf_plate4_195	9509	4600	0.723421	8564	0.5795	56957	71.84	1.3888	57.3886	8235	1k_batch1	3.59428571428571	3.36008077943562	1k	no			#a9c9ed	3.0 hpf
zf_3.0hpf_plate4_196	33186	26701	0.765527	55751	0.105801	405294	76.05	6.9311	49.3597	54762	1k_batch1	1.28434684684685	1.89935850313209	1k	yes	-2.9305587	3.530307	#a9c9ed	3.0 hpf
zf_3.0hpf_plate4_197	28342	23571	0.791116	43836	0.354773	362804	75.93	6.2786	55.2179	43254	1k_batch1	1.55670103092784	2.8089872593894	1k	yes	-1.7080258	5.2898655	#a9c9ed	3.0 hpf
zf_3.0hpf_plate4_198	5570	5214	0.730894	9774	6.83112	59325	76.78	1.3933	48.1288	8838	1k_batch1	1.56776556776557	2.61477652782001	1k	yes	-3.472926	12.377633	#a9c9ed	3.0 hpf
zf_3.0hpf_plate4_199	27907	23708	0.76474	44878	0.274252	327460	75.38	6.1841	51.1344	43999	1k_batch1	1.5263644773358	2.33959588798299	1k	yes	-2.6612878	4.7960997	#a9c9ed	3.0 hpf
zf_3.0hpf_plate4_200	13062	11393	0.770847	22093	0.689275	158865	76.88	2.9579	47.73	21612	1k_batch1	1.3744	1.75431504911274	1k	yes	-2.6191933	8.036987	#a9c9ed	3.0 hpf
zf_3.0hpf_plate4_201	13952	12484	0.767796	22786	2.412378	167324	75.59	3.3114	51.7881	21885	1k_batch1	1.72033898305085	2.52694673747305	1k	yes	-2.2866108	7.904489	#a9c9ed	3.0 hpf
zf_3.0hpf_plate4_202	7965	7388	0.759443	14127	11.223312	98223	76.24	1.97	47.3168	12308	1k_batch1	1.32432432432432	2.19970505684791	1k	yes	-3.189968	10.3857155	#a9c9ed	3.0 hpf
zf_3.0hpf_plate4_203	28663	23886	0.759288	48914	0.389551	344596	75.59	6.147	48.3647	47817	1k_batch1	1.53956386292835	1.97194110237588	1k	yes	-2.8359604	5.154694	#a9c9ed	3.0 hpf
zf_3.0hpf_plate4_204	4449	4213	0.748159	7489	4.521858	49436	75.12	1.1195	48.8456	6989	1k_batch1	1.31481481481481	1.88026259454831	1k	yes	-3.4462857	12.091146	#a9c9ed	3.0 hpf
zf_3.0hpf_plate4_205	10677	9675	0.772114	18136	3.548044	136757	75.36	2.5959	50.2658	17235	1k_batch1	1.42406311637081	2.34655855093811	1k	yes	-2.5002348	8.66945	#a9c9ed	3.0 hpf
zf_3.0hpf_plate4_206	1838	1744	0.627793	3005	1.537335	14135	71.01	0.4855	57.9795	2690	1k_batch1	1.36666666666667	1.81152181152181	1k	yes	-1.8783367	15.280376	#a9c9ed	3.0 hpf
zf_3.0hpf_plate4_207	35257	27753	0.756236	60777	0.177873	417691	75.42	7.182	47.7606	59487	1k_batch1	1.02440590879897	1.6354714467922	1k	yes	-3.4875972	2.7010155	#a9c9ed	3.0 hpf
zf_3.0hpf_plate4_208	4680	4394	0.684445	9484	1.525443	46149	77.47	1.1409	41.3874	8844	1k_batch1	0.840970350404313	1.4985014985015	1k	yes	-3.2447367	13.063747	#a9c9ed	3.0 hpf
zf_3.0hpf_plate4_209	3490	1722	0.653355	3038	1.063453	17760	69.85	0.5199	61.8575	2791	1k_batch1	1.09411764705882	3.4165834165834	1k	no			#a9c9ed	3.0 hpf
zf_3.0hpf_plate4_210	4040	3806	0.738958	6548	0.34499	41732	76.08	1.0117	50.9801	6355	1k_batch1	1.97122302158273	2.31018981018981	1k	yes	-2.6257465	13.381504	#a9c9ed	3.0 hpf
zf_3.0hpf_plate4_211	4910	4604	0.749521	8026	1.210499	52517	76.86	1.2288	50.4587	7753	1k_batch1	1.22272727272727	2.39415756657136	1k	yes	-3.1284957	12.399144	#a9c9ed	3.0 hpf
zf_3.0hpf_plate4_212	8496	7651	0.779022	12507	1.62753	100120	76.81	2.0621	57.753	12149	1k_batch1	1.27272727272727	2.81866893437141	1k	yes	-0.35994625	11.137056	#a9c9ed	3.0 hpf
zf_3.0hpf_plate4_213	11587	10531	0.763054	19207	0.291422	138354	74.86	2.7468	50.1907	18818	1k_batch1	1.83796296296296	2.38389061918474	1k	yes	-1.6779826	9.00245	#a9c9ed	3.0 hpf
zf_3.0hpf_plate4_214	26702	22304	0.761679	39280	2.20592	293634	75.23	5.9224	58.2703	37727	1k_batch1	2.51170960187354	3.70310317954297	1k	yes	-0.08562795	6.6692834	#a9c9ed	3.0 hpf
zf_3.0hpf_plate4_215	49782	38462	0.76489	77279	0.297443	559765	76.9	10.0055	53.4699	75755	1k_batch1	1.48237394020527	2.42257742257742	1k	yes	-1.3018436	4.2816544	#a9c9ed	3.0 hpf
zf_3.0hpf_plate4_216	3567	3362	0.760067	6531	8.36063	42516	78.17	0.891	44.2599	5875	1k_batch1	1.36507936507937	1.52704438418724	1k	yes	-3.0926466	13.9944315	#a9c9ed	3.0 hpf
zf_3.0hpf_plate4_217	48560	37274	0.804779	79795	0.121174	681332	76.8	9.6199	49.242	79129	1k_batch1	1.15254237288136	1.84497320860957	1k	yes	-3.563155	1.0897548	#a9c9ed	3.0 hpf
zf_3.0hpf_plate4_218	1106	1016	0.744528	1817	2.367531	11519	78.2	0.2693	50.0564	1732	1k_batch1	1.52380952380952	3.00875594993242	1k	yes	-0.56806666	15.596639	#a9c9ed	3.0 hpf
zf_3.0hpf_plate4_219	10766	9704	0.769059	17090	1.515332	131296	76.2	2.5476	51.6164	16573	1k_batch1	0.926258992805755	1.66219322845829	1k	yes	-1.7429045	8.62275	#a9c9ed	3.0 hpf
zf_3.0hpf_plate4_220	56337	41749	0.781531	89993	0.165338	692481	76.37	10.9004	51.3728	88762	1k_batch1	1.15564053537285	2.22217782217782	1k	yes	-3.7664852	0.71660805	#a9c9ed	3.0 hpf
zf_3.0hpf_plate4_221	5537	5062	0.747179	8760	2.803738	58986	77.04	1.3604	52.1554	8320	1k_batch1	1.76811594202899	2.64351033581803	1k	yes	-3.069465	12.249133	#a9c9ed	3.0 hpf
zf_3.0hpf_plate4_222	4217	3905	0.723682	6068	0.272619	41767	73.2	1.0978	63.5287	5853	1k_batch1	1.51578947368421	2.63649394084177	1k	yes	-2.7798016	13.646344	#a9c9ed	3.0 hpf
zf_3.0hpf_plate4_223	41619	33326	0.776331	65998	0.569787	501699	75.6	8.6837	51.9735	64741	1k_batch1	1.47237269772481	2.42355582561768	1k	yes	-1.6381477	2.7277634	#a9c9ed	3.0 hpf
zf_3.0hpf_plate4_224	52111	39369	0.761256	84738	0.260736	592392	76.73	10.1987	50.8183	83009	1k_batch1	1.21841620626151	2.00237399362126	1k	yes	-3.7213516	1.2667528	#a9c9ed	3.0 hpf
zf_3.0hpf_plate4_225	55189	42161	0.77965	85552	0.094692	647622	77.5	10.9867	52.6088	84404	1k_batch1	1.47904442581727	2.57357633848264	1k	yes	-3.3211656	0.9682446	#a9c9ed	3.0 hpf
zf_3.0hpf_plate4_226	23837	20362	0.769683	38643	0.683276	277676	76.3	5.3195	49.7648	37792	1k_batch1	1.54106280193237	2.12297662496866	1k	yes	-3.7206144	4.726834	#a9c9ed	3.0 hpf
zf_3.0hpf_plate4_227	55605	43805	0.745613	87713	1.293758	596289	75.51	11.416	53.1883	84534	1k_batch1	2.01472320376914	2.51549692543481	1k	yes	-0.94045585	1.7366861	#a9c9ed	3.0 hpf
zf_3.0hpf_plate4_228	24353	20597	0.784865	40586	0.777531	318443	75.97	5.381	49.5253	39815	1k_batch1	1.31229235880399	1.82342574369152	1k	yes	-3.0654738	5.164815	#a9c9ed	3.0 hpf
zf_3.0hpf_plate4_229	68497	51300	0.760266	111421	0.196541	808722	75.31	13.1853	51.3036	109177	1k_batch1	1.50649350649351	2.21932949205676	1k	yes	-2.9002714	1.2523435	#a9c9ed	3.0 hpf
zf_3.0hpf_plate4_230	50096	38470	0.787979	84075	0.111792	666514	76.39	9.9436	48.5527	83097	1k_batch1	1.27361167409809	1.96482484305363	1k	yes	-3.4301674	1.3902906	#a9c9ed	3.0 hpf
zf_3.0hpf_plate4_231	26472	21804	0.7596	45824	6.436194	315725	76.33	5.7476	48.2036	42085	1k_batch1	1.07314814814815	1.7379999912751	1k	yes	-3.5252419	3.4963028	#a9c9ed	3.0 hpf
zf_3.0hpf_plate4_232	41961	34118	0.775023	66729	1.05767	517020	75.72	8.8646	52.572	65109	1k_batch1	1.78881278538813	2.92945992061036	1k	yes	-1.4580406	3.4462178	#a9c9ed	3.0 hpf
zf_3.0hpf_plate4_233	21504	18216	0.767893	36401	2.12166	267520	75.11	4.789	48.6446	35061	1k_batch1	1.66503667481663	2.05045919331634	1k	yes	-2.6692283	5.8430853	#a9c9ed	3.0 hpf
zf_3.0hpf_plate4_234	60038	45542	0.792712	99093	0.051957	814281	76.04	11.686	49.4519	98108	1k_batch1	1.15028901734104	1.90460624517386	1k	yes	-2.8587646	2.18371	#a9c9ed	3.0 hpf
zf_3.0hpf_plate4_235	17509	15580	0.76208	26606	0.512722	198885	74.03	4.1178	55.7184	26001	1k_batch1	1.91611842105263	2.71497455612979	1k	yes	-0.50169843	7.997506	#a9c9ed	3.0 hpf
zf_3.0hpf_plate4_236	65946	49223	0.77193	111447	0.087412	828873	75.96	12.6829	49.0303	109729	1k_batch1	1.24045218454018	1.69366865019039	1k	yes	-3.1805227	0.39633125	#a9c9ed	3.0 hpf
zf_3.0hpf_plate4_237	37819	30700	0.757138	57619	1.888328	420218	74.86	8.088	55.8667	55438	1k_batch1	1.90277777777778	2.53699003699004	1k	yes	-0.024325563	3.5668197	#a9c9ed	3.0 hpf
zf_3.0hpf_plate4_238	35422	14626	0.767017	36186	12.77319	291148	71.77	4.4158	49.7472	31051	1k_batch1	3.38775510204082	2.89786163203883	1k	no			#a9c9ed	3.0 hpf
zf_3.0hpf_plate4_239	4357	4112	0.75317	7175	3.344244	47027	76.63	1.0736	48.8402	6792	1k_batch1	1.64921465968586	1.80836113039503	1k	yes	-3.375775	12.45716	#a9c9ed	3.0 hpf
zf_3.0hpf_plate4_240	15959	13645	0.758485	27632	0.284007	188002	77.1	3.5382	46.0405	27035	1k_batch1	1.28381962864721	1.45820565988633	1k	yes	-3.4861612	6.6072125	#a9c9ed	3.0 hpf
zf_3.0hpf_plate4_241	6376	5921	0.746478	9577	0.908411	65544	76.71	1.6017	57.481	9272	1k_batch1	1.52208835341365	3.58465064347417	1k	yes	-2.5511663	11.969394	#a9c9ed	3.0 hpf
zf_3.0hpf_plate4_242	56814	43085	0.768053	92308	0.134296	669122	76.19	11.1479	50.1525	90722	1k_batch1	1.1602101116218	1.76705015414693	1k	yes	-3.1418185	0.5638599	#a9c9ed	3.0 hpf
zf_3.0hpf_plate4_243	3060	2898	0.685701	5103	2.666391	25539	77.15	0.7792	51.7053	4709	1k_batch1	1.14285714285714	2.13840213840214	1k	yes	-2.6552455	14.39028	#a9c9ed	3.0 hpf
zf_3.0hpf_plate4_244	38470	31767	0.765572	61016	1.245042	445129	75.85	8.2462	52.2534	59251	1k_batch1	2.13730158730159	2.81995996281711	1k	yes	-1.4847238	3.9263344	#a9c9ed	3.0 hpf
zf_3.0hpf_plate4_245	28495	24185	0.763382	48626	0.784782	351045	74.76	6.2805	48.2955	47409	1k_batch1	1.54020979020979	1.97092064561944	1k	yes	-3.334367	3.8181295	#a9c9ed	3.0 hpf
zf_3.0hpf_plate4_246	24856	20455	0.782926	42970	0.769955	319854	77.3	5.2561	46.5187	42143	1k_batch1	1.24079662039831	1.88751816658793	1k	yes	-2.432982	5.2494006	#a9c9ed	3.0 hpf
zf_3.0hpf_plate4_247	25129	20758	0.775289	41634	0.918101	314455	75.34	5.3756	49.4691	40686	1k_batch1	1.24912587412587	1.85713567008531	1k	yes	-3.0540183	4.7988677	#a9c9ed	3.0 hpf
zf_3.0hpf_plate4_248	3366	3168	0.73435	5430	0.814548	32219	77.75	0.8384	51.4018	5236	1k_batch1	1.63779527559055	2.61807158358883	1k	yes	-1.9063804	14.232912	#a9c9ed	3.0 hpf
zf_3.0hpf_plate4_249	4231	3881	0.741539	7166	0.529479	47082	76.45	1.0332	48.6691	6951	1k_batch1	1.63829787234043	1.82040182040182	1k	yes	-3.25779	13.232375	#a9c9ed	3.0 hpf
zf_3.0hpf_plate4_250	3125	2907	0.774112	5069	1.10044	35779	77.64	0.7611	50.04	4943	1k_batch1	1.29508196721311	1.59386068476978	1k	yes	-2.7154524	14.570579	#a9c9ed	3.0 hpf
zf_3.0hpf_plate4_251	34834	29019	0.763019	55046	0.632221	397285	76.3	7.6022	53.0058	53753	1k_batch1	1.56676923076923	2.73583229703322	1k	yes	-1.7095147	4.4407144	#a9c9ed	3.0 hpf
zf_3.0hpf_plate4_252	38277	31562	0.769641	60197	0.411641	460229	74.53	8.2743	53.4281	59031	1k_batch1	1.88096714197148	2.93890785049921	1k	yes	-0.55227244	4.003151	#a9c9ed	3.0 hpf
zf_3.0hpf_plate4_253	7720	3934	0.729057	7317	2.917136	147165	23.77	1.1877	54.3898	6889	1k_batch1	1.41624365482233	3.49437796246306	1k	no			#a9c9ed	3.0 hpf
zf_3.0hpf_plate4_254	35334	28366	0.800241	60547	1.023823	511544	76.74	7.297	46.8112	59454	1k_batch1	1.52795389048991	1.61221577747716	1k	yes	-2.3162043	4.526595	#a9c9ed	3.0 hpf
zf_3.0hpf_plate4_255	35638	29663	0.764118	56756	0.625504	411569	75.83	7.717	52.3909	55446	1k_batch1	1.66882276843467	2.55068125790559	1k	yes	-0.73225814	4.5150757	#a9c9ed	3.0 hpf
zf_3.0hpf_plate4_256	46930	37454	0.772153	75423	0.353866	581144	75.13	9.7135	52.212	74059	1k_batch1	1.5021582733813	2.13659683468225	1k	yes	-2.1009889	3.02515	#a9c9ed	3.0 hpf
zf_3.0hpf_plate4_257	7500	6924	0.780431	12626	2.838813	96059	75.79	1.8366	48.5365	12116	1k_batch1	1.59040590405904	1.93887744908153	1k	yes	-3.8650014	10.2052	#a9c9ed	3.0 hpf
zf_3.0hpf_plate4_258	3273	3063	0.746805	5414	1.247637	34286	78.24	0.8067	48.6957	5224	1k_batch1	1.39423076923077	2.04120204120204	1k	yes	-3.0133703	13.781422	#a9c9ed	3.0 hpf
zf_3.0hpf_plate4_259	15294	13211	0.772551	26615	2.893744	188606	77.73	3.4575	46.8908	25470	1k_batch1	1.18916437098255	1.67368863021037	1k	yes	-3.515209	6.2414627	#a9c9ed	3.0 hpf
zf_3.0hpf_plate4_260	27578	22984	0.783442	47244	0.674547	360792	76.25	5.8711	46.6294	46383	1k_batch1	1.42247744052502	1.92050939714491	1k	yes	-2.690376	5.8812013	#a9c9ed	3.0 hpf
zf_3.0hpf_plate4_261	53952	40571	0.770873	89080	0.17095	651596	76.1	10.5227	49.9008	87595	1k_batch1	1.17928776094965	2.10377857436681	1k	yes	-3.5935733	0.58448327	#a9c9ed	3.0 hpf
zf_3.0hpf_plate4_262	19629	16671	0.772146	33419	0.959728	244390	77.0	4.2827	47.4853	32610	1k_batch1	1.51375137513751	2.32246861773324	1k	yes	-1.5252482	6.944343	#a9c9ed	3.0 hpf
zf_3.0hpf_plate4_263	32484	13785	0.743146	28572	0.373108	210900	72.28	4.1619	58.2622	27770	1k_batch1	3.77833753148615	3.32814817494483	1k	no			#a9c9ed	3.0 hpf
zf_3.0hpf_plate4_264	31651	26062	0.757251	49891	0.218657	339448	76.8	6.7759	51.7809	48828	1k_batch1	1.09880636604775	2.34365634365634	1k	yes	-2.3070276	3.7624662	#a9c9ed	3.0 hpf
zf_3.0hpf_plate4_265	637	330	0.072698	4405	1.567944	1165	72.83	0.0996	55.4878	565	1k_batch1	0.739130434782609	2.47752247752248	1k	no			#a9c9ed	3.0 hpf
zf_3.0hpf_plate4_266	3467	3274	0.756157	6120	6.0	39623	78.29	0.8792	46.8	5640	1k_batch1	1.31623931623932	2.19192572133749	1k	yes	-3.1999397	13.935493	#a9c9ed	3.0 hpf
zf_3.0hpf_plate4_267	26644	21111	0.753783	39016	1.415563	297467	75.0	5.651	60.0542	37677	1k_batch1	2.68767123287671	3.29516637208945	1k	yes	1.3185226	7.6586204	#a9c9ed	3.0 hpf
zf_3.0hpf_plate4_268	59247	45091	0.777452	91336	0.349433	686514	77.43	11.637	53.6707	89831	1k_batch1	1.3437717466945	2.73551099472319	1k	yes	-0.21256094	2.0857012	#a9c9ed	3.0 hpf
zf_3.0hpf_plate4_269	39248	30665	0.771495	67514	0.565252	488229	75.42	7.9168	47.8104	66143	1k_batch1	1.10451306413302	2.19729119984874	1k	yes	-2.3843238	1.4276328	#a9c9ed	3.0 hpf
zf_3.0hpf_plate4_270	33685	27437	0.761268	56544	0.372731	389929	76.05	7.0914	47.7861	55329	1k_batch1	1.18840579710145	1.59110552368979	1k	yes	-2.871932	3.0827436	#a9c9ed	3.0 hpf
zf_3.0hpf_plate4_271	31289	25539	0.798329	53184	0.132717	442943	76.33	6.5534	47.1741	52674	1k_batch1	1.21888959795788	1.61249330015073	1k	yes	-3.532698	3.4294403	#a9c9ed	3.0 hpf
zf_3.0hpf_plate4_272	1334	1271	0.754115	2927	23.74477	17455	79.96	0.3387	37.7964	2187	1k_batch1	1.43333333333333	1.97580197580198	1k	yes	-1.0880736	15.780981	#a9c9ed	3.0 hpf
zf_3.0hpf_plate4_273	18323	16301	0.704365	29986	1.563207	170002	75.08	4.2718	52.1673	28274	1k_batch1	1.56716417910448	2.52829876890027	1k	yes	-1.5613468	6.977645	#a9c9ed	3.0 hpf
zf_3.0hpf_plate4_274	7586	6837	0.765891	12071	0.976924	85815	76.75	1.835	52.5897	11758	1k_batch1	1.225	2.11354910150091	1k	yes	-3.7590683	10.098649	#a9c9ed	3.0 hpf
zf_3.0hpf_plate4_275	53418	41921	0.791084	86325	0.240989	693072	76.53	10.8186	51.0318	85275	1k_batch1	1.11880845167994	2.48342039386815	1k	yes	-2.1062295	1.4608479	#a9c9ed	3.0 hpf
zf_3.0hpf_plate4_276	26341	11861	0.74356	26646	4.178209	186906	71.23	3.581	50.6598	24906	1k_batch1	4.03333333333333	2.83026832322605	1k	no			#a9c9ed	3.0 hpf
zf_3.0hpf_plate4_277	50266	38931	0.779042	82598	0.102997	627290	76.18	10.0493	49.7597	81472	1k_batch1	1.11151870873074	2.35098235098235	1k	yes	-2.6740563	1.211172	#a9c9ed	3.0 hpf
zf_3.0hpf_plate4_278	28597	23353	0.762837	50025	0.233968	343520	76.92	6.0069	45.8445	49037	1k_batch1	1.31840796019901	1.7543180333878	1k	yes	-2.8688526	4.26258	#a9c9ed	3.0 hpf
zf_3.0hpf_plate4_279	39504	32160	0.771611	65821	0.445685	481317	76.48	8.2976	49.0107	64555	1k_batch1	1.24987654320988	1.70091688416296	1k	yes	-2.8189995	3.2907586	#a9c9ed	3.0 hpf
zf_3.0hpf_plate4_280	26999	22485	0.766128	42399	0.450774	306316	76.05	5.9348	53.0032	41518	1k_batch1	2.02038924930491	2.50961160052069	1k	yes	-2.4124079	5.022392	#a9c9ed	3.0 hpf
zf_3.0hpf_plate4_281	688	685	0.02926	21961	0.70922	2135	72.6	0.1821	51.3298	1120	1k_batch1	0.71875	1.83150183150183	1k	yes	-0.46513954	15.917274	#a9c9ed	3.0 hpf
zf_3.0hpf_plate4_282	27164	12365	0.755413	27065	0.346882	193491	72.66	3.7332	51.2009	26430	1k_batch1	3.36	2.76856011121743	1k	no			#a9c9ed	3.0 hpf
zf_3.0hpf_plate4_283	323	165	0.089636	2175	3.384615	612	75.41	0.0498	49.6923	314	1k_batch1	0.7	6.59340659340659	1k	no			#a9c9ed	3.0 hpf
zf_3.0hpf_plate4_284	17384	15253	0.761472	28200	5.582034	200230	76.25	4.0454	51.7818	26150	1k_batch1	1.84541062801932	2.38985152778256	1k	yes	-1.958486	6.930818	#a9c9ed	3.0 hpf
zf_3.0hpf_plate4_285	8013	7266	0.799388	12889	1.173342	110650	75.8	1.9148	50.8917	12634	1k_batch1	0.931758530183727	1.79123202379016	1k	yes	-3.6547863	9.670595	#a9c9ed	3.0 hpf
zf_3.0hpf_plate4_286	45695	35301	0.780224	77387	0.026166	581185	77.73	9.072	47.4534	76414	1k_batch1	1.05042016806723	1.84341206239016	1k	yes	-2.9868557	2.5018845	#a9c9ed	3.0 hpf
zf_3.0hpf_plate4_287	10948	10006	0.760889	19883	0.148512	134593	77.01	2.5877	44.5716	19498	1k_batch1	1.31345565749235	1.93014532637174	1k	yes	-3.6048143	8.647364	#a9c9ed	3.0 hpf
zf_3.0hpf_plate4_288	27916	21203	0.793849	49280	0.552882	378973	78.8	5.4432	45.7807	48565	1k_batch1	1.12320916905444	1.90547707326231	1k	yes	-3.5579112	3.877141	#a9c9ed	3.0 hpf
zf_3.0hpf_plate4_289	6535	5868	0.765977	10924	1.889427	78388	75.39	1.5304	48.1711	10541	1k_batch1	1.14186851211073	1.21307264164407	1k	yes	-3.7956345	10.750845	#a9c9ed	3.0 hpf
zf_3.0hpf_plate4_290	6562	6101	0.747849	10195	0.541897	67889	76.71	1.6258	54.3452	9911	1k_batch1	1.81854838709677	2.57150257150257	1k	yes	-2.069463	11.557636	#a9c9ed	3.0 hpf
zf_3.0hpf_plate4_291	99559	71717	0.762009	164421	0.134964	1162451	75.83	18.3314	49.5431	161307	1k_batch1	1.34724220623501	1.83557701040219	1k	yes	-2.623948	-1.1872238	#a9c9ed	3.0 hpf
zf_3.0hpf_plate4_292	18612	15398	0.763282	29215	0.341333	221797	73.62	4.1405	55.4039	28613	1k_batch1	1.12167689161554	2.15522182735298	1k	yes	-3.3483891	6.0132575	#a9c9ed	3.0 hpf
zf_3.0hpf_plate4_293	37497	29705	0.778653	62322	0.394981	468476	77.18	7.665	48.963	61279	1k_batch1	1.08969759097899	1.99050279479234	1k	yes	-3.155159	2.1000416	#a9c9ed	3.0 hpf
zf_3.0hpf_plate4_294	11933	10802	0.745676	17917	1.331505	128912	73.97	2.934	58.5976	17266	1k_batch1	1.8018648018648	2.67653138940268	1k	yes	-0.90774256	9.480627	#a9c9ed	3.0 hpf
zf_3.0hpf_plate4_295	52625	41502	0.767718	83280	0.403915	621718	75.28	10.8666	53.0721	81617	1k_batch1	1.82142857142857	2.79112984280158	1k	yes	-1.7808282	2.2054079	#a9c9ed	3.0 hpf
zf_3.0hpf_plate4_296	4575	4339	0.731896	7760	0.053064	48037	76.54	1.1639	49.3566	7534	1k_batch1	1.55294117647059	2.06157478884752	1k	yes	-3.1751113	12.764072	#a9c9ed	3.0 hpf
zf_3.0hpf_plate4_297	6662	6152	0.729147	11273	2.442148	70524	75.37	1.6666	50.4802	10666	1k_batch1	1.48534201954397	2.94977749523204	1k	yes	-3.7854576	10.6461115	#a9c9ed	3.0 hpf
zf_3.0hpf_plate4_298	26212	22279	0.756054	44727	0.307875	304388	76.22	5.7412	47.8278	43714	1k_batch1	1.2585910652921	1.67196637784873	1k	yes	-2.2659538	5.0257845	#a9c9ed	3.0 hpf
zf_3.0hpf_plate4_299	14852	13109	0.777083	25303	0.596907	189979	75.56	3.4382	48.021	24813	1k_batch1	1.92393736017897	1.85410919355873	1k	yes	-3.3297114	7.311542	#a9c9ed	3.0 hpf
zf_3.0hpf_plate4_300	22653	18827	0.762694	37752	0.099749	271192	76.52	4.84	48.0549	37056	1k_batch1	1.12420382165605	1.74008816668096	1k	yes	-2.3816044	5.646645	#a9c9ed	3.0 hpf
zf_3.0hpf_plate4_301	19147	16502	0.744068	27827	0.452889	188528	78.17	4.3569	57.4579	27036	1k_batch1	2.55136268343816	3.09861959346495	1k	yes	0.83036864	7.735586	#a9c9ed	3.0 hpf
zf_3.0hpf_plate4_302	21358	18233	0.638866	35820	0.103646	158859	75.8	4.8409	53.7023	32770	1k_batch1	1.29698942229455	2.1067689706743	1k	yes	-3.5357463	4.7395773	#a9c9ed	3.0 hpf
zf_3.0hpf_plate4_303	24734	21231	0.751915	43926	0.283721	301503	76.18	5.5151	47.4035	42878	1k_batch1	0.854735618826264	1.92263252761473	1k	yes	-3.1907783	4.685622	#a9c9ed	3.0 hpf
zf_3.0hpf_plate4_304	10173	9177	0.748194	17896	4.024237	114148	77.71	2.4014	45.9272	16790	1k_batch1	1.7951582867784	1.71436954653738	1k	yes	-3.2591867	8.826113	#a9c9ed	3.0 hpf
zf_3.0hpf_plate4_305	13680	12218	0.72705	24972	0.231462	148471	76.5	3.1194	43.9386	24138	1k_batch1	1.33292231812577	1.80032733224223	1k	yes	-3.221451	7.6316724	#a9c9ed	3.0 hpf
zf_3.0hpf_plate4_306	30892	25563	0.775802	46666	0.856038	369330	75.53	6.7475	55.6816	45632	1k_batch1	2.14206437291898	2.75920947061887	1k	yes	-0.7731064	5.519146	#a9c9ed	3.0 hpf
zf_3.0hpf_plate4_307	7630	6521	0.742384	13085	0.125382	81175	77.25	1.6947	46.6774	12745	1k_batch1	1.7427293064877	2.24947466326777	1k	yes	-3.3808901	9.907043	#a9c9ed	3.0 hpf
zf_3.0hpf_plate4_308	27368	22429	0.753789	47346	0.403182	321026	76.45	5.8418	47.5346	46194	1k_batch1	1.25013865779257	1.59340659340659	1k	yes	-3.7713346	4.373372	#a9c9ed	3.0 hpf
zf_3.0hpf_plate4_309	9814	8783	0.766482	14584	5.617116	106903	77.53	2.3667	56.8507	13543	1k_batch1	1.99288256227758	3.31642042168358	1k	yes	-0.013684738	10.986516	#a9c9ed	3.0 hpf
zf_3.0hpf_plate4_310	39880	31474	0.787744	65439	0.148251	515962	76.29	8.1865	49.6186	64659	1k_batch1	1.28765001935734	2.075754434245	1k	yes	-2.4343128	1.7800547	#a9c9ed	3.0 hpf
zf_3.0hpf_plate4_311	30323	24867	0.780894	51956	0.481341	396696	76.3	6.3873	47.0428	51068	1k_batch1	1.26212319790301	1.60886234184664	1k	yes	-3.0928583	3.7728665	#a9c9ed	3.0 hpf
zf_3.0hpf_plate4_312	47245	36825	0.775394	78235	0.145142	583682	75.95	9.5345	49.56	77054	1k_batch1	1.13483623989792	2.16615445623079	1k	yes	-3.317413	1.0189915	#a9c9ed	3.0 hpf
zf_3.0hpf_plate4_313	32879	27205	0.761462	51562	0.847023	372003	76.87	7.0799	52.7889	50219	1k_batch1	1.34611398963731	2.62994923628408	1k	yes	-0.4283951	4.0226946	#a9c9ed	3.0 hpf
zf_3.0hpf_plate4_314	23117	19287	0.799475	39689	2.095398	317286	77.84	4.939	46.9547	38547	1k_batch1	1.1493924231594	1.9984977801355	1k	yes	-2.0810173	6.3195424	#a9c9ed	3.0 hpf
zf_3.0hpf_plate4_315	3723	3463	0.734686	6335	0.535801	40293	75.81	0.9236	48.8878	6126	1k_batch1	1.14673913043478	1.81991921122356	1k	yes	-3.3021247	13.537827	#a9c9ed	3.0 hpf
zf_3.0hpf_plate4_316	9866	9019	0.773011	16727	5.889846	129722	73.08	2.4093	51.1646	15515	1k_batch1	2.15044247787611	2.42498618133136	1k	yes	-2.4592028	9.955987	#a9c9ed	3.0 hpf
zf_3.0hpf_plate4_317	40853	33250	0.769586	62612	0.441143	477521	75.67	8.7269	54.6742	61386	1k_batch1	1.40175150519978	2.61337175835317	1k	yes	-1.337168	2.7114303	#a9c9ed	3.0 hpf
zf_3.0hpf_plate4_318	14811	13002	0.749886	28040	0.437413	184254	76.65	3.3754	43.2493	27314	1k_batch1	0.825285338015803	1.36073077249548	1k	yes	-3.4061377	6.358678	#a9c9ed	3.0 hpf
zf_3.0hpf_plate4_319	5006	4579	0.745786	8402	1.706277	53791	75.49	1.2113	48.3547	8065	1k_batch1	1.66037735849057	1.66938324833062	1k	yes	-3.7749715	11.952561	#a9c9ed	3.0 hpf
zf_3.0hpf_plate4_320	14626	12596	0.769693	25755	0.729409	177778	78.73	3.2444	45.5407	25178	1k_batch1	1.21177944862155	1.93918635477077	1k	yes	-2.8696573	7.9132423	#a9c9ed	3.0 hpf
zf_3.0hpf_plate4_321	15436	13632	0.780701	24910	0.231698	196979	75.21	3.5943	52.2621	24544	1k_batch1	2.17142857142857	2.75428275428275	1k	yes	-1.1679376	7.5484886	#a9c9ed	3.0 hpf
zf_3.0hpf_plate4_322	5455	5173	0.76348	11966	26.845238	73734	81.63	1.3933	38.6097	8603	1k_batch1	1.25396825396825	2.38584944467297	1k	yes	-2.8733451	12.251008	#a9c9ed	3.0 hpf
zf_3.0hpf_plate4_323	53481	41755	0.773216	82567	0.101971	602364	78.18	10.7123	52.8269	81313	1k_batch1	1.51263689974726	2.46744057519353	1k	yes	-0.95237	2.779995	#a9c9ed	3.0 hpf
zf_3.0hpf_plate4_324	83727	59527	0.758771	131255	0.053574	917795	77.09	15.3618	52.9827	128724	1k_batch1	1.38078902229846	2.54227142444665	1k	yes	-2.946605	0.06534954	#a9c9ed	3.0 hpf
zf_3.0hpf_plate4_325	7719	7122	0.753506	17028	23.430661	105707	78.99	1.9048	38.7343	12771	1k_batch1	2.07142857142857	2.74011702583131	1k	yes	-2.3431227	10.75339	#a9c9ed	3.0 hpf
zf_3.0hpf_plate4_326	11014	9791	0.778022	19373	0.653663	142380	76.93	2.5355	45.9421	18998	1k_batch1	1.06537102473498	1.79606489766918	1k	yes	-2.311156	8.391025	#a9c9ed	3.0 hpf
zf_3.0hpf_plate4_327	34706	28516	0.774934	59654	0.164885	440041	76.62	7.3338	47.3661	58732	1k_batch1	1.31142857142857	1.68072462059099	1k	yes	-2.8888483	3.5998046	#a9c9ed	3.0 hpf
zf_3.0hpf_plate4_328	20991	18007	0.761894	34435	1.286107	244026	75.86	4.7075	49.5417	33388	1k_batch1	1.81842576028623	1.88525759954331	1k	yes	-3.4266303	5.061163	#a9c9ed	3.0 hpf
zf_3.0hpf_plate4_329	56002	41317	0.777579	88071	0.190998	685336	76.64	10.7859	53.3252	86746	1k_batch1	1.34383954154728	2.26838379012292	1k	yes	-3.1850562	1.2364376	#a9c9ed	3.0 hpf
zf_3.0hpf_plate4_330	38113	29861	0.764023	64364	0.238641	446691	76.6	7.7197	47.5978	63124	1k_batch1	1.17232260907889	1.92819228963807	1k	yes	-3.0017676	1.8229048	#a9c9ed	3.0 hpf
zf_3.0hpf_plate4_331	77970	58605	0.768044	127451	0.154648	947456	75.51	14.9826	51.5106	125252	1k_batch1	0.955867082035306	2.34665649146237	1k	yes	-1.5239974	0.6544088	#a9c9ed	3.0 hpf
zf_3.0hpf_plate4_332	39822	30741	0.768715	68538	0.905534	496042	75.71	7.9162	47.6747	66863	1k_batch1	1.11734846222753	1.72183837105303	1k	yes	-3.6567774	1.7593807	#a9c9ed	3.0 hpf
zf_3.0hpf_plate4_333	10255	9231	0.738883	17222	1.472341	114271	74.96	2.4612	50.459	16529	1k_batch1	1.45127118644068	2.09294251847443	1k	yes	-3.216634	8.707423	#a9c9ed	3.0 hpf
zf_3.0hpf_plate4_334	5455	5161	0.744588	9813	13.130153	62408	77.49	1.3949	47.2863	8323	1k_batch1	1.26612903225806	2.20033131425536	1k	yes	-3.2389112	11.800572	#a9c9ed	3.0 hpf
zf_3.0hpf_plate4_335	8492	7477	0.774974	15473	2.700046	113052	75.0	1.9513	44.1608	14847	1k_batch1	1.11084905660377	1.47788719217291	1k	yes	-3.7896152	9.442999	#a9c9ed	3.0 hpf
zf_3.0hpf_plate4_336	9649	8949	0.689785	17850	3.254525	93497	75.95	2.3341	45.6046	16409	1k_batch1	0.903780068728522	2.29934000425804	1k	yes	-3.4173436	9.575943	#a9c9ed	3.0 hpf
zf_3.0hpf_plate4_337	8029	7348	0.754705	12477	0.539833	86613	76.2	1.9552	54.0978	12160	1k_batch1	1.45188284518828	2.88313836700933	1k	yes	-2.829162	10.478339	#a9c9ed	3.0 hpf
zf_3.0hpf_plate4_338	17792	15742	0.770453	30373	2.012368	217095	77.16	4.0701	46.8394	29313	1k_batch1	1.59090909090909	1.9669827889006	1k	yes	-2.9273846	6.7204685	#a9c9ed	3.0 hpf
zf_3.0hpf_plate4_339	37073	29778	0.780803	62618	0.300708	478641	76.91	7.6433	47.7366	61668	1k_batch1	1.10995024875622	1.73197588927926	1k	yes	-1.9018877	4.7483006	#a9c9ed	3.0 hpf
zf_3.0hpf_plate4_340	8030	7442	0.775089	13645	2.073116	97526	77.69	1.9389	47.6185	13179	1k_batch1	1.49180327868852	1.52574698029243	1k	yes	-3.9645257	10.05776	#a9c9ed	3.0 hpf
zf_3.0hpf_plate4_341	43449	17850	0.748487	39375	2.013615	299511	71.8	5.3892	56.4358	37713	1k_batch1	3.6951871657754	3.27207862278003	1k	no			#a9c9ed	3.0 hpf
zf_3.0hpf_plate4_342	3685	3465	0.761282	7326	30.761746	46930	80.33	0.9625	43.4251	4981	1k_batch1	1.28571428571429	2.40104722863344	1k	yes	-2.4153106	13.934315	#a9c9ed	3.0 hpf
zf_3.0hpf_plate4_343	8402	7618	0.766661	12979	0.571831	98281	75.49	2.0533	55.9925	12693	1k_batch1	1.49726775956284	2.24922136686843	1k	yes	-2.260459	10.68612	#a9c9ed	3.0 hpf
zf_3.0hpf_plate4_344	9679	8835	0.765193	14982	1.534075	110566	76.17	2.3827	54.6463	14506	1k_batch1	1.59840425531915	3.07658443251664	1k	yes	-2.287548	9.938068	#a9c9ed	3.0 hpf
zf_3.0hpf_plate4_345	55336	43069	0.76513	93328	0.34869	655277	75.97	10.9725	47.8092	91452	1k_batch1	1.21420083184789	2.14660503753802	1k	yes	-1.6601188	1.3216561	#a9c9ed	3.0 hpf
zf_3.0hpf_plate4_346	11168	10136	0.757692	18088	3.268895	124108	76.65	2.6871	51.5978	17163	1k_batch1	1.61027837259101	2.40668422486604	1k	yes	-2.334601	9.444416	#a9c9ed	3.0 hpf
zf_3.0hpf_plate4_347	41001	32487	0.789536	68680	0.105899	550648	76.3	8.3863	48.8961	67917	1k_batch1	1.25137254901961	1.9927302249202	1k	yes	-3.162225	2.7692344	#a9c9ed	3.0 hpf
zf_3.0hpf_plate4_348	47785	37106	0.788511	82061	0.379226	662755	75.51	9.4711	48.2018	80910	1k_batch1	0.909215955983494	2.08778330325292	1k	yes	-2.3186479	2.0810483	#a9c9ed	3.0 hpf
zf_3.0hpf_plate4_349	4693	4398	0.750197	8090	2.3247	53411	75.91	1.1606	46.9994	7731	1k_batch1	1.59911894273128	1.7359689490837	1k	yes	-3.3901675	11.958467	#a9c9ed	3.0 hpf
zf_3.0hpf_plate4_350	52613	41633	0.782788	89036	1.711675	689804	76.74	10.6664	48.1355	86478	1k_batch1	1.21214574898785	1.75576635753627	1k	yes	-2.793754	2.276644	#a9c9ed	3.0 hpf
zf_3.0hpf_plate4_351	5075	2565	0.692221	4015	0.811943	25979	67.86	0.7744	66.4484	3787	1k_batch1	1.54	2.76541640178002	1k	no			#a9c9ed	3.0 hpf
zf_3.0hpf_plate4_352	16748	14633	0.769951	26734	0.763533	201931	74.6	3.8914	52.3818	26124	1k_batch1	2.01068090787717	2.47929410490987	1k	yes	-2.9724646	7.2584124	#a9c9ed	3.0 hpf
zf_3.0hpf_plate4_353	4114	3732	0.696879	6936	0.922147	37836	75.4	0.9882	50.0378	6554	1k_batch1	1.11363636363636	1.69617616426127	1k	yes	-3.396213	12.835202	#a9c9ed	3.0 hpf
zf_3.0hpf_plate4_354	54806	43615	0.68816	93149	0.136841	491962	76.0	11.3351	52.2573	88303	1k_batch1	0.947035118019574	2.31374259543274	1k	yes	-2.711119	1.1286088	#a9c9ed	3.0 hpf
zf_3.0hpf_plate4_355	65688	49743	0.775967	106677	0.098858	809738	75.96	12.8381	51.4054	105097	1k_batch1	1.20153601694915	2.42200133651965	1k	yes	-2.7929552	0.31435987	#a9c9ed	3.0 hpf
zf_3.0hpf_plate4_356	21537	17681	0.722502	34341	3.319177	219728	73.98	4.8246	55.3779	32099	1k_batch1	1.24315789473684	2.30029038319194	1k	yes	-3.795746	5.7752566	#a9c9ed	3.0 hpf
zf_3.0hpf_plate4_357	42162	33819	0.776401	63804	1.86362	496628	76.58	8.8815	55.6028	61769	1k_batch1	1.89724919093851	2.93736114631637	1k	yes	0.07341572	3.5449362	#a9c9ed	3.0 hpf
zf_3.0hpf_plate4_358	7556	6691	0.751942	13536	1.109434	90858	74.54	1.739	46.2943	13103	1k_batch1	1.51878354203936	1.99666999667	1k	yes	-2.449915	11.446856	#a9c9ed	3.0 hpf
zf_3.0hpf_plate4_359	44507	35411	0.769044	68083	2.391538	511552	75.89	9.2604	54.7607	65425	1k_batch1	1.82765273311897	2.93962447808602	1k	yes	-0.80730295	3.5263443	#a9c9ed	3.0 hpf
zf_3.0hpf_plate4_360	4551	4161	0.746438	7891	2.673242	51231	75.72	1.105	48.7672	7500	1k_batch1	1.79601990049751	3.56072498929642	1k	yes	-2.6328707	12.98042	#a9c9ed	3.0 hpf
zf_3.0hpf_plate4_361	107974	72429	0.776397	171838	0.206447	1304528	76.8	18.6481	51.9875	169185	1k_batch1	1.31755175517552	2.03746870413537	1k	yes	-3.0820963	-0.78187364	#a9c9ed	3.0 hpf
zf_3.0hpf_plate4_362	14541	12056	0.766407	24827	0.769735	177810	75.98	3.1327	47.4062	24236	1k_batch1	0.915915915915916	1.76395033537891	1k	yes	-3.5294392	6.532481	#a9c9ed	3.0 hpf
zf_3.0hpf_plate4_363	14192	12880	0.778684	22678	3.461521	171039	76.72	3.3993	52.1796	21614	1k_batch1	1.60522022838499	2.5124633820286	1k	yes	-1.7320944	8.095067	#a9c9ed	3.0 hpf
zf_3.0hpf_plate4_364	32182	26366	0.777882	51566	0.797799	405305	74.69	6.9136	51.8285	50484	1k_batch1	1.69041560644614	2.2329625681581	1k	yes	-2.9948845	3.887309	#a9c9ed	3.0 hpf
zf_3.0hpf_plate4_365	15301	13573	0.774847	24110	2.767846	191216	74.98	3.6079	53.8131	23115	1k_batch1	1.50350631136045	2.46903934054772	1k	yes	-2.5836477	7.5335107	#a9c9ed	3.0 hpf
zf_3.0hpf_plate4_366	46915	38206	0.749941	75325	0.183202	506547	76.01	9.8877	51.7282	73554	1k_batch1	1.4010101010101	2.58956114529113	1k	yes	-1.3005579	2.1511416	#a9c9ed	3.0 hpf
zf_3.0hpf_plate4_367	49020	38148	0.744389	81385	0.217796	538133	76.05	9.8563	49.8999	79259	1k_batch1	1.74037316395395	2.11470772218436	1k	yes	-2.7193525	2.7674081	#a9c9ed	3.0 hpf
zf_3.0hpf_plate4_368	38002	30421	0.671731	63928	0.373327	319173	74.96	8.0258	54.1999	59777	1k_batch1	1.22161315583399	2.43541768965498	1k	yes	-3.3552868	1.9802395	#a9c9ed	3.0 hpf
zf_3.0hpf_plate4_369	49454	37896	0.777569	83530	0.393046	629551	76.14	9.7866	48.5807	82109	1k_batch1	1.04566491823511	1.87369099073411	1k	yes	-2.7857473	1.3909255	#a9c9ed	3.0 hpf
zf_3.0hpf_plate4_370	27002	21992	0.68116	47287	0.322299	239172	76.79	5.715	49.709	44535	1k_batch1	0.984300341296928	2.08198581079937	1k	yes	-3.470464	4.6294	#a9c9ed	3.0 hpf
zf_3.0hpf_plate4_371	53423	41795	0.74192	86802	0.289437	572131	75.7	10.907	52.8808	84402	1k_batch1	1.21495327102804	2.60584061489039	1k	yes	-1.64463	1.4667995	#a9c9ed	3.0 hpf
zf_3.0hpf_plate4_372	31164	25315	0.762371	54226	0.236518	377786	78.1	6.467	46.4053	53147	1k_batch1	1.1551347414421	1.67701779985849	1k	yes	-2.2133477	4.507065	#a9c9ed	3.0 hpf
zf_3.0hpf_plate4_373	10698	9671	0.687004	15800	0.24016	87911	76.05	2.6095	60.6438	14954	1k_batch1	1.83842794759825	3.02523563393129	1k	yes	0.38137865	10.552465	#a9c9ed	3.0 hpf
zf_3.0hpf_plate4_374	2828	2669	0.715654	4012	1.917098	26433	73.36	0.7638	64.8964	3786	1k_batch1	1.32173913043478	4.08821947283486	1k	yes	-2.0996125	14.111488	#a9c9ed	3.0 hpf
zf_3.0hpf_plate4_375	31796	26042	0.695621	49389	0.186964	279710	75.33	6.849	56.0402	46980	1k_batch1	2.11827956989247	3.248001998002	1k	yes	0.17453207	4.8722234	#a9c9ed	3.0 hpf
zf_3.0hpf_plate4_376	31054	25421	0.726355	53629	0.719909	327018	75.77	6.5845	49.2281	51577	1k_batch1	1.06753246753247	1.84646813860297	1k	yes	-3.463402	4.2778544	#a9c9ed	3.0 hpf
zf_3.0hpf_plate4_377	11847	10245	0.648651	22375	0.333769	98339	75.81	2.6692	47.8402	20604	1k_batch1	0.885885885885886	2.11489191081028	1k	yes	-3.063318	7.678533	#a9c9ed	3.0 hpf
zf_3.0hpf_plate4_378	24327	20769	0.652899	44796	2.135969	202904	76.31	5.4257	48.8054	40594	1k_batch1	1.08178191489362	1.70933717445345	1k	yes	-3.0389185	4.899741	#a9c9ed	3.0 hpf
zf_3.0hpf_plate4_379	10777	9679	0.445591	24509	0.724433	55760	75.17	2.5669	53.2543	17541	1k_batch1	0.79126213592233	1.91881289442265	1k	yes	-2.597288	8.449707	#a9c9ed	3.0 hpf
zf_3.0hpf_plate4_380	5581	5193	0.651079	9978	3.12026	45448	74.83	1.3967	50.623	8942	1k_batch1	2.73550724637681	2.91473232649703	1k	yes	-2.59141	12.160156	#a9c9ed	3.0 hpf
zf_3.0hpf_plate4_381	16351	14447	0.721992	28565	0.550685	173374	74.9	3.8168	49.7391	27450	1k_batch1	1.38968481375358	2.38900884062174	1k	yes	-3.5047178	6.4670663	#a9c9ed	3.0 hpf
zf_3.0hpf_plate4_382	45881	36257	0.715967	80507	0.434284	469285	76.29	9.3793	48.681	77262	1k_batch1	0.849311052477279	1.96872434496197	1k	yes	-3.583565	1.7659111	#a9c9ed	3.0 hpf
zf_3.0hpf_plate4_383	6881	6470	0.441809	15824	2.434706	36667	73.33	1.7457	54.4356	11020	1k_batch1	1.03789473684211	1.84155467174335	1k	yes	-3.1054883	10.790691	#a9c9ed	3.0 hpf
zf_3.0hpf_plate4_384	70	38	0.2	245	0.0	197	71.57	0.0115	39.7727	88	1k_batch1	0.4	0.0	1k	no			#a9c9ed	3.0 hpf
zf_3.0hpf_plate5_001	749	387	0.123217	3280	1.183432	1360	74.01	0.1168	55.3994	668	1k_batch2	0.5	2.4975024975025	1k	no			#a9c9ed	3.0 hpf
zf_3.0hpf_plate5_002	5465	5239	0.51705	10822	0.183993	31930	74.18	1.4099	54.8011	8680	1k_batch2	0.791583166332665	2.56295428709222	1k	yes	-3.2767365	11.358816	#a9c9ed	3.0 hpf
zf_3.0hpf_plate5_003	5666	5484	0.333257	15366	0.990213	23458	75.14	1.4812	58.6298	8599	1k_batch2	0.526946107784431	2.95594816142761	1k	yes	-2.679552	11.87032	#a9c9ed	3.0 hpf
zf_3.0hpf_plate5_004	12673	11599	0.620232	21460	2.289997	87755	76.16	3.1173	56.0377	18902	1k_batch2	1.05650459921156	2.81966554155903	1k	yes	-2.3618255	8.072725	#a9c9ed	3.0 hpf
zf_3.0hpf_plate5_005	14180	12605	0.574847	31788	7.710826	110863	75.62	3.229	42.7086	25302	1k_batch2	1.1967032967033	2.08151636723065	1k	yes	-2.705027	7.4564166	#a9c9ed	3.0 hpf
zf_3.0hpf_plate5_006	13425	12163	0.656258	20876	1.640359	94518	78.31	3.2537	59.1896	19068	1k_batch2	0.967832167832168	3.02370043749354	1k	yes	1.4415069	8.539255	#a9c9ed	3.0 hpf
zf_3.0hpf_plate5_007	45986	37961	0.634764	84189	0.262679	362414	74.77	9.7664	50.1092	76698	1k_batch2	0.843551185656449	2.05358278085551	1k	yes	-2.3377044	1.4859357	#a9c9ed	3.0 hpf
zf_3.0hpf_plate5_008	40631	33030	0.608435	80913	1.825409	315871	75.45	8.4062	46.8789	70885	1k_batch2	0.760434935110488	1.78505224209063	1k	yes	-1.9373896	1.2537785	#a9c9ed	3.0 hpf
zf_3.0hpf_plate5_009	74296	52614	0.710871	138065	0.474737	807672	73.83	13.3377	47.7322	132075	1k_batch2	0.97608558842039	1.95712278036733	1k	yes	-2.1644244	-0.08488018	#a9c9ed	3.0 hpf
zf_3.0hpf_plate5_010	737	734	0.202776	3792	2.422407	2850	75.67	0.1981	49.6972	1289	1k_batch2	0.50561797752809	1.37196137196137	1k	yes	-0.5969425	15.971347	#a9c9ed	3.0 hpf
zf_3.0hpf_plate5_011	61360	45482	0.672239	113684	0.300573	560416	75.0	11.6603	48.0556	106475	1k_batch2	0.887878146816163	1.87042394834603	1k	yes	-3.704769	0.37128332	#a9c9ed	3.0 hpf
zf_3.0hpf_plate5_012	15543	13893	0.719718	23897	3.232656	140769	77.63	3.7232	57.0568	22331	1k_batch2	0.948482060717571	3.00273888790635	1k	yes	-0.32279542	8.101552	#a9c9ed	3.0 hpf
zf_3.0hpf_plate5_013	100025	70253	0.723916	183009	0.385132	1090182	74.89	17.6932	46.7862	176400	1k_batch2	0.857020822210358	1.59999363186614	1k	yes	-2.028897	-0.36067265	#a9c9ed	3.0 hpf
zf_3.0hpf_plate5_014	15276	11761	0.684061	35751	14.066148	182905	73.25	3.0883	39.0107	29074	1k_batch2	1.05511811023622	1.9003219003219	1k	yes	-3.3406472	7.0008144	#a9c9ed	3.0 hpf
zf_3.0hpf_plate5_015	41815	33318	0.71703	71792	0.959149	443560	73.2	8.6774	51.4106	68564	1k_batch2	0.893573113207547	2.08390184637216	1k	yes	-2.7539966	1.6491094	#a9c9ed	3.0 hpf
zf_3.0hpf_plate5_016	35247	28448	0.645263	65696	1.139573	309777	73.31	7.3891	50.55	59859	1k_batch2	0.758936484490399	1.97790014863186	1k	yes	-2.8662314	2.9270003	#a9c9ed	3.0 hpf
zf_3.0hpf_plate5_017	809	413	0.114736	3975	1.397713	1618	73.55	0.1247	51.3977	776	1k_batch2	0.366666666666667	1.67332667332667	1k	no			#a9c9ed	3.0 hpf
zf_3.0hpf_plate5_018	6997	6191	0.697628	12646	1.09353	70452	73.23	1.6491	49.7142	11939	1k_batch2	0.752631578947368	1.68467895740623	1k	yes	-3.7702122	10.251228	#a9c9ed	3.0 hpf
zf_3.0hpf_plate5_019	12712	11531	0.758979	18794	2.315618	131578	77.8	3.0554	57.5407	18013	1k_batch2	0.942008486562942	3.20969353227418	1k	yes	0.45825455	9.18132	#a9c9ed	3.0 hpf
zf_3.0hpf_plate5_020	62835	46095	0.74795	110099	0.546265	768085	73.85	11.8091	50.4222	107052	1k_batch2	0.803275414419812	1.74026716777646	1k	yes	-2.9264293	0.2856422	#a9c9ed	3.0 hpf
zf_3.0hpf_plate5_021	11773	10507	0.726821	20471	2.27949	119805	77.36	2.7236	48.6989	19377	1k_batch2	1.42345276872964	1.97934361358486	1k	yes	-2.4262261	9.137858	#a9c9ed	3.0 hpf
zf_3.0hpf_plate5_022	30639	23985	0.737093	54432	1.517554	359977	74.79	6.2315	49.1799	52176	1k_batch2	0.907742998352554	2.11938232416048	1k	yes	-3.1167889	3.921777	#a9c9ed	3.0 hpf
zf_3.0hpf_plate5_023	19630	16620	0.726246	30786	3.688181	196502	77.86	4.4194	56.4912	28725	1k_batch2	1.43206854345165	3.23728219832116	1k	yes	1.3140872	8.510303	#a9c9ed	3.0 hpf
zf_3.0hpf_plate5_024	7504	7003	0.715147	12264	2.259266	75052	74.03	1.8667	54.3874	11551	1k_batch2	1.1377358490566	2.68511975829049	1k	yes	-2.3327181	11.029578	#a9c9ed	3.0 hpf
zf_3.0hpf_plate5_025	56246	44111	0.643706	91754	1.259165	434485	74.91	11.5407	57.5828	83358	1k_batch2	1.0577648766328	2.76955420558554	1k	yes	-0.91617113	1.2105641	#a9c9ed	3.0 hpf
zf_3.0hpf_plate5_026	307703	163379	0.753856	582127	0.290555	4029074	75.53	40.2004	44.6954	568631	1k_batch2	0.948071830519695	1.70104358648511	1k	yes	-1.7851171	-2.316538	#a9c9ed	3.0 hpf
zf_3.0hpf_plate5_027	12877	11499	0.722194	20184	0.907134	128059	75.53	3.0617	56.1782	19335	1k_batch2	0.95128552097429	3.12426427076109	1k	yes	-0.46885508	9.549863	#a9c9ed	3.0 hpf
zf_3.0hpf_plate5_028	11849	10186	0.582387	23801	1.661114	94859	70.15	2.6952	50.944	20365	1k_batch2	0.738745980707395	2.20237777489686	1k	yes	-3.5912497	7.951672	#a9c9ed	3.0 hpf
zf_3.0hpf_plate5_029	21225	16565	0.743759	40298	0.910223	257899	75.65	4.2132	44.7738	38973	1k_batch2	0.803145020384391	1.55430776120431	1k	yes	-2.9942448	3.1983984	#a9c9ed	3.0 hpf
zf_3.0hpf_plate5_030	39227	29736	0.761694	71423	1.195923	504840	75.93	7.6122	47.2518	69316	1k_batch2	0.823774145616642	1.54719652207089	1k	yes	-2.9585657	2.5828528	#a9c9ed	3.0 hpf
zf_3.0hpf_plate5_031	46157	34415	0.756208	81954	0.298693	567049	74.88	8.8256	47.794	80110	1k_batch2	0.924224692802809	1.95004995004995	1k	yes	-3.137627	1.9872397	#a9c9ed	3.0 hpf
zf_3.0hpf_plate5_032	26458	20814	0.761517	49055	0.69946	364700	75.08	5.3732	47.8041	47843	1k_batch2	0.900970873786408	1.95978518126169	1k	yes	-3.2084384	4.550909	#a9c9ed	3.0 hpf
zf_3.0hpf_plate5_033	363	180	0.089636	2105	2.461538	762	71.0	0.0543	55.8462	317	1k_batch2	0.526315789473684	7.59240759240759	1k	no			#a9c9ed	3.0 hpf
zf_3.0hpf_plate5_034	9442	8631	0.701043	15231	2.691568	87499	74.58	2.3148	55.4106	14172	1k_batch2	1.11782945736434	2.41049273307338	1k	yes	-2.0582743	10.356764	#a9c9ed	3.0 hpf
zf_3.0hpf_plate5_035	52918	39054	0.744202	100435	0.883367	659282	75.49	9.892	45.7362	97168	1k_batch2	0.829488919041158	1.79341752887933	1k	yes	-2.5831742	2.4973035	#a9c9ed	3.0 hpf
zf_3.0hpf_plate5_036	2498	2417	0.653073	4576	1.578327	21459	76.01	0.6476	49.6584	4178	1k_batch2	0.924050632911392	2.2950022950023	1k	yes	-1.8407322	14.669184	#a9c9ed	3.0 hpf
zf_3.0hpf_plate5_037	83028	29677	0.748611	89570	0.805098	705027	65.26	8.96	47.4026	86862	1k_batch2	0.862641327880683	1.915811461266	1k	no			#a9c9ed	3.0 hpf
zf_3.0hpf_plate5_038	6034	5630	0.720939	8852	1.460963	55875	76.13	1.4993	60.2443	8431	1k_batch2	0.750778816199377	3.62235167429973	1k	yes	-0.228436	12.497863	#a9c9ed	3.0 hpf
zf_3.0hpf_plate5_039	21349	16811	0.76644	43167	1.250294	315571	76.85	4.3108	43.1093	41939	1k_batch2	0.536103542234332	1.73459980533936	1k	yes	-2.6088033	6.225017	#a9c9ed	3.0 hpf
zf_3.0hpf_plate5_040	40642	30862	0.759034	72377	0.699724	530531	74.47	7.9857	50.4125	70531	1k_batch2	0.854826546003017	2.09403352911326	1k	yes	-3.0044596	2.8519907	#a9c9ed	3.0 hpf
zf_3.0hpf_plate5_041	39347	30957	0.69141	72270	0.41754	399840	74.34	7.9144	47.7035	68449	1k_batch2	0.812720848056537	1.52614270261329	1k	yes	-1.9359007	3.8779101	#a9c9ed	3.0 hpf
zf_3.0hpf_plate5_042	72575	52369	0.779776	127290	1.424331	995437	75.73	13.3613	48.5661	123883	1k_batch2	0.975573373112064	2.15993482826401	1k	yes	-2.803481	0.25879177	#a9c9ed	3.0 hpf
zf_3.0hpf_plate5_043	41749	29703	0.756548	79698	0.396648	531874	77.65	7.5105	43.9217	77845	1k_batch2	0.874901652242329	1.63354028384703	1k	yes	-3.111813	2.960742	#a9c9ed	3.0 hpf
zf_3.0hpf_plate5_044	7817	7210	0.742414	11835	3.412733	76767	78.15	1.9413	57.146	11151	1k_batch2	0.909560723514212	2.81805151370369	1k	yes	-0.3311867	11.600215	#a9c9ed	3.0 hpf
zf_3.0hpf_plate5_045	31202	25884	0.76755	50592	2.938518	367162	76.53	6.7759	52.6362	48324	1k_batch2	1.13750641354541	2.64416434629201	1k	yes	-2.1354225	4.0801077	#a9c9ed	3.0 hpf
zf_3.0hpf_plate5_046	47355	37763	0.769063	70191	1.667559	513854	78.53	9.8503	56.9706	67931	1k_batch2	1.3523631258774	3.09806811264537	1k	yes	1.142595	3.1217995	#a9c9ed	3.0 hpf
zf_3.0hpf_plate5_047	13938	12454	0.729279	20065	1.320386	124546	78.44	3.3045	59.6897	19207	1k_batch2	1.02304737516005	3.01169418816478	1k	yes	0.87480736	9.570619	#a9c9ed	3.0 hpf
zf_3.0hpf_plate5_048	22089	17815	0.746238	40001	2.316	259981	76.14	4.6124	47.1363	38171	1k_batch2	1.0617816091954	2.23128826480782	1k	yes	-2.2385845	6.0477476	#a9c9ed	3.0 hpf
zf_3.0hpf_plate5_049	490	248	0.120983	2180	1.935484	1006	71.87	0.0749	52.6882	456	1k_batch2	0.205128205128205	2.46420246420246	1k	no			#a9c9ed	3.0 hpf
zf_3.0hpf_plate5_050	8741	8070	0.709405	13338	0.741608	78167	76.19	2.1771	58.3411	12715	1k_batch2	1.14125560538117	3.08763401546907	1k	yes	-1.998928	10.608004	#a9c9ed	3.0 hpf
zf_3.0hpf_plate5_051	34053	27980	0.730784	55032	0.604563	350951	75.28	7.3417	54.0906	53104	1k_batch2	1.08972267536705	2.77216517818022	1k	yes	-1.6495942	3.313468	#a9c9ed	3.0 hpf
zf_3.0hpf_plate5_052	24294	20759	0.754356	35214	1.846377	240431	78.89	5.4879	58.7783	33863	1k_batch2	1.12301886792453	3.2243618450515	1k	yes	1.6182344	6.5778	#a9c9ed	3.0 hpf
zf_3.0hpf_plate5_053	8761	8108	0.73621	14461	1.812496	90456	76.72	2.1101	51.0911	13814	1k_batch2	0.997920997920998	2.19288907813498	1k	yes	-2.6990814	9.868833	#a9c9ed	3.0 hpf
zf_3.0hpf_plate5_054	68003	48964	0.760605	118429	0.507326	834368	75.42	12.4972	48.2252	115706	1k_batch2	0.835992163448083	1.82438043883827	1k	yes	-2.8932283	0.61462307	#a9c9ed	3.0 hpf
zf_3.0hpf_plate5_055	20885	18266	0.760358	31931	1.183413	218113	78.39	4.8234	55.5981	30979	1k_batch2	1.06547085201794	2.98720147776752	1k	yes	-0.85321075	6.499498	#a9c9ed	3.0 hpf
zf_3.0hpf_plate5_056	69156	52321	0.755319	105953	0.977277	722136	77.81	13.4555	55.7958	102845	1k_batch2	0.96185390043868	3.15932750073951	1k	yes	0.9881356	1.3854307	#a9c9ed	3.0 hpf
zf_3.0hpf_plate5_057	27353	22618	0.742261	48119	0.901631	303932	76.27	5.8409	47.228	46492	1k_batch2	1.16831683168317	1.8069203523749	1k	yes	-3.6199405	3.364151	#a9c9ed	3.0 hpf
zf_3.0hpf_plate5_058	15503	13879	0.691793	23209	2.573513	124682	78.4	3.6885	59.4015	21503	1k_batch2	0.947589098532495	3.54318578617644	1k	yes	1.6047491	8.955378	#a9c9ed	3.0 hpf
zf_3.0hpf_plate5_059	45239	36408	0.725224	68763	1.251258	420222	77.13	9.5294	56.8083	65740	1k_batch2	1.25927734375	3.05876555876556	1k	yes	0.022857212	2.2600417	#a9c9ed	3.0 hpf
zf_3.0hpf_plate5_060	65588	46787	0.742622	120049	0.378403	798693	74.61	11.9103	47.0313	116628	1k_batch2	0.962843020282938	1.99911045958203	1k	yes	-2.6795151	0.95166564	#a9c9ed	3.0 hpf
zf_3.0hpf_plate5_061	14769	13291	0.708663	24025	3.546345	138239	76.15	3.5566	54.2769	22248	1k_batch2	1.13604766633565	2.56374060721887	1k	yes	-2.624217	8.026689	#a9c9ed	3.0 hpf
zf_3.0hpf_plate5_062	11017	10200	0.636491	17352	2.185001	77101	77.13	2.7441	60.0088	15534	1k_batch2	0.836363636363636	3.15817515817516	1k	yes	0.5269555	9.659419	#a9c9ed	3.0 hpf
zf_3.0hpf_plate5_063	25777	22937	0.468383	52695	2.415066	130072	76.59	6.0939	57.6651	38346	1k_batch2	0.712511499540018	2.95080641901451	1k	yes	-0.088547215	4.260502	#a9c9ed	3.0 hpf
zf_3.0hpf_plate5_064	12819	11957	0.612968	22430	1.124826	91021	75.62	3.1864	54.8402	19866	1k_batch2	0.733401430030644	2.31965836361441	1k	yes	-2.69159	7.7603264	#a9c9ed	3.0 hpf
zf_3.0hpf_plate5_065	19996	16412	0.486051	43992	0.300903	116440	75.44	4.3117	53.3099	33796	1k_batch2	0.494508301404853	1.91221821656604	1k	yes	-3.4140131	4.716814	#a9c9ed	3.0 hpf
zf_3.0hpf_plate5_066	36022	27066	0.734196	66719	0.4718	416554	75.39	6.9972	46.9079	64552	1k_batch2	0.836034912718205	1.57141559738962	1k	yes	-3.0283465	2.306917	#a9c9ed	3.0 hpf
zf_3.0hpf_plate5_067	46085	35038	0.776725	86345	3.332198	653541	76.71	8.8407	44.8127	82331	1k_batch2	0.93893326462252	1.60923821940771	1k	yes	-2.2032382	2.438899	#a9c9ed	3.0 hpf
zf_3.0hpf_plate5_068	17805	7554	0.719075	16138	3.859987	97223	76.71	2.2807	57.1676	14969	1k_batch2	3.20833333333333	3.45781877696772	1k	no			#a9c9ed	3.0 hpf
zf_3.0hpf_plate5_069	12518	10522	0.738753	23801	0.716104	162658	74.12	2.7595	48.5829	23015	1k_batch2	1.02523659305994	1.94313458562163	1k	yes	-2.8705435	8.563806	#a9c9ed	3.0 hpf
zf_3.0hpf_plate5_070	47191	35722	0.763605	85080	0.519033	623972	76.28	9.0895	47.0209	83183	1k_batch2	0.930527722110888	2.45195117993552	1k	yes	-2.7068992	2.674746	#a9c9ed	3.0 hpf
zf_3.0hpf_plate5_071	47067	37805	0.735766	74191	3.626512	462445	78.45	9.8437	54.7684	69546	1k_batch2	1.4800625488663	3.17572472104419	1k	yes	1.1925284	3.1482184	#a9c9ed	3.0 hpf
zf_3.0hpf_plate5_072	6765	6188	0.739582	11665	0.932524	77938	74.07	1.6418	51.258	11261	1k_batch2	0.668508287292818	1.78938708350473	1k	yes	-3.62251	10.632213	#a9c9ed	3.0 hpf
zf_3.0hpf_plate5_073	48894	36938	0.734773	89422	0.516424	582740	74.04	9.4497	47.8946	86495	1k_batch2	0.85084820445032	1.65914085914086	1k	yes	-2.7574084	1.8806056	#a9c9ed	3.0 hpf
zf_3.0hpf_plate5_074	49859	36993	0.765712	92799	0.559859	674586	74.41	9.4355	46.3368	90762	1k_batch2	0.781932977173385	1.93383539537386	1k	yes	-2.8148358	1.5880402	#a9c9ed	3.0 hpf
zf_3.0hpf_plate5_075	139747	90064	0.7682	250955	0.178934	1862399	74.66	22.6434	47.4447	246577	1k_batch2	0.841312056737589	1.48999326032819	1k	yes	-2.2121127	-1.7115417	#a9c9ed	3.0 hpf
zf_3.0hpf_plate5_076	39007	32304	0.754104	58847	0.563757	401952	76.93	8.4576	56.3158	57324	1k_batch2	1.31130614352091	3.1399494814129	1k	yes	-0.2950709	3.5789344	#a9c9ed	3.0 hpf
zf_3.0hpf_plate5_077	123454	81293	0.760863	223780	0.278981	1619634	75.23	20.3817	47.0814	219115	1k_batch2	1.06396726254577	2.15444667691859	1k	yes	-1.9104947	-1.2236844	#a9c9ed	3.0 hpf
zf_3.0hpf_plate5_078	7668	3570	0.675815	7812	1.168637	44709	67.55	1.0778	52.0927	7273	1k_batch2	0.706744868035191	2.14331123422034	1k	no			#a9c9ed	3.0 hpf
zf_3.0hpf_plate5_079	25472	22100	0.728185	43679	3.143674	260692	78.23	5.7295	49.3517	41008	1k_batch2	0.895268474215843	2.74930117201411	1k	yes	-0.40007022	3.774724	#a9c9ed	3.0 hpf
zf_3.0hpf_plate5_080	2955	1473	0.253069	6810	7.547803	8592	59.97	0.4447	49.5639	2756	1k_batch2	0.475675675675676	3.56786071071785	1k	no			#a9c9ed	3.0 hpf
zf_3.0hpf_plate5_081	699	696	0.081665	8083	0.87184	2386	71.96	0.1908	54.0976	1137	1k_batch2	0.365853658536585	3.42514628228914	1k	yes	-0.39369547	15.894297	#a9c9ed	3.0 hpf
zf_3.0hpf_plate5_082	10260	9121	0.668227	16634	6.407543	82678	78.24	2.4609	57.3312	14592	1k_batch2	1.01441441441441	3.1664242190558	1k	yes	0.1810601	11.04153	#a9c9ed	3.0 hpf
zf_3.0hpf_plate5_083	60739	43834	0.749803	113667	1.097182	805729	73.84	11.1292	47.8142	109974	1k_batch2	0.864757358790772	1.70155577321701	1k	yes	-2.9119618	1.6962235	#a9c9ed	3.0 hpf
zf_3.0hpf_plate5_084	14584	11868	0.715268	28013	1.255928	175083	72.81	3.1037	47.34	26653	1k_batch2	0.898903775883069	2.72063266075242	1k	yes	-2.6322153	8.52909	#a9c9ed	3.0 hpf
zf_3.0hpf_plate5_085	55433	40714	0.748827	98794	0.542432	663762	77.28	10.327	47.161	96078	1k_batch2	0.862774155305276	2.1938904469025	1k	yes	-2.088917	1.6758229	#a9c9ed	3.0 hpf
zf_3.0hpf_plate5_086	21790	16944	0.757951	38711	0.352836	280035	76.12	4.382	49.788	37844	1k_batch2	0.720161834120027	1.66133866133866	1k	yes	-3.7698786	5.2806177	#a9c9ed	3.0 hpf
zf_3.0hpf_plate5_087	8711	8011	0.720529	13480	2.379673	80511	77.85	2.1647	58.2252	12717	1k_batch2	0.662162162162162	2.88451044753566	1k	yes	-0.91327757	10.854811	#a9c9ed	3.0 hpf
zf_3.0hpf_plate5_088	43492	35060	0.748779	76465	0.829298	507848	75.91	8.9542	47.6887	74142	1k_batch2	1.093808630394	1.69749213509343	1k	yes	-1.918348	3.2218592	#a9c9ed	3.0 hpf
zf_3.0hpf_plate5_089	19010	16846	0.740674	28533	1.513681	182174	78.62	4.4668	58.194	27392	1k_batch2	0.852118305355715	3.02285949344773	1k	yes	0.22794747	7.4978814	#a9c9ed	3.0 hpf
zf_3.0hpf_plate5_090	24062	18640	0.768517	43731	0.325165	308975	76.59	4.8343	47.1223	42915	1k_batch2	0.860385144429161	2.19510219510219	1k	yes	-3.112255	4.3174787	#a9c9ed	3.0 hpf
zf_3.0hpf_plate5_091	29621	25013	0.711723	44796	2.247295	261371	77.59	6.6114	58.0176	42106	1k_batch2	1.29694323144105	3.3970658970659	1k	yes	1.4089752	5.5248795	#a9c9ed	3.0 hpf
zf_3.0hpf_plate5_092	15508	13875	0.703389	25672	2.779134	140878	76.82	3.6743	52.9826	23893	1k_batch2	0.967704728950404	2.33863053246313	1k	yes	-2.0121264	7.807672	#a9c9ed	3.0 hpf
zf_3.0hpf_plate5_093	25400	20374	0.747623	44750	0.635617	309561	74.06	5.3065	50.1258	43459	1k_batch2	0.770241850683491	1.95567144719687	1k	yes	-3.3991394	3.8391042	#a9c9ed	3.0 hpf
zf_3.0hpf_plate5_094	37864	28776	0.752094	69027	0.555029	486013	75.37	7.3175	47.0339	67189	1k_batch2	0.829591836734694	1.7511899864841	1k	yes	-2.5848837	3.7516167	#a9c9ed	3.0 hpf
zf_3.0hpf_plate5_095	8271	7610	0.72504	13354	3.750967	83021	77.49	2.0388	54.4509	12445	1k_batch2	0.655063291139241	2.69272012391278	1k	yes	-0.7230602	11.498658	#a9c9ed	3.0 hpf
zf_3.0hpf_plate5_096	63736	49655	0.725715	98998	0.254509	614663	75.99	12.7378	55.196	95627	1k_batch2	1.49453551912568	2.90256302402051	1k	yes	0.49773103	1.8835019	#a9c9ed	3.0 hpf
zf_3.0hpf_plate5_097	10670	9875	0.654681	19225	0.925199	85455	76.81	2.6031	50.8439	17669	1k_batch2	0.864653243847875	2.82249396173447	1k	yes	-2.1125073	9.088056	#a9c9ed	3.0 hpf
zf_3.0hpf_plate5_098	26296	20547	0.755624	48435	1.143519	349023	74.11	5.3207	47.555	46942	1k_batch2	0.796438883541867	1.90203497290111	1k	yes	-3.0802886	4.902419	#a9c9ed	3.0 hpf
zf_3.0hpf_plate5_099	37852	30606	0.751494	57811	1.686078	391068	78.57	8.0195	55.7192	55627	1k_batch2	1.14745011086475	3.02537219372919	1k	yes	0.36669663	3.6502063	#a9c9ed	3.0 hpf
zf_3.0hpf_plate5_100	659	654	0.070707	9423	1.505017	2356	73.2	0.1775	48.7876	1178	1k_batch2	0.390804597701149	1.73672481364789	1k	yes	-0.4107907	15.92096	#a9c9ed	3.0 hpf
zf_3.0hpf_plate5_101	21776	17854	0.745218	39055	2.063613	274338	73.6	4.6166	47.9338	37350	1k_batch2	0.947368421052632	2.20820072121187	1k	yes	-2.4815025	5.8961186	#a9c9ed	3.0 hpf
zf_3.0hpf_plate5_102	48160	35705	0.76873	83579	1.09631	621365	76.2	9.2471	49.5327	81374	1k_batch2	0.794147669275264	2.25494063132439	1k	yes	-3.0244353	2.0676985	#a9c9ed	3.0 hpf
zf_3.0hpf_plate5_103	46749	37006	0.766272	73258	0.371959	512059	78.01	9.6634	53.7904	71783	1k_batch2	1.06241956241956	2.63244344188695	1k	yes	-1.1758505	1.4732805	#a9c9ed	3.0 hpf
zf_3.0hpf_plate5_104	2785	2687	0.674665	4954	2.444254	24797	75.31	0.7056	49.5497	4550	1k_batch2	0.847926267281106	1.76580176580177	1k	yes	-2.465505	14.4833765	#a9c9ed	3.0 hpf
zf_3.0hpf_plate5_105	29867	23852	0.711418	43866	1.674017	266426	78.41	6.3587	61.8663	41468	1k_batch2	1.29416282642089	3.61249958447857	1k	yes	2.9316728	7.1634483	#a9c9ed	3.0 hpf
zf_3.0hpf_plate5_106	26525	22300	0.705736	45723	1.651837	265053	74.52	5.8487	51.8891	43106	1k_batch2	1.4702823179792	2.72578298894088	1k	yes	-1.2375256	5.7372484	#a9c9ed	3.0 hpf
zf_3.0hpf_plate5_107	5746	5418	0.731544	9473	3.923913	58708	75.98	1.4401	52.4728	8839	1k_batch2	0.806451612903226	2.43000243000243	1k	yes	-2.113162	12.19454	#a9c9ed	3.0 hpf
zf_3.0hpf_plate5_108	15792	13975	0.715767	26672	1.781685	156258	76.59	3.7078	52.515	25248	1k_batch2	0.969158878504673	2.4017649017649	1k	yes	-2.7828608	7.52458	#a9c9ed	3.0 hpf
zf_3.0hpf_plate5_109	62274	48943	0.730723	100176	1.707345	604471	77.86	12.5153	51.8071	95567	1k_batch2	1.21401459854015	2.98496957587867	1k	yes	0.26626065	1.3329247	#a9c9ed	3.0 hpf
zf_3.0hpf_plate5_110	15721	13945	0.627885	24273	0.76225	109356	76.73	3.7332	62.5726	21872	1k_batch2	1.10111111111111	3.18021601040469	1k	yes	2.0691297	9.03637	#a9c9ed	3.0 hpf
zf_3.0hpf_plate5_111	40101	31056	0.709907	70171	0.471887	406660	74.93	8.1086	50.2968	67071	1k_batch2	0.857142857142857	2.59484105637952	1k	yes	-3.511678	1.8595989	#a9c9ed	3.0 hpf
zf_3.0hpf_plate5_112	20697	17899	0.730769	31302	1.277324	208608	75.33	4.7522	58.4705	29988	1k_batch2	1.11317567567568	2.78237387612388	1k	yes	-1.1451521	6.648281	#a9c9ed	3.0 hpf
zf_3.0hpf_plate5_113	1000	994	0.362045	3045	8.284024	5067	74.15	0.2654	46.7187	1705	1k_batch2	0.766233766233766	2.42614528328814	1k	yes	-0.7492597	15.792425	#a9c9ed	3.0 hpf
zf_3.0hpf_plate5_114	36481	30380	0.736324	58222	0.785678	373515	75.8	7.957	53.7686	56194	1k_batch2	1.13990103463788	2.7411364146058	1k	yes	-2.335032	2.6942527	#a9c9ed	3.0 hpf
zf_3.0hpf_plate5_115	46046	34838	0.762347	82717	0.311281	613853	73.86	8.928	49.0705	81024	1k_batch2	0.767425968109339	1.76476909544639	1k	yes	-2.864258	2.1518939	#a9c9ed	3.0 hpf
zf_3.0hpf_plate5_116	23089	20204	0.746051	37980	2.441917	247481	77.24	5.2989	52.4783	36196	1k_batch2	1.01638269986894	2.47675821446313	1k	yes	-1.558751	6.200526	#a9c9ed	3.0 hpf
zf_3.0hpf_plate5_117	8495	7078	0.720478	17708	15.839617	109862	75.93	1.8489	41.9195	14399	1k_batch2	0.726790450928382	2.63070263070263	1k	yes	-1.7330955	11.132311	#a9c9ed	3.0 hpf
zf_3.0hpf_plate5_118	15010	12557	0.768653	26835	0.836646	207048	75.02	3.2616	48.5633	26194	1k_batch2	0.768153980752406	1.64588774454245	1k	yes	-2.3917882	7.668862	#a9c9ed	3.0 hpf
zf_3.0hpf_plate5_119	20871	17386	0.72286	39307	0.620693	242054	73.95	4.4551	46.6177	37786	1k_batch2	0.843400447427293	1.9143160504417	1k	yes	-3.3920717	5.055586	#a9c9ed	3.0 hpf
zf_3.0hpf_plate5_120	35690	29782	0.750422	54388	2.178285	363761	77.89	7.7586	55.3593	52048	1k_batch2	1.12020997375328	3.20510785058462	1k	yes	-0.06996892	3.77804	#a9c9ed	3.0 hpf
zf_3.0hpf_plate5_121	7616	6982	0.654575	13429	1.540313	60710	77.71	1.8589	51.8452	12273	1k_batch2	1.11274934952298	2.81718281718282	1k	yes	-3.4648707	10.198855	#a9c9ed	3.0 hpf
zf_3.0hpf_plate5_122	16895	14996	0.73868	25138	2.124009	160750	78.39	3.9575	57.5361	23962	1k_batch2	1.06340956340956	3.04341327963375	1k	yes	1.0581609	8.170671	#a9c9ed	3.0 hpf
zf_3.0hpf_plate5_123	9602	8349	0.723544	17119	0.700483	101314	75.83	2.185	47.1135	16444	1k_batch2	0.980704697986577	1.63421484176201	1k	yes	-3.434019	9.560232	#a9c9ed	3.0 hpf
zf_3.0hpf_plate5_124	105952	68830	0.756337	187596	0.442074	1344499	75.07	17.4734	47.9596	183093	1k_batch2	0.878266331658291	1.78032751562163	1k	yes	-2.1040926	-1.0184957	#a9c9ed	3.0 hpf
zf_3.0hpf_plate5_125	15277	12234	0.737966	27642	1.385638	178227	76.31	3.1674	46.9557	26546	1k_batch2	0.937721518987342	1.54564536587009	1k	yes	-2.9892128	7.9103775	#a9c9ed	3.0 hpf
zf_3.0hpf_plate5_126	41577	33441	0.690194	67789	0.636547	375882	75.76	8.7399	54.5777	64000	1k_batch2	1.03769676884838	2.61794280485869	1k	yes	-1.8927785	3.3152893	#a9c9ed	3.0 hpf
zf_3.0hpf_plate5_127	10820	10072	0.694226	18303	1.830493	96087	76.34	2.6656	52.4961	17108	1k_batch2	0.771867612293144	2.36453201970443	1k	yes	-2.621224	8.629785	#a9c9ed	3.0 hpf
zf_3.0hpf_plate5_128	9971	9540	0.430775	23695	1.870512	50886	74.79	2.5442	52.8691	16263	1k_batch2	0.580246913580247	2.36778147225908	1k	yes	-3.3277552	9.044131	#a9c9ed	3.0 hpf
zf_3.0hpf_plate5_129	15003	12243	0.583204	30281	2.87838	108759	76.2	3.1535	47.1311	25610	1k_batch2	0.748308525033829	1.93880193880194	1k	yes	-3.4455936	7.3027678	#a9c9ed	3.0 hpf
zf_3.0hpf_plate5_130	33471	25697	0.758463	62813	1.25726	444340	74.76	6.6117	47.0045	60867	1k_batch2	0.753560126582278	1.95771530921395	1k	yes	-3.281112	3.353121	#a9c9ed	3.0 hpf
zf_3.0hpf_plate5_131	17097	14877	0.768511	24273	0.355723	181412	77.26	3.9956	61.651	23810	1k_batch2	0.868625756266206	3.02219519610824	1k	yes	-0.11362841	7.8982573	#a9c9ed	3.0 hpf
zf_3.0hpf_plate5_132	39787	31197	0.734033	74641	0.887627	470201	74.72	7.9307	46.2462	71909	1k_batch2	0.89553264604811	1.62454033421775	1k	yes	-3.0971563	2.9315717	#a9c9ed	3.0 hpf
zf_3.0hpf_plate5_133	42916	17150	0.750525	49875	0.696621	378774	65.13	5.1779	43.9568	48467	1k_batch2	0.757745266781411	1.6764330197166	1k	no			#a9c9ed	3.0 hpf
zf_3.0hpf_plate5_134	101125	65706	0.777944	198283	2.099674	1545864	73.45	16.3977	42.5111	191588	1k_batch2	0.842385516506922	1.70198465129341	1k	yes	-1.7447641	-0.74607134	#a9c9ed	3.0 hpf
zf_3.0hpf_plate5_135	8712	7627	0.701066	12749	2.755228	75280	80.89	2.0708	61.189	11859	1k_batch2	0.909657320872274	3.48410713374217	1k	yes	1.2075958	11.664756	#a9c9ed	3.0 hpf
zf_3.0hpf_plate5_136	156574	99950	0.752601	290395	0.399858	1933113	77.39	24.8483	44.3202	283214	1k_batch2	0.921055291620338	1.88167754461214	1k	yes	-1.6696554	-2.077398	#a9c9ed	3.0 hpf
zf_3.0hpf_plate5_137	85626	54986	0.754051	166084	0.846895	1164480	74.38	13.8658	45.7268	161334	1k_batch2	0.836344863190501	1.55511155511155	1k	yes	-2.2126477	-0.49702775	#a9c9ed	3.0 hpf
zf_3.0hpf_plate5_138	92623	66298	0.748532	154263	1.141842	1033621	76.48	16.9348	51.1518	149087	1k_batch2	0.999011206328279	2.61340022839171	1k	yes	-1.1644893	-0.0062593156	#a9c9ed	3.0 hpf
zf_3.0hpf_plate5_139	7091	6571	0.652421	12323	1.9704	56448	75.38	1.7647	53.7087	11194	1k_batch2	0.763157894736842	2.18981018981019	1k	yes	-3.0410638	10.887385	#a9c9ed	3.0 hpf
zf_3.0hpf_plate5_140	10048	9063	0.688832	18016	2.314707	95536	73.98	2.3987	50.5816	16712	1k_batch2	1.12676056338028	2.58706810430948	1k	yes	-2.4333334	9.487043	#a9c9ed	3.0 hpf
zf_3.0hpf_plate5_141	48151	36981	0.750209	79552	0.708108	534484	76.35	9.6175	51.9071	77262	1k_batch2	0.942023633677991	2.70223603556937	1k	yes	-2.034275	1.3758664	#a9c9ed	3.0 hpf
zf_3.0hpf_plate5_142	14173	12626	0.679839	21052	1.629615	114163	76.81	3.4026	62.3856	19558	1k_batch2	0.975852272727273	3.30750330750331	1k	yes	1.528149	9.522197	#a9c9ed	3.0 hpf
zf_3.0hpf_plate5_143	100604	67662	0.74899	181129	0.320638	1243604	74.36	17.1902	47.8402	176579	1k_batch2	0.869510086455331	1.67598069505426	1k	yes	-2.3021805	-1.2702849	#a9c9ed	3.0 hpf
zf_3.0hpf_plate5_144	11222	10294	0.560955	19327	2.456119	67554	75.92	2.796	60.9703	16005	1k_batch2	0.709016393442623	3.07821211047017	1k	yes	-0.440495	9.469394	#a9c9ed	3.0 hpf
zf_3.0hpf_plate5_145	20804	16999	0.626871	40572	0.667952	178684	72.98	4.3856	49.8995	36583	1k_batch2	0.664158043273753	1.854230425659	1k	yes	-3.2012877	4.9351983	#a9c9ed	3.0 hpf
zf_3.0hpf_plate5_146	5487	5203	0.70788	9411	1.993355	51087	76.83	1.3746	50.3212	8850	1k_batch2	0.86217008797654	2.44927486306797	1k	yes	-3.7532327	11.285306	#a9c9ed	3.0 hpf
zf_3.0hpf_plate5_147	5214	4858	0.72573	8428	1.592747	50569	77.44	1.2979	54.3249	8032	1k_batch2	1.02046783625731	2.5943287481749	1k	yes	-2.2912905	12.768115	#a9c9ed	3.0 hpf
zf_3.0hpf_plate5_148	59387	44676	0.748538	107565	1.101868	738223	75.22	11.3919	48.1247	104026	1k_batch2	0.840724402136058	1.94208307415855	1k	yes	-2.596442	0.7941603	#a9c9ed	3.0 hpf
zf_3.0hpf_plate5_149	10844	10005	0.726094	18121	0.88304	108499	77.12	2.6007	50.9115	17398	1k_batch2	0.919831223628692	2.03217834796782	1k	yes	-2.4786186	8.739907	#a9c9ed	3.0 hpf
zf_3.0hpf_plate5_150	53737	38965	0.757894	97267	0.410772	681256	75.23	9.9182	47.4091	95038	1k_batch2	0.823498964803313	1.9420726603047	1k	yes	-3.2069108	1.4876126	#a9c9ed	3.0 hpf
zf_3.0hpf_plate5_151	39976	29404	0.751637	74615	0.888481	525316	77.0	7.4446	45.2455	72397	1k_batch2	0.814564158094207	1.69813151073798	1k	yes	-2.347212	5.043243	#a9c9ed	3.0 hpf
zf_3.0hpf_plate5_152	7987	6799	0.716133	15927	0.821114	91325	77.39	1.7339	42.724	15219	1k_batch2	0.852994555353902	1.56066156066156	1k	yes	-3.527627	9.494958	#a9c9ed	3.0 hpf
zf_3.0hpf_plate5_153	267715	148977	0.755901	487739	0.325639	3509682	74.67	36.9868	47.8922	476580	1k_batch2	0.797155225726654	1.8651461623998	1k	yes	-1.7687473	-2.2503972	#a9c9ed	3.0 hpf
zf_3.0hpf_plate5_154	13966	11789	0.711827	22531	5.722197	138950	76.88	3.1414	55.6876	20430	1k_batch2	1.47051282051282	3.06583049057965	1k	yes	1.5577244	9.068453	#a9c9ed	3.0 hpf
zf_3.0hpf_plate5_155	16149	13848	0.668795	30101	2.417411	146559	75.46	3.6191	49.183	27530	1k_batch2	0.713363460296966	2.10528387868289	1k	yes	-3.0527763	7.115181	#a9c9ed	3.0 hpf
zf_3.0hpf_plate5_156	1652	1644	0.143468	11424	0.85531	5670	75.12	0.4432	51.4968	2782	1k_batch2	0.438502673796791	2.42914979757085	1k	yes	-1.4793043	15.435243	#a9c9ed	3.0 hpf
zf_3.0hpf_plate5_157	6236	3077	0.161415	22115	1.466711	16096	60.39	0.929	51.3596	5979	1k_batch2	0.5	2.46420246420246	1k	no			#a9c9ed	3.0 hpf
zf_3.0hpf_plate5_158	25185	21526	0.663877	39106	1.131135	196003	76.69	5.6956	58.652	36099	1k_batch2	1.26563916591115	3.16013773460582	1k	yes	0.86764085	5.925506	#a9c9ed	3.0 hpf
zf_3.0hpf_plate5_159	14843	13046	0.430072	35075	0.842388	82891	71.6	3.476	55.4715	24366	1k_batch2	0.596108490566038	2.16838376347579	1k	yes	-3.3944325	6.698063	#a9c9ed	3.0 hpf
zf_3.0hpf_plate5_160	34421	13905	0.425931	47857	0.707107	114120	69.41	4.1981	51.7843	32999	1k_batch2	0.670025188916877	2.02297702297702	1k	no			#a9c9ed	3.0 hpf
zf_3.0hpf_plate5_161	47490	35929	0.695323	83195	0.7365	481373	73.19	9.3881	52.8817	78710	1k_batch2	0.840341803463009	2.6844299076604	1k	yes	-2.7495909	2.5571358	#a9c9ed	3.0 hpf
zf_3.0hpf_plate5_162	42294	34879	0.727776	70252	0.788488	428590	75.92	8.9412	51.3384	67568	1k_batch2	1.02812374447569	2.41021306110063	1k	yes	-2.097852	1.996221	#a9c9ed	3.0 hpf
zf_3.0hpf_plate5_163	2915	2685	0.67964	5421	2.851562	27552	76.43	0.6992	46.5527	4974	1k_batch2	0.685920577617328	1.63645877931592	1k	yes	-2.596849	14.189217	#a9c9ed	3.0 hpf
zf_3.0hpf_plate5_164	18726	15320	0.783819	31689	2.052936	265008	75.22	3.975	51.0009	30678	1k_batch2	1.03328402366864	2.41413758655138	1k	yes	-2.355501	7.900609	#a9c9ed	3.0 hpf
zf_3.0hpf_plate5_165	55630	39800	0.771025	98080	1.804068	727906	75.66	10.2464	48.7988	94872	1k_batch2	0.826756496631376	2.14499504440333	1k	yes	-3.395448	0.67048	#a9c9ed	3.0 hpf
zf_3.0hpf_plate5_166	6702	5762	0.748421	11936	0.899666	78862	74.99	1.534	48.6548	11566	1k_batch2	0.654716981132075	1.98398093134935	1k	yes	-3.8407845	10.812911	#a9c9ed	3.0 hpf
zf_3.0hpf_plate5_167	10088	4410	0.717641	10236	2.998683	68701	68.69	1.3314	51.0992	9575	1k_batch2	1.36871508379888	2.76612276612274	1k	no			#a9c9ed	3.0 hpf
zf_3.0hpf_plate5_168	34672	27762	0.690995	57859	1.462111	332121	73.84	7.2958	54.3691	54185	1k_batch2	2.82869955156951	2.96700384163941	1k	yes	-0.47561815	4.7104278	#a9c9ed	3.0 hpf
zf_3.0hpf_plate5_169	80658	59112	0.750739	146406	0.744091	1012772	74.29	14.9992	47.4198	142196	1k_batch2	0.892234548335975	1.86018063569084	1k	yes	-2.3232195	-0.48527655	#a9c9ed	3.0 hpf
zf_3.0hpf_plate5_170	108769	72167	0.744353	198384	0.357331	1351803	73.89	18.1968	47.9818	192966	1k_batch2	0.760363500560189	1.54345168922428	1k	yes	-2.343869	-1.0752132	#a9c9ed	3.0 hpf
zf_3.0hpf_plate5_171	27142	22191	0.520509	54635	0.971138	171745	73.35	5.8985	54.6282	43746	1k_batch2	0.637931034482759	2.12351750813289	1k	yes	-3.4538836	2.6560087	#a9c9ed	3.0 hpf
zf_3.0hpf_plate5_172	3262	3122	0.642275	5644	1.119259	25844	76.77	0.8499	54.7183	5124	1k_batch2	0.538461538461538	2.16055131309369	1k	yes	-1.936032	13.897118	#a9c9ed	3.0 hpf
zf_3.0hpf_plate5_173	35468	29630	0.703411	64133	2.027654	347256	76.56	7.5902	47.1035	60156	1k_batch2	1.13354281225452	1.87139962840897	1k	yes	-1.942223	3.608925	#a9c9ed	3.0 hpf
zf_3.0hpf_plate5_174	132598	89541	0.746253	222984	1.037066	1545347	74.48	22.852	51.8868	215567	1k_batch2	0.897076161282716	2.33691542102757	1k	yes	-1.4855576	-1.1537757	#a9c9ed	3.0 hpf
zf_3.0hpf_plate5_175	11763	5406	0.246994	25978	0.739738	29775	68.49	1.6322	53.0537	11003	1k_batch2	0.460227272727273	1.76785240076379	1k	no			#a9c9ed	3.0 hpf
zf_3.0hpf_plate5_176	8281	7873	0.465918	16919	2.920867	41981	77.41	2.108	57.8022	12231	1k_batch2	0.53757225433526	2.94799540082559	1k	yes	-1.2068236	10.454664	#a9c9ed	3.0 hpf
zf_3.0hpf_plate5_177	31927	27163	0.634003	53846	3.132182	227628	77.47	7.1714	55.3796	47627	1k_batch2	0.932109070673344	2.7124534233539	1k	yes	-0.89027536	2.438445	#a9c9ed	3.0 hpf
zf_3.0hpf_plate5_178	711	364	0.091371	4489	1.536313	1579	70.2	0.1099	49.6508	705	1k_batch2	0.769230769230769	3.11688311688312	1k	no			#a9c9ed	3.0 hpf
zf_3.0hpf_plate5_179	106120	72985	0.739558	194879	0.387072	1283519	75.26	18.3701	47.2613	189152	1k_batch2	0.849285967189897	1.77371473996696	1k	yes	-1.9952494	-1.10797	#a9c9ed	3.0 hpf
zf_3.0hpf_plate5_180	89306	62917	0.747933	160770	0.428898	1091885	74.89	15.9427	47.3063	156473	1k_batch2	0.886491279929057	1.91060374757275	1k	yes	-2.4733458	-1.0190339	#a9c9ed	3.0 hpf
zf_3.0hpf_plate5_181	17282	14668	0.719543	31425	0.21421	178271	76.44	3.7739	46.075	30279	1k_batch2	1.07549019607843	1.9047619047619	1k	yes	-3.124303	5.8985057	#a9c9ed	3.0 hpf
zf_3.0hpf_plate5_182	54117	40614	0.755291	97896	1.265084	682754	75.6	10.3168	46.7784	94748	1k_batch2	0.808608554412561	1.66272751638605	1k	yes	-3.2215347	0.46117026	#a9c9ed	3.0 hpf
zf_3.0hpf_plate5_183	7485	6921	0.746901	11179	1.199194	72689	78.45	1.8329	57.1174	10793	1k_batch2	0.868181818181818	2.57434872819488	1k	yes	-0.5734283	11.470491	#a9c9ed	3.0 hpf
zf_3.0hpf_plate5_184	349	179	0.605547	575	36.914062	4537	33.16	0.054	34.082	323	1k_batch2	0.875	3.1968031968032	1k	no			#a9c9ed	3.0 hpf
zf_3.0hpf_plate5_185	16636	12974	0.764602	33221	3.030674	233026	76.65	3.3011	42.0805	31676	1k_batch2	0.855938697318008	1.74216926984455	1k	yes	-2.4774985	7.709725	#a9c9ed	3.0 hpf
zf_3.0hpf_plate5_186	33440	27964	0.74567	49929	0.555818	329313	77.28	7.2726	56.9693	48486	1k_batch2	1.36540600667408	3.10948893626059	1k	yes	1.4288145	4.643898	#a9c9ed	3.0 hpf
zf_3.0hpf_plate5_187	34090	26432	0.758099	61781	0.763787	410967	77.06	6.7998	46.459	60156	1k_batch2	0.818097014925373	1.75396742560922	1k	yes	-2.8718264	3.1766226	#a9c9ed	3.0 hpf
zf_3.0hpf_plate5_188	17595	15310	0.729379	31711	1.547565	204934	73.88	3.9771	48.2427	30282	1k_batch2	0.798118668596237	2.09176298561773	1k	yes	-3.3748546	5.9755335	#a9c9ed	3.0 hpf
zf_3.0hpf_plate5_189	18301	14561	0.74228	33899	0.508059	217151	76.23	3.748	47.0303	32899	1k_batch2	0.919589675711449	1.67662526153092	1k	yes	-3.5773013	5.988205	#a9c9ed	3.0 hpf
zf_3.0hpf_plate5_190	199370	118969	0.78512	354741	0.329236	2803930	75.84	29.7725	47.2783	349657	1k_batch2	0.781112637362637	1.80798966741459	1k	yes	-1.8700897	-2.1042805	#a9c9ed	3.0 hpf
zf_3.0hpf_plate5_191	13656	12238	0.749111	22222	0.874407	155471	74.72	3.2577	53.8566	21539	1k_batch2	1.11496746203905	2.70065504964834	1k	yes	-3.1327677	7.885234	#a9c9ed	3.0 hpf
zf_3.0hpf_plate5_192	4038	3910	0.395215	9514	1.656215	18965	74.46	1.0516	57.7826	6116	1k_batch2	0.554987212276215	2.82025666641051	1k	yes	-2.854772	13.518124	#a9c9ed	3.0 hpf
zf_3.0hpf_plate5_193	5205	4860	0.637072	8453	1.409361	36153	76.94	1.3094	58.1394	7625	1k_batch2	0.684210526315789	2.90022477522478	1k	yes	-2.3445327	12.393546	#a9c9ed	3.0 hpf
zf_3.0hpf_plate5_194	9266	8120	0.661039	18759	1.355293	97109	71.19	2.1445	46.4231	17250	1k_batch2	0.748603351955307	1.66179973872282	1k	yes	-3.3179722	9.640196	#a9c9ed	3.0 hpf
zf_3.0hpf_plate5_195	12461	10809	0.734921	21907	1.018684	145218	74.34	2.8335	49.6456	21085	1k_batch2	0.805672268907563	1.65899674096395	1k	yes	-3.3551543	8.300642	#a9c9ed	3.0 hpf
zf_3.0hpf_plate5_196	39123	32184	0.714089	63600	0.41489	373847	75.51	8.3755	53.9063	60967	1k_batch2	1.66504592112372	2.68770471747468	1k	yes	-0.2848576	4.142346	#a9c9ed	3.0 hpf
zf_3.0hpf_plate5_197	24221	18632	0.757434	43223	1.179357	320328	73.55	4.8895	50.1238	41896	1k_batch2	0.761258817145958	1.97590870667794	1k	yes	-3.2287965	4.9515324	#a9c9ed	3.0 hpf
zf_3.0hpf_plate5_198	7828	7061	0.557831	16153	2.465794	58180	73.05	1.8843	50.6878	13330	1k_batch2	0.739071038251366	2.25687356122139	1k	yes	-2.610459	10.661103	#a9c9ed	3.0 hpf
zf_3.0hpf_plate5_199	2074	1031	0.316694	3907	8.823529	8694	45.57	0.3113	49.1698	1922	1k_batch2	0.463087248322148	3.65089455998546	1k	no			#a9c9ed	3.0 hpf
zf_3.0hpf_plate5_200	31164	26253	0.723085	47093	2.250521	288100	77.97	6.8577	57.1501	44520	1k_batch2	0.912852664576802	2.91928031235567	1k	yes	1.6939911	5.5499744	#a9c9ed	3.0 hpf
zf_3.0hpf_plate5_201	15041	13242	0.758476	21264	1.188593	147193	79.61	3.5167	60.7932	20617	1k_batch2	0.850402761795167	3.26307356010326	1k	yes	2.260258	9.210095	#a9c9ed	3.0 hpf
zf_3.0hpf_plate5_202	168981	104021	0.746915	314838	0.400815	2113839	74.86	26.0575	46.6329	306390	1k_batch2	0.79341190692052	1.82486376885059	1k	yes	-1.9734842	-2.0601287	#a9c9ed	3.0 hpf
zf_3.0hpf_plate5_203	27654	21751	0.747058	51531	0.444815	333940	77.12	5.5236	45.5489	50134	1k_batch2	0.758081896551724	1.64142893353981	1k	yes	-2.5666382	5.751757	#a9c9ed	3.0 hpf
zf_3.0hpf_plate5_204	11252	10056	0.66875	21376	0.798642	109320	73.31	2.6493	48.807	19874	1k_batch2	0.643859649122807	2.16224453512589	1k	yes	-3.55714	8.324638	#a9c9ed	3.0 hpf
zf_3.0hpf_plate5_205	16011	14394	0.69389	28104	2.863551	149369	76.71	3.7727	50.5589	25984	1k_batch2	0.84045584045584	2.33282342657343	1k	yes	-2.64114	7.587181	#a9c9ed	3.0 hpf
zf_3.0hpf_plate5_206	27764	22016	0.61867	53624	0.73423	233357	73.1	5.7032	50.3857	47995	1k_batch2	0.694220665499124	1.7885623148781	1k	yes	-3.4188588	4.1803126	#a9c9ed	3.0 hpf
zf_3.0hpf_plate5_207	15446	14031	0.474392	34267	1.542804	86956	73.86	3.6831	51.5563	25463	1k_batch2	0.838734567901235	2.3861852433281	1k	yes	-2.4373987	6.901479	#a9c9ed	3.0 hpf
zf_3.0hpf_plate5_208	11845	10992	0.446858	24639	3.82489	59054	75.79	2.9751	59.582	17048	1k_batch2	0.887614678899083	3.6963036963037	1k	yes	1.1642991	9.617815	#a9c9ed	3.0 hpf
zf_3.0hpf_plate5_209	32129	24737	0.652972	62463	0.53163	300764	73.48	6.3704	48.3542	57627	1k_batch2	0.656192800488102	1.68704534901718	1k	yes	-2.9813201	2.890667	#a9c9ed	3.0 hpf
zf_3.0hpf_plate5_210	2445	2382	0.59081	4510	0.657562	17651	73.77	0.6458	53.4775	3928	1k_batch2	0.823232323232323	1.89144189144189	1k	yes	-1.7882363	14.666928	#a9c9ed	3.0 hpf
zf_3.0hpf_plate5_211	15674	12775	0.713386	27730	16.468031	170908	78.5	3.479	52.438	22288	1k_batch2	1.86724137931034	3.14250393406066	1k	yes	2.2078502	9.3785925	#a9c9ed	3.0 hpf
zf_3.0hpf_plate5_212	135260	87703	0.702057	247034	0.355343	1489293	72.89	22.1498	50.1582	235551	1k_batch2	0.681089743589744	1.66581244842114	1k	yes	-2.187144	-1.6847547	#a9c9ed	3.0 hpf
zf_3.0hpf_plate5_213	14941	13223	0.748355	21245	1.160327	144670	77.99	3.5801	62.1497	20529	1k_batch2	0.875	3.39072692013868	1k	yes	1.3711838	8.7976675	#a9c9ed	3.0 hpf
zf_3.0hpf_plate5_214	156747	99562	0.762145	280605	0.477766	2052125	75.1	24.9854	48.2043	274341	1k_batch2	0.880968006562756	1.95907185597907	1k	yes	-1.9618336	-1.4796022	#a9c9ed	3.0 hpf
zf_3.0hpf_plate5_215	50242	40035	0.751738	79105	0.966046	520960	77.65	10.4366	53.9262	76681	1k_batch2	1.26666666666667	2.59140001629272	1k	yes	-1.3563135	1.4569467	#a9c9ed	3.0 hpf
zf_3.0hpf_plate5_216	5055	4696	0.695281	8799	1.490224	49135	75.54	1.2536	51.5141	8263	1k_batch2	0.560102301790281	2.01919292828384	1k	yes	-3.3442416	12.404255	#a9c9ed	3.0 hpf
zf_3.0hpf_plate5_217	32445	26227	0.772232	56446	0.875931	420452	76.21	6.7379	47.9586	55111	1k_batch2	1.0407747196738	1.89129755693223	1k	yes	-1.965934	5.192815	#a9c9ed	3.0 hpf
zf_3.0hpf_plate5_218	14085	12597	0.697107	24213	0.62776	131956	75.63	3.2544	50.3334	22953	1k_batch2	1.41579731743666	2.70046695386062	1k	yes	-1.8055323	8.5076275	#a9c9ed	3.0 hpf
zf_3.0hpf_plate5_219	77465	55992	0.739751	141029	0.785832	935932	75.04	14.1665	47.2765	136354	1k_batch2	0.832546427447277	1.78687053687054	1k	yes	-2.1748312	-0.51512486	#a9c9ed	3.0 hpf
zf_3.0hpf_plate5_220	42888	31455	0.749499	79079	0.177131	531651	75.12	8.0403	46.3798	77207	1k_batch2	0.796654052977494	1.49030456722764	1k	yes	-3.253078	2.054453	#a9c9ed	3.0 hpf
zf_3.0hpf_plate5_221	59305	46584	0.744484	95593	0.459758	603303	77.28	11.9861	51.8664	92881	1k_batch2	1.06585365853659	2.53732661895927	1k	yes	-1.7464797	0.7578846	#a9c9ed	3.0 hpf
zf_3.0hpf_plate5_222	232102	136431	0.753692	416914	0.887745	2907589	75.24	34.144	47.9702	404713	1k_batch2	0.828225029743357	1.77217418596729	1k	yes	-1.8250307	-2.0375814	#a9c9ed	3.0 hpf
zf_3.0hpf_plate5_223	3918	3831	0.312651	12306	2.651341	16987	73.63	1.0368	53.4789	6352	1k_batch2	0.536269430051813	2.1978021978022	1k	yes	-3.0167396	13.506977	#a9c9ed	3.0 hpf
zf_3.0hpf_plate5_224	2193	2179	0.15724	13632	1.073826	7879	73.69	0.5963	53.6376	3685	1k_batch2	0.553648068669528	2.38891543239369	1k	yes	-1.9772424	15.034134	#a9c9ed	3.0 hpf
zf_3.0hpf_plate5_225	11288	9565	0.670495	21335	1.507889	111805	73.17	2.4944	48.1451	19726	1k_batch2	0.778702163061564	2.05975842339479	1k	yes	-3.2414308	9.288357	#a9c9ed	3.0 hpf
zf_3.0hpf_plate5_226	19295	17013	0.585736	32074	2.125683	122947	76.81	4.5541	60.3444	27396	1k_batch2	1.14488348530902	3.50119678978739	1k	yes	1.3400084	7.663886	#a9c9ed	3.0 hpf
zf_3.0hpf_plate5_227	59754	46915	0.656734	99454	1.728205	481016	75.51	12.1286	54.7252	90811	1k_batch2	1.05037365070578	2.84207021049126	1k	yes	-0.25662196	1.3735093	#a9c9ed	3.0 hpf
zf_3.0hpf_plate5_228	29193	25021	0.689144	46491	2.028467	249939	76.8	6.5594	55.9245	43227	1k_batch2	1.03021499128414	2.92635541254326	1k	yes	-0.07759892	4.3124957	#a9c9ed	3.0 hpf
zf_3.0hpf_plate5_229	2036	1020	0.435492	3218	16.462347	10654	46.04	0.308	44.5709	1908	1k_batch2	0.580357142857143	1.91808191808191	1k	no			#a9c9ed	3.0 hpf
zf_3.0hpf_plate5_230	55412	39984	0.779409	102633	0.373024	820011	74.27	10.1568	45.9046	100956	1k_batch2	0.80437636761488	1.43781133542226	1k	yes	-2.8778853	2.262636	#a9c9ed	3.0 hpf
zf_3.0hpf_plate5_231	3881	3697	0.595759	7000	1.489637	27375	74.71	1.0087	55.0194	6084	1k_batch2	0.753846153846154	2.98717675766856	1k	yes	-2.2242491	13.329475	#a9c9ed	3.0 hpf
zf_3.0hpf_plate5_232	1794	1784	0.134002	12950	1.39741	6304	72.81	0.4779	53.3572	2893	1k_batch2	0.341463414634146	2.73639404074187	1k	yes	-1.460641	15.283201	#a9c9ed	3.0 hpf
zf_3.0hpf_plate5_233	20389	17536	0.728179	30354	1.933861	193556	78.24	4.6181	57.9224	28854	1k_batch2	0.969485614646905	3.40112717471208	1k	yes	1.6263715	7.48715	#a9c9ed	3.0 hpf
zf_3.0hpf_plate5_234	24829	21406	0.747052	40597	0.789188	269030	76.15	5.612	52.7496	39348	1k_batch2	1.27177959791512	2.83479407190747	1k	yes	-1.4833171	6.053993	#a9c9ed	3.0 hpf
zf_3.0hpf_plate5_235	10246	9444	0.724196	16911	2.963823	99634	76.72	2.515	52.9363	15879	1k_batch2	1.05400696864111	2.71617271617272	1k	yes	-2.1982102	9.540995	#a9c9ed	3.0 hpf
zf_3.0hpf_plate5_236	3383	1706	0.26206	7235	5.989663	10311	56.67	0.5151	51.4138	3092	1k_batch2	0.412280701754386	1.92884039037885	1k	no			#a9c9ed	3.0 hpf
zf_3.0hpf_plate5_237	119223	77820	0.737862	226699	1.013044	1430329	75.72	19.6321	45.4309	218485	1k_batch2	0.923744529337586	1.87592098091238	1k	yes	-2.1837788	-1.8973342	#a9c9ed	3.0 hpf
zf_3.0hpf_plate5_238	29862	22686	0.759382	53024	0.599481	396649	74.66	5.8578	49.1776	51733	1k_batch2	0.719710669077758	1.83634547270911	1k	yes	-3.0882509	4.0869446	#a9c9ed	3.0 hpf
zf_3.0hpf_plate5_239	24965	20124	0.642109	46225	0.903912	209433	75.56	5.2612	50.0106	42098	1k_batch2	0.744950359465936	2.24191393022562	1k	yes	-3.418374	4.683709	#a9c9ed	3.0 hpf
zf_3.0hpf_plate5_240	4105	4045	0.166523	23609	1.135358	14638	75.58	1.095	55.4114	6705	1k_batch2	0.322283609576427	2.25811923925131	1k	yes	-3.1819885	13.578229	#a9c9ed	3.0 hpf
zf_3.0hpf_plate5_241	5389	4558	0.646692	10245	1.290869	43381	75.73	1.1865	47.2331	9329	1k_batch2	1.34	1.92910537738124	1k	yes	-3.0586512	12.812354	#a9c9ed	3.0 hpf
zf_3.0hpf_plate5_242	20249	17248	0.610303	34599	0.339696	148764	74.52	4.6078	57.5865	30805	1k_batch2	0.973037272006344	3.00938000053044	1k	yes	-1.9545561	6.6515	#a9c9ed	3.0 hpf
zf_3.0hpf_plate5_243	277278	153614	0.69824	521503	0.582793	2894111	75.14	38.1936	46.9838	495045	1k_batch2	0.817148800123262	1.89711418524978	1k	yes	-1.7552993	-2.376146	#a9c9ed	3.0 hpf
zf_3.0hpf_plate5_244	19443	16929	0.629273	34370	4.086731	159489	73.52	4.5342	55.1276	29947	1k_batch2	1.52564102564103	3.09424617935256	1k	yes	-0.543878	7.770997	#a9c9ed	3.0 hpf
zf_3.0hpf_plate5_245	17733	15738	0.724389	28151	1.291838	172057	76.58	4.1707	55.1343	26896	1k_batch2	0.886281588447653	2.35611845781337	1k	yes	-2.0738099	7.106143	#a9c9ed	3.0 hpf
zf_3.0hpf_plate5_246	16484	14656	0.715891	25100	3.356343	145571	78.83	3.8887	58.0354	23381	1k_batch2	0.775590551181102	3.37789869704763	1k	yes	2.2393537	8.673292	#a9c9ed	3.0 hpf
zf_3.0hpf_plate5_247	16478	14789	0.641	27471	1.483303	127296	75.77	3.9319	55.9729	24840	1k_batch2	0.907120743034056	2.70817265635919	1k	yes	-1.9127833	7.4464602	#a9c9ed	3.0 hpf
zf_3.0hpf_plate5_248	7890	7453	0.676673	13810	2.013681	67756	76.21	1.9646	50.6072	12749	1k_batch2	0.827127659574468	1.94301111732304	1k	yes	-3.4822166	10.01203	#a9c9ed	3.0 hpf
zf_3.0hpf_plate5_249	27865	23709	0.740136	47696	7.002108	280196	79.0	6.1156	49.8021	43231	1k_batch2	0.875244937949053	2.52058779666142	1k	yes	-0.900728	5.8371725	#a9c9ed	3.0 hpf
zf_3.0hpf_plate5_250	148689	97811	0.732223	271027	0.761572	1749942	74.15	24.6385	47.5637	261136	1k_batch2	0.879916686693904	1.7701697840266	1k	yes	-1.8748266	-1.60946	#a9c9ed	3.0 hpf
zf_3.0hpf_plate5_251	220775	129667	0.74484	430430	0.304054	2835706	75.66	32.2419	43.8701	419042	1k_batch2	0.71396176078257	1.66468070082528	1k	yes	-1.7697356	-2.4106336	#a9c9ed	3.0 hpf
zf_3.0hpf_plate5_252	161031	104410	0.694087	297526	0.920558	1631455	74.97	26.2501	47.6921	280806	1k_batch2	0.825877791340561	1.65526047878989	1k	yes	-1.7696184	-1.6757632	#a9c9ed	3.0 hpf
zf_3.0hpf_plate5_253	27269	22007	0.619948	55767	4.895313	237421	73.27	5.6938	46.1953	47831	1k_batch2	0.77034677990092	2.29301948051948	1k	yes	-3.5687168	3.996474	#a9c9ed	3.0 hpf
zf_3.0hpf_plate5_254	15398	13409	0.704364	25579	1.371765	141842	76.18	3.5188	52.6292	24158	1k_batch2	0.858010630220197	2.85783182334906	1k	yes	-2.587112	7.0093102	#a9c9ed	3.0 hpf
zf_3.0hpf_plate5_255	4681	4489	0.224861	20815	1.203026	17560	77.08	1.1889	50.8	7966	1k_batch2	0.429389312977099	2.05382852441676	1k	yes	-2.9296381	13.232427	#a9c9ed	3.0 hpf
zf_3.0hpf_plate5_256	2976	2941	0.157682	18286	1.3	10310	75.76	0.8103	54.04	4935	1k_batch2	0.433862433862434	2.47121299752879	1k	yes	-2.7395337	14.383069	#a9c9ed	3.0 hpf
zf_3.0hpf_plate5_257	17421	14576	0.735082	32699	1.00972	205627	74.62	3.7365	45.3556	31470	1k_batch2	0.848208011243851	1.6177996760521	1k	yes	-2.6296573	6.3424053	#a9c9ed	3.0 hpf
zf_3.0hpf_plate5_258	15003	13523	0.58156	24508	2.633926	89695	77.87	3.6308	61.3714	20738	1k_batch2	0.879668049792531	3.74765421494393	1k	yes	1.421202	8.971556	#a9c9ed	3.0 hpf
zf_3.0hpf_plate5_259	20258	17237	0.695856	36896	0.454843	209215	73.3	4.4373	48.2958	35017	1k_batch2	0.849221789883268	1.73368298368298	1k	yes	-2.9704788	5.391814	#a9c9ed	3.0 hpf
zf_3.0hpf_plate5_260	12076	11029	0.741261	19545	1.86857	133927	74.92	2.9564	54.6845	18696	1k_batch2	1.00132450331126	2.6302269159412	1k	yes	-2.4739099	8.712852	#a9c9ed	3.0 hpf
zf_3.0hpf_plate5_261	36357	28966	0.678731	62310	0.753542	324022	74.54	7.6246	52.7939	58346	1k_batch2	0.791682002208318	2.62229782996556	1k	yes	-2.8174856	1.7253668	#a9c9ed	3.0 hpf
zf_3.0hpf_plate5_262	19981	16116	0.762959	38779	3.17577	262129	76.87	4.0931	42.2942	36891	1k_batch2	0.911961141469338	1.42808011660471	1k	yes	-2.702959	5.919002	#a9c9ed	3.0 hpf
zf_3.0hpf_plate5_263	62713	44636	0.757195	118325	2.081574	845666	74.74	11.2521	45.8791	113650	1k_batch2	0.865020840012825	1.86824348835522	1k	yes	-3.180957	1.9214644	#a9c9ed	3.0 hpf
zf_3.0hpf_plate5_264	50500	40078	0.743588	85012	1.057085	563603	75.5	10.3479	51.0553	82087	1k_batch2	0.88824427480916	2.53521800483126	1k	yes	-2.017644	1.7100084	#a9c9ed	3.0 hpf
zf_3.0hpf_plate5_265	41197	33876	0.733755	68635	1.063064	422212	76.93	8.652	50.7894	65985	1k_batch2	1.22141888838681	2.80286032894081	1k	yes	-0.18241535	3.733337	#a9c9ed	3.0 hpf
zf_3.0hpf_plate5_266	12797	11614	0.712032	19685	1.463054	117396	76.05	3.1013	57.6163	18656	1k_batch2	0.809954751131222	2.82416969533534	1k	yes	-1.6814175	8.33031	#a9c9ed	3.0 hpf
zf_3.0hpf_plate5_267	13670	12284	0.71859	20272	2.92299	123437	78.16	3.2963	60.1129	18997	1k_batch2	0.890862944162436	3.48940676809529	1k	yes	1.2309057	9.488957	#a9c9ed	3.0 hpf
zf_3.0hpf_plate5_268	36214	14448	0.604469	40013	1.660346	174336	69.77	4.3621	50.8625	35004	1k_batch2	0.67724609375	1.88770505512587	1k	no			#a9c9ed	3.0 hpf
zf_3.0hpf_plate5_269	21445	18631	0.659029	32986	1.830619	164749	76.66	4.9735	59.8779	30138	1k_batch2	1.35810810810811	3.74213245500374	1k	yes	1.8292383	7.5360947	#a9c9ed	3.0 hpf
zf_3.0hpf_plate5_270	164211	103595	0.643376	332951	0.262686	1556978	74.28	26.0131	45.6645	305644	1k_batch2	0.559322033898305	1.67957042957043	1k	yes	-1.8603827	-2.1001117	#a9c9ed	3.0 hpf
zf_3.0hpf_plate5_271	17256	15410	0.566339	28983	1.651153	104401	76.87	4.1532	61.3841	24302	1k_batch2	1.01906577693041	3.90710610974928	1k	yes	1.0690272	8.101455	#a9c9ed	3.0 hpf
zf_3.0hpf_plate5_272	7865	7552	0.312388	24567	1.780097	34407	74.09	2.0355	54.8262	12801	1k_batch2	0.544378698224852	2.53746253746254	1k	yes	-3.26095	10.187748	#a9c9ed	3.0 hpf
zf_3.0hpf_plate5_273	7593	6489	0.667092	14212	2.247107	71055	75.08	1.6928	48.1061	13007	1k_batch2	0.873591989987484	2.85568090446139	1k	yes	-2.9277754	11.054254	#a9c9ed	3.0 hpf
zf_3.0hpf_plate5_274	28176	22292	0.727127	53886	3.212959	354685	72.27	5.7436	47.663	50548	1k_batch2	0.82962962962963	2.03346948909079	1k	yes	-2.8283796	4.812961	#a9c9ed	3.0 hpf
zf_3.0hpf_plate5_275	30080	23073	0.757129	54644	0.785712	373849	75.53	5.9556	47.3079	53161	1k_batch2	0.792265741199802	1.64061290821854	1k	yes	-3.164361	3.0675364	#a9c9ed	3.0 hpf
zf_3.0hpf_plate5_276	61321	45027	0.770974	105212	1.180012	794769	74.76	11.6102	50.0212	102420	1k_batch2	0.831273871040216	1.8614450066063	1k	yes	-3.1133633	0.2797885	#a9c9ed	3.0 hpf
zf_3.0hpf_plate5_277	38283	28521	0.766869	71255	1.1981	536810	74.27	7.2985	46.4713	69271	1k_batch2	0.818454818454818	1.44492379129251	1k	yes	-3.2692497	3.8122294	#a9c9ed	3.0 hpf
zf_3.0hpf_plate5_278	102261	70206	0.745825	180958	0.895615	1216274	75.03	17.8764	48.9044	175167	1k_batch2	0.862357173085061	2.17393898175657	1k	yes	-2.4336138	-1.2602633	#a9c9ed	3.0 hpf
zf_3.0hpf_plate5_279	15398	12580	0.760549	28710	1.145918	210922	73.06	3.2815	46.4328	27864	1k_batch2	0.966233766233766	2.09894272394272	1k	yes	-2.8274648	6.953229	#a9c9ed	3.0 hpf
zf_3.0hpf_plate5_280	49173	35666	0.764402	89899	0.599609	642892	76.47	9.0792	45.9679	87861	1k_batch2	0.862857142857143	1.64720072554174	1k	yes	-2.6508992	1.3120736	#a9c9ed	3.0 hpf
zf_3.0hpf_plate5_281	14519	12375	0.76349	26072	1.744254	197064	73.57	3.2525	49.4576	25180	1k_batch2	0.723207948899929	1.90162778398073	1k	yes	-3.3035483	8.13788	#a9c9ed	3.0 hpf
zf_3.0hpf_plate5_282	13862	11918	0.755159	23554	0.983237	174477	74.02	3.1315	51.6741	22860	1k_batch2	0.703363914373089	2.10698392516574	1k	yes	-3.1653304	8.045707	#a9c9ed	3.0 hpf
zf_3.0hpf_plate5_283	49801	37280	0.76577	91267	0.653901	661249	75.37	9.5306	46.9126	89182	1k_batch2	0.813502109704641	1.71678915312192	1k	yes	-2.5061042	2.1334798	#a9c9ed	3.0 hpf
zf_3.0hpf_plate5_284	21512	17647	0.729692	36884	0.737739	242661	73.32	4.6601	52.04	35521	1k_batch2	0.885470085470085	1.95325507825508	1k	yes	-3.6979902	4.790545	#a9c9ed	3.0 hpf
zf_3.0hpf_plate5_285	77282	54865	0.796643	136919	1.556836	1154824	76.03	13.9561	47.6504	133611	1k_batch2	0.958982232945821	2.33004700217815	1k	yes	-2.3443847	0.73316425	#a9c9ed	3.0 hpf
zf_3.0hpf_plate5_286	19353	17003	0.724567	31216	4.530862	188754	77.33	4.4747	54.0063	28846	1k_batch2	0.868171886380189	2.89619471437653	1k	yes	-1.5565666	6.884086	#a9c9ed	3.0 hpf
zf_3.0hpf_plate5_287	106794	75208	0.716036	177037	1.477154	1055948	75.99	19.1113	52.1973	168145	1k_batch2	0.978031263202366	2.60235030810413	1k	yes	-0.9153666	-0.42339537	#a9c9ed	3.0 hpf
zf_3.0hpf_plate5_288	24073	19572	0.619913	49975	8.83299	204827	75.93	5.1075	46.564	41099	1k_batch2	0.644651539708266	2.2050022050022	1k	yes	-3.8184967	5.288924	#a9c9ed	3.0 hpf
zf_3.0hpf_plate5_289	13826	12319	0.733676	19985	0.937033	121803	79.69	3.2522	60.1555	19241	1k_batch2	0.850393700787402	2.92360700523966	1k	yes	2.238681	8.899543	#a9c9ed	3.0 hpf
zf_3.0hpf_plate5_290	25153	19852	0.713045	46450	0.73587	292578	72.66	5.1637	49.5426	44380	1k_batch2	0.85847208619001	2.04539050692897	1k	yes	-3.249759	5.233518	#a9c9ed	3.0 hpf
zf_3.0hpf_plate5_291	18001	15907	0.68722	28075	4.156654	145611	78.4	4.2199	56.9841	25525	1k_batch2	1.12725225225225	2.96370296370296	1k	yes	1.4797959	7.5555406	#a9c9ed	3.0 hpf
zf_3.0hpf_plate5_292	42932	34917	0.74861	64198	1.588642	426000	78.38	9.1988	57.2716	61761	1k_batch2	1.12860040567951	2.86426859853433	1k	yes	0.18745399	2.9710786	#a9c9ed	3.0 hpf
zf_3.0hpf_plate5_293	14147	12615	0.739373	23051	3.295773	151647	75.5	3.3673	54.024	21713	1k_batch2	0.827284105131414	3.26121247173879	1k	yes	-2.2492354	7.969447	#a9c9ed	3.0 hpf
zf_3.0hpf_plate5_294	55277	39885	0.759933	90986	1.195607	678070	75.23	10.3448	53.2874	88259	1k_batch2	0.808603321535529	2.3856425264876	1k	yes	-2.7758908	1.3472825	#a9c9ed	3.0 hpf
zf_3.0hpf_plate5_295	44062	34552	0.753913	81470	2.429794	569953	74.14	8.8449	46.6723	77862	1k_batch2	0.903026905829596	1.89107267998526	1k	yes	-2.602408	2.2331707	#a9c9ed	3.0 hpf
zf_3.0hpf_plate5_296	11794	10725	0.711345	17826	0.93894	107146	75.6	2.8694	58.9374	16986	1k_batch2	1.05107084019769	3.95143318220241	1k	yes	-0.47579712	9.820052	#a9c9ed	3.0 hpf
zf_3.0hpf_plate5_297	96976	68538	0.741929	174482	0.561236	1184039	74.12	17.3837	48.5105	169205	1k_batch2	0.851560342446838	1.85308625516598	1k	yes	-2.021083	-0.7310019	#a9c9ed	3.0 hpf
zf_3.0hpf_plate5_298	15685	14032	0.576194	28640	1.74247	104674	75.21	3.7178	54.2955	24304	1k_batch2	1.37082405345212	2.9037110749173	1k	yes	-1.396478	7.961522	#a9c9ed	3.0 hpf
zf_3.0hpf_plate5_299	37261	29775	0.747626	58427	0.900349	397044	75.7	7.7961	55.8339	56575	1k_batch2	0.84722706662016	2.97154249638051	1k	yes	-0.4611975	3.478617	#a9c9ed	3.0 hpf
zf_3.0hpf_plate5_300	58766	46346	0.693761	94346	1.127648	522037	75.45	12.0389	54.8674	88820	1k_batch2	1.12344466273739	2.64615887257397	1k	yes	-1.0857399	1.0288591	#a9c9ed	3.0 hpf
zf_3.0hpf_plate5_301	12637	11701	0.623838	21904	0.383219	90865	76.4	3.0832	54.2129	19756	1k_batch2	0.918465227817746	2.87252015000706	1k	yes	-1.9899809	8.672917	#a9c9ed	3.0 hpf
zf_3.0hpf_plate5_302	24427	20891	0.684828	40586	0.234241	212740	76.21	5.5082	54.4974	38332	1k_batch2	0.809224318658281	2.53001436433389	1k	yes	-2.8848212	5.6144567	#a9c9ed	3.0 hpf
zf_3.0hpf_plate5_303	7243	6953	0.265385	26803	0.809882	32587	70.15	1.851	53.6281	12125	1k_batch2	0.512516469038208	2.33016983016983	1k	yes	-3.4392426	10.558145	#a9c9ed	3.0 hpf
zf_3.0hpf_plate5_304	10071	9449	0.378443	24995	1.139547	45882	73.44	2.5542	57.8559	15529	1k_batch2	0.790364583333333	3.49723269431299	1k	yes	-2.1739151	9.55828	#a9c9ed	3.0 hpf
zf_3.0hpf_plate5_305	15521	13808	0.69592	23737	2.920514	131811	77.28	3.6921	58.8278	21972	1k_batch2	1.08920187793427	3.60821444565287	1k	yes	0.43568242	8.511894	#a9c9ed	3.0 hpf
zf_3.0hpf_plate5_306	14759	12439	0.671969	26358	1.52354	133531	72.85	3.3078	52.4914	24368	1k_batch2	0.823287671232877	2.76458235641909	1k	yes	-2.8980865	7.763288	#a9c9ed	3.0 hpf
zf_3.0hpf_plate5_307	6373	6036	0.698584	10702	0.890324	58160	75.72	1.6077	52.1475	10130	1k_batch2	0.905077262693157	1.998001998002	1k	yes	-2.916108	10.964652	#a9c9ed	3.0 hpf
zf_3.0hpf_plate5_308	138235	87068	0.745759	260983	0.157685	1754825	75.08	21.8077	45.8882	254536	1k_batch2	0.820642697002408	1.62690937598687	1k	yes	-2.261473	-1.4163537	#a9c9ed	3.0 hpf
zf_3.0hpf_plate5_309	38830	29822	0.767215	67834	1.67925	506573	75.58	7.6856	49.3446	65635	1k_batch2	0.881456707543664	2.47838183322054	1k	yes	-2.3372865	3.6984572	#a9c9ed	3.0 hpf
zf_3.0hpf_plate5_310	7338	6496	0.694897	14213	4.519273	81310	71.32	1.7363	48.0505	12930	1k_batch2	0.754189944134078	2.72536452311733	1k	yes	-3.1766818	10.84904	#a9c9ed	3.0 hpf
zf_3.0hpf_plate5_311	18696	15176	0.764842	33102	1.63471	247562	74.14	3.9744	49.6989	32012	1k_batch2	0.863609291244789	2.26410757384209	1k	yes	-2.9200654	7.2033443	#a9c9ed	3.0 hpf
zf_3.0hpf_plate5_312	4052	3633	0.706316	9349	21.851645	52868	74.82	0.9664	38.8901	7006	1k_batch2	0.942268041237113	2.4666242848061	1k	yes	-1.9544667	13.599635	#a9c9ed	3.0 hpf
zf_3.0hpf_plate5_313	31341	24653	0.756631	56270	0.617922	407611	74.35	6.3535	48.6056	54844	1k_batch2	0.745537409798709	1.67649062527769	1k	yes	-3.0059717	3.6744013	#a9c9ed	3.0 hpf
zf_3.0hpf_plate5_314	62627	45552	0.770859	114344	0.338294	868066	74.4	11.5999	47.3927	112243	1k_batch2	0.890970031545741	2.03354460025362	1k	yes	-2.5585082	1.4908278	#a9c9ed	3.0 hpf
zf_3.0hpf_plate5_315	25862	20221	0.737396	44950	0.553092	287542	76.73	5.2772	50.7931	43512	1k_batch2	0.897959183673469	2.37810969518287	1k	yes	-3.6126597	4.261644	#a9c9ed	3.0 hpf
zf_3.0hpf_plate5_316	49802	36193	0.771446	87931	0.662603	671022	75.34	9.2721	47.3698	86054	1k_batch2	0.974202969092237	1.93983231957915	1k	yes	-3.0274777	1.8392667	#a9c9ed	3.0 hpf
zf_3.0hpf_plate5_317	17283	14009	0.719845	32475	5.404113	181522	77.42	3.6535	45.9429	29670	1k_batch2	0.872350447479981	2.79080350254727	1k	yes	-3.0855784	7.650611	#a9c9ed	3.0 hpf
zf_3.0hpf_plate5_318	40710	30744	0.730928	73153	0.6942	504164	71.45	7.97	50.2352	70524	1k_batch2	0.799705882352941	1.57262092745964	1k	yes	-2.9285111	3.0922558	#a9c9ed	3.0 hpf
zf_3.0hpf_plate5_319	21740	19185	0.659244	39345	3.328964	189510	74.8	5.0112	50.6745	35399	1k_batch2	1.0379746835443	2.43679397525551	1k	yes	-2.627851	5.5294814	#a9c9ed	3.0 hpf
zf_3.0hpf_plate5_320	9531	8771	0.570491	15626	1.706027	55519	77.36	2.3776	63.015	13194	1k_batch2	0.77760736196319	3.51159631735171	1k	yes	1.36156	10.385946	#a9c9ed	3.0 hpf
zf_3.0hpf_plate5_321	16265	14113	0.718004	23172	2.335466	140296	79.06	3.7426	61.4559	21829	1k_batch2	1.18967741935484	3.6714377325731	1k	yes	2.5641265	9.375798	#a9c9ed	3.0 hpf
zf_3.0hpf_plate5_322	40929	34094	0.60601	77742	11.573365	298669	76.48	8.969	51.3215	61193	1k_batch2	1.17481285777191	2.67680081112917	1k	yes	-1.0825686	2.1211889	#a9c9ed	3.0 hpf
zf_3.0hpf_plate5_323	51687	38686	0.75304	88508	0.439507	633281	74.92	9.9149	49.8298	86307	1k_batch2	0.948090555682598	2.24621904751145	1k	yes	-2.7410722	2.2212498	#a9c9ed	3.0 hpf
zf_3.0hpf_plate5_324	11940	10886	0.714498	19164	1.592805	114759	76.15	2.9132	55.5911	18164	1k_batch2	0.913375796178344	2.96709278745207	1k	yes	-1.6432227	9.328195	#a9c9ed	3.0 hpf
zf_3.0hpf_plate5_325	221649	129448	0.734007	398647	0.194051	2570104	74.62	32.3696	48.2764	386775	1k_batch2	0.887798273819597	2.06976594235605	1k	yes	-1.9147108	-2.279992	#a9c9ed	3.0 hpf
zf_3.0hpf_plate5_326	21737	18069	0.747406	37933	0.45587	252373	75.14	4.6924	48.3761	36903	1k_batch2	0.950831024930748	2.2272965130108	1k	yes	-3.4534237	4.9116697	#a9c9ed	3.0 hpf
zf_3.0hpf_plate5_327	87918	61974	0.762203	159999	0.279918	1194179	73.49	15.629	47.7696	156749	1k_batch2	0.839856772441042	1.52687958692578	1k	yes	-2.1207695	-0.57770157	#a9c9ed	3.0 hpf
zf_3.0hpf_plate5_328	30843	23792	0.751743	50603	0.890298	352869	76.29	6.2506	52.9646	49093	1k_batch2	0.899689303151354	2.27214645819297	1k	yes	-3.6092436	3.8262036	#a9c9ed	3.0 hpf
zf_3.0hpf_plate5_329	28258	23133	0.772883	49560	0.694032	393992	73.5	5.9613	48.9364	48506	1k_batch2	0.799723756906077	1.51335544921551	1k	yes	-2.4800138	4.8487196	#a9c9ed	3.0 hpf
zf_3.0hpf_plate5_330	104547	73007	0.733808	183285	0.546743	1169568	75.45	18.4462	47.9427	177172	1k_batch2	1.16987289591206	2.26391684117632	1k	yes	-1.4316245	-0.51184034	#a9c9ed	3.0 hpf
zf_3.0hpf_plate5_331	89666	62252	0.755301	161205	0.663903	1173072	72.62	15.8391	48.0342	156956	1k_batch2	0.861468270427209	1.76494282536206	1k	yes	-2.4858577	-0.55199826	#a9c9ed	3.0 hpf
zf_3.0hpf_plate5_332	66173	51605	0.734738	103503	1.150762	641073	76.9	13.3308	54.0078	99471	1k_batch2	1.27964205816555	2.85795129725766	1k	yes	-1.2576647	0.72733796	#a9c9ed	3.0 hpf
zf_3.0hpf_plate5_333	33245	27647	0.721224	55204	2.268084	331105	76.12	7.2499	52.3131	52139	1k_batch2	1.06302729528536	2.41995141324	1k	yes	-1.8449621	3.580637	#a9c9ed	3.0 hpf
zf_3.0hpf_plate5_334	12511	11368	0.675677	19694	3.010033	98603	78.36	3.0346	57.3012	17980	1k_batch2	0.74849578820698	2.9326605597792	1k	yes	-0.04775994	9.457385	#a9c9ed	3.0 hpf
zf_3.0hpf_plate5_335	13713	12483	0.607633	22792	4.04428	91174	76.95	3.3576	58.4059	19503	1k_batch2	0.899113082039911	3.67251795823224	1k	yes	0.07263759	8.400623	#a9c9ed	3.0 hpf
zf_3.0hpf_plate5_336	6408	5953	0.30695	20284	8.184384	28054	77.51	1.6171	56.3641	9760	1k_batch2	0.314591700133869	3.74713006291954	1k	yes	-0.009514909	12.473658	#a9c9ed	3.0 hpf
zf_3.0hpf_plate5_337	10291	9466	0.736047	17574	4.556355	109969	76.54	2.4938	50.3919	16318	1k_batch2	0.902021772939347	2.60204911367702	1k	yes	-2.2611337	9.468816	#a9c9ed	3.0 hpf
zf_3.0hpf_plate5_338	21639	17423	0.650626	40948	0.715493	191300	74.12	4.5589	49.3822	37605	1k_batch2	0.742825607064018	2.05483405483405	1k	yes	-3.4267259	5.132728	#a9c9ed	3.0 hpf
zf_3.0hpf_plate5_339	5140	4882	0.670114	9148	2.505828	45053	74.26	1.2982	50.3438	8365	1k_batch2	0.92090395480226	2.2950022950023	1k	yes	-2.9116488	12.544235	#a9c9ed	3.0 hpf
zf_3.0hpf_plate5_340	12895	11308	0.722494	18908	1.050271	125203	76.91	3.018	61.0962	18089	1k_batch2	0.784593437945792	3.57892107892108	1k	yes	1.8298846	10.262156	#a9c9ed	3.0 hpf
zf_3.0hpf_plate5_341	46010	35517	0.740621	87603	0.993079	543910	77.1	8.9403	44.3419	84543	1k_batch2	0.853865760407816	1.48869763776596	1k	yes	-2.5983734	2.6612291	#a9c9ed	3.0 hpf
zf_3.0hpf_plate5_342	38804	29958	0.764778	69577	0.587668	484422	76.93	7.6071	46.0486	68004	1k_batch2	0.858051459959526	1.51575917999276	1k	yes	-2.6828382	2.424102	#a9c9ed	3.0 hpf
zf_3.0hpf_plate5_343	24186	20769	0.755405	38729	0.616633	251404	78.17	5.3838	51.9975	37714	1k_batch2	1.1748427672956	2.53561337082782	1k	yes	-1.3636391	6.378617	#a9c9ed	3.0 hpf
zf_3.0hpf_plate5_344	15707	13021	0.736392	26747	0.461095	176476	75.97	3.4044	50.9126	25905	1k_batch2	0.864640883977901	2.50779523506796	1k	yes	-3.2667937	8.377799	#a9c9ed	3.0 hpf
zf_3.0hpf_plate5_345	7812	7283	0.68479	12908	0.270027	65036	76.47	1.9383	53.8786	12188	1k_batch2	1.16040100250627	3.1257998200147	1k	yes	-1.9862907	11.098429	#a9c9ed	3.0 hpf
zf_3.0hpf_plate5_346	17843	14833	0.733671	32414	0.784152	216779	72.65	3.8808	48.4428	31252	1k_batch2	0.900234741784038	1.68450334196191	1k	yes	-3.7147183	5.338179	#a9c9ed	3.0 hpf
zf_3.0hpf_plate5_347	16974	14656	0.757962	25776	1.937831	179840	78.07	3.8869	56.4285	24796	1k_batch2	0.759061833688699	2.53080253080253	1k	yes	1.0476124	8.474555	#a9c9ed	3.0 hpf
zf_3.0hpf_plate5_348	29409	25219	0.715957	47809	0.720658	275589	76.76	6.5332	52.3649	45737	1k_batch2	1.27989130434783	2.40888437609749	1k	yes	-1.2086253	5.0395308	#a9c9ed	3.0 hpf
zf_3.0hpf_plate5_349	26424	21486	0.715666	44983	1.457665	264362	75.48	5.6597	51.4242	42725	1k_batch2	0.851007423117709	2.60502855922703	1k	yes	-3.2521636	4.178905	#a9c9ed	3.0 hpf
zf_3.0hpf_plate5_350	16697	13851	0.738186	29816	4.651163	191960	77.95	3.6619	48.7959	27675	1k_batch2	1.07718696397942	2.70963079473718	1k	yes	-1.498547	8.086132	#a9c9ed	3.0 hpf
zf_3.0hpf_plate5_351	6935	6622	0.464409	14170	1.083753	35340	75.49	1.8033	58.8411	10405	1k_batch2	0.704545454545455	2.17763887488658	1k	yes	-2.9902384	10.623638	#a9c9ed	3.0 hpf
zf_3.0hpf_plate5_352	3009	2934	0.215913	13224	0.766593	11350	75.83	0.8161	57.7668	4919	1k_batch2	0.178137651821862	2.43998425816608	1k	yes	-2.9544988	14.649034	#a9c9ed	3.0 hpf
zf_3.0hpf_plate5_353	10868	9891	0.681272	16521	1.723144	86594	78.39	2.6529	59.7207	15342	1k_batch2	0.857610474631751	3.24930543908646	1k	yes	0.49427718	10.121291	#a9c9ed	3.0 hpf
zf_3.0hpf_plate5_354	57310	41727	0.74679	104250	0.9198	717187	74.34	10.5568	47.3147	100933	1k_batch2	0.940449154680797	1.80906472168608	1k	yes	-2.4866214	1.907649	#a9c9ed	3.0 hpf
zf_3.0hpf_plate5_355	74788	51853	0.789057	137153	1.576776	1107532	74.67	13.1255	46.2765	133580	1k_batch2	0.809247263792718	1.66298592448714	1k	yes	-1.9016556	-0.32918096	#a9c9ed	3.0 hpf
zf_3.0hpf_plate5_356	74734	54201	0.743401	130213	0.907467	872165	74.78	13.9449	50.1688	125904	1k_batch2	0.885997313633311	2.20261360945772	1k	yes	-2.6478686	-0.088098615	#a9c9ed	3.0 hpf
zf_3.0hpf_plate5_357	52540	38021	0.700753	94051	0.333693	531139	75.7	9.8077	49.4961	89603	1k_batch2	0.927062374245473	1.79537976148146	1k	yes	-3.0287333	0.81072307	#a9c9ed	3.0 hpf
zf_3.0hpf_plate5_358	6671	6367	0.623569	12097	1.534247	51328	74.29	1.7248	53.0137	10782	1k_batch2	0.752136752136752	1.7365613110294	1k	yes	-3.802759	10.6150875	#a9c9ed	3.0 hpf
zf_3.0hpf_plate5_359	15904	13102	0.735811	29797	1.324777	194384	73.48	3.3866	46.3517	28602	1k_batch2	0.829907866761162	1.57229704968398	1k	yes	-3.0515883	6.608851	#a9c9ed	3.0 hpf
zf_3.0hpf_plate5_360	1572	795	0.363535	2801	10.720562	12496	27.38	0.24	46.0457	1524	1k_batch2	0.37719298245614	2.43392970665698	1k	no			#a9c9ed	3.0 hpf
zf_3.0hpf_plate5_361	53609	39658	0.742695	95186	0.597751	631030	74.73	10.2609	48.7738	92293	1k_batch2	0.919950738916256	2.03137426564758	1k	yes	-3.1180618	0.65264153	#a9c9ed	3.0 hpf
zf_3.0hpf_plate5_362	1121	1114	0.175115	6249	6.500762	4212	72.89	0.2995	49.8222	1841	1k_batch2	0.32	2.30538692077154	1k	yes	-1.0686507	15.720516	#a9c9ed	3.0 hpf
zf_3.0hpf_plate5_363	32851	26525	0.717929	56399	0.703837	355330	73.03	6.9525	52.8475	54033	1k_batch2	0.902458056964495	1.62645573604478	1k	yes	-3.3685038	2.3540783	#a9c9ed	3.0 hpf
zf_3.0hpf_plate5_364	21246	17236	0.725933	37618	0.571052	228519	75.89	4.5016	49.4509	36216	1k_batch2	0.866018368449487	1.75824175824176	1k	yes	-3.5337503	4.6311855	#a9c9ed	3.0 hpf
zf_3.0hpf_plate5_365	37757	28924	0.756994	66145	0.988313	454507	75.35	7.4842	49.1111	64217	1k_batch2	0.869660460021906	2.01460737653767	1k	yes	-2.803147	1.7490879	#a9c9ed	3.0 hpf
zf_3.0hpf_plate5_366	8536	7806	0.463049	18931	1.190901	44942	75.34	2.0826	52.4495	13856	1k_batch2	0.878014184397163	2.13120213120213	1k	yes	-3.769848	9.398186	#a9c9ed	3.0 hpf
zf_3.0hpf_plate5_367	14852	13092	0.417039	37604	0.7274	81409	73.03	3.4467	53.1294	25521	1k_batch2	0.424217462932455	2.51476918143585	1k	yes	-2.8330686	8.086291	#a9c9ed	3.0 hpf
zf_3.0hpf_plate5_368	3236	3195	0.280182	10621	2.46354	12116	76.89	0.8614	57.3709	4949	1k_batch2	0.308900523560209	3.22754168908015	1k	yes	-2.4339745	14.44632	#a9c9ed	3.0 hpf
zf_3.0hpf_plate5_369	1046	1041	0.106436	9535	1.495845	3735	72.41	0.2844	52.2438	1778	1k_batch2	0.438461538461538	2.72227772227772	1k	yes	-0.78339756	15.819084	#a9c9ed	3.0 hpf
zf_3.0hpf_plate5_370	8143	7680	0.574753	14990	0.239641	53976	73.9	2.0509	54.9088	12905	1k_batch2	0.811158798283262	2.41908629005403	1k	yes	-3.1884055	9.925114	#a9c9ed	3.0 hpf
zf_3.0hpf_plate5_371	5897	5597	0.432072	12407	0.678863	28914	73.51	1.5111	61.4946	8632	1k_batch2	0.628571428571429	2.85214785214785	1k	yes	-2.3882678	11.484991	#a9c9ed	3.0 hpf
zf_3.0hpf_plate5_372	13855	12635	0.619194	23477	2.155723	96176	76.14	3.379	56.1481	20697	1k_batch2	1.07502930832356	2.50882122803305	1k	yes	-2.2275338	7.8406587	#a9c9ed	3.0 hpf
zf_3.0hpf_plate5_373	19007	16360	0.620578	40625	7.831375	165977	75.48	4.1604	42.4359	33801	1k_batch2	1.19332763045338	2.04153822830866	1k	yes	-2.888152	6.9456787	#a9c9ed	3.0 hpf
zf_3.0hpf_plate5_374	13094	11886	0.668578	20318	1.541132	94453	79.04	3.1804	59.21	18719	1k_batch2	0.918635170603675	3.16304699866344	1k	yes	1.7335498	8.8136835	#a9c9ed	3.0 hpf
zf_3.0hpf_plate5_375	48188	39463	0.652474	87309	0.254755	401187	74.91	10.1244	49.8244	80656	1k_batch2	0.86786703601108	2.14055607314034	1k	yes	-2.150794	1.169918	#a9c9ed	3.0 hpf
zf_3.0hpf_plate5_376	46576	36921	0.643003	90311	1.751936	399289	75.53	9.3766	46.7291	81596	1k_batch2	0.72917897223863	1.63104671425398	1k	yes	-1.9958578	0.55733246	#a9c9ed	3.0 hpf
zf_3.0hpf_plate5_377	19704	17437	0.53164	42522	0.47075	131750	73.56	4.5526	49.3484	34674	1k_batch2	0.865051903114187	2.02860968818416	1k	yes	-2.7263715	4.5488915	#a9c9ed	3.0 hpf
zf_3.0hpf_plate5_378	412	213	0.186792	1317	1.62413	873	77.26	0.0643	47.7958	424	1k_batch2	0.416666666666667	0.799200799200799	1k	no			#a9c9ed	3.0 hpf
zf_3.0hpf_plate5_379	46981	36788	0.635193	89282	0.324783	384065	75.12	9.4382	48.3062	81328	1k_batch2	0.811349693251534	1.86026507552393	1k	yes	-3.4571638	0.63232034	#a9c9ed	3.0 hpf
zf_3.0hpf_plate5_380	4317	4184	0.55224	7655	3.837191	24578	77.89	1.1385	57.9462	6190	1k_batch2	0.777777777777778	3.7090182544728	1k	yes	-1.3480787	13.194066	#a9c9ed	3.0 hpf
zf_3.0hpf_plate5_381	33032	28601	0.581518	66570	0.436205	233684	74.96	7.2967	47.9003	57519	1k_batch2	0.746224459579508	1.53592885987252	1k	yes	-2.3268478	1.5805428	#a9c9ed	3.0 hpf
zf_3.0hpf_plate5_382	3483	3207	0.515729	9311	13.929815	26777	73.79	0.8626	41.0461	6426	1k_batch2	0.736413043478261	1.49295149295149	1k	yes	-3.0538373	13.620401	#a9c9ed	3.0 hpf
zf_3.0hpf_plate5_383	11837	11000	0.558168	23158	0.983891	80169	73.48	2.9322	52.4597	19423	1k_batch2	0.740804106073567	1.98286561922926	1k	yes	-3.4218843	7.9819155	#a9c9ed	3.0 hpf
zf_3.0hpf_plate5_384	32730	27015	0.615264	62433	1.148032	266310	72.98	7.0138	50.5838	55452	1k_batch2	0.775823472977294	2.02189836741332	1k	yes	-3.0269668	2.785007	#a9c9ed	3.0 hpf
zf_3.0hpf_plate6_001	4744	4452	0.499378	9751	2.250131	27474	75.64	1.1618	51.596	7472	1k_batch2	0.78974358974359	2.49046727919967	1k	yes	-2.419281	13.2061825	#a9c9ed	3.0 hpf
zf_3.0hpf_plate6_002	10639	9581	0.535024	25160	8.5244	75203	76.15	2.4932	43.9373	18951	1k_batch2	0.593530239099859	1.91462081225861	1k	yes	-3.2046604	8.451826	#a9c9ed	3.0 hpf
zf_3.0hpf_plate6_003	8582	8001	0.400342	21854	0.465601	46055	71.82	2.162	55.5872	14323	1k_batch2	0.491578947368421	1.96595856973215	1k	yes	-3.6953945	8.612532	#a9c9ed	3.0 hpf
zf_3.0hpf_plate6_004	4671	4458	0.551997	8482	4.451622	27907	77.92	1.1974	56.0315	6804	1k_batch2	0.706521739130435	2.80842752752865	1k	yes	-0.77914745	13.219203	#a9c9ed	3.0 hpf
zf_3.0hpf_plate6_005	14370	12608	0.530807	29129	0.440252	91313	75.41	3.3567	52.7715	23745	1k_batch2	0.59457422758101	2.2828235594193	1k	yes	-3.4445584	7.003156	#a9c9ed	3.0 hpf
zf_3.0hpf_plate6_006	5884	5582	0.582665	10308	2.456454	37211	76.86	1.4878	55.0748	8736	1k_batch2	0.715625	2.82574568288854	1k	yes	-2.3101768	12.272858	#a9c9ed	3.0 hpf
zf_3.0hpf_plate6_007	24844	21210	0.519048	52453	0.695364	154278	75.07	5.4849	49.6464	41986	1k_batch2	0.715497737556561	2.2990342990343	1k	yes	-2.7021718	4.195968	#a9c9ed	3.0 hpf
zf_3.0hpf_plate6_008	23534	20014	0.556342	48896	0.355924	164626	75.25	5.1268	48.4649	41154	1k_batch2	0.602754237288136	1.80137322994466	1k	yes	-2.3766074	4.3918505	#a9c9ed	3.0 hpf
zf_3.0hpf_plate6_009	15086	13423	0.601983	28357	1.965465	107635	76.36	3.5258	50.0637	24640	1k_batch2	0.825214899713467	2.04966136525072	1k	yes	-2.369604	7.5265803	#a9c9ed	3.0 hpf
zf_3.0hpf_plate6_010	21946	17919	0.651544	43196	0.980932	194180	76.27	4.5949	45.2079	39570	1k_batch2	0.809744779582367	1.89981839466376	1k	yes	-3.2045734	6.4270964	#a9c9ed	3.0 hpf
zf_3.0hpf_plate6_011	874	860	0.425898	2168	1.66334	4627	74.11	0.2367	51.1643	1478	1k_batch2	0.535714285714286	2.4975024975025	1k	yes	-0.6754677	15.846908	#a9c9ed	3.0 hpf
zf_3.0hpf_plate6_012	5828	5511	0.637232	9342	3.64955	41476	76.9	1.4851	58.2875	8237	1k_batch2	0.740740740740741	3.79883274620117	1k	yes	-0.066495724	12.656204	#a9c9ed	3.0 hpf
zf_3.0hpf_plate6_013	26026	21425	0.643557	48542	0.752402	225128	74.75	5.5109	48.1627	44321	1k_batch2	0.763537906137184	1.79051717513256	1k	yes	-3.6274657	4.050142	#a9c9ed	3.0 hpf
zf_3.0hpf_plate6_014	36180	28955	0.624526	70937	0.386299	308749	73.64	7.4145	47.218	63951	1k_batch2	0.810266406757635	2.02108122900202	1k	yes	-2.69088	2.405131	#a9c9ed	3.0 hpf
zf_3.0hpf_plate6_015	19097	16848	0.641963	36475	4.418042	155390	76.85	4.3512	46.1387	32019	1k_batch2	0.89248181083266	1.96449891571843	1k	yes	-2.2184227	6.462892	#a9c9ed	3.0 hpf
zf_3.0hpf_plate6_016	92443	66330	0.593084	199754	0.412579	721442	77.06	16.5879	43.8907	174999	1k_batch2	0.622845429982298	1.6117019075599	1k	yes	-2.0667431	-0.46987435	#a9c9ed	3.0 hpf
zf_3.0hpf_plate6_017	24568	20868	0.672126	45864	0.981871	241087	73.46	5.4254	49.6472	42658	1k_batch2	0.668700140778977	1.92774258708325	1k	yes	-3.172351	4.310541	#a9c9ed	3.0 hpf
zf_3.0hpf_plate6_018	209866	131702	0.65499	411175	0.95442	1936334	74.82	32.7905	46.0333	377951	1k_batch2	0.747896386734862	1.91804954866923	1k	yes	-1.8260972	-2.249261	#a9c9ed	3.0 hpf
zf_3.0hpf_plate6_019	9789	8799	0.660162	18681	0.287687	90013	73.69	2.2786	46.7232	17330	1k_batch2	0.834496510468594	1.93140193140193	1k	yes	-3.7190113	8.9744	#a9c9ed	3.0 hpf
zf_3.0hpf_plate6_020	20840	17463	0.649573	35793	0.767348	164325	77.73	4.6232	53.7854	32847	1k_batch2	0.778231292517007	2.87732069910288	1k	yes	-3.2440553	6.1067977	#a9c9ed	3.0 hpf
zf_3.0hpf_plate6_021	43965	32253	0.672887	86090	0.337466	431045	76.46	8.2266	45.5629	80624	1k_batch2	0.696004319654428	1.9349944661148	1k	yes	-2.6740737	1.7399901	#a9c9ed	3.0 hpf
zf_3.0hpf_plate6_022	5139	4878	0.624149	9441	4.302081	40537	74.08	1.2934	50.906	8186	1k_batch2	0.774193548387097	3.00057085771371	1k	yes	-2.9625556	12.388925	#a9c9ed	3.0 hpf
zf_3.0hpf_plate6_023	183129	114318	0.691119	349166	0.61952	1847585	75.19	28.6612	46.2502	329974	1k_batch2	0.661028105048378	1.66163098100271	1k	yes	-1.8505089	-2.2420847	#a9c9ed	3.0 hpf
zf_3.0hpf_plate6_024	3594	3179	0.579567	6801	2.306257	29262	70.89	0.8979	55.9183	5761	1k_batch2	0.833333333333333	1.66619095190524	1k	yes	-2.6709275	13.840995	#a9c9ed	3.0 hpf
zf_3.0hpf_plate6_025	18801	16624	0.518481	38459	1.349868	118956	73.52	4.3883	53.105	30548	1k_batch2	0.629376601195559	2.80325734871189	1k	yes	-1.792923	6.475234	#a9c9ed	3.0 hpf
zf_3.0hpf_plate6_026	340379	180933	0.667632	665797	0.233326	3245306	75.69	44.5583	45.3798	622137	1k_batch2	0.661283734958685	1.64137006576651	1k	yes	-1.7191408	-2.3911154	#a9c9ed	3.0 hpf
zf_3.0hpf_plate6_027	89545	65992	0.653382	182111	1.011902	874798	74.04	16.6446	44.7675	167083	1k_batch2	0.595256566552145	1.73953191107581	1k	yes	-2.0310757	-0.92661685	#a9c9ed	3.0 hpf
zf_3.0hpf_plate6_028	20719	17500	0.520625	43331	1.568975	135961	72.53	4.6269	51.9662	34442	1k_batch2	0.600681140911026	2.5357621102302	1k	yes	-3.051857	5.4694233	#a9c9ed	3.0 hpf
zf_3.0hpf_plate6_029	20168	16779	0.654801	41650	0.742273	194583	75.71	4.2624	43.52	38378	1k_batch2	0.530638852672751	1.94113003101767	1k	yes	-2.6530464	5.607706	#a9c9ed	3.0 hpf
zf_3.0hpf_plate6_030	450619	219518	0.686754	852754	0.759016	4593922	74.25	54.1716	47.3541	802410	1k_batch2	0.711666447454952	1.86059345066698	1k	yes	-1.7455084	-2.3964443	#a9c9ed	3.0 hpf
zf_3.0hpf_plate6_031	11114	9276	0.646006	21577	2.769123	100495	74.68	2.4313	47.5977	19347	1k_batch2	0.616207951070336	2.42121514848788	1k	yes	-3.7781816	8.8566	#a9c9ed	3.0 hpf
zf_3.0hpf_plate6_032	41818	32827	0.68611	78884	0.745081	414128	75.25	8.4265	46.7167	74200	1k_batch2	0.721096543504172	1.931717571528	1k	yes	-3.4206827	1.6133785	#a9c9ed	3.0 hpf
zf_3.0hpf_plate6_033	27525	22196	0.588886	45543	1.465312	178387	77.98	5.8816	60.3274	39271	1k_batch2	1.45738396624473	3.45506583448706	1k	yes	3.4179688	7.2689686	#a9c9ed	3.0 hpf
zf_3.0hpf_plate6_034	6615	6157	0.63259	11823	1.420481	49922	77.01	1.6153	50.5756	10618	1k_batch2	0.953316953316953	2.25338571203233	1k	yes	-1.954707	11.437588	#a9c9ed	3.0 hpf
zf_3.0hpf_plate6_035	1461	1417	0.530079	3137	3.307393	10249	72.36	0.3819	49.8638	2485	1k_batch2	0.560606060606061	1.92807192807193	1k	yes	-1.5621544	15.564335	#a9c9ed	3.0 hpf
zf_3.0hpf_plate6_036	27800	22742	0.674725	51711	1.970575	264677	74.9	5.8889	48.7579	47707	1k_batch2	0.706571574121243	2.43183782509625	1k	yes	-1.8343872	4.6447697	#a9c9ed	3.0 hpf
zf_3.0hpf_plate6_037	40726	33877	0.651397	70067	3.505848	322484	76.9	8.7311	51.4582	62534	1k_batch2	0.959964412811388	3.21458202814135	1k	yes	-0.59351605	1.96733	#a9c9ed	3.0 hpf
zf_3.0hpf_plate6_038	39126	30954	0.666835	76091	0.766488	380746	73.87	7.922	46.5326	70688	1k_batch2	0.794283036551078	2.23102313363596	1k	yes	-2.8531027	2.1890988	#a9c9ed	3.0 hpf
zf_3.0hpf_plate6_039	8483	7893	0.589845	16185	0.247158	59207	74.77	2.0663	48.1357	14126	1k_batch2	1.76923076923077	2.11680211680212	1k	yes	-3.7873785	8.966241	#a9c9ed	3.0 hpf
zf_3.0hpf_plate6_040	7602	7099	0.676628	13359	2.892332	64103	76.76	1.8408	49.4636	12221	1k_batch2	0.835185185185185	2.17767843667124	1k	yes	-2.49073	10.117476	#a9c9ed	3.0 hpf
zf_3.0hpf_plate6_041	108430	74398	0.562884	235826	0.513357	825848	73.61	18.6798	46.5402	199804	1k_batch2	0.676258992805755	1.8483150836092	1k	yes	-2.0123174	-1.1869822	#a9c9ed	3.0 hpf
zf_3.0hpf_plate6_042	39037	32251	0.697745	62348	3.898747	336427	78.64	8.3767	54.3621	57137	1k_batch2	1.1443661971831	3.0889176076778	1k	yes	1.3824397	3.7501907	#a9c9ed	3.0 hpf
zf_3.0hpf_plate6_043	40686	32382	0.646138	77097	0.340452	353630	74.76	8.3712	48.8837	70840	1k_batch2	0.706826137689615	1.92067672587153	1k	yes	-2.951604	1.7981648	#a9c9ed	3.0 hpf
zf_3.0hpf_plate6_044	7326	6856	0.670651	12688	5.216734	64201	75.04	1.8495	53.3434	11283	1k_batch2	0.744140625	2.03282955576534	1k	yes	-2.4535167	10.780976	#a9c9ed	3.0 hpf
zf_3.0hpf_plate6_045	7962	7403	0.684395	14265	0.79224	76541	74.56	1.9519	50.2332	13399	1k_batch2	0.709156193895871	1.68527125048864	1k	yes	-3.4342184	10.006507	#a9c9ed	3.0 hpf
zf_3.0hpf_plate6_046	92171	66951	0.709688	166201	1.11909	959789	75.36	17.0631	48.6052	157808	1k_batch2	0.745760275941363	2.06557878418557	1k	yes	-2.22193	-0.8450809	#a9c9ed	3.0 hpf
zf_3.0hpf_plate6_047	59920	46527	0.654946	116941	0.31612	541393	74.99	11.7569	45.396	108160	1k_batch2	0.83598820058997	1.68764379290695	1k	yes	-2.2554295	0.3378272	#a9c9ed	3.0 hpf
zf_3.0hpf_plate6_048	17981	15903	0.637135	31149	1.340633	139019	75.11	4.1876	53.1375	28112	1k_batch2	1.96051103368177	3.04140304140304	1k	yes	-0.8084578	7.793751	#a9c9ed	3.0 hpf
zf_3.0hpf_plate6_049	12107	10129	0.558248	25560	0.531399	88650	74.68	2.6581	48.4543	21526	1k_batch2	0.593732820230896	1.79669954106044	1k	yes	-3.470783	8.528863	#a9c9ed	3.0 hpf
zf_3.0hpf_plate6_050	29902	22834	0.66236	59533	0.241281	276815	77.36	5.7986	43.7762	55403	1k_batch2	0.69622401357658	1.63292589763178	1k	yes	-3.431103	3.3701458	#a9c9ed	3.0 hpf
zf_3.0hpf_plate6_051	32119	25777	0.636581	61227	1.397092	270821	75.18	6.6533	48.106	55262	1k_batch2	0.714021286441462	2.29706599133351	1k	yes	-3.366235	3.3240125	#a9c9ed	3.0 hpf
zf_3.0hpf_plate6_052	20037	15952	0.671116	41716	1.210728	213056	73.92	4.0774	43.8889	38676	1k_batch2	0.714767932489451	1.78218406066507	1k	yes	-3.1208425	5.625838	#a9c9ed	3.0 hpf
zf_3.0hpf_plate6_053	499	255	0.306431	1036	13.818182	1615	63.22	0.077	45.3636	474	1k_batch2	0.363636363636364	1.8981018981019	1k	no			#a9c9ed	3.0 hpf
zf_3.0hpf_plate6_054	71512	52057	0.675011	131373	0.373545	660937	76.63	13.2777	48.2604	123218	1k_batch2	0.707797363824043	2.1011324005336	1k	yes	-2.3148339	0.11175496	#a9c9ed	3.0 hpf
zf_3.0hpf_plate6_055	12060	10121	0.685657	24006	1.538529	134464	72.41	2.6544	48.0724	22399	1k_batch2	0.591911764705882	2.1356002488078	1k	yes	-3.5183241	8.722967	#a9c9ed	3.0 hpf
zf_3.0hpf_plate6_056	56984	43339	0.671171	108200	0.539413	543092	74.66	11.0492	47.6273	101044	1k_batch2	0.70867460908414	1.80308347847615	1k	yes	-2.537762	0.55617356	#a9c9ed	3.0 hpf
zf_3.0hpf_plate6_057	30655	26134	0.651644	51231	2.915101	242009	76.33	6.7961	54.5204	45993	1k_batch2	1.01546666666667	3.02113345591606	1k	yes	0.28204715	4.5181613	#a9c9ed	3.0 hpf
zf_3.0hpf_plate6_058	7081	6643	0.579389	12249	3.182674	46101	76.42	1.8079	57.5989	10282	1k_batch2	0.685912240184757	2.86113886113886	1k	yes	-0.986411	11.939295	#a9c9ed	3.0 hpf
zf_3.0hpf_plate6_059	21715	18716	0.528392	41823	2.469063	141595	73.13	4.9907	56.2929	33260	1k_batch2	1.17489177489177	3.07440307440307	1k	yes	-0.69030714	7.507922	#a9c9ed	3.0 hpf
zf_3.0hpf_plate6_060	3456	1745	0.2259	8935	7.431851	10900	54.97	0.5268	49.5696	3226	1k_batch2	0.47027027027027	2.44371013601782	1k	no			#a9c9ed	3.0 hpf
zf_3.0hpf_plate6_061	19853	17650	0.639423	32564	4.987606	138205	79.25	4.6465	55.2974	28365	1k_batch2	0.989856297548605	3.43922743922744	1k	yes	1.6894878	7.264592	#a9c9ed	3.0 hpf
zf_3.0hpf_plate6_062	26053	21240	0.494469	60542	1.24242	171468	74.42	5.4263	47.5936	46580	1k_batch2	0.48318691305665	1.49697130003476	1k	yes	-1.9380556	5.122555	#a9c9ed	3.0 hpf
zf_3.0hpf_plate6_063	1440	1432	0.152662	9697	2.963256	5423	73.0	0.3916	50.6124	2456	1k_batch2	0.335227272727273	2.7972027972028	1k	yes	-1.3438408	15.567843	#a9c9ed	3.0 hpf
zf_3.0hpf_plate6_064	233672	137789	0.654657	455889	0.491717	2155339	75.25	34.4109	46.7395	420725	1k_batch2	0.668061970746728	1.92800883327199	1k	yes	-1.762505	-2.43751	#a9c9ed	3.0 hpf
zf_3.0hpf_plate6_065	115827	81781	0.662017	218166	0.410186	1055773	76.16	20.6698	47.9009	202731	1k_batch2	0.56621653636579	2.2832495662418	1k	yes	-1.5130045	-1.1456114	#a9c9ed	3.0 hpf
zf_3.0hpf_plate6_066	114031	80660	0.659064	220441	1.603872	1071949	74.49	20.2785	46.8456	201900	1k_batch2	0.79807242444091	1.97483472255082	1k	yes	-1.5590351	-1.2412755	#a9c9ed	3.0 hpf
zf_3.0hpf_plate6_067	16454	14374	0.699288	27545	3.24532	149429	77.23	3.7721	52.5377	25431	1k_batch2	0.864646464646465	2.79884724329169	1k	yes	0.6305764	8.204635	#a9c9ed	3.0 hpf
zf_3.0hpf_plate6_068	13336	12089	0.67929	22167	6.666667	110333	78.41	3.2121	52.9962	19516	1k_batch2	0.857142857142857	2.77014652014652	1k	yes	-0.33903813	8.941898	#a9c9ed	3.0 hpf
zf_3.0hpf_plate6_069	12293	11291	0.651099	19477	1.736284	88675	77.98	2.992	56.7316	17714	1k_batch2	0.958452722063037	3.68520368520368	1k	yes	-0.08720081	9.554042	#a9c9ed	3.0 hpf
zf_3.0hpf_plate6_070	5378	5075	0.646279	9838	1.610057	43875	76.28	1.3097	48.1087	8922	1k_batch2	0.990384615384615	2.10900210900211	1k	yes	-1.9806104	12.672672	#a9c9ed	3.0 hpf
zf_3.0hpf_plate6_071	30524	26053	0.649045	56681	0.540561	249539	76.56	6.6772	46.9572	52070	1k_batch2	0.900576368876081	1.81239215330124	1k	yes	-2.5997884	3.20148	#a9c9ed	3.0 hpf
zf_3.0hpf_plate6_072	55735	41767	0.688467	102667	0.518172	543302	75.53	10.6625	48.152	96953	1k_batch2	0.710331713500951	2.20932913240606	1k	yes	-2.3885896	0.74701923	#a9c9ed	3.0 hpf
zf_3.0hpf_plate6_073	1759	1751	0.060615	30139	1.091493	6506	70.4	0.468	49.5024	3081	1k_batch2	0.443478260869565	2.96370296370296	1k	yes	-1.5798172	15.307045	#a9c9ed	3.0 hpf
zf_3.0hpf_plate6_074	2853	2759	0.568896	5756	1.802714	20462	73.92	0.7427	49.3721	4848	1k_batch2	0.631578947368421	1.87312687312687	1k	yes	-2.6537337	14.229768	#a9c9ed	3.0 hpf
zf_3.0hpf_plate6_075	2453	1240	0.539058	4951	44.281882	14264	69.49	0.3744	29.9073	2285	1k_batch2	0.458904109589041	2.10900210900211	1k	no			#a9c9ed	3.0 hpf
zf_3.0hpf_plate6_076	20343	16976	0.666068	38600	0.789474	188552	76.37	4.3989	46.5859	35815	1k_batch2	0.744814582023884	2.14346323132934	1k	yes	-2.8123608	6.067732	#a9c9ed	3.0 hpf
zf_3.0hpf_plate6_077	2983	2886	0.547295	6090	4.76751	19047	76.9	0.7777	50.6867	4854	1k_batch2	0.512578616352201	2.87917210994134	1k	yes	-2.015123	14.352564	#a9c9ed	3.0 hpf
zf_3.0hpf_plate6_078	13629	11265	0.646879	28230	3.889721	132987	72.06	2.8791	43.9062	25030	1k_batch2	0.714406065711879	1.78762414056532	1k	yes	-3.302111	7.784963	#a9c9ed	3.0 hpf
zf_3.0hpf_plate6_079	15799	13174	0.665379	24100	2.525858	122813	80.69	3.4781	58.6163	21958	1k_batch2	1.07911617961511	3.63891427721215	1k	yes	2.274995	9.336156	#a9c9ed	3.0 hpf
[truncated: 9,521 more rows]
