# Supplementary material for: The chromatin accessibility dynamics during cell fate specifications in zebrafish early embryogenesis
Source: Nucleic Acids Res. 2024 Feb 14;52(6):3106–20. doi: 10.1093/nar/gkae095 (PMC11014328; doi:10.1093/nar/gkae095)
Supplement: gkae095_Supplemental_Files [file gkae095_supplemental_files.zip › Supplementary_Table_2.csv]

cell	module1	module2	module3	module4	module5	module6	module7	module8	module9	module10	module11	module12	module13	module14	module15	module16	module17	module18	module19	module20	module21	module22	module23	module24	module25
zf_3.0hpf_plate1_001	0.0	0.0	0.0	0.0	0.0	0.0	0.0	0.0	0.0	1.09477611361043	0.477757884208421	0.0	0.148796441553378	0.0	0.499415000596644	0.0	0.0	0.0	0.0	0.0905803085251424	0.0	0.0	0.0403452774476837	0.0896269917897874	0.118925610897843
zf_3.0hpf_plate1_002	0.0	0.0118538558030266	0.0355545878637145	0.0	0.127194377828513	0.0143774787829979	0.0555288141363255	0.0663997314328606	0.0	1.20789035193181	0.28774578725196	0.0905232501830165	0.0	0.256161806587112	0.0463536026772217	0.16961371758597	0.0	0.0399207091357653	0.0	0.0	0.0151937565896614	0.0	0.0	0.0	0.0
zf_3.0hpf_plate1_003	0.0	0.0036177932036823	0.204075251734761	0.0801388389147842	0.0	0.0354292552818844	0.285929107663464	0.0	0.0	1.00588378540758	0.201676412055147	0.0	0.609180197285713	0.0	0.152352192133665	0.120208987794235	0.0	0.034332738148327	0.0479919280664323	0.0351632718700148	0.116528537045771	0.116754820077767	0.0130313181915519	0.014797333912279	0.157452341560997
zf_3.0hpf_plate1_004	0.0393403857168344	0.0	0.000884359755768	0.000907766933257	0.0680761045240905	0.0	0.0605871365534161	0.11684508252778	0.0	1.00181370244867	0.256662968312215	0.0691334110691034	0.112422033540201	0.188757350920688	0.0	0.121736230731711	0.0	0.0	0.0054234489458245	0.0001208590260624	0.0	0.0047686211063712	0.0	0.0	0.151447328691594
zf_3.0hpf_plate1_005	0.077880181034884	0.0184488983621815	0.0	0.182695580436832	0.241249026077661	0.0642883800617379	0.349861625237396	0.145468544435635	0.0	0.102743534821784	1.6788562116895	0.0500341515992789	0.0	0.710777173774955	0.0	0.0	0.81630201904957	0.189684814100133	0.0	0.161007816637061	0.111172138166418	0.0	0.103720532490006	0.16372153328673	0.862254845015884
zf_3.0hpf_plate1_006	0.0	0.0	0.0320324910089244	0.0	0.0	0.0	0.0	0.0301632745807356	0.0	1.00145050179175	0.426132852407144	0.0811123352362478	0.0	0.0	0.423422913874869	0.0	0.0	0.0	0.0271629550431223	0.0375401687526391	0.027293994428825	0.0	0.0	0.0	0.0
zf_3.0hpf_plate1_007	0.05296237043566	0.0491248428756996	0.0	0.0	0.0	0.0	0.0	0.0	0.0985515055180511	0.936944596328999	0.693974806447456	0.0	0.277063134525845	0.242675980985819	0.0	0.336897364876713	0.0525297413219031	0.478292969188629	0.0	0.0461455901198509	0.162661851350022	0.059311387903632	0.0209447309980438	0.121303960951684	0.0131823441681904
zf_3.0hpf_plate1_008	0.107582735300046	0.109631655106493	0.0	0.0090696928454753	0.0025860418570592	0.0124710198022487	0.116836307790318	0.0	0.0236985436281029	0.56187193835858	0.421890673562732	0.0	0.43794824774896	0.314431477000809	0.0	0.204697920074815	0.0078291993560052	0.328643594880302	0.0219641757234751	0.0361251292737281	0.130097263649297	0.0990484539129175	0.0	0.0007404712998963	0.0
zf_3.0hpf_plate1_009	0.0	0.0	0.120500984399765	0.0	0.0	0.0006027139653363	0.0062094892606645	0.0774982585370471	0.0	1.00827889383617	0.382641545387175	0.0	0.0119666398786091	0.0627890424190172	0.0147209020936636	0.0	0.0	0.0018753768380394	0.0370257917347568	0.0	0.0376840706056944	0.0052818364201174	0.0	0.0	0.150394275625746
zf_3.0hpf_plate1_010	0.0	0.0	0.0	0.0	0.0	0.0	0.0	0.0	0.0	0.108114246404849	0.478567623330695	0.0	0.0273422189177394	2.79881707156915	0.0	0.0586559117262601	1.29702911601624	0.0	0.0	0.0	0.0	0.0	0.0	0.0	0.0
zf_3.0hpf_plate1_011	0.0821112663667785	0.0	0.0	0.0771456422960219	0.0910731839202555	0.0323091784776801	0.0	0.0	0.0	0.519513591515672	1.36820766147741	0.0	0.370360355124175	0.0	0.498760377491943	1.44535363997989	0.669816144662708	0.366074047520038	0.0	0.244293498785101	0.0907867115414462	0.0	0.0	0.120551395726451	0.113657050512608
zf_3.0hpf_plate1_012	0.0967699254871737	0.0698027733189327	0.0	0.332689562148305	0.178668521020382	0.0516212566256774	0.422105103401625	0.0607571958813123	0.0208308258299825	0.484608548135079	1.25597653519736	0.0	0.0818364958902051	0.382056302203867	0.0	0.0	0.439925057703388	0.347584488898697	0.0514091092692738	0.0	0.269957669440812	0.0739089538309936	0.0164425104567836	0.0050989950067873	0.409348960909422
zf_3.0hpf_plate1_013	0.0	0.0	0.0	0.0	0.0	0.0	0.0	0.0	0.0	0.548883356109427	0.343403267509139	0.0	0.0016144440408486	0.220893546042478	0.0479501260990605	0.0841803518184619	0.0	0.0	0.0	0.0239683939246258	0.0	0.0	0.0125423743690955	0.0452195212735138	0.333395878774199
zf_3.0hpf_plate1_014	0.096820733597702	0.0759291963725768	0.0	0.135343757278297	0.300279922350598	0.0183247799798052	0.262566465938311	0.193844006665263	0.0	1.35216457136557	0.733567016693108	0.126593343271174	0.0	0.0821516390620707	0.0	0.194749343858117	0.0	0.449563224355585	0.0568004793719787	0.0782783461951774	0.020519673845463	0.0	0.0142588925930297	0.0351354241466741	0.0
zf_3.0hpf_plate1_015	0.0	0.0	0.0334072813175952	0.0144092963220195	0.0	0.0	0.0	0.0	0.0	0.149620648023752	0.0540457126545383	0.0	0.0538813293618195	0.0	0.0517026775367009	0.0	0.0078153894728258	0.0	0.0069178093598243	0.0347739213323354	0.0	0.0	0.0	0.0	0.0910514125314911
zf_3.0hpf_plate1_016	0.0084013969941761	0.0	0.102507643610786	0.0	0.0	0.0	0.0	0.0	0.0	0.393094465028831	0.593625379352	0.0	0.393638524909066	0.0552073979317478	0.0	0.441748212630174	0.144257714397543	0.207150604853508	0.0647760421782968	0.0	0.0	0.0365795990843963	0.0	0.0055292365982547	0.0
zf_3.0hpf_plate1_017	0.0	0.0	0.0063552220025631	0.0	0.0	0.0	0.0	0.0	0.0	1.02567108271247	0.709394428930624	0.0	0.297786839960213	0.0	0.0	0.100669666484797	0.47429228300282	0.511133222334525	0.0763265387210112	0.0153632757667069	0.0183862507130403	0.0	0.0	0.0488947551241729	0.38683874794755
zf_3.0hpf_plate1_019	0.0	0.0	0.0273082641641154	0.0015243966443465	0.0	0.0	0.0	0.0	0.0	0.346036853275128	0.176503436585484	0.0	0.023327072514972	0.0	0.0	0.0175918723462652	0.0	0.0	0.0	0.0	0.0004836478394598	0.0	0.0536010741753211	0.0	0.136643146328939
zf_3.0hpf_plate1_020	0.0	0.0	0.0358099981261444	0.0	0.0	0.0	0.0	0.0	0.0	0.626788766139057	1.24564257924748	0.0	0.36522375310236	0.489017496308917	0.528066946019814	0.0	0.392164974088903	0.383467380253892	0.0041409530142937	0.0800697039681622	0.0081544725420724	0.0	0.0212451049052425	0.0269229281106604	0.348864299562319
zf_3.0hpf_plate1_021	0.0	0.0092788408033369	0.0253701226479517	0.0	0.0	0.0033606716132508	0.0	0.0	0.0277714210491009	0.690527118363657	0.398235329935798	0.061471397759207	0.228316150404033	0.0	0.0810164666291564	0.0888850332945007	0.14044606400141	0.0	0.0	0.0	0.104493492646916	0.0	0.0	0.0105145785981429	0.0
zf_3.0hpf_plate1_022	0.0304188650688546	0.0	0.0321122121632818	0.0	0.0	0.0	0.0661630195943949	0.0001958008336396	0.0212635096875871	0.617440155577243	0.351911160439212	0.0	0.394021865550458	0.22451670469011	0.099439522757896	0.206198268433321	0.174191073315888	0.0670661973598536	0.0223486232879076	0.0241105267963312	0.0213833696226782	0.0331808664693341	0.0314185975546173	0.0	0.0
zf_3.0hpf_plate1_023	0.0	0.0	0.0348211507438923	0.0	0.0	0.0	0.0	0.0031919401664527	0.0	0.870556324315788	0.372681704911006	0.0	0.0	0.229666384373969	0.229605378886372	0.0	0.0	0.0	0.0	0.0	0.0	0.0	0.0047858320504876	0.0431539404586856	0.0
zf_3.0hpf_plate1_024	0.0485189280919268	0.174941504870061	0.0944925130921986	0.0	0.194696321981629	0.0462794913501948	0.0242742472589867	0.0533618554792323	0.0119310664416325	1.05563319620066	0.295027123632518	0.101899811647363	0.0	0.489993732015783	0.0	0.0	0.0	0.0	0.0	0.016947597418354	0.0191823407416558	0.060265259319743	0.0	0.019954620403241	0.0
zf_3.0hpf_plate1_025	0.0419323349209816	0.0820004941425581	0.0	0.266746457858838	0.310786301229186	0.0410657397001302	0.178420341404275	0.198951508671891	0.0	0.426290419858852	1.16215784351314	0.117219231374737	0.407899813498149	0.608773340014801	0.0	0.0	0.206815673316826	0.515740774044159	0.155539140961413	0.0303702425748315	0.0201447605922257	0.0	0.0271011087814492	0.0150590535409808	0.0
zf_3.0hpf_plate1_026	0.0	0.0	0.0	0.0	0.0	0.0	0.0	0.0	0.0	0.692664137910838	1.21552596590087	0.0	0.412293874604756	0.0895694580041347	0.0	0.0	0.671556202633566	0.200772426536984	0.0	0.0	0.0	0.0	0.0408945814217091	0.0	0.324490972394267
zf_3.0hpf_plate1_027	0.0	0.0	0.0	0.168365745803178	0.0	0.0321519331949893	0.0	0.0	0.0	0.230891322595505	1.56396946265767	0.0105334668275549	0.858874572541802	0.293950808121952	0.0	0.0	0.297158498394484	0.0	0.155070554022319	0.0091266682753095	0.177171941326303	0.0	0.0	0.0323315600927153	1.66496414195675
zf_3.0hpf_plate1_028	0.0	0.0	0.202028598264881	0.0	0.0	0.0	0.0	0.274696300244984	0.0	1.1217382250943	0.228336751062005	0.0002311476510274	0.0	0.0656553599182645	0.0	0.0352635202726803	0.0221822985151119	0.0670745969758715	0.0	0.0145621227246037	0.0	0.0	0.0545996831703898	0.0203529088965077	0.0
zf_3.0hpf_plate1_029	0.0061285555655677	0.0223213204673025	0.0454963795279375	0.0	0.0	0.0	0.0466688931356621	0.0293610375496038	0.0406342148150054	0.775207548277369	0.305227844821754	0.0213626949234478	0.0211488692172491	0.0565191813686975	0.212903219742761	0.106835699282742	0.0	0.141074833466798	0.017565010410079	0.0314981945586343	0.0	0.0	0.0258996866913618	0.0195973839397034	0.0
zf_3.0hpf_plate1_030	0.0	0.0	0.0	0.0	0.0	0.0	0.0	0.0	0.0	0.636031111896787	0.244243619142006	0.0	0.0	0.117111073602718	0.228347929160548	0.108165445255366	0.0	0.20507146982004	0.0	0.0106860117281699	0.0	0.0	0.0282535493208202	0.0288019487888284	0.0
zf_3.0hpf_plate1_031	0.0	0.0	0.0	0.0	0.0	0.0	0.0	0.0	0.0	0.479166390920308	1.7842577352064	0.049231479080726	0.11963475259004	0.429648035049268	0.0006803370216345	0.0	0.0	0.44803263389228	0.0	0.106709787157081	0.0421713962193992	0.0	0.0033230189032871	0.004607694058158	2.18502314104666
zf_3.0hpf_plate1_032	0.0091269621280006	0.0	0.0045872060547302	0.0957075899192585	0.0	0.0	0.0	0.0	0.0035613830489627	0.874980472221349	0.610321319474347	0.0400711615752969	0.209086352939731	0.0	0.0342710482409428	0.240140527630229	0.0	0.0	0.0684800700020992	0.106194956979985	0.232831484944631	0.0358133160110889	0.0	0.0727922990291712	0.0347395908046754
zf_3.0hpf_plate1_033	0.0380145396807857	0.0314659880879273	0.0	0.0	0.0	0.0	0.0	0.0	0.0591503858822951	0.921645826531136	0.241906020910917	0.100879558693631	0.0183455486412256	0.11128378675152	0.232391342308415	0.0553972629470936	0.0	0.0	0.0	0.0385542984885821	0.0	0.0516088690051888	0.0	0.0	0.0
zf_3.0hpf_plate1_034	0.0	0.0	0.0896786504376432	0.0	0.0429039223070338	0.0	0.0229038466690077	0.0972493416495065	0.008362449594856	1.28099196214721	0.575277306653091	0.0461468805737861	0.0	0.210435273809706	0.0	0.170071649572932	0.0442654344841169	0.0405868485169382	0.0444198094780724	0.0494015258171693	0.0	0.0	0.0075051947806211	0.0	0.0
zf_3.0hpf_plate1_035	0.0632509995630177	0.0047998154100602	0.0	0.131751761080332	0.0727746860148284	0.0	0.0	0.0	0.0	0.942652731953608	1.06059275719679	0.0427263056649996	0.452124421340703	0.0	0.0	0.322180663711896	0.352217651532354	0.403861672147465	0.0258293617433919	0.0465299138836135	0.0	0.0098132209281424	0.135170324389373	0.185299074815622	0.528885151781277
zf_3.0hpf_plate1_036	0.0043909782427192	0.0	0.0329303176085771	0.0348763998317203	0.140541515196648	0.0146978909439945	0.115331174565833	0.152132855495135	0.0	1.33486014349956	0.617330686736443	0.10044825280633	0.0	0.260003835946247	0.0	0.0041433566804449	0.025128432708206	0.0391569627430863	0.0149669609846173	0.0526553821713606	0.0	0.0121105774669208	0.0243858254238882	0.0317076236910359	0.0
zf_3.0hpf_plate1_037	0.0	0.0	0.0050084640913158	0.214550095099854	0.0	0.0	0.135062756806514	0.0	0.0	0.0021037447452937	2.05453110264661	0.0	0.546514385695813	0.453667275373302	0.446971517250713	0.0	0.190546277764952	1.01036404677403	0.0726408401655246	0.0851324663798641	0.238160688788081	0.120399335433376	0.0	0.0	0.0763741885349648
zf_3.0hpf_plate1_038	0.0	0.0	0.022321426095184	0.0	0.0	0.0	0.0	0.0	0.0	0.126781058687022	2.11552151556556	0.0308849988645662	0.702312074437967	0.0	0.508219831964956	0.731175215019494	0.75245181576358	1.03076814530964	0.0	0.302101216291637	0.0916172946364993	0.21892175498012	0.0079491549588853	0.0531247708506075	0.0
zf_3.0hpf_plate1_039	0.0	0.0	0.0	0.0075559494545396	0.493805829553546	0.0	0.0506847354481437	0.343468930550275	0.007704540539002	1.2861740564398	0.820445469846033	0.19300659385013	0.035977701000483	0.684897969172019	0.0	0.383065532633851	0.390617024444014	0.0829767090901915	0.0424462476015109	0.0471132060742267	0.0	0.0008956677380316	0.0154899078069971	0.0	0.0
zf_3.0hpf_plate1_040	0.0	0.0	0.0047433213056523	0.0	0.0	0.0	0.0	0.0	0.0	0.198285176665296	1.68252718954716	0.0299782602889329	0.605273828131904	0.0	1.14072070797055	0.168958711863386	0.895771449595611	0.0	0.0259168780063155	0.0757373956437931	0.168812131842383	0.0	0.0	0.132560641825236	0.0
zf_3.0hpf_plate1_041	0.0460315042693092	0.0	0.100489506573247	0.0	0.0164754205486373	0.0	0.181676225254419	0.155799023784269	0.0129564505211315	0.554037326935937	1.35207351182105	0.0	0.0	0.133420411228927	0.615667278488252	1.30005790818432	0.0	0.612941948339578	0.143535568103318	0.0	0.0	0.01725415562081	0.0523655567690135	0.0681001774912739	0.542428795801171
zf_3.0hpf_plate1_043	0.0	0.0	0.188650294188533	0.0324137834376894	0.0062733087723673	0.0	0.097702533302463	0.0	0.0	0.81104122990031	0.0544564282593529	0.0	0.0629485177742094	0.0	0.0581546250044878	0.0	0.0141851194381245	0.0065010192249911	0.0	0.0456239674012003	0.0	0.0354020847642966	0.0145223273508928	0.004138875819301	0.188209210658032
zf_3.0hpf_plate1_044	0.0	0.0	0.0	0.0412547623122646	0.0	0.01966996883123	0.0	0.0	0.0	0.692077287808377	0.156796237167916	0.0218299692843857	0.370503330030163	0.309620551837524	0.251934690047244	0.0674757954673255	0.0	0.0971389256480006	0.0	0.0001104362004402	0.013551683879717	0.0	0.0	0.0246493241908397	0.0
zf_3.0hpf_plate1_045	0.0	0.0	0.0400102560919943	0.0	0.0	0.0	0.0	0.0014203635727771	0.0	0.428743291010648	0.167809773944387	0.0	0.254504570304056	0.0	0.0	0.0342929024846565	0.106145717860749	0.0926114628674071	0.0	0.0	0.0264361093140799	0.0116295109688816	0.0050885482360615	0.0	0.305549251831122
zf_3.0hpf_plate1_046	0.0	0.0034014166257179	0.0419003015195429	0.0	0.0	0.0	0.0355436349840139	0.0	0.0114036373990441	0.250737117514997	0.0748860673629526	0.0	0.0195219766374322	0.0153127607500361	0.0194473330616729	0.0127399836539674	0.0	0.002382422409303	0.0	0.0009382511205351	0.0	0.0	0.0373385088087727	0.0	0.0427735467160711
zf_3.0hpf_plate1_047	0.162833983023919	0.0994256660508303	0.0	0.0219726296874032	0.192542727948717	0.0	0.126782867779867	0.203999845663207	0.0576823859653084	1.61613553098709	0.645030553645572	0.0153762897387605	0.0	0.0	0.0	0.10821922199829	0.75075212214559	0.0	0.0	0.0	0.0787384449578263	0.0044660771373914	0.0	0.0	0.0
zf_3.0hpf_plate1_049	0.0	0.0	0.0	0.0	0.0	0.0	0.0	0.0	0.0	0.670516171215941	0.666803911915187	0.0	0.586654946409626	0.0118087256321894	0.131239624006905	0.258666928624445	0.0208471891040172	0.0526576845533364	0.0	0.0	0.0	0.0	0.10539481038591	0.0698679856222883	0.327201913525053
zf_3.0hpf_plate1_050	0.0	0.0	0.0339011674154663	0.0558149810931695	0.0010733798826548	0.0187633880364863	0.0034843760620068	0.0	0.0	0.332660984492939	1.77939070558208	0.0243050132652759	0.776578380697898	0.404069053258748	0.0973224445327615	0.995548717432909	0.0	0.804181862706376	0.0	0.0401538528540332	0.0051451395394908	0.0	0.0	0.0499132807884228	0.597034792848452
zf_3.0hpf_plate1_051	0.0	0.0	0.0086094408127607	0.0667242487645822	0.0	0.0	0.0	0.0	0.0	0.187752887094532	1.74294799892684	0.0	0.0406410016860786	0.809779955322712	0.616107029955746	0.109972741534443	0.0	0.26939797574974	0.0	0.0905939586951667	0.0	0.07294476342894	0.0	0.0	1.1180822059867
zf_3.0hpf_plate1_052	0.0511330296776553	0.0926817622174652	0.0	0.0	0.0	0.0	0.0231151570435252	0.0	0.0631985245589849	0.67094509301706	0.607218003971815	0.0431474452680476	0.454596929646064	0.243278830536079	0.0	0.0	0.268787868705832	0.0	0.0	0.035285052302124	0.110292343080903	0.0172390366450707	0.0	0.147857926121046	0.16404386390532
zf_3.0hpf_plate1_053	0.0	0.0	0.0	0.0	0.0	0.0	0.0	0.0436646128421227	0.0	0.977058214981114	0.231407289051082	0.0258515236876945	0.0	0.0	0.0	0.0	0.252497482041332	0.0	0.0	0.0246261188103683	0.0	0.0	0.0	0.0	0.0
zf_3.0hpf_plate1_054	0.0	0.102450782401878	0.0741364367961279	0.0	0.0471973835714208	0.0609481088796321	0.0336281495838094	0.0	0.0	1.15503411822981	0.0948308628806528	0.0354723665180894	0.371018510978296	0.355970261676231	0.0	0.141112811827423	0.105451258770128	0.0	0.113426460412418	0.0414413597187142	0.0	0.0	0.0	0.0	0.177658477225855
zf_3.0hpf_plate1_055	0.0	0.0	0.0	0.0	0.0	0.0	0.0	0.0	0.0567407134364134	0.414648189660257	1.05299590717156	0.0766439102623936	0.557105596784157	0.180689565523048	0.780794655154035	0.0	0.38337778278236	0.0	0.014811503277256	0.0	0.0	0.0207869344434577	0.0	0.0510203300792802	0.0
zf_3.0hpf_plate1_056	0.0324245511198583	0.0473283786189662	0.0441473087108307	0.0	0.0	0.0	0.006341806526214	0.0	0.0040696642484436	0.652448173668911	0.455054654181929	0.0	0.204041440317751	0.206764975305756	0.121269230263703	0.0004057952953168	0.0182235992228	0.0421407969807545	0.031214478781421	0.0	0.0203404967222007	0.0113340104736296	0.0607629087460232	0.100552788210808	0.132678119346267
zf_3.0hpf_plate1_057	0.0	0.0	0.0	0.0	0.0	0.0	0.0	0.0	0.0	0.791552907684389	0.362927525005261	0.0	0.0887475097712695	0.0	0.0495736658250351	0.0	0.15154752481037	0.0	0.0333571128238232	0.0328902983947203	0.0930624803498909	0.0	0.0466338959820955	0.0645466458198998	0.0150284924154352
zf_3.0hpf_plate1_058	0.0	0.0	0.0	0.0	0.0	0.0	0.0	0.0	0.0	1.04243533294181	0.563668206343707	0.0	0.0244129729758009	0.0	0.122598517149502	0.0439761671324095	0.0637301762935613	0.235085226842714	0.0451736070143211	0.020198652604092	0.0317338881920494	0.0	0.0107816508933803	0.0092418858235147	0.229819288058409
zf_3.0hpf_plate1_059	0.0	0.0	0.0847615136671882	0.184380996660254	0.0	0.0192815113854281	0.0569056930392197	0.0	0.0	0.271028198048175	1.59412856189498	0.0	0.818004625482071	0.510155847686664	0.24276074505406	0.516382495467942	0.0	0.0452709219337141	0.0	0.177446860406022	0.0807951082628892	0.0	0.0	0.0556926206563839	0.0
zf_3.0hpf_plate1_061	0.0	0.0	0.0656998288402818	0.0	0.0	0.0	0.0	0.0495771790308709	0.0072484574430457	0.926212998572549	0.144468430440953	0.0458734497280115	0.0108516362663259	0.609317428513099	0.0	0.0	0.0	0.0	0.0	0.0136856255484756	0.0	0.0	0.0	0.0717300602231975	0.0
zf_3.0hpf_plate1_062	0.0	0.0	0.0	0.0211352469062308	0.0	0.0	0.0	0.0	0.0	0.512252624165688	0.737755204562082	0.0	0.693800292881758	0.0	0.0	0.0	0.0242631205726393	0.0796325903410672	0.106212763954826	0.109283348162401	0.0	0.0	0.0	0.0	1.18817471677166
zf_3.0hpf_plate1_063	0.0	0.0	0.0	0.0575245946865136	0.0	0.0	0.0	0.0	0.0	1.30633997844778	0.475514363219887	0.0	0.115947805935963	0.0152598122828187	0.121864983677818	0.31579801224713	0.0	0.0	0.0	0.0879578842281392	0.0583250791133014	0.014852484613909	0.0	0.0365731169702664	0.403285202514536
zf_3.0hpf_plate1_064	0.0	0.0	0.0199951876278311	0.0038967808369624	0.0	0.0132935810452303	0.0	0.0	0.0	0.503045018460377	0.284491532504317	0.0	0.010490593977158	0.175518092122358	0.0438509111660412	0.0	0.0432899170715703	0.0	0.0	0.0030409235338043	0.0	0.0	0.0	0.0018319820091662	0.0
zf_3.0hpf_plate1_065	0.0	0.0	0.0506847836483627	0.0087402535543399	0.109443825451441	0.0	0.0	0.140857122976881	0.0	0.912249443450125	0.136625090773831	0.0716072651864022	0.0	0.0	0.0042701725948629	0.0	0.0	0.0337900568233233	0.0216596721032117	0.0094121994834018	0.0	0.0200481830531858	0.0	0.0180505700108944	0.0
zf_3.0hpf_plate1_066	0.0	0.0	0.0	0.0	0.0	0.0	0.0	0.0	0.0	0.593526849870083	0.827059639763421	0.168675147740737	0.791215754319993	0.656760023512938	0.102288235973043	0.809502729546548	0.0	0.824407419940224	0.0	0.0721725494320331	0.0	0.0668699354342639	0.0	0.0335716073932228	0.0
zf_3.0hpf_plate1_067	0.0	0.0	0.174378712343769	0.0	0.243687134610198	0.0	0.0650738129823655	0.247541455081496	0.0241807327053791	1.10417152914458	0.334083639493774	0.0556205786835223	0.0	0.394306650998048	0.097599264612104	0.0	0.0	0.0	0.0	0.0	0.0	0.0	0.0	0.0	0.0
zf_3.0hpf_plate1_068	0.0623047846459066	0.0955787085778316	0.0	0.0688836835372522	0.412077519287878	0.0	0.230337453136374	0.229650736581464	0.103423782851473	1.26523849664463	0.939387378816395	0.201300117328437	0.0	0.152059070208005	0.0887540330206405	0.0609411271386471	0.599985750813477	0.0	0.0	0.0639231103897079	0.0327909166698353	0.0213599453310229	0.0	0.0013984603874181	0.0
zf_3.0hpf_plate1_069	0.0694300901416459	0.0	0.0	0.0057645915943209	0.0	0.0180485202531546	0.062738577222334	0.132172920732611	0.0	1.24560574154219	0.263494715201554	0.100333358952109	0.0	0.0	0.453793527812539	0.0	0.0	0.258805508504501	0.0020463287522188	0.0	0.0	0.0	0.0292581124777501	0.0	0.090582172074805
zf_3.0hpf_plate1_070	0.0335949165430204	0.101083114041339	0.0	0.0	0.181075820078585	0.025793885160448	0.0257758114254431	0.0	0.100358870995467	0.147939682113798	0.913844166960637	0.10516203411894	1.0938988548681	0.0	0.553658473515408	0.59399868245249	0.306508197656808	0.147885127908081	0.0429536012045979	0.0	0.116918569987842	0.0164266359940042	0.0	0.165084373296454	0.133233787848955
zf_3.0hpf_plate1_071	0.0	0.0	0.0276364333476473	0.252644358442687	0.0	0.0100044365821732	0.0	0.0051749212355053	0.0	0.244694242886074	1.87277615951309	0.0	0.0	0.616465518261815	0.521683967663774	0.834875602380357	0.367673630823792	0.348615823719761	0.0123905090732631	0.0	0.0970488577432972	0.080684581852123	0.0853047480378376	0.0461608550195142	0.651137757038623
zf_3.0hpf_plate1_072	0.0	0.0	0.0097749181439756	0.16789131804019	0.0502595290344152	0.028719805156773	0.0	0.09356336971447	0.0171166941171822	0.567624106442006	1.15298273901144	0.0066564328474106	0.0	0.593780024207623	0.0	0.147993213082632	0.0	0.986506848382637	0.0	0.0	0.0	0.18076147430463	0.0071519562658488	0.0	0.934948366926101
zf_3.0hpf_plate1_073	0.0	0.0	0.0	0.0579508717201297	0.0	0.0013158038846212	0.0	0.0	0.0	0.289509230725434	1.31287211929608	0.0	0.0	0.490237053291567	1.15822230616194	0.488298331735469	0.0	0.0	0.0	0.145952685454492	0.20828418714156	0.0	0.0	0.0	0.0
zf_3.0hpf_plate1_074	0.0377283912700337	0.0	0.0	0.2975620583764	0.112956618297277	0.0117234015779774	0.0	0.0	0.0122838199482781	1.40667577796649	0.9452185154025	0.0758722753800749	0.0639520868092985	0.0613019735345502	0.311298319283703	0.071028586293082	0.182385625877525	0.604092493479391	0.123831489509816	0.0953740200095638	0.340849160974556	0.0844584895541689	0.0	0.0	0.0
zf_3.0hpf_plate1_075	0.0	0.0	0.0	0.0	0.0	0.0	0.0	0.0	0.0	0.560991512777975	0.238598505002364	0.0030968260717554	0.181710551394441	0.0673632533245493	0.0565062620273834	0.0	0.0	0.0	0.0	0.0	0.0	0.0	0.0	0.0	0.0
zf_3.0hpf_plate1_076	0.0	0.0375962668974539	0.0781972471725098	0.0	0.0383986349055274	0.0	0.0	0.0696162609270708	0.0	0.991735339188722	0.315379956073973	0.0159588685668692	0.0	0.0626699454746309	0.0	0.152316550328817	0.156288235025915	0.0296095713739436	0.0	0.0	0.0581485185887314	0.0	0.0134739989249737	0.0	0.0140371649085952
zf_3.0hpf_plate1_077	0.0	0.0	0.013451885330522	0.0	0.0	0.0	0.0	0.0	0.0	0.775096512449998	0.271087196229093	0.0717956869198298	0.0318761391568623	0.758759940840318	0.0	0.0	0.67201668245393	0.535980749811171	0.0193237050487039	0.0	0.0	0.0	0.0	0.0158592081950082	0.0
zf_3.0hpf_plate1_078	0.0077478288228633	0.0379717074902077	0.110652097773047	0.0	0.179916440398094	0.0	0.0	0.132236777450686	0.0	0.808332455275883	0.675224879071075	0.0505763985770204	0.0800259358118374	0.17002776117671	0.0	0.0	0.723055881799389	0.247684156212937	0.12776379697753	0.120406609746197	0.0	0.0	0.0	0.0167694730489775	0.365028701685637
zf_3.0hpf_plate1_079	0.0	0.0	0.0	0.0	0.0	0.0	0.0	0.0	0.0	0.792011682617336	0.307672194281327	0.0085056522126974	0.289258701704568	0.799279580257429	0.526625507129186	0.0	0.0	0.0201829977639545	0.0	0.0030639774690003	0.113335132553899	0.040350860692958	0.0	0.0439710985334383	0.0
zf_3.0hpf_plate1_080	0.0072668058395032	0.0	0.0316653981120824	0.0	0.0014542448109184	0.0287286178373084	0.0	0.0	0.055279676200622	0.428712103056651	1.27363762644009	0.0	0.688853891916055	0.0	0.684822143414587	0.0	0.475463004859742	0.273394367788784	0.030126763315668	0.302972043601114	0.108376438780513	0.164672787975034	0.111405608941441	0.120811530626283	0.0
zf_3.0hpf_plate1_081	0.0	0.042027917501452	0.0394099565483378	0.0	0.0	0.0	0.0	0.0166272647116322	0.0	0.508408917857111	0.152056383446003	0.0	0.241862119799657	0.151496686826633	0.0718702390634655	0.125043294315472	0.107558992191014	0.0	0.0255163717941816	0.0151573484679261	0.0301710548926185	0.0	0.0	0.0	0.043874399185118
zf_3.0hpf_plate1_082	0.0	0.0	0.0394758734376016	0.0	0.0	0.0	0.0	0.0	0.001670500151767	0.232426205294908	0.0792867319888059	0.0	0.0332925407189946	0.0325769453241187	0.02168755415481	0.0	0.0	0.0293140397274873	0.0	0.0128721647086678	0.0265244908955496	0.0	0.0100339568061265	0.0115355405512244	0.0
zf_3.0hpf_plate1_083	0.0	0.0369103778100855	0.0619576359365882	0.0	0.0	0.0	0.107582268765984	0.0	0.0	0.190435841443825	1.89875036216729	0.0	0.0	0.877546545913806	0.227588399024441	0.0	0.111431840667968	0.360890643386359	0.164338975186937	0.10912994483062	0.138896455890245	0.0	0.0668264097065928	0.0	1.06535208006406
zf_3.0hpf_plate1_084	0.0	0.0	0.0	0.0	0.0	0.0	0.0	0.0	0.0377695079506042	0.744917404364555	0.25814188594136	0.0661200303111465	0.141974802884939	0.0	0.0427146808959013	0.0637083294930176	0.173128702681344	0.0191847172012283	0.0267972431243127	0.0120006770020156	0.0039168604999516	0.0	0.0527059040119157	0.0	0.0728653439350856
zf_3.0hpf_plate1_085	0.0373140211417848	0.0195667265099623	0.0	0.0	0.101144603797394	0.0303221930296571	0.0133593427005145	0.114409337133126	0.0863578714218114	0.421003074136257	1.87835436270571	0.100844031002386	0.0	0.0	0.529100862365408	0.294446434698384	0.639867013415427	0.758206042064798	0.0777742457364814	0.100708402847524	0.0	0.0015322812358513	0.138667639919071	0.132699784558299	1.30038751402344
zf_3.0hpf_plate1_086	0.0	0.0136923191407419	0.0391711110880835	0.0545783758780246	0.0	0.0366161650829717	0.0	0.143416479826872	0.0	0.144490971556689	1.65906631077838	0.0746143303066535	0.277377129103532	0.0	0.25467770739889	0.626149866782411	0.80262717416603	0.0	0.0405186796967674	0.0049277088668746	0.16207470004762	0.0799939897819845	0.0414438178752992	0.2352386754018	0.985953496757927
zf_3.0hpf_plate1_087	0.0	0.0059654894069849	0.0	0.172319978912877	0.0579841578098859	0.0	0.0	0.0	0.0	0.0	2.17784552094596	0.0	0.294244256134704	0.351505322131183	0.0	1.30819700502661	0.333098241945422	0.139461991953128	0.0969196054352695	0.124207543720942	0.0	0.0	0.0780294198507348	0.0884132220869597	1.5397205161024
zf_3.0hpf_plate1_088	0.0	0.0	0.0920704366618751	0.0	0.0	0.0	0.0	0.0	0.0	0.241318952419243	2.26314497750717	0.0	0.0	0.0	0.0	0.734214435323176	0.471484409224161	0.136418224696659	0.0112279059366817	0.0105519974198397	0.0	0.0	0.127082356160629	0.0	1.43034112535033
zf_3.0hpf_plate1_089	0.0	0.0	0.0032169835779415	0.0	0.0	0.0	0.0	0.0332408912795404	0.0	0.663085041854752	0.187161247453075	0.0	0.0088981060361259	0.0963340962254566	0.0	0.212726028414348	0.463127904897816	0.0	0.0	0.0	0.0	0.0	0.0	0.0	0.0906136094241665
zf_3.0hpf_plate1_090	0.0	0.0720313227736751	0.0545564935367846	0.0887083843577724	0.0	0.0072922693280431	0.0322854958474889	0.0	0.0	0.111216900146641	1.35541230981881	0.0	0.101890480486965	1.07985345304123	0.54131022351421	0.906764739111265	0.0	1.2349357946625	0.179017508782745	0.0364274178234251	0.0	0.0	0.0075681347639401	0.0230251035892657	0.386386025895762
zf_3.0hpf_plate1_092	0.0	0.0	0.0115226447412601	0.0198263132383423	0.0	0.0	0.0	0.0	0.0	0.243022602753244	1.82572831778676	0.0070384185230052	0.0120454437263721	0.300322012004784	0.193190453471668	0.748553321894594	0.536534541437094	0.0	0.11325725961203	0.0	0.0	0.0320016004911829	0.0592813305940861	0.0903827962099625	1.13428944796149
zf_3.0hpf_plate1_093	0.0	0.0	0.0052333401165056	0.0	0.0	0.0	0.0	0.0	0.0	0.913435211384964	0.480630315420535	0.0360831410339375	0.0817356826310395	0.139008858921468	0.331994894112771	0.263795435519028	0.0	0.0	0.0	0.0	0.089309925957872	0.0062252787070463	0.0	0.0	0.0
zf_3.0hpf_plate1_094	0.0	0.223417654865859	0.0	0.0	0.0830173589366468	0.0656924209224849	0.0201842000965925	0.101839985169543	0.0	0.778917905065828	0.754527018343009	0.192567195460553	0.681551883099242	0.195006904826913	0.0	0.0	1.46657098780629	0.0	0.0	0.0	0.0667911151640343	0.0754058461583741	0.0	0.0	0.0
zf_3.0hpf_plate1_095	0.122488279540584	0.0449891846448675	0.0	0.0862836008793373	0.139823585026857	0.0	0.0	0.0	0.0	1.06905193188931	1.37699843101585	0.0	0.0498789523165841	0.0	0.419015544922543	0.938835638441044	0.0	0.277458995714901	0.0158402962842777	0.135466350365489	0.0	0.0973493688423029	0.0	0.0	0.190687112925602
zf_3.0hpf_plate1_096	0.0	0.0	0.0131973410510294	0.0	0.0	0.0	0.0	0.0433413036639448	0.0126779916593328	0.744654816518844	0.361382965534829	0.0039408741662495	0.100649006536375	0.0192948394742312	0.139715658152423	0.0	0.0	0.0638782489800455	0.0	0.0	0.0427117833134001	0.0	0.0101760190371981	0.0399368887477336	0.0303307715914199
zf_3.0hpf_plate1_097	0.0	0.0	0.0064943740520698	0.0	0.0	0.0	0.0	0.0	0.0	0.0699751551649508	1.82905792900403	0.0	0.583772054605983	0.832161396217345	0.0	0.726386080725083	0.515793331613504	0.312566283621031	0.0	0.146161660981313	0.122733541119162	0.0	0.0640376579904573	0.0145825208905549	0.0258349604240824
zf_3.0hpf_plate1_098	0.0	0.0	0.0711237679789204	0.0	0.0	0.0	0.0022027126982669	0.0587787469877738	0.0186766444516217	1.10482675390889	0.428275714361268	0.0203458461369039	0.200127610015158	0.152520330309848	0.115992737045133	0.0	0.049009696805616	0.0919840148771793	0.0259481272938168	0.0	0.0	0.0	0.0305395942931165	0.0110806930965602	0.0
zf_3.0hpf_plate1_099	0.0	0.0	0.0	0.0850302886549449	0.0736328747236968	0.0	0.0	0.0247986748166568	0.0583387175663328	1.13042261969756	1.32397613356088	0.0	0.0	0.321027150527146	0.783895499565236	0.0	0.102820708192149	0.082062161870557	0.0	0.0459013776777634	0.0	0.0819027884078458	0.157254940707686	0.0	0.2696461162384
zf_3.0hpf_plate1_100	0.0	0.0	0.0	0.0	0.0	0.040347050342993	0.0	0.0	0.0	0.564960686360257	0.864874840959185	0.0	0.703337694309324	0.142750445900565	0.329286741390622	0.0856545206767483	0.0515696504204063	0.370142206260243	0.0	0.158473112683352	0.0	0.0	0.0	0.106135800522772	0.0
zf_3.0hpf_plate1_101	0.0	0.02741744947096	0.0	0.155109333282496	0.0924254533152598	0.0	0.0307955842365522	0.0500958456743091	0.0350675117594487	0.397248129828852	1.87923734641069	0.0529876391656861	0.0	0.0785902080149075	0.475466867400157	0.870506822524738	0.306451638984419	0.204466820219478	0.0577595633698661	0.201639266455731	0.0	0.183655407799686	0.206406083160309	0.0929082945618203	0.934580403611469
zf_3.0hpf_plate1_102	0.0	0.0	0.0	0.305107169228096	0.008328689277738	0.0	0.0	0.0	0.0	0.0	2.12965715159482	0.0	0.226918576632966	0.850661753398271	0.0	0.42804763231996	0.0	0.506694795009524	0.070190304575179	0.0	0.0476598598165986	0.01678474423255	0.0	0.0170401769125759	1.59697361260972
zf_3.0hpf_plate1_103	0.0090109845759996	0.0	0.0592838116912975	0.0	0.0046452700730015	0.0	0.0055195901101606	0.0555756499329317	0.0	1.3043456468067	0.530373677230377	0.0538495655654874	0.0	0.275420138822176	0.0	0.115215200794023	0.0	0.570950646118143	0.0	0.0795135543131993	0.137581405891942	0.0	0.0	0.0	0.0
zf_3.0hpf_plate1_104	0.0079318996465516	0.0620736754991428	0.003036497665347	0.0475505447453279	0.0252569729231473	0.0559369112332179	0.0313715713343581	0.0840672349385198	0.0067982655460244	0.661960467001148	0.399300945706726	0.0423711118018169	0.536677386533913	0.352703322755779	0.0	0.0	0.0	0.043545746210776	0.0	0.0786600577694633	0.0	0.0	0.0	0.0	0.149653198269918
zf_3.0hpf_plate1_105	0.0	0.0517618466240745	0.0010546486359184	0.206355105581862	0.0	0.003906992950954	0.0	0.0	0.0	0.0	2.04605746295757	0.0	0.0	0.515130332567855	0.0	0.0	0.841231212704385	0.971289174229089	0.122839788944752	0.032661526165958	0.170119152693574	0.0457189262169655	0.112913938408609	0.0392328327082307	1.56072397408003
zf_3.0hpf_plate1_106	0.0382057203980433	0.0	0.0	0.0918316814135279	0.0	0.0	0.0257929544000857	0.0	0.0	0.0	1.4378499886431	0.0	1.071570569959	1.14022946874627	0.0988036688540601	0.0	0.62051790603593	0.0	0.0	0.200270584900206	0.114029649047105	0.123416037063418	0.0	0.138865209712182	0.22033584107136
zf_3.0hpf_plate1_107	0.0	0.0	0.0	0.0530707454900264	0.0	0.0	0.0	0.0	0.0	0.653115817170344	1.19350326045327	0.0	0.0	0.660682362002625	0.370421663453972	0.0	0.0	0.191250847533566	0.0424595107310487	0.0	0.175276837974089	0.0423876177294834	0.05205918708959	0.0	1.10157835193672
zf_3.0hpf_plate1_108	0.0	0.0	0.1443942241734	0.0	0.0014900449576546	0.0	0.0	0.138482834144385	0.0	1.02189604542894	0.0198479195817183	0.106899727735485	0.0	0.0	0.0	0.0	0.0	0.0	0.0	0.0	0.0	0.0	0.0	0.0	0.0
zf_3.0hpf_plate1_109	0.0	0.0	0.0640051377603782	0.0	0.0	0.0	0.0012178350793083	0.0	0.0380367924839251	0.550934852885109	0.320146065125785	0.0	0.290858602756492	0.204900075432543	0.0	0.236285978212332	0.037566810779584	0.128166517457956	0.0096282882116515	0.0	0.0438122544157807	0.0	0.0	0.026562860933378	0.0
zf_3.0hpf_plate1_111	0.11861741474748	0.0144367422331073	0.0938972072871793	0.001536499260993	0.217327292991336	0.0290793014866544	0.206666157959873	0.338723140601913	0.0	0.841406123614991	0.155987070183737	0.0659841788470854	0.0	0.0	0.0	0.0	0.0	0.0220373987562934	0.0	0.0	0.0063680378034901	0.0	0.0	0.0406749702633617	0.0
zf_3.0hpf_plate1_112	0.0	0.0	0.108980117116881	0.014118694049841	0.051144750974093	0.0	0.0	0.161276878318007	0.0	1.87291696037801	0.38416023483848	0.0628749862141702	0.127225772291832	0.0901512526433458	0.14798368078038	0.0	0.0	0.427802357698893	0.0365310432925213	0.0	0.0703760089210784	0.0	0.0142891824144574	0.0451840265022003	0.0548350059857876
zf_3.0hpf_plate1_113	0.0	0.0	0.0092447109241068	0.0219725153629072	0.0	0.0	0.0	0.0	0.0	0.0	2.30919664719895	0.0	0.657409556761388	0.0	0.196201641431028	1.47021764610452	0.522145302298732	0.608730362121246	0.222002642640493	0.0744713702612467	0.204974092928825	0.008766204686554	0.0828515759049924	0.0906427831423249	0.835142052280198
zf_3.0hpf_plate1_114	0.0	0.0	0.0626194571098957	0.0	0.0	0.0050238431343443	0.021595817773885	0.0268619992544713	0.0105752294640533	0.672339478834628	0.208696349844449	0.0027763483415468	0.0615412435760199	0.0027709626942327	0.0302692500679958	0.0	0.179289868006675	0.0	0.0162834161038319	0.0	0.0	0.0113752176234638	0.0102538062598195	0.0390687817179727	0.0389700244223769
zf_3.0hpf_plate1_115	0.0	0.0	0.0172785997696276	0.0	0.0	0.0	0.0	0.0	0.0	0.816910833617984	0.447805541902512	0.0	0.12511727198841	0.0363770914751444	0.234967754889832	0.0351186805356028	0.0159802136452767	0.115145051634305	0.0078410369371899	0.0473645901386598	0.0	0.0114561274213178	0.0679450409783803	0.030947978726017	0.224022260231055
zf_3.0hpf_plate1_116	0.214839240272336	0.0541317155426987	0.0	0.0	0.258644832285653	0.0215111697109549	0.478746057662665	0.307866314757967	0.153701128084297	0.46044572286954	1.34200889709427	0.0	0.0	0.662421659180392	0.316292186451576	0.828077116822949	0.457427220530311	0.375279034777409	0.0550070839350995	0.0478960424854756	0.0	0.0849667104864422	0.0570173269580367	0.0	0.0
zf_3.0hpf_plate1_117	0.0176257421742403	0.0	0.0013263840916121	0.0	0.0	0.0	0.0	0.0	0.083561040131461	0.501708629887097	0.90400311448316	0.0638354615260404	0.762681052714432	0.822374529677327	0.161141390174574	0.343232975839819	0.0751144145757821	0.324932719460645	0.0715388101465883	0.0490267243730941	0.20812278627768	0.0017994869747646	0.0	0.0051067144533928	0.0759218419541101
zf_3.0hpf_plate1_118	0.0	0.0	0.0	0.0	0.0	0.0	0.0	0.0	0.0	0.71553829283907	0.927862142313103	0.0	0.0552975384230429	0.0	0.283495019931238	0.441643878431887	1.06027821178256	0.771519069614268	0.0	0.181471912676694	0.0	0.0	0.0	0.0960123283404393	0.0
zf_3.0hpf_plate1_119	0.0	0.0041653321441467	0.0690236874691479	0.129694646990773	0.0	0.0265279484143759	0.0061136826101612	0.152268644813918	0.0	1.17359458431682	0.454117953748109	0.0	0.116576160244013	0.215471519704667	0.0	0.0990201093167502	0.0191543645925304	0.152046746131317	0.0622373761545701	0.105951794862452	0.0071934064775305	0.0376313329461342	0.0216821130786838	0.0451869131369315	0.16575309408197
zf_3.0hpf_plate1_120	0.057059925794044	0.0870213495236316	0.029061481090822	0.0	0.0164919362407886	0.0	0.0	0.0	0.0158786682252616	0.864174265039573	0.451127697719968	0.0576175870520966	0.496200031518608	0.664976612567215	0.0035271429076066	0.0	0.0	0.0637134378777653	0.0102685286254955	0.0481941289220872	0.141169545596623	0.0996432105635579	0.0	0.122152775288922	0.0
zf_3.0hpf_plate1_122	0.0	0.0	0.0	0.0	0.21772673242014	0.0161353347447836	0.0	0.0132405570293924	0.0748819456114772	0.557649562051699	1.43961290327083	0.107879218314589	0.0	0.703121913608218	0.653980267653819	0.72475013032258	0.105201466113025	0.0	0.0466879976061037	0.0028717300038226	0.201667677458208	0.100443560647808	0.0626740204965659	0.0	0.0587939363495716
zf_3.0hpf_plate1_124	0.0	0.0	0.0	0.0	0.0	0.0	0.0	0.0	0.0	0.366323742248401	1.7973788647616	0.0	0.381391903469302	0.248695153203726	0.474546814581211	1.11056736475182	0.791253587954934	0.0	0.0	0.0151845258911137	0.0	0.0	0.0341113653862234	0.0679228263546857	0.0
zf_3.0hpf_plate1_125	0.0	0.0	0.0	0.0	0.0	0.0	0.0	0.0	0.0	1.39421595670576	0.606985940983637	0.0	0.0	0.193002367835371	0.171008854306274	0.0	0.112329247930191	0.0	0.0053870441772842	0.0112900463147032	0.0381083044976213	0.0	0.0370089181250455	0.0	0.0
zf_3.0hpf_plate1_126	0.0	0.0	0.0372544460737433	0.0	0.0	0.0	0.058668879052432	0.0	0.0702416645297139	0.49046513858654	0.334725012801593	0.0	0.206325687664093	0.0262497936453181	0.0	0.0	0.0	0.0163369728029982	0.0227956211166377	0.0181160829573131	0.0361447524056588	0.0034598837987267	0.0442032326286831	0.0044815402623332	0.202566102930364
zf_3.0hpf_plate1_128	0.0905063401981271	0.121373047297212	0.0	0.0	0.125650407124757	0.0440466150031868	0.0	0.0	0.0417302707518449	0.966669442858532	0.346687512816104	0.0663163681981901	0.351585539272191	0.71841471723407	0.0	0.0217395868497834	0.387888064795966	0.231944581137105	0.0	0.0282515041043364	0.0237565219011088	0.0	0.0	0.136330225831333	0.0
zf_3.0hpf_plate1_129	0.0265257160628532	0.0324230070505	0.0822651819364516	0.0632306884577211	0.124183280678253	0.015906160808363	0.0256280530109695	0.0616790459723882	0.0403086958545326	1.11406014720619	0.416870811919828	0.0143752478545854	0.0	0.0011221548307405	0.0	0.0	0.186887671293024	0.0	0.0	0.0	0.0	0.0	0.0664237739410844	0.036409953321223	0.15173838865745
zf_3.0hpf_plate1_130	0.0	0.0	0.0249954585291427	0.0	0.0	0.0	0.0	0.0	0.0	0.688350289213592	0.374411831029868	0.014707708508843	0.356870730091604	0.381626651701499	0.0	0.0	0.123352151214024	0.0830639974962527	0.0	0.0344772628930608	0.0	0.0	0.026515925288559	0.0	0.0625239627869398
zf_3.0hpf_plate1_131	0.0	0.0	0.0048218005276664	0.0775157318476287	0.0	0.0	0.0	0.002354919100679	0.0	0.13559899801009	2.09399944828605	0.0005193592811614	0.087413107923222	0.826575206860648	0.945773982658323	0.237141112970803	0.110378846293235	0.568747758521453	0.066955634317724	0.0922147729744499	0.0	0.0586337619100282	0.243132709587875	0.111922539815786	0.525456844504409
zf_3.0hpf_plate1_132	0.0	0.0	0.0574565891930473	0.030865788977234	0.0	0.012387244010938	0.0	0.104100912590698	0.0	1.10057597144353	0.294830958411804	0.0135366449391053	0.0073900683659641	0.17994911264343	0.0	0.20321039141639	0.0	0.0	0.0	0.0	0.0518877630739705	0.0	0.0418282840809545	0.0	0.0460884808701214
zf_3.0hpf_plate1_133	0.0	0.0	0.0875735663784158	0.0273083338679362	0.089606547953096	0.0	0.153219672466582	0.20082563092954	0.0111259913902689	1.05114101153108	0.617511097452468	0.0759048576497071	0.0	0.425984593625387	0.0	0.0	0.123241932141009	0.146904819699889	0.0	0.0	0.128143868873165	0.0	0.0594088643816502	0.0	0.113812071015018
zf_3.0hpf_plate1_134	0.0	0.0	0.0	0.0	0.0	0.0	0.0	0.0	0.0	0.909086124441457	0.872930862873634	0.0	0.0	0.532448626640293	0.259827200990861	0.0	0.983035297159689	0.0	0.0629369812732017	0.0500790748433312	0.0	0.0	0.0	0.0	0.0
zf_3.0hpf_plate1_135	0.0233690425039816	0.0651779657843403	0.0425890756344078	0.0	0.0291306325303213	0.0484480065533109	0.0	0.0	0.0	0.753229386554301	0.149355923255757	0.0028088794377694	0.264473523228874	0.194632746835992	0.0	0.0463965156594372	0.217325066909598	0.0553836208733506	0.0132197729883961	0.0	0.0	0.0337870894093257	0.0	0.0150195603251185	0.129090943890257
zf_3.0hpf_plate1_136	0.0034134297083828	0.0	0.119966445452601	0.0	0.224137902807946	0.0316636267747478	0.0560737278275379	0.305505140789472	0.0184952366746179	1.12495553965983	0.34240712401008	0.0383127191233707	0.0	0.108188841996012	0.0	0.0	0.0	0.192846098179159	0.0	0.0889636610658433	0.0	0.0	0.0	0.0119573703606462	0.0
zf_3.0hpf_plate1_137	0.0	0.0	0.0266621020549053	0.021300705050064	0.0	0.0	0.0	0.0	0.0	0.849939050770324	0.364206534021031	0.0	0.136934284693072	0.109238953771675	0.0	0.0467437356926426	0.0	0.0	0.0	0.0198272230079141	0.0021048567300633	0.0	0.0598099217246467	0.0	0.0338639293964502
zf_3.0hpf_plate1_138	0.0	0.0801771245749642	0.0	0.0	0.0034274618320836	0.0140715526765159	0.0	0.0082168365748782	0.0	1.0348978307594	0.520703128298105	0.0652646692259084	0.0686183667260871	0.356531944019876	0.0477127769135533	0.0	0.490903186632991	0.836469610475839	0.0259886271542009	0.0	0.0	0.0	0.0	0.0	0.0
zf_3.0hpf_plate1_139	0.0	0.118605205855033	0.0031280555243257	0.0960344402049613	0.032044359946025	0.0	0.106851439190431	0.153071053571811	0.0	0.162328599012386	1.52443055317589	0.0444227628692762	0.0100567205991806	0.824441017907403	0.383189015041993	0.295857813742845	1.67878527866411	0.49372224515049	0.114871550716572	0.127311173043919	0.007421220191077	0.0	0.0	0.116680314470819	0.0
zf_3.0hpf_plate1_141	0.0389396110521291	0.0	0.0	0.187303442794066	0.232065590744022	0.0536230666896901	0.0314085358166128	0.0545901630445417	0.0	0.316612684492413	1.75536802852688	0.0663377120224688	0.764999419784764	0.0	0.297763438637301	0.710260912778514	0.538409780666924	0.238224760632276	0.0	0.228805601044761	0.129952673460702	0.187150888918859	0.096509652844959	0.168472000940815	0.0
zf_3.0hpf_plate1_142	0.010435309062836	0.0	0.0839417739521928	0.0	0.0292682722921301	0.0063184157963807	0.0020895592352209	0.0145320768468907	0.0	0.811310585407332	0.258495352248835	0.0101399932275816	0.0	0.178456884655638	0.0791685043204189	0.0	0.0436556959356953	0.0	0.0	0.0013608179198477	0.0145433313672146	0.0045630722945484	0.0727819429229241	0.0	0.039826510594278
zf_3.0hpf_plate1_143	0.0	0.0	0.0287715411318933	0.0	0.0	0.0035930926857777	0.0	0.0317012250929134	0.0794484319729539	0.402199678594223	1.43979065823616	0.0	0.832536750937755	0.0153177395802961	0.419799956489292	0.67102339529198	0.603571073849157	0.0962776427192396	0.0293559792108583	0.0	0.136467201764265	0.0515131041151127	0.0	0.0	0.0
zf_3.0hpf_plate1_144	0.0	0.0	0.0	0.0036062412581188	0.0	0.0	0.0	0.0	0.0	0.848950918943925	0.700243813124762	0.0	0.0531702372002698	0.366922432245355	0.0	0.720049572579281	0.0402179671765945	0.332445624242117	0.0	0.0365190817547322	0.0	0.0	0.0584115448644322	0.0142725406282288	0.0
zf_3.0hpf_plate1_146	0.0186873796246996	0.0	0.0506023440444413	0.0	0.0	0.0	0.032995034754346	0.0	0.0	0.624648869467883	0.313309269675095	0.0027067549823562	0.131489589616932	0.0	0.0	0.030895661114267	0.264164782069063	0.0367489544236613	0.0115020117538123	0.0261318428966841	0.0	0.0391012325444944	0.0	0.0260543669886947	0.0
zf_3.0hpf_plate1_147	0.0268073910738015	0.0058134274208018	0.0	0.004329575826922	0.0382664163976623	0.0001185988902942	0.0269534198541036	0.0447013212880086	0.0323539599112266	1.16166014491289	1.06534390203919	0.131973295195191	0.0501878375841372	0.0	0.355211658216171	0.507062379258086	0.0	0.454865277114343	0.102734670921908	0.119786688551613	0.12371413260457	0.0	0.0154249944474228	0.141029429123513	0.0
zf_3.0hpf_plate1_148	0.0	0.0	0.199877073915986	0.0	0.0391163306391467	0.0	0.0	0.265018812892414	0.0	0.638090704017661	0.0	0.0	0.0	0.528045971514364	0.0	0.0	0.0	0.0	0.0	0.0	0.0	0.0	0.0	0.0	0.0
zf_3.0hpf_plate1_149	0.0	0.0	0.0473060112540496	0.0	0.0	0.0	0.0	0.0	0.0674571176144369	0.40333165062898	1.54769106877933	0.0	0.94327071737305	0.0	0.28400017790738	0.121958474020517	0.854487412122127	0.224693310100443	0.0094441647255193	0.0	0.379137038013912	0.08776626129096	0.0784739227379169	0.0	0.0
zf_3.0hpf_plate1_150	0.0075353096008308	0.010277377671302	0.0599186863226995	0.121165211151193	0.133112073698012	0.0119973566504307	0.0411728478428455	0.124441443415348	0.0	1.13503372388952	0.501701939803354	0.0070942970507747	0.0519231883773624	0.227197941515053	0.221863157568069	0.0	0.0148921868369398	0.167296342369256	0.0	0.0607834465410431	0.0527606689943062	0.0498618027557519	0.0	0.0	0.0
zf_3.0hpf_plate1_151	0.0	0.0	0.0284537510696055	0.0341656116281288	0.161836956823759	0.000238008601127	0.089802622123439	0.209383377564078	0.0	1.26765781924914	0.65993909924149	0.1556276077286	0.0	0.436871116210172	0.0	0.499448140823282	0.0	0.176417605351502	0.0	0.0	0.0487709814208507	0.0	0.0832538345316835	0.0	0.0675556393955245
zf_3.0hpf_plate1_152	0.0	0.0	0.133896896429193	0.0	0.0082932096394083	0.0	0.0	0.108962670573798	0.0	0.785656552571102	0.295752594997345	0.0	0.0503228619170668	0.214269213482148	0.0	0.151748588430446	0.0250915090483819	0.0399389430969238	0.0485523178034675	0.0051106818527596	0.0389189587273343	0.0188389607750635	0.0	0.0	0.0324455976089455
zf_3.0hpf_plate1_153	0.080104882064092	0.171447069924368	0.0	0.0	0.0926945075633095	0.0271902560553615	0.0198970043849677	0.0	0.042921382067178	1.36273352933141	0.237143751375485	0.101635795989243	0.0	0.265393246260812	0.0621152390132552	0.0	0.0	0.194721768576071	0.0	0.0215677732940622	0.0	0.037163217491863	0.0	0.0486231476198071	0.0
zf_3.0hpf_plate1_154	0.0	0.0	0.0	0.0	0.0	0.0	0.0	0.132771711702069	0.0	0.473805334713248	1.94628250116989	0.0	0.0	0.387246195935223	1.1866939295052	0.0	0.595416673546015	0.348211502789485	0.0	0.0	0.0	0.0	0.157118350541498	0.0503798764678069	0.295378053922901
zf_3.0hpf_plate1_155	0.101514371469489	0.187426419919579	0.0	0.090230048517486	0.01990183277856	0.0895448476698451	0.203569653188375	0.0	0.0752436216069057	0.924477759513307	0.578072818535013	0.0	0.0848026980277999	0.0146627830674576	0.18648504994827	0.359838417608095	0.0	0.651073644969263	0.0961054751181248	0.0790620294808628	0.136109246792857	0.0	0.0	0.124575650157035	0.0
zf_3.0hpf_plate1_157	0.125049593306623	0.0940659351400837	0.0	0.0050367115956996	0.231577311679584	0.0355029630042705	0.0833772603879704	0.23733651701542	0.0031409154986707	1.54755181947093	0.929171342916357	0.118335031294377	0.0	0.0	0.186516415563269	0.0799019634633026	0.454292886186446	0.396232763853632	0.0	0.0	0.0089912672856222	0.0	0.0	0.0	0.0
zf_3.0hpf_plate1_158	0.0	0.0	0.0591948565282579	0.0	0.0	0.0	0.0	0.0	0.0064787291882692	0.0	1.55295600864282	0.0	0.83319711384244	0.402124856655948	0.0	0.0	1.04426324406679	0.188760877919147	0.129142669357022	0.0	0.0797531810614843	0.182390366287428	0.0042811649991019	0.0	0.163215127612674
zf_3.0hpf_plate1_159	0.0244532382027804	0.128447034951486	0.0	0.0	0.0866398161063383	0.0	0.0	0.0	0.0195842009336747	1.15082438180496	0.481410026378368	0.158648933812141	0.0	0.262632992124454	0.0527316369523155	0.0	0.0	0.0080160786548608	0.0	0.0	0.0	0.0	0.0263965003923914	0.0340992722247532	0.0
zf_3.0hpf_plate1_160	0.0	0.0	0.0806809221646347	0.0093280419779634	0.0129204782683692	0.0	0.0	0.0	0.0	0.680520032785767	0.256576289064201	0.0	0.0619139141468089	0.0274739611572391	0.0	0.0	0.0358484692227182	0.0122996440072289	0.0	0.0383074169517209	0.0306858875340068	0.0	0.0	0.0	0.0239151593028012
zf_3.0hpf_plate1_161	0.0256399765980264	0.035736871973405	0.119152223009347	0.0	0.282026076438452	0.0	0.172556601967064	0.377240610722382	0.0	1.19361376802527	0.363062816205377	0.13656456874371	0.0	0.198574535032926	0.0	0.130283300198181	0.0	0.153148474210218	0.0	0.029956649639845	0.0	0.0	0.0172103478434436	0.0267583095428663	0.0
zf_3.0hpf_plate1_162	0.0168041081691181	0.0109162370359715	0.0629261841552253	0.0	0.007505795449956	0.0	0.0	0.0437917486030283	0.022461839564427	0.635680046424816	0.358324597500901	0.021151751992512	0.305038643106674	0.256282415730322	0.0	0.0	0.10465946766912	0.0097352355734829	0.0	0.106236593623967	0.0703291890084093	0.0	0.0122752041116352	0.0889064663579404	0.126026025880124
zf_3.0hpf_plate1_163	0.0	0.0	0.045872668486606	0.0362277785363938	0.0	0.0	0.0	0.0	0.0	0.0198531874332682	1.51667681512373	0.0	0.928676941842955	0.0	0.612649377392303	0.442900005486775	0.018814362161205	0.0	0.0	0.0	0.0730474348134521	0.0	0.0820390685589958	0.0023769613052211	0.606761138080836
zf_3.0hpf_plate1_164	0.0116829691537653	0.156437399920974	0.0	0.0	0.122467039048079	0.0	0.0480035491607776	0.0137354938128751	0.12995240220678	0.692182586090328	0.879019679472109	0.121128016119316	0.747685658158631	0.231261318977368	0.0	0.625998158857575	0.363909399317122	0.0850839834667499	0.0	0.0	0.0783888633632246	0.0415836575801275	0.0051134266132773	0.0628160034354053	0.0
zf_3.0hpf_plate1_165	0.0	0.0	0.133722364311027	0.0	0.0	0.0	0.0	0.0828755781738869	0.036971390993331	1.01364065298801	0.47550087934747	0.010239509175949	0.0299407773731891	0.0	0.134461856941094	0.311576982994024	0.10425202577867	0.0	0.0	0.0465761236696331	0.035129541624667	0.0	0.0	0.0239477150195687	0.0
zf_3.0hpf_plate1_166	0.0	0.0088853135895496	0.0	0.0	0.0	0.0	0.0	0.0	0.0124495447596231	0.333706643893154	1.09879884837936	0.0116364249101902	0.644342837110489	0.425609350972879	0.276398055908158	0.0295159564283073	0.708478533529059	0.577684133163239	0.0	0.254781933421265	0.161714350387252	0.123891782127483	0.0	0.234162080785759	0.117578417217029
zf_3.0hpf_plate1_167	0.0	0.0	0.0	0.0	0.24812906394831	0.0316929578296644	0.201888519601373	0.226860190543889	0.0909624221785434	1.33437242508377	1.00803432040916	0.180631126224254	0.0	0.464680871379838	0.0560406648166116	0.217548827656285	0.110315170141811	0.260595814083182	0.0	0.0445718995776272	0.0	0.0435802244663069	0.090763943394788	0.0	0.0
zf_3.0hpf_plate1_168	0.0	0.0	0.0388730295411344	0.0	0.107632070298741	0.0	0.118603407317743	0.0	0.0	0.197924798034094	1.97353265134515	0.0	0.0	0.0	0.956616021668084	0.84927977474993	1.72415961417478	0.973259240262415	0.072439304023851	0.209668842139114	0.0281415998355024	0.0	0.0696819840849785	0.0	0.214065954844324
zf_3.0hpf_plate1_169	0.0	0.0286573367601723	0.127824743623795	0.116349460452118	0.0991839140607613	0.0	0.0	0.0463277578887032	0.0	0.171090522599998	1.84268797179099	0.0	0.0343074726071452	0.0	0.0	0.718159870222333	1.33633087748569	0.0	0.0	0.0	0.169473733228023	0.0	0.0919695249577167	0.0055405366617824	0.905799833264151
zf_3.0hpf_plate1_170	0.0229278367492068	0.0	0.0054057015720075	0.0	0.0	0.0	0.0	0.0	0.0	0.989957595673882	1.06273181484832	0.0043961787961628	0.113260753914214	0.431490843246828	0.526403140236277	0.0	0.0169207634684457	0.0214622646110803	0.0398957525619364	0.0	0.149149402260784	0.0	0.136200119827423	0.0327938436800908	0.256198532754907
zf_3.0hpf_plate1_171	0.0	0.0	0.0114105656504826	0.0050397962250205	0.0	0.0	0.0145933189220785	0.0	0.0	0.593517624950965	0.168800597605293	0.0	0.183311434284815	0.0	0.0	0.0206812902282433	0.0	0.0972700525333906	0.0	0.0	0.106830417733668	0.0	0.0018431019173568	0.050648667028361	0.22290001161626
zf_3.0hpf_plate1_172	0.015047887006593	0.0	0.0448626946244829	0.0	0.0	0.0066418079237892	0.0	0.0	0.0	0.348215961360171	0.0810065077071352	0.0	0.172039773170386	0.13062483975457	0.0	0.0546534711445821	0.057839739117313	0.0	0.0168416560766078	0.0125870282270865	0.0053894288584083	0.015257500415028	0.046604652818074	0.0	0.191637062598007
zf_3.0hpf_plate1_173	0.0582941802265459	0.0	0.0	0.255958739116582	0.0260430204010156	0.0	0.110422183751687	0.0	0.0030339904272133	0.552638969915257	1.1558982060286	0.0	0.249734634864255	0.171484456726087	0.483716780310115	0.0	0.0521722008657584	0.787157712240371	0.0676194059073544	0.0867795971002435	0.0	0.107064525003838	0.156626526154828	0.0	0.756527659867631
zf_3.0hpf_plate1_174	0.0	0.0	0.0595557634516757	0.121837237685611	0.0	0.0214723997076519	0.013753007157181	0.0087772197364441	0.0	0.658366858150698	0.665936888875987	0.0	0.631588776196997	0.157354254863773	0.0	0.0067338482630297	0.0629933177540289	0.0	0.122559863740745	0.0126318132501785	0.111305573520244	0.0	0.0609621519984772	0.189909736606373	0.368290346537297
zf_3.0hpf_plate1_175	0.0	0.0	0.0568174322493391	0.0	0.0	0.0	0.0	0.0023686392650003	0.0015609717214315	0.536300526685414	0.819876611179426	0.0	0.823219258897691	0.0581640370735814	0.427952986730555	0.0	0.0	0.0	0.03811387488426	0.0520313477579681	0.092792801907125	0.0	0.0	0.0	0.157712605472085
zf_3.0hpf_plate1_176	0.0	0.0	0.0228563281507374	0.005815408563716	0.0042646440753712	0.0057011847155643	0.0449156732458573	0.0496171339963063	0.0	0.837104886684865	0.354924506196196	0.0260319549055534	0.0612826403896661	0.0974628273659981	0.0	0.0	0.0	0.0	0.0338168655452648	0.0	0.0	0.0	0.0381810632103448	0.0173011881039915	0.125222078741086
zf_3.0hpf_plate1_177	0.158839165740115	0.0611271195929462	0.0	0.187498668979006	0.247462534019441	0.0143407069531784	0.215382486022536	0.0828486955589676	0.0199889714175782	0.829256883081096	1.40380888707139	0.0204512154370042	0.0	0.890550501438266	0.0794387093268339	0.400026895131356	0.125433138442428	0.30852081235327	0.02570636573309	0.0742341301978099	0.0297446413867466	0.112834112197899	0.0072089229569702	0.0	0.0567205950854328
zf_3.0hpf_plate1_178	0.0	0.0	0.0	0.0015676306958385	0.0	0.0	0.0	0.0158265525642498	0.0	0.927955156710038	0.481181046401665	0.0681445046840878	0.119561213508135	0.0305672406168377	0.0957250676236702	0.0153172081933555	0.0	0.0	0.0	0.0	0.0	0.008539911141997	0.0805367544452133	0.0810724959003488	0.279884995209626
zf_3.0hpf_plate1_179	0.0	0.0	0.0309842586412875	0.0	0.0	0.0	0.0	0.0	0.0	0.0	2.04423972594518	0.0	0.659594686815143	0.0	0.429920161835774	0.728272047882362	1.35622980593421	0.390155017137884	0.0	0.156115602711941	0.317200041114495	0.0553753031457305	0.007576990452332	0.0	0.36194173059662
zf_3.0hpf_plate1_180	0.0	0.0	0.0570657634401635	0.0	0.0	0.0	0.0281453128233779	0.0	0.0	0.479220576988806	1.68452472371723	0.0	0.0010526796100651	0.202290085415935	0.0	0.24688238266278	0.342121198730586	1.5116289121694	0.101403341708172	0.0525813545064598	0.0	0.192231740304838	0.148298842772107	0.0881469038526783	0.50380056704133
zf_3.0hpf_plate1_181	0.0226500986704115	0.122688895490076	0.0	0.0	0.0388544524681789	0.0457473168620097	0.0536750281881631	0.0	0.0108020314128021	0.667896763712962	0.64587647350971	0.090931366195939	0.403927378340752	0.741594094772467	0.128198525235259	0.0	0.373771523197544	0.0	0.0	0.0	0.187401317915552	0.130544005404153	0.0231296065282214	0.0	0.0
zf_3.0hpf_plate1_182	0.0	0.0	0.0	0.0	0.0	0.0	0.0	0.0	0.0	0.891545807888149	0.430085626754108	0.0763718162149007	0.113250997857826	0.0	0.44724438573111	0.923778376779552	2.15581811963281	0.0	0.0	0.0	0.0	0.0	0.0	0.0	0.0
zf_3.0hpf_plate1_185	0.0	0.0	0.0346566015207377	0.031985711996888	0.130136469853355	0.0186280842650918	0.0	0.0931304277737215	0.0	0.315237907753905	1.88145901994625	0.0	0.198541321722336	0.0	0.0244395211371538	1.03264082113916	0.629918314453087	0.244163916815704	0.030917458712597	0.137432214630726	0.16585882913967	0.0891093407991992	0.073264347322833	0.0	0.890789594573538
zf_3.0hpf_plate1_186	0.0448067159654655	0.0	0.0	0.0	0.0702183002872429	0.0576532533829857	0.083387000348546	0.189639736007237	0.0	1.35855420289181	0.638048543363982	0.173165148331148	0.0994744912364133	0.0	0.0	0.0	0.0	0.256468507673573	0.0	0.113323972433945	0.0	0.0403868719585106	0.0114324892625212	0.0	0.562980933848657
zf_3.0hpf_plate1_187	0.0	0.0363029779311326	0.0	0.0	0.0	0.0	0.0	0.0	0.0	0.925161631583313	0.32800170859058	0.0716988409075405	0.0	0.0	0.668694446705422	0.482188556098056	0.0	0.0	0.243434710247396	0.0	0.1587058464854	0.0119727490925472	0.0	0.0	0.0
zf_3.0hpf_plate1_188	0.0102476117843388	0.0661729812263411	0.0	0.0	0.0	0.008335557645353	0.0	0.0	0.0	1.03448633128213	0.143498692906926	0.112651551620219	0.0	0.0	0.100816039669803	0.366114417123787	0.220569303846755	0.0	0.0360867855413385	0.0	0.0	0.0	0.0304233165471901	0.0	0.0
zf_3.0hpf_plate1_191	0.0	0.0	0.0	0.0	0.0	0.0	0.0	0.0	0.0	0.840689086508869	0.243572955937157	0.0	0.0	0.026015370666817	0.0153211657462406	0.161102199868087	0.0	0.0	0.0	0.0	0.0	0.0	0.0	0.0	0.0
zf_3.0hpf_plate1_192	0.036783373962887	0.0173646075862042	0.0031611899282833	0.170864916160385	0.129206846725712	0.0173418763450431	0.0334188523186989	0.104457777616522	0.0	0.309655124799789	1.6650812831342	0.0749806551663072	0.109901130789007	0.0	0.798132852669823	0.145652437540415	0.575866957614732	0.571611758685493	0.0	0.0342388261002439	0.128953738433939	0.0220867962038672	0.0	0.0258053379779257	0.406506531840311
zf_3.0hpf_plate1_193	0.0	0.099525332976751	0.0543323354306515	0.0071699698280837	0.0147994460594961	0.0	0.0	0.0	0.0	0.195097940335079	1.51857666098298	0.0099795155999432	0.0	0.455806790374654	1.1200654326888	0.473755609327989	0.803711825544944	0.0	0.0	0.182141240370116	0.0	0.060613210640849	0.130489837094409	0.0294667271697483	0.7685015790424
zf_3.0hpf_plate1_194	0.0	0.0	0.0	0.0	0.239835568905549	0.0	0.080237158620528	0.337850481508185	0.0	1.22710671092986	0.371674844579447	0.186048491572302	0.0	0.1704384577654	0.0	0.0	0.0	0.839985625208294	0.0	0.0	0.0045728215043625	0.0	0.0	0.0	0.0
zf_3.0hpf_plate1_195	0.0042970728757424	0.0538990100620422	0.0	0.0634804048516016	0.196842150484122	0.0109600462411192	0.138317503190054	0.121175187618801	0.0624266506124999	1.13555432098764	1.25815052248477	0.120958969669745	0.0210727788033391	0.0	0.0	0.554445109843547	0.746506293938567	0.263663445248247	0.0435102750206576	0.0651218497531353	0.0	0.16477916099916	0.0	0.0163319272052598	0.15101042315128
zf_3.0hpf_plate1_196	0.0659305705878721	0.107095541951395	0.000705344777795	0.0	0.17810972455423	0.0	0.0	0.0697107201798168	0.0220635666678196	0.844275859235671	1.10927163694209	0.0542934003918202	0.250509402832371	0.0	0.294419774746132	0.366751737607566	0.0	0.602317094191619	0.0697506678994022	0.0	0.0	0.167722922516912	0.0973826888212728	0.0994855877243183	0.0
zf_3.0hpf_plate1_197	0.0	0.0	0.0	0.0	0.0	0.0	0.0	0.0	0.0	0.755019397635254	0.542674402512559	0.0	0.161148195932159	0.0957249168973552	0.20888133080473	0.16674175532197	0.0	0.104907242310987	0.0	0.0	0.0	0.0356998887629982	0.033032037349928	0.0	0.0224461999942182
zf_3.0hpf_plate1_198	0.0595158937890851	0.096450644019254	0.0	0.130690431460179	0.232382520013105	0.0187149381517339	0.260280231197505	0.165791844565048	0.0590273214372326	0.775375716402083	1.53530651637427	0.0	0.0	0.446067169627855	0.261332538138642	0.736300188007518	0.558943407600634	0.399400286714369	0.0	0.177485006125173	0.0437544895625617	0.139153232627396	0.0663842569665641	0.0799148832388086	0.0
zf_3.0hpf_plate1_199	0.0	0.0	0.0872105661252568	0.0250574299160362	0.0856770330571845	0.0	0.0	0.0779736622478774	0.0	0.91891893382831	0.223097413832766	0.0	0.0685004966591922	0.118170653303995	0.1184224901881	0.0	0.0	0.0	0.0723648435247105	0.0568244928528919	0.0	0.0	0.0303959054563258	0.0	0.0
zf_3.0hpf_plate1_200	0.126437455349641	0.0636591241926421	0.0	0.0510244649048694	0.13548840576675	0.0	0.156670796301417	0.0980122633188117	0.0	0.874615606025767	1.1376782772617	0.063644237234467	0.196609769895603	0.15094064674754	0.0	0.487702288640359	0.308749720457706	0.0	0.0	0.0534959625198135	0.0	0.0655008622006805	0.0	0.0149141977649809	0.0
zf_3.0hpf_plate1_201	0.0	0.0021652119145076	0.0	0.0	0.0	0.0157147081713305	0.0	0.0	0.0344586750353388	0.587449998594188	0.900378219968225	0.0750758895907359	0.722778361121383	0.537009541367483	0.0	0.276438224948046	0.0	1.12506582591496	0.0294767382217463	0.0600377665037785	0.0	0.042107009674651	0.0870721008191356	0.124323855059912	0.0
zf_3.0hpf_plate1_203	0.0	0.0	0.0081506015476445	0.0	0.0	0.0	0.0	0.0	0.0867458298552812	0.478783422347071	0.983247377394453	0.0336302911475049	0.864425282109636	0.220107203028004	0.291658660999191	0.231725406011659	0.195427067280751	0.281665031713819	0.0	0.126919926762032	0.0069801064068572	0.160040477684653	0.126138846369317	0.0946849549150173	0.173351253499747
zf_3.0hpf_plate1_204	0.0	0.0	0.0011329664798654	0.0	0.0	0.0	0.0	0.121615827514637	0.0	0.886310441218358	0.373510559698488	0.0	0.0	0.155815065757746	0.164588640343086	0.0	0.0	0.0	0.0	0.0	0.0	0.0	0.0	0.0	0.0
zf_3.0hpf_plate1_205	0.0	0.0	0.0051886559063167	0.0	0.0	0.0	0.0	0.0	0.0	0.0	2.15955120740916	0.0	0.683893390795507	0.185241153832373	0.0033095472625145	0.742378242551079	1.29887490624682	0.72080802829932	0.177820359730572	0.0	0.173593639149585	0.0	0.154821128838319	0.0	0.315483636078119
zf_3.0hpf_plate1_206	0.114318954182419	0.0	0.0769879552471281	0.125162105387843	0.116451559339979	0.0	0.258624269634043	0.0511496138213852	0.0	1.14809081391358	0.383688974334538	0.0	0.0	0.309063687598377	0.0068915846930055	0.0331154621566271	0.472379492100128	0.449275050229462	0.0140040352798895	0.0968772413829373	0.0171141184257346	0.0386827176719078	0.0201990288085921	0.0	0.0
zf_3.0hpf_plate1_207	0.214853282969421	0.0970900089785352	0.0	0.0	0.184565151051214	0.0229363398790734	0.353529114354422	0.0	0.0028759185091618	1.07014305432564	0.917224269966813	0.0	0.0	0.0	0.296691673813543	0.362525725002948	0.537901012936997	0.19155397383921	0.0654833146231911	0.0	0.137653153987906	0.0	0.0	0.0087822287500784	0.0
zf_3.0hpf_plate1_208	0.0099293321817436	0.0	0.0226192947960128	0.0	0.0349038961763691	0.0	0.0	0.0	0.0533127464822341	0.0	1.44081621144418	0.0	1.15007843727074	0.0	0.97436659750165	0.0696105325868922	0.32369242100638	0.0	0.0	0.075917600058905	0.10219325597658	0.0799288853050626	0.0	0.131113747906538	0.403484492039117
zf_3.0hpf_plate1_209	0.0009405808469878	0.0	0.0	0.291799264649575	0.217591474594532	0.0539945520263213	0.166573426864989	0.0992597382622222	0.0	0.114982449860201	1.81072116923819	0.0633365008539282	0.351509117179401	0.0698514003392717	0.483773110434951	1.00035386688258	0.496838967061571	0.403512696041835	0.0239656221367821	0.0	0.0900386279775284	0.0880676060363198	0.156316708225411	0.123322282979174	0.113963625516287
zf_3.0hpf_plate1_210	0.0	0.0	0.0183069342755498	0.0	0.0	0.0	0.0	0.0	0.0	0.427820943346765	1.13026507926491	0.007469126102104	0.558885397098927	0.184235772559691	0.0	0.280931544652571	0.326492535507439	0.0	0.0	0.0063455086264096	0.0	0.0788909053495097	0.0835361684179119	0.112015485387451	0.232309094602843
zf_3.0hpf_plate1_211	0.0	0.0370226602397192	0.043293512079805	0.0	0.12911255557625	0.0	0.0	0.103076361225687	0.0	1.47734830024041	0.192142080298093	0.26493767054949	0.0	0.0	0.0	0.0	0.0	0.0	0.0	0.0	0.0354862452145428	0.0	0.0	0.0	0.0
zf_3.0hpf_plate1_212	0.0	0.0	0.0	0.0	0.0	0.0052956913387776	0.0	0.0003361106993112	0.0045996934250787	0.751669900195367	0.320228814420085	0.0293057273620814	0.13440407917333	0.183292717776451	0.0220300502048312	0.0	0.0014780098060095	0.0	0.0344716658631277	0.0095568480554061	0.0421740486463082	0.0	0.0040343346682921	0.0030048595657251	0.173689293906083
zf_3.0hpf_plate1_213	0.0	0.0	0.0308665801581248	0.0	0.0	0.0	0.0	0.0	0.0	0.0	1.60095546980044	0.0	0.679726991375429	0.840357846892322	0.0	1.19698282101585	1.01976697115245	0.244272079279448	0.0402220649150251	0.0	0.0	0.0	0.0052240540636997	0.0	0.108791024390126
zf_3.0hpf_plate1_214	0.0	0.0557462061613346	0.0	0.0	0.0214154965372088	0.0	0.0	0.0524430740907711	0.0024087555552191	0.343518268141612	2.08825463913222	0.101237717568019	0.0	0.0	0.0970172352285186	0.0	0.348027594633584	0.444883320754793	0.117277094224612	0.0969415944155726	0.0982134500183359	0.0	0.147793498355404	0.0583452212751786	1.77023300423285
zf_3.0hpf_plate1_215	0.0	0.0	0.0355540643863788	0.0	0.0	0.003134490038665	0.0	0.0	0.0	0.931227377318364	1.14258240518861	0.0881538643640579	0.0980141530190041	0.392156929961024	0.0	1.03284017683949	0.0	0.627070916849358	0.0	0.0583840195177072	0.0	0.0	0.0505055490989556	0.0	0.0
zf_3.0hpf_plate1_216	0.0	0.0	0.0	0.0	0.0	0.0	0.0	0.0	0.0	0.672864410596658	0.467687448178621	0.0169334643203501	0.354433336764288	0.0891702612131353	0.352912972922914	0.0095273232626785	0.0	0.0120758978968251	0.0193135594560901	0.0198467699948048	0.0	0.0051066009714308	0.0	0.0048106098910228	0.0
zf_3.0hpf_plate1_217	0.028228039980369	0.0440263377519143	0.0	0.0	0.0753443314054517	0.0561180810616345	0.0	0.157643548811544	0.0	0.738942051637918	1.71910570719092	0.0953659054934046	0.0	0.0	0.474040192710237	0.131573397039383	1.1998040103674	0.482227282373987	0.0519520967235741	0.0601734676659485	0.0197677393482781	0.0	0.0782162697542286	0.0121397365445496	0.618112113756362
zf_3.0hpf_plate1_218	0.0022606682971937	0.0829550074301115	0.039365844975888	0.0	0.0	0.0	0.0	0.0	0.0042541756027476	0.560435456246655	0.163663598958468	0.0030982976319879	0.0487070573881971	0.122977892125349	0.0289242864932095	0.0	0.0024096924372884	0.0196864518796327	0.0496517754395053	0.0149152910709169	0.0502717629102916	0.0	0.0417302278162842	0.0275164667280746	0.0
zf_3.0hpf_plate1_219	0.0	0.0	0.0	0.0	0.0	0.0	0.0	0.0	0.0142680802876543	0.584641315990357	0.288137606279162	0.0	0.130731916334362	0.0029688721481282	0.120967918023261	0.132351444971295	0.0265935710211362	0.0	0.0	0.0	0.0115138198246284	0.0	0.0076059479577505	0.0	0.0009611822309002
zf_3.0hpf_plate1_220	0.0	0.0	0.0	0.0	0.0	0.0	0.0	0.0	0.0	1.03428087935373	0.620704281824518	0.0214971032470678	0.288548817779811	0.0	0.0	0.757122857166537	0.481567429918794	0.0	0.0	0.104102939885608	0.0	0.0	0.0258449227198916	0.263011066191747	0.0
zf_3.0hpf_plate1_221	0.0	0.0	0.0237686344293561	0.0	0.0	0.0	0.0	0.0	0.0	0.171608139282072	1.62759466869502	0.0	0.787600514663639	0.0	0.451149910235077	0.0	0.260734027951422	0.690666917028301	0.10249092215745	0.0	0.176961059946414	0.0	0.0	0.0	0.507380502133587
zf_3.0hpf_plate1_222	0.0	0.0	0.0	0.0	0.0	0.0	0.0	0.0	0.0	0.849241647023886	0.383402079524042	0.0	0.0	0.0	0.0558646865720834	0.178444837813541	0.0	0.0264027874572226	0.0011012302075238	0.014455814142132	0.0138632088926764	0.0	0.0	0.0	0.190481293829135
zf_3.0hpf_plate1_223	0.0	0.0	0.0554346339062979	0.0	0.0	0.0	0.0	0.0	0.0	0.175446361108155	0.0879458375737837	0.0	0.0	0.0	0.0	0.001887047552635	0.0	0.0078131287421934	0.0	0.0049117935622854	0.0	0.0183196458843371	0.0	0.0112736851412131	0.0361472095435046
zf_3.0hpf_plate1_224	0.0	0.0906657995153426	0.11857238751053	0.0	0.0	0.0	0.0	0.0	0.0	0.759445446816457	0.0323635797550713	0.0453223241546426	0.0	0.0101275637350112	0.0	0.222549929393533	0.203725453764815	0.0	0.0131822194478001	0.0	0.0	0.0	0.033082702679979	0.0255077544250135	0.0
zf_3.0hpf_plate1_225	0.0	0.0	0.0604895728098498	0.0	0.0	0.0	0.0192137844985909	0.0227702502918566	0.0	0.863666883779644	0.261025082716311	0.0164715886514302	0.0948624485559439	0.145273574526127	0.0	0.0	0.162395494901163	0.147122228962665	0.0420780441035695	0.0	0.0	0.0013534759706083	0.0689973187652224	0.0	0.0704098692219091
zf_3.0hpf_plate1_226	0.0	0.0	0.0694396907158702	0.0	0.0	0.0	0.0121384609333695	0.0634482460736587	0.0	0.215314990291283	0.0712481963809497	0.0	0.0510419450109932	0.0573097692659702	0.0134540734413539	0.0	0.0077773350832215	0.0028309433857948	0.0155187475232717	0.0	0.0	0.0164048949436217	0.0	0.0163711513613961	0.0314701046715296
zf_3.0hpf_plate1_227	0.0	0.0	0.0304585839040415	0.0	0.0	0.0012128776176589	0.0	0.0	0.0	0.498423472494999	0.218061115651431	0.0	0.165747361572619	0.0652447878616779	0.0551710063323767	0.0	0.010432029970601	0.0378667061101093	0.0048478412029758	0.0	0.0	0.0178795620962102	0.0258318935074355	0.0021453218143105	0.122762649808997
zf_3.0hpf_plate1_228	0.0706137208849749	0.107095628137446	0.0	0.0	0.132769931485243	0.0312010704758408	0.0434857607254552	0.0	0.0411797082994793	1.24726850674336	0.417158646078072	0.138160483028619	0.0	0.0	0.0	0.0	0.137153538278451	0.0	0.0	0.102208266532778	0.0276765315602377	0.0331689738623493	0.0	0.0	0.0
zf_3.0hpf_plate1_229	0.0017280017472724	0.0184398221350422	0.0	0.12495446969496	0.0668080598443112	0.0059097170587533	0.0	0.10245418664649	0.0	1.31882964968243	0.506439816751301	0.108875545368786	0.0	0.894281307390194	0.162028345597098	0.183875502929471	0.0	0.0	0.0	0.0	0.0	0.0	0.0	0.0	0.119820552767383
zf_3.0hpf_plate1_230	0.0315898631049268	0.093220882277895	0.0	0.0973535755596648	0.188482113236422	0.0	0.0764637705619169	0.162760804930372	0.0186678641627644	0.680949654242418	1.72656456042442	0.0420024095989382	0.134319336341709	0.400859705213779	0.0	0.0023256120364461	0.978599036711713	0.541326895083255	0.0139042807853171	0.0	0.146879577869545	0.164517481771007	0.0	0.0047793175686212	0.0733224636475745
zf_3.0hpf_plate1_231	0.0946013586880292	0.0	0.0339030575407834	0.0601403186502866	0.0995244606081523	0.0	0.0428104516926568	0.0372084320291958	0.0354156197127499	0.248445377847494	1.27025693987459	0.0	0.691999229100321	0.0	0.637652087283562	0.0	0.0	0.448397990804922	0.0162884778898235	0.219277283269228	0.0825595779714466	0.139007935840018	0.0	0.0	0.0
zf_3.0hpf_plate1_232	0.0	0.0	0.0513184345634457	0.0	0.0	0.0	0.0	0.0	0.0	0.172911692068481	2.01536100812667	0.0	0.095980281114466	0.0	0.219033337176355	0.0	0.0	0.545681906380986	0.151240071717485	0.0588169422686522	0.15867120271395	0.0634093630340378	0.0961612855072512	0.0	1.77679847682203
zf_3.0hpf_plate1_233	0.0	0.0	0.0360977488320045	0.0	0.0	0.0	0.0	0.0	0.0	0.0	1.81224030568168	0.0	0.555596016306318	0.0	1.13270535510187	0.48804598362573	0.0	0.223424344639674	0.0863281709473575	0.330886959270363	0.178718426784009	0.0254276955621387	0.135321282369664	0.0	0.272680531402822
zf_3.0hpf_plate1_234	0.0095678319194955	0.0676030957515675	0.0715715216693447	0.0	0.0199287776516532	0.013935157544552	0.0	0.0779112144433836	0.0	0.553461267232756	0.0917131328066922	0.0186021025969563	0.0	0.0794731350068002	0.239760789310476	0.0	0.0	0.0	0.0	0.0229231083026318	0.0	0.0	0.0036548244322959	0.0104396932284549	0.0
zf_3.0hpf_plate1_235	0.0024899714375198	0.0457068464744191	0.0665044478340624	0.0	0.0	0.0022974280417684	0.0304928277114676	0.0	0.0	0.510230174844785	0.403599680754255	0.0	0.205387487209429	0.664782237238121	0.0	0.319215276726253	0.0	0.109159795306752	0.0132921271854546	0.0356841569669704	0.0184188333442109	0.0003975935304969	0.0	0.0	0.0
zf_3.0hpf_plate1_236	0.033507096172169	0.0387532613396851	0.0	0.139715611195785	0.177278179833507	0.0	0.0554272276971255	0.031240236537552	0.0992958436394058	1.01084435358533	1.20545544779974	0.0553584683950345	0.284568473699471	0.0970394907934145	0.318910338522192	0.0	0.0313735732050992	0.934742877270809	0.0	0.0	0.0606456485355519	0.235084895047021	0.0419179918793578	0.0141949590429001	0.0242080332599677
zf_3.0hpf_plate1_237	0.0	0.0	0.0326647789729691	0.077764407659535	0.0	0.0	0.0	0.0	0.0	0.0478535013216182	1.39426963898006	0.0	1.0055710862491	0.378061341413612	0.428706126431651	0.0	0.0	0.424991129935796	0.0248884718255267	0.0987671331182306	0.183626607078091	0.0	0.0	0.0663639996844024	0.794378409952682
zf_3.0hpf_plate1_238	0.0	0.0	0.0055720110611517	0.0202132358786153	0.0	0.0	0.0	0.0	0.0	0.494045966925666	0.182493228842929	0.0	0.108597738471879	0.0	0.0	0.16439307606792	0.0	0.0043412047743045	0.0	0.0143082156844657	0.0	0.0	0.0188511416869879	0.0	0.0938184838502552
zf_3.0hpf_plate1_239	0.0	0.0	0.0	0.0	0.0	0.0	0.0	0.072079064459678	0.0064053486066696	0.416665488283252	0.134776348348019	0.0354957134394822	0.325681878222914	0.683360473142855	0.0	0.078029602012488	0.0	0.0	0.0	0.0	0.0208612118373071	0.0	0.0109677886022631	0.0	0.0
zf_3.0hpf_plate1_240	0.0498568891753573	0.0888630782171946	0.0415487553437557	0.0	0.034203496054823	0.039795645536378	0.154743767616173	0.0233851960365358	0.0	0.321353474480281	0.546932788985597	0.0631876698608858	0.570825859809318	0.0	0.350949243893007	0.062298620411808	0.015565648912771	0.199325652682099	0.0339296609151905	0.0275372234418129	0.110804949330426	0.0051256473740391	0.0	0.140266353124578	0.0728135948788707
zf_3.0hpf_plate1_241	0.0	0.0	0.0751743980550805	0.0	0.0	0.0	0.0	0.0	0.0	0.280536814345564	0.177401669118847	0.0	0.201135547187386	0.155354760076605	0.177575606153146	0.0	0.0371753173976556	0.106350492188131	0.0359816873751527	0.0064187577710821	0.0059487025837317	0.0007788179434647	0.0078076494209991	0.0	0.0
zf_3.0hpf_plate1_242	0.0	0.0	0.0902714205450279	0.0250115799545887	0.0	0.0	0.0	0.0	0.0	0.571589545152561	1.26005432911398	0.005636127324485	0.601804852357896	0.0	0.0	0.999552496584593	0.0	0.259162447333595	0.0	0.0546129169402225	0.0	0.0	0.0088141958425738	0.111901050710784	0.44025518065931
zf_3.0hpf_plate1_244	0.0722233403990992	0.05460600845417	0.0050309344470064	0.0	0.0585037063069834	0.01957980505319	0.0	0.0	0.0407734187675996	1.16191827097494	0.313258870735768	0.0457407861241959	0.0	0.0	0.0179873429067425	0.0	0.0	0.0759053002446983	0.0160238978607488	0.0	0.019304829172627	0.0	0.0401273207490924	0.0564826550042405	0.0
zf_3.0hpf_plate1_245	0.0	0.0	0.0	0.0596071542041175	0.0	0.0	0.0	0.0	0.0	0.70798449256962	0.439366572154265	0.0	0.233712831699767	0.0	0.0	0.0	0.359810791388548	0.0	0.0	0.0	0.0558752613521951	0.0	0.0112794631986696	0.0	0.419448072909881
zf_3.0hpf_plate1_246	0.0	0.0	0.0353981106080964	0.0	0.0	0.0	0.0	0.0	0.0	0.546047221976922	0.2209810898213	0.0	0.0379450103256717	0.0954161757909804	0.213889052774113	0.0	0.0111760173737091	0.0427775699768212	0.0	0.0	0.0	0.0184403872543953	0.0	0.0327213072713242	0.121794088379327
zf_3.0hpf_plate1_247	0.0	0.0	0.120492153424644	0.0440575985363423	0.0339993082998637	0.0	0.021495174824953	0.0986796910904794	0.0	0.886086085474046	0.234330833961868	0.0528884699115131	0.0207946295402855	0.104624634586403	0.0556149063577621	0.0192530044168602	0.0	0.0	0.0163151485004903	0.0	0.0691951603843436	0.0208781953125991	0.0	0.0	0.0825601745314057
zf_3.0hpf_plate1_248	0.0	0.0	0.0310546177141029	0.0038053369496447	0.0	0.0	0.0	0.0	0.0	0.293413219180195	1.71024498689898	0.0	0.429324176382024	0.0	0.0	0.808298241709946	0.168726230355255	0.852793842720777	0.141551020461198	0.109427722356095	0.0	0.050688956405625	0.126466578659723	0.0	0.715706775522247
zf_3.0hpf_plate1_249	0.0	0.0	0.124289189949765	0.0	0.0	0.0213746248235174	0.201201556930878	0.0	0.0	0.879156416771335	0.0655122178279999	0.0	0.265266937304824	0.0	0.224170456141877	0.284931180060089	0.357598282834454	0.0	0.0	0.0	0.0540780561414154	0.0878281386804868	0.022572960022119	0.0477303346212037	0.38362952121933
zf_3.0hpf_plate1_250	0.0	0.0	0.0753256369491362	0.0	0.007945062005871	0.0142682440235736	0.057233511071923	0.0	0.0362263564163256	0.345336834894564	1.86686053352014	0.0	0.0166989416920893	0.0	0.590248388841447	0.9641030589243	0.363366086699693	0.0009049361459235	0.0061818920234886	0.0798076196486795	0.0630215112577951	0.159271370454234	0.257493936716202	0.0	0.466315109501652
zf_3.0hpf_plate1_251	0.0	0.0039780801591458	0.0	0.0	0.0	0.0	0.0	0.0	0.0236268994358394	1.21217421591895	0.129593428508182	0.134524849098598	0.0	0.335172321119602	0.0	0.449128916058643	0.0	0.284446862878341	0.0	0.0	0.0	0.0054149025652875	0.0	0.0566368301266556	0.0
zf_3.0hpf_plate1_252	0.0615474702793745	0.0533906648805347	0.0339555191145612	0.0	0.0	0.0075189942142362	0.0	0.0	0.0	1.21206285442083	0.0955628664421227	0.0633605425267168	0.0	0.125476149552804	0.0	0.0	0.141613884930699	0.148837008958839	0.0	0.0470326209795629	0.0	0.0	0.0402000822765579	0.0515959256506007	0.0
zf_3.0hpf_plate1_253	0.0559283605826421	0.205764684083124	0.0	0.0675248014616221	0.115155409099112	0.0379419020830303	0.0707600862465816	0.0	0.0551193459903652	0.758984820470378	0.611906015139976	0.0187396733061188	0.0	0.718262452480948	0.0	0.0356537444276162	0.0	0.300385549794784	0.0	0.0	0.0	0.0332757151835686	0.0031454626241574	0.0095095788779587	0.0
zf_3.0hpf_plate1_254	0.0634217839819789	0.0008341378902506	0.0	0.0	0.347109937262381	0.0	0.163723738316597	0.221686607832966	0.0	1.28914818594205	0.533202668500947	0.15152268619531	0.0	0.411344737664579	0.0	0.0748251612259458	0.183243486894849	0.0	0.0	0.0	0.0	0.0	0.0527290287117949	0.0532108869761987	0.0
zf_3.0hpf_plate1_255	0.0090778357053823	0.0298796040971749	0.0444193371865772	0.0	0.0	0.0	0.0147007887338338	0.0	0.0	0.314282984198101	0.196023680081444	0.0	0.1131522304759	0.0596493055077937	0.0	0.0122821287257958	0.0691971143699907	0.0231681462400266	0.043172629878998	0.00329692955486	0.0	0.0439135117078655	0.0	0.0345638214633424	0.0401698266227471
zf_3.0hpf_plate1_256	0.0321557726078468	0.0881102556240553	0.0653874967401929	0.0	0.0393528615497456	0.0	0.0263300022387145	0.0	0.0233971816272654	0.738495440469028	0.323175723366158	0.0	0.261003822568462	0.291195906546209	0.0	0.321422351052013	0.0901548857881783	0.0	0.0595687837692795	0.0	0.0839817110586176	0.0	0.0	0.0854169863239752	0.0
zf_3.0hpf_plate1_257	0.016323015754041	0.0655267955252366	0.0	0.0163860002930154	0.161810149530464	0.023758010695359	0.0	0.139422352209118	0.0147900477656757	1.13028272305186	0.870125560830823	0.185275515693726	0.157102873704251	0.388792899423304	0.17617362412439	0.675517683897855	0.141434574446607	0.0	0.0	0.11035442436749	0.0	0.0358298251760917	0.0	0.0	0.0
zf_3.0hpf_plate1_258	0.0	0.0	0.0	0.0	0.0	0.0	0.0	0.0	0.0	0.73794313144049	0.247262474327218	0.0	0.453339661481892	0.368504811873308	0.0	0.0	0.0	1.29437251407169	0.0	0.0127819201057226	0.0551930106099083	0.0	0.0	0.0	0.0
zf_3.0hpf_plate1_259	0.0943471850468017	0.0	0.0	0.0726899159414163	0.194639590929815	0.0251412800087958	0.30187696665717	0.143218004464706	0.105542218161846	0.859051421048159	1.65488823992321	0.0162285433831953	0.0	0.0	0.0913604739135968	0.542496077761743	0.551823650190358	0.454635899157369	0.0567893857314496	0.0	0.071061489664082	0.0423003362048582	0.125358481838281	0.115333827280805	0.14960616339577
zf_3.0hpf_plate1_260	0.0	0.0	0.0647820311111312	0.0	0.032728354185494	0.0057380224032367	0.0	0.0298395649500621	0.019758907846233	1.07571695189647	0.494472656743883	0.0726926838670303	0.0169958470978733	0.0	0.0579955244760276	0.182030310703677	0.457417268189417	0.0800301265984871	0.0	0.0	0.0	0.0	0.0538775409809119	0.0989020843328232	0.0
zf_3.0hpf_plate1_261	0.0124992713951695	0.0	0.0817503896812331	0.0	0.0	0.0	0.0	0.0	0.0	0.0	1.96344668559839	0.022753895701045	1.0067185562156	0.0	0.674664086143108	0.100139196133627	0.847123871458164	0.366845675413176	0.0206372682136309	0.124092230000857	0.0593741793387598	0.148445291447558	0.0086514820392427	0.0	0.0
zf_3.0hpf_plate1_262	0.0	0.0	0.0932570554291541	0.0	0.143204359997336	0.0	0.0958313968876156	0.241289235276253	0.0	1.0691963078086	0.409234938481925	0.108667245820631	0.0	0.294840109207308	0.0	0.0	0.0	0.0	0.0	0.0	0.0	0.0	0.0	0.0722764036757442	0.15216201958391
zf_3.0hpf_plate1_263	0.0	0.0005312136856273	0.0701235745139575	0.0322190557613373	0.0035837315428762	0.0	0.0	0.09849784706219	0.0	0.880825467409985	0.379981599262646	0.0142428357114461	0.0481665478219462	0.0938358324156806	0.0	0.0568029785376951	0.0	0.0	0.0	0.0217273071568511	0.0	0.0	0.0	0.0489227068859706	0.19416873593948
zf_3.0hpf_plate1_264	0.042970607078347	0.0917030688234067	0.0165118443010249	0.0	0.0584859130980913	0.0180343039161652	0.0	0.0	0.0495644328225929	0.817170357466432	0.237904217045073	0.0466563244237221	0.0025327828111269	0.215229281391038	0.0443303301835407	0.0	0.16380950129894	0.0753592587896196	0.0	0.0538905957822635	0.0	0.009323894579873	0.0085331094221009	0.12781384542198	0.0
zf_3.0hpf_plate1_265	0.0043041912743259	0.0	0.0243850460813017	0.033743244802581	0.0	0.0	0.0	0.0607320069661783	0.0181844889599655	0.704156705078564	1.05991033733338	0.0158653436546054	0.428084375365291	0.186304887517666	0.156497096576364	0.0258650809621323	0.0072459581530347	0.0	0.0	0.0573627547652105	0.0139579603640345	0.0473068744930995	0.104602170604003	0.0382293521507749	0.756246759001319
zf_3.0hpf_plate1_266	0.0	0.0	0.0	0.0	0.0	0.0	0.0	0.0	0.0	0.0	1.88325006006943	0.0	0.563627385736235	0.846552963713027	0.230431512585812	0.493667830881587	0.0	0.0770854285214016	0.139704923923543	0.164622028207438	0.0	0.0	0.0	0.0	0.635883722883498
zf_3.0hpf_plate1_267	0.0	0.0	0.0342494280223401	0.014349701004012	0.0	0.0	0.0	0.0	0.0	0.0365355798566421	2.20078575394787	0.0	0.185424827065196	0.411877579255645	0.445177664966536	0.0	0.0652576121238407	0.471552653002745	0.0	0.145075159360256	0.0	0.0	0.0040074415624228	0.0112586322411041	1.46511009341874
zf_3.0hpf_plate1_268	0.0	0.0	0.0551284572781817	0.0223993265830292	0.0	0.0018052797843965	0.019445659018714	0.0	0.0	0.156139883162866	0.0404218954510051	0.0	0.0190515896761701	0.0	0.0177806254378906	0.0011136333706931	0.0	0.0051803201383007	0.0	0.0053089657546441	0.006302961795262	0.0	0.0031370266869008	0.0	0.0495016653426793
zf_3.0hpf_plate1_269	0.0	0.0	0.0085982774079309	0.0	0.0	0.0034145261976716	0.0353988087646084	0.0	0.0114760193778091	0.584380142955485	0.856704071284236	0.0751674609427219	0.631356153292118	0.324564203298862	0.394201819055416	0.0	0.723519945364253	0.0	0.0507016605510432	0.01157822077364	0.0321366959898266	0.165049748481951	0.0	0.0523435039630561	0.0
zf_3.0hpf_plate1_270	0.0	0.0	0.0520382417155619	0.0	0.0	0.0	0.0	0.0186022542452444	0.0	0.338863122958502	0.123170885333595	0.0	0.0736205558437362	0.240567040440911	0.0901551185536515	0.0	0.0	0.0637279119607027	0.0	0.0418810995590724	0.0	0.0238911374635741	0.0	0.0	0.0
zf_3.0hpf_plate1_271	0.0	0.0	0.0119634180581062	0.0	0.0	0.0157676199679456	0.0043242401677907	0.0	0.0	0.59266000361522	0.238241168922915	0.0545073677573585	0.356071625705353	0.0781597839280456	0.0879159752981468	0.0108241588328887	0.0	0.0	0.0	0.0	0.0	0.0	0.0177503365899099	0.0767820878311187	0.0
zf_3.0hpf_plate1_272	0.0	0.0	0.0134293368614545	0.0	0.0	0.0024724816643279	0.0	0.0	0.0	0.451724771581073	0.193327962230631	0.0	0.102550357132398	0.112169136080184	0.0	0.0	0.138500516448627	0.0	0.0	0.0	0.0	0.0	0.0010071757437206	0.0	0.146945611812741
zf_3.0hpf_plate1_273	0.0859636737536195	0.114635755421253	0.0	0.0075360881793172	0.360570741261242	0.0174962471302352	0.215452913365789	0.12476113193146	0.0330105669896906	1.25402698051885	0.850563060575748	0.0265169732788506	0.0	0.0287548896931457	0.0	0.343821979247484	0.190535674796275	0.175665689710365	0.0704895816054548	0.0711009251473691	0.0581275779299188	0.0956310778176826	0.0286778080365774	0.0271941394648707	0.0
zf_3.0hpf_plate1_274	0.0373616963501562	0.0303538096534871	0.0	0.303179952006881	0.0194430018300968	0.0044923648990336	0.107973856829419	0.173455333714266	0.0285335104863097	0.26368274790539	1.69488834561298	0.0576812715253792	0.296348682512009	0.414418102851122	0.340493287028653	0.849954659068208	0.557202137402719	0.176315141683316	0.0	0.0549267100180142	0.137907094786785	0.0	0.0	0.0	0.195017381713164
zf_3.0hpf_plate1_275	0.0819003314143315	0.0403648156363201	0.0	0.0	0.0	0.0070771808845565	0.114865530291483	0.0	0.145696830852248	0.620971307033776	0.889159795844372	0.003165049187028	0.644614386866606	0.0	0.391686176932054	0.231936594254084	0.0443172964194661	0.0	0.0242415488980368	0.0798866898211246	0.202658152237335	0.0	0.0	0.0	0.0693603139800739
zf_3.0hpf_plate1_276	0.033721892878497	0.176933600182095	0.0	0.319271931934729	0.173093186205676	0.0	0.266787365833252	0.209065059694921	0.0	0.0	1.73041288318685	0.0	0.215748745524673	0.777543009739039	0.399165796973373	0.0403168404747381	0.808196924208631	0.463206077906289	0.123930063623143	0.0990713837919804	0.142866470906193	0.163503336932447	0.0169663284339753	0.15726009722899	0.0
zf_3.0hpf_plate1_277	0.0568350015397762	0.0378111833499941	0.0	0.253113061236778	0.168848995754585	0.0267871519785032	0.0921686991005792	0.188166853720931	0.0	0.351309251688223	1.69508126014256	0.0221205736508763	0.0	0.249950497072327	0.822153012716112	0.404982510022935	0.800540324115148	0.0402282334300509	0.0	0.0	0.0382883802156449	0.152596681476377	0.136632297734865	0.0069736101615603	0.281565811899605
zf_3.0hpf_plate1_278	0.0364577897635203	0.165016642895178	0.0	0.0	0.125425001990079	0.0	0.0181499344428152	0.0	0.0164988629570446	1.00142199512638	0.262165261934765	0.0960177126733848	0.200866659982474	0.371512570207044	0.0	0.303812008313248	0.112636025306082	0.0	0.0	0.201664764701185	0.107952918952471	0.101159437960056	0.0	0.0813269874805146	0.0
zf_3.0hpf_plate1_279	0.0208062279176839	0.0426297732492055	0.0	0.169186274385215	0.0862418714531085	0.0485100945229385	0.0961314352500907	0.0313937397942275	0.0	0.492751027639632	1.67010279460986	0.0945131182212299	0.565666451735295	0.518229024593504	0.0	0.323957277323623	0.380677574870375	0.504744028150647	0.0	0.0	0.0674218701569224	0.0087471425625211	0.0	0.0503696173161348	0.0
zf_3.0hpf_plate1_280	0.0	0.0	0.0	0.0	0.0	0.0	0.0	0.0	0.0	0.186551666235662	1.6655134960567	0.0	0.591351384219989	0.0	0.70334560296242	0.152516798847675	0.0735605904223708	0.83747303805478	0.0	0.0	0.0	0.0	0.0221478864960464	0.014544070327598	0.358245705491804
zf_3.0hpf_plate1_281	0.0427974251168984	0.107785635174687	0.0	0.0977769017696074	0.0	0.0180177874107456	0.0675556278994493	0.0	0.0	0.0	1.89683490117535	0.0057971904705264	0.742973071461214	0.570261546300741	0.323535818480108	1.23917231494606	0.369930699007931	0.649078900221183	0.166698944283158	0.0141480370941789	0.255801437432353	0.0396982627584672	0.0	0.0845699291825939	0.121149165399483
zf_3.0hpf_plate1_282	0.0	0.0	0.0184080702375744	0.0	0.0	0.0	0.0	0.0	0.016160109797276	0.839073142549451	0.981115018238532	0.0	0.0683323478865082	0.0	0.219972044333633	0.0500098376414383	0.364684730702493	0.0	0.0998034313438766	0.0	0.0610402477125255	0.0	0.0485319618360494	0.0	0.506078512448477
zf_3.0hpf_plate1_283	0.0	0.0058583989663958	0.0482110255325272	0.0	0.0	0.0	0.0	0.0	0.0	0.876495161499884	0.172720423852101	0.180168115404358	0.0	0.0	0.223317442523646	0.593535376833087	0.277696356150496	0.0	0.0	0.0537712733803413	0.0	0.0	0.0	0.0	0.0
zf_3.0hpf_plate1_284	0.0	0.0	0.102748043247299	0.0	0.0	0.0	0.0	0.0757504026606172	0.0	0.347320467110329	0.0	0.0017939501459174	0.0	0.142032979000212	0.0	0.0785121038295272	0.0827226472034172	0.0101012957408427	0.0380564103061345	0.0	0.0116481021337803	0.0	0.0	0.0	0.0
zf_3.0hpf_plate1_285	0.0	0.0	0.0788755411538713	0.0	0.0	0.0	0.0	0.0077712269901215	0.0	0.572308761456564	0.249905627541097	0.0	0.0085623179751089	0.0013328015866672	0.0990386436687125	0.0	0.0	0.0	0.0	0.0	0.0	0.0	0.0	0.0	0.0767033797403522
zf_3.0hpf_plate1_286	0.0	0.0	0.0346099509005425	0.0050441875646727	0.0	0.0	0.0	0.0	0.0	0.593694873510412	0.267207450961517	0.0	0.352913152092489	0.0	0.0	0.208559580314524	0.0	0.103100282024346	0.0446064098568105	0.04398857402394	0.0	0.0259500473379028	0.0561244376173876	0.0	0.0
zf_3.0hpf_plate1_287	0.011090353989583	0.0	0.140686046390538	0.0774689055648448	0.0441712514708717	0.03007086917518	0.0	0.181031541394382	0.0	0.672438815917514	0.0868068677373104	0.0371013163673551	0.0	0.415228282391416	0.170722200009241	0.156539186489372	0.0	0.0	0.0305480201266196	0.0	0.075234435261507	0.0459327779129567	0.0158128246980913	0.0	0.0
zf_3.0hpf_plate1_288	0.0087191019748452	0.0342871879225332	0.0087557210278418	0.037734996730177	0.0	0.0	0.0	0.0996220014665073	0.0	0.664491095752283	0.489938908042455	0.0390696114726464	0.0669200065716882	0.0244615358003221	0.370452247942398	0.0859698095948639	0.0	0.0	0.0	0.0459605326432717	0.0	0.0	0.0	0.0530017900492257	0.270999923826795
zf_3.0hpf_plate1_289	0.0	0.0175686169402834	0.0	0.0	0.0	0.0	0.0	0.0	0.0321002077145386	0.935416541529044	0.0	0.120320915582797	0.334334667853564	0.614529282515225	0.0	0.0	0.684975522463274	0.428783267288895	0.0108744183992463	0.047364062864305	0.0	0.0	0.0	0.0	0.0
zf_3.0hpf_plate1_290	0.0	0.0	0.0097640255541452	0.0	0.0	0.0	0.0	0.0	0.0	0.70904660300202	0.306592366176065	0.0	0.127810637113015	0.136404041630091	0.0	0.0	0.040702870610599	0.131185193212908	0.006349881594634	0.0023912728359183	0.0	0.0	0.027694808955042	0.0	0.162631139555134
zf_3.0hpf_plate1_291	0.0	0.0	0.0216824181931418	0.0417112520446397	0.0	0.0	0.0030264970182059	0.0	0.0	0.380966156579562	0.32855260816833	0.0	0.298048318091796	0.0061741275229639	0.0	0.0	0.0	0.0528825054555708	0.0	0.0	0.105547404925981	0.0	0.0872141381642548	0.0079128287099645	0.409850344159497
zf_3.0hpf_plate1_292	0.0	0.0	0.0	0.0	0.0	0.0	0.0	0.0	0.0	0.0	1.83252532643328	0.0	0.679529452714662	0.710473967491467	0.0	0.440482817039216	1.21760837750984	0.268357939991819	0.115736955444167	0.132787554791695	0.360309193216123	0.0	0.0073982307379756	0.0319685229972049	0.292014145500664
zf_3.0hpf_plate1_293	0.0289023943937111	0.0	0.0	0.0	0.0	0.0030343173592438	0.0598042488555764	0.0	0.0531181839116621	0.246239185639525	1.04479216471831	0.0579568377343406	0.715703165373344	0.919615059725597	0.0	0.0	0.0	0.857394854477872	0.0	0.104454672079893	0.104312212418645	0.107365105823233	0.0	0.0851456411832497	0.0
zf_3.0hpf_plate1_294	0.0	0.0	0.003064566260077	0.0	0.0	0.0	0.0	0.0	0.0	0.609250882089158	1.05050136671635	0.0	0.0	0.279907836335249	0.212314112387209	0.205767976145967	0.604600913735416	0.256517698229557	0.120123666337875	0.0	0.0	0.0	0.078357388456172	0.0	0.202477459278602
zf_3.0hpf_plate1_295	0.0006397998465277	0.0297666035864916	0.0325610847152614	0.0	0.0	0.0015132695550313	0.0	0.162461926169552	0.0	0.630930687529938	1.81626754518658	0.0308083877620581	0.0	0.0063454573024505	0.405055884212655	0.44677965878517	0.327527442445914	0.619839369533211	0.0843046436812549	0.0	0.118833203753736	0.0	0.150708862030364	0.0	0.478671887424661
zf_3.0hpf_plate1_296	0.0656070013326257	0.0513944889434449	0.0685387996048178	0.0	0.0844986455820643	0.0551509875897297	0.0482879809158094	0.0	0.0	0.426138137841622	0.70499683774525	0.0889414241368865	1.07040985176611	0.456656598615711	0.148800826981729	0.0362645199798522	0.0	0.254435425743983	0.0	0.0443724079927293	0.0	0.123167988716888	0.0578628344763602	0.0088420243560407	0.0
zf_3.0hpf_plate1_298	0.0	0.0	0.0620612950949224	0.0	0.0	0.0	0.0	0.0144419987236225	0.0	0.594070505371558	1.14219970110296	0.0	0.622734796551993	0.0322219827832583	0.452365896858562	1.26699433574859	0.515317876697673	0.519299796527059	0.0269286034837829	0.0670337798663996	0.0644621857832161	0.0	0.123414284714104	0.026485303511706	0.0
zf_3.0hpf_plate1_299	0.0	0.0	0.0115220488829393	0.0	0.0	0.0	0.0	0.0	0.0	0.0554496661171671	1.7267566187448	0.0	0.770363694766675	0.0	1.07647251707706	0.0737428086525104	0.144207008940631	0.261261208536059	0.0	0.12514502210668	0.0	0.024927895045765	0.0422844425801674	0.0875705226057468	0.460454945408603
zf_3.0hpf_plate1_300	0.0	0.0	0.0271369359344365	0.0	0.0	0.0	0.0	0.0	0.0	0.40460064544115	0.285125764036571	0.013557950158279	0.246035288597291	0.0124113985546442	0.0799504331354854	0.0234446693324069	0.110902341542089	0.0	0.0263333987254347	0.0	0.0339332070412337	0.0	0.0593638017271893	0.0613416080899909	0.105156105275355
zf_3.0hpf_plate1_301	0.0	0.0	0.0841837183691348	0.0	0.0466222117437677	0.0	0.0425326415860559	0.136601959216181	0.0327840938589999	0.999894117952552	0.425592818704562	0.0797302568889649	0.0	0.0671442350932131	0.140851109247463	0.0	0.100159179214914	0.0	0.050939868320812	0.0	0.0859562644119654	0.0518169219099039	0.0	0.0	0.0
zf_3.0hpf_plate1_302	0.0590567521237727	0.0	0.0	0.271486650302239	0.1735044518754	0.0	0.303463917433672	0.192791295974819	0.0	0.312244379082732	1.50342203440468	0.0569394030911192	0.340923198536027	0.0195891544512517	0.0	0.696077121835679	0.340770158608917	0.0343615418401468	0.0873143456801543	0.101103058619562	0.0552663143191517	0.0144397481522218	0.051148084686983	0.017849491774648	0.155727060340868
zf_3.0hpf_plate1_303	0.0	0.0	0.098195786615221	0.0	0.085652413525605	0.0	0.18029962261418	0.192508163723879	0.0420487181070462	1.18585724375073	0.382099207907885	0.0750692936133159	0.0	0.0	0.0569795231549836	0.0267475126415187	0.147884786019	0.0	0.0	0.048215652257456	0.0	0.0322531139507418	0.0	0.0228539255939087	0.0
zf_3.0hpf_plate1_304	0.0493171658421831	0.125414796503097	0.0245291059575453	0.0	0.0540914313335647	0.0204980623246349	0.0	0.0	0.0239900630715897	0.874302874163497	0.0937842318939017	0.0413510612946799	0.0163196668235523	0.0	0.0298843873920137	0.0	0.313257343249068	0.0751938077165316	0.0	0.0	0.0	0.112615676301186	0.0	0.0	0.0
zf_3.0hpf_plate1_305	0.0	0.001785975662923	0.117278278800849	0.0	0.0174595129109129	0.0	0.0084088690437407	0.0518555835113806	0.0	0.240159395935872	0.0	0.0	0.0	0.0	0.0	0.0	0.0	0.0174562483273074	0.0	0.0017584239435291	0.0	0.0227759637778124	0.0	0.0	0.0
zf_3.0hpf_plate1_306	0.0	0.0	0.0237860996619835	0.0	0.0	0.0	0.0	0.0221033382574457	0.0	0.545695347223597	0.443149310012361	0.0	0.313101616894534	0.096035935714532	0.0588146871319236	0.0858722703536288	0.0	0.110605107567907	0.0500116151554345	0.0029941684389948	0.0	0.0457572259437296	0.0377419798915246	0.0019460027844082	0.0721580169590659
zf_3.0hpf_plate1_307	0.0	0.0	0.113796746874434	0.0	0.0130675286579099	0.0	0.0	0.013781738924134	0.0704079888506149	0.760441889892395	0.898551220779909	0.0483126085938955	0.147030868074408	0.731397692392719	0.0580786869002193	0.485579688828499	1.81073121154555	0.0	0.0	0.123973455762272	0.179613092694381	0.0437322757216456	0.0804496188503931	0.0	0.0
zf_3.0hpf_plate1_308	0.0	0.0	0.15300167597158	0.0	0.0	0.0	0.0	0.0111983503454822	0.0	0.0579764389722976	2.00751483483229	0.0	0.0	0.0777548701244736	0.371650013466502	0.414717105064906	0.0	0.985908030484988	0.046596841021819	0.102624085158301	0.0	0.0	0.0264199175647776	0.0570425824907565	0.912103302279137
zf_3.0hpf_plate1_309	0.0046872493824085	0.0	0.0944385166155817	0.0	0.169915795656968	0.0	0.134650857918371	0.185254495963788	0.0268235277930161	1.05627704498433	0.214221303163588	0.0806488505235252	0.0	0.0444968385462364	0.0	0.0	0.0	0.162946185102374	0.0056223622044415	0.0008966983631433	0.0209907895911213	0.0	0.0	0.0141749016321206	0.0
zf_3.0hpf_plate1_310	0.0	0.0	0.0811653505025148	0.0	0.0	0.0	0.0	0.0	0.0352140934999771	0.11916689978236	1.4354275146643	0.0	0.77902894302337	0.635353511873581	0.138960960658443	0.0	0.0	0.460919717279361	0.0	0.0	0.0831064282920941	0.0	0.0465334443574596	0.0559082906072759	0.391257752238092
zf_3.0hpf_plate1_311	0.100489534314495	0.0359355449097552	0.0	0.0445386550445954	0.0	0.0221186316753486	0.236546447042725	0.0	0.0757683615411839	0.733680806271228	0.967032432440864	0.0431154753011775	0.875994560295815	0.275157781727855	0.0	0.0	0.0	0.0	0.0	0.0023039745935621	0.0	0.0616267763691955	0.11126488386524	0.0	0.120996798601415
zf_3.0hpf_plate1_312	0.0	0.0	0.0016518104285641	0.137078014380416	0.0	0.0	0.0	0.0458956333941777	0.0	0.174871995105269	1.68583656373909	0.0600663847314073	0.809925393537868	0.899824274025725	0.384359539999583	0.0500845739408365	0.686537796050544	0.972938106556941	0.0659529275010696	0.162886079847592	0.13779866421933	0.0682130318105865	0.0362190899763341	0.0040260822272319	0.0
zf_3.0hpf_plate1_313	0.0700928996289441	0.107688239359562	0.0	0.202237915892944	0.315490745315048	0.0275797052417607	0.0603413038080802	0.104016983847805	0.0	0.862287640712585	1.25341865559307	0.010502601239035	0.0854998160006517	0.419075388889943	0.0	0.319585783385115	0.598222940847308	0.263180961486192	0.054155263686051	0.0	0.0	0.0728739275679187	0.0629046324135498	0.0134121758904661	0.437757553680259
zf_3.0hpf_plate1_314	0.0	0.0	0.0719739428931422	0.0	0.0	0.0	0.0245577987075451	0.0	0.0	0.210433563026273	0.0557317642658498	0.0	0.185950658704092	0.0036940392970118	0.0625935784640284	0.0	0.035532660875884	0.177137488837624	0.0	0.0	0.032699489270077	0.0	0.0438121484651206	0.0234096822240915	0.0141011883290198
zf_3.0hpf_plate1_315	0.0	0.10757500930569	0.118676786244738	0.0	0.0325918735716532	0.0	0.0	0.0	0.0200392745506453	0.865529722084569	0.0553289015472215	0.0024084621448557	0.0	0.0	0.0	0.220026107853404	0.368184840464393	0.0	0.0	0.0	0.0	0.0	0.0155976210303935	0.0	0.0
zf_3.0hpf_plate1_316	0.0	0.0	0.0288646870818179	0.0	0.0	0.0	0.0380552977749042	0.0	0.0	0.135944052528031	0.0468506665598449	0.0	0.0545302060583022	0.0	0.0010281283633858	0.0090184203289218	0.0	0.0	0.0111505995472599	0.0184584038563868	0.0110556518891877	0.0	0.0037117159427795	0.0065800980322158	0.0590583515461017
zf_3.0hpf_plate1_317	0.0143719321716786	0.0646933209951129	0.0	0.0988690394886601	0.237021872685817	0.0273516387270845	0.0550422761920168	0.0045666390024584	0.0249317491559981	0.0438551655739376	1.89387941717559	0.0961642822451134	0.658616401855344	0.0105638183477901	0.263345114805285	0.0	0.691875308766427	0.709342252238539	0.0623143572696615	0.0830737697235258	0.303561275952644	0.131212608737256	0.116190034028924	0.0821287230122954	0.616890333028978
zf_3.0hpf_plate1_318	0.0409210497994716	0.0	0.0388302439935992	0.0	0.0503429814238765	0.0	0.0289794621794351	0.096769539264891	0.0	1.38215335790163	0.405868229385227	0.0183502141504436	0.0104106272882858	0.238462197429077	0.0814307989156651	0.0	0.0	0.0757445871572123	0.0	0.0	0.0055765259781094	0.0	0.0099213576966075	0.0	0.0
zf_3.0hpf_plate1_319	0.0	0.0174699319291594	0.0633275293406587	0.0913642761945704	0.0	0.0	0.0158086783995374	0.0179303617072144	0.0	1.14672086212341	0.438849065573351	0.0328523267135607	0.194707830291996	0.291250545451523	0.0	0.0369909820634621	0.139981192486532	0.146344980982912	0.0454598387551502	0.0287684650818051	0.0037707710698507	0.0	0.0294976772687614	0.0	0.0375438164512629
zf_3.0hpf_plate1_320	0.0	0.0	0.191782452567761	0.0	0.122407825821817	0.0	0.0795622847350095	0.0471212134750233	0.0	0.279206749185298	1.38912048804879	0.0	0.0	0.723837866729485	0.0	0.763018160012581	0.824432311167074	1.00870332540205	0.0868675020295164	0.0741600079013774	0.0	0.0	0.0	0.082942983026045	0.0
zf_3.0hpf_plate1_321	0.0	0.0	0.0562447516444431	0.0002214682704336	0.0	0.0	0.0154246247409507	0.0341752453554902	0.0	1.0364752644742	0.283639265408264	0.0107665940376979	0.0473201171200285	0.0244955812339869	0.0	0.0	0.0	0.0	0.0700987250247871	0.0719869662958312	0.0312361053693493	0.0	0.0420953126081525	0.0581427972963797	0.103093464349873
zf_3.0hpf_plate1_322	0.0133360602079361	0.154982784276601	0.0	0.207163028117224	0.247230312944272	0.046544485838636	0.129810447402045	0.224207362363827	0.0	0.0968245439492868	1.46597992970814	0.0	0.058867885013667	0.124112412039043	0.0	0.207896854966901	0.431780606981679	0.720389614033731	0.0382637585156589	0.0721198443055326	0.0	0.011099043341786	0.0	0.0243186854670224	1.77205581514442
zf_3.0hpf_plate1_323	0.0450321670352646	0.0	0.0	0.0004585278591487	0.0133048212254219	0.0	0.0	0.0	0.0	0.92528885695383	1.15945574696601	0.0522814654127699	0.248069540171335	0.0	0.0	0.523030228131427	0.194871868947653	0.0	0.0246609406326395	0.244894295877268	0.110050307953743	0.0	0.0889732634284238	0.158221918233789	1.0304991482601
zf_3.0hpf_plate1_324	0.0	0.0	0.0	0.0377802929281316	0.0	0.0	0.0	0.0	0.0	0.313627046901508	1.77788702774613	0.0	0.0	0.81892792978613	1.13033182086746	0.300780826445544	0.0591465898146456	0.611388683445082	0.0	0.0265237460469739	0.312637722010531	0.0	0.132580799652659	0.0877319320678519	0.506538010156882
zf_3.0hpf_plate1_326	0.0341325460430321	0.0478629441886803	0.0687656202092708	0.0530592059017668	0.393332387667132	0.0114458159711815	0.0684664715209376	0.226278097695564	0.0	1.17194855076365	0.51604432888682	0.162596134973233	0.0078049560111641	0.0085855100126699	0.0	0.0261929540090512	0.0	0.0	0.0	0.101443756717803	0.007407476495149	0.0	0.0	0.0	0.0
zf_3.0hpf_plate1_327	0.0566522811064992	0.0048258395161012	0.0	0.269273911970083	0.0961453953164897	0.000892132284716	0.274978392396199	0.114505045131825	0.0685404850855378	0.337128006248912	1.7434662929453	0.0	0.462180215518579	0.426210403986955	0.487054487344356	0.0	0.146652801160356	0.142466416003281	0.0	0.0870000056181928	0.223020848616648	0.114064103198432	0.0	0.0072884204898965	0.0702774784444495
zf_3.0hpf_plate1_328	0.0	0.0	0.0429725005998599	0.0	0.0	0.0	0.0	0.0	0.0432440866966265	0.381077634048055	1.05248859515432	0.0295476442467307	0.485905535738507	0.410324147236617	0.0221928577112475	0.754589098739747	0.200722337486838	0.0	0.0775164792564628	0.0	0.0	0.0	0.0	0.0	0.0960578716675408
zf_3.0hpf_plate1_329	0.0266478537698796	0.0587039834095083	0.0	0.153795328426574	0.108172810990429	0.0307604929051109	0.0223738747489173	0.151744002478134	0.0016148837656548	1.30290877797149	0.800210689108124	0.0797843464602194	0.0824282990204214	0.0	0.109021678190103	0.0	0.0	0.184335101263325	0.0931041766535892	0.0009910106029842	0.0925769799059995	0.0	0.0	0.0	0.127271585083554
zf_3.0hpf_plate1_330	0.0210933555231015	0.0845386523147362	0.112852632360345	0.0	0.111653275744695	0.0267459547109191	0.0223536141974799	0.0	0.0	0.810126459336622	0.337676869217485	0.0464792086706418	0.0	0.341140838310914	0.0	0.133811480902785	0.0	0.0	0.0	0.0006018980376304	0.0	0.0155631497779412	0.0	0.0260491907955452	0.0
zf_3.0hpf_plate1_331	0.0326945480018586	0.0886847461497971	0.0237642118278296	0.0	0.0	0.0043809542338874	0.0184701171240517	0.0	0.0054722311210237	0.733188273194351	0.434492138217084	0.0	0.105896942267453	0.0158883633071994	0.135107909494862	0.156113088921449	0.0	0.0933461047027907	0.0	0.0	0.0739283716876586	0.0	0.0	0.0	0.0611021344754511
zf_3.0hpf_plate1_332	0.0	0.0	0.0409989333106452	0.0	0.0	0.0	0.0	0.0	0.0	0.297318092360974	1.67055933572701	0.0	0.0316632939226675	1.15709579405965	0.433392630263311	1.02521055766011	0.033995197707108	0.23728262713078	0.0240909491338022	0.0328688121809842	0.045226304158519	0.0	0.0345470395052071	0.0657651207582657	0.100855816955401
zf_3.0hpf_plate1_333	0.0	0.0	0.0193278712372241	0.0	0.0	0.0	0.0	0.0	0.0	0.570393669636227	0.231346217251188	0.0	0.146343525399943	0.0756992341672357	0.0	0.0083095778178792	0.0168531533269544	0.0	0.0056680437606971	0.0381212080663947	0.0	0.0	0.0	0.0	0.0949922158064248
zf_3.0hpf_plate1_334	0.0	0.0983297172759232	0.162078733744572	0.0	0.0	0.0219925136252188	0.0	0.0381108252992645	0.0	0.703449330195017	0.182021931468432	0.0002070635751956	0.0547954500898761	0.175611666295084	0.0	0.496581600993792	0.0	0.15651219435729	0.0	0.0	0.0	0.0	0.0	0.0	0.0
zf_3.0hpf_plate1_335	0.0302252244431111	0.0	0.0	0.0244646329417487	0.0	0.0	0.0	0.0	0.0452840754949807	0.468360440677325	0.909258428689086	0.0	0.333013306821795	0.147181689927914	0.57156810431257	0.216232795033218	0.0	0.0662401671465043	0.0	0.0082139792606247	0.0	0.0302221343592682	0.129906798217195	0.0	0.0
zf_3.0hpf_plate1_336	0.0	0.0238148591776673	0.087553289694167	0.0	0.0497706983750762	0.0	0.0	0.0	0.0	0.0524379095461986	2.09367218836392	0.0	0.0	0.384782403283842	0.799084979073076	0.463386389653169	0.110885179277272	0.502189704349829	0.0	0.0770288561995948	0.0640616044084567	0.0	0.181962532194496	0.0172985116649324	1.3119130164959
zf_3.0hpf_plate1_337	0.0	0.0	0.0818000193606055	0.0	0.0	0.013061195230042	0.0709920250055438	0.145033739736624	0.0	1.03782145012605	0.40515845758917	0.0526989385798119	0.0	0.125076683372262	0.0	0.0	0.110197598572792	0.0821791505404315	0.0677426756586018	0.0	0.0	0.0	0.0385012868848752	0.0113640948623329	0.0288951395518771
zf_3.0hpf_plate1_338	0.151028105607967	0.142808154994527	0.0	0.150442643327583	0.36569938554665	0.069195758839932	0.501107560275211	0.275009509030971	0.0281525386297205	0.707459979778537	1.2445978132553	0.0	0.0	0.261173573491977	0.0	0.190286216185225	0.0	0.0	0.085120029807937	0.0	0.0499744929715285	0.113053595022229	0.0	0.0940317672647355	0.0
zf_3.0hpf_plate1_339	0.0	0.0	0.0	0.0	0.0	0.0	0.0	0.0	0.0	0.6966279766255	1.69375779698174	0.0	0.0	0.254274458930318	0.902857657344132	0.0	0.0	0.58469994317722	0.03828890474944	0.0134099264858597	0.0	0.0	0.17922178571789	0.099218116341989	0.393398920417407
zf_3.0hpf_plate1_340	0.0	0.0359815790323172	0.0	0.0	0.120221700941146	0.0	0.0115712918048874	0.069097992210325	0.0	0.17498997391887	2.04006361415418	0.081697826141182	0.0	0.170448504237956	0.536878031532116	0.524886411086909	0.603406644718974	0.587768222757672	0.0	0.104140382538675	0.0	0.0	0.0451269265472061	0.0308785140378375	1.63399526575468
zf_3.0hpf_plate1_342	0.0	0.0	0.0178615262317291	0.0	0.0	0.0	0.0	0.0	0.0	0.362488725348786	2.04299393057186	0.0	0.0	0.775173272227882	0.639631062509425	0.0	0.0	0.308582859022682	0.0	0.0	0.0341227671766783	0.0	0.0208462393753628	0.0	0.898508071708042
zf_3.0hpf_plate1_343	0.0	0.0	0.0	0.0	0.0	0.0	0.0	0.0	0.0	0.0	1.72159387659868	0.0	0.1804452468134	1.07292370909704	0.890025613246049	1.13464062085293	0.0	0.169230975863822	0.076172019612356	0.0	0.005195463407099	0.0674049798839935	0.0908652161707049	0.0	0.0
zf_3.0hpf_plate1_344	0.0	0.0507926076921386	0.0	0.0	0.0271029882200692	0.0	0.0	0.0025039152064772	0.0734773662129362	1.17202443810436	0.267088099766052	0.124913925745716	0.0165615157502725	0.0446974856392785	0.0536691145262897	0.378623774609035	0.0	0.0	0.0878854668403006	0.0	0.0685092457423962	0.0	0.0	0.0531106014606247	0.0
zf_3.0hpf_plate1_345	0.0	0.0	0.0228861765022838	0.0177477400198034	0.0	0.0	0.0	0.0	0.0	0.325593867294335	1.14516461671035	0.0	0.620533611782859	1.02991992829785	0.549043979571661	0.0	0.259512029560783	0.190683839869065	0.0396196301150038	0.0187597063554513	0.0769682604075584	0.0056467524965148	0.0	0.0	0.148135485769767
zf_3.0hpf_plate1_346	0.0051077227757857	0.0	0.0258331593005703	0.0	0.0	0.0	0.0	0.0	0.0	0.547501173515187	0.266535452150717	0.017448103709073	0.19941725668483	0.098128244155055	0.167204212135271	0.0	0.0363566388765599	0.052186368467617	0.0	0.0260330795755713	0.0013844491896494	0.0	0.0209296897154383	0.0134892801278133	0.0
zf_3.0hpf_plate1_347	0.0562989296820957	0.10177323932202	0.0	0.0745181755580814	0.179874533799388	0.0	0.0944145036079415	0.135422909513781	0.0	1.05870282386585	1.06096882749811	0.020816369177762	0.0	0.0	0.0	0.627687794732938	0.642510507663515	0.796521483928738	0.0702186764491915	0.0127757692661453	0.0	0.0	0.0500011519405493	0.0218550498796355	0.0
zf_3.0hpf_plate1_348	0.0398809939839256	0.0592388678088439	0.0	0.0897902712913292	0.0814104905725384	0.0084438419950589	0.0501639692804842	0.107849558418798	0.0	0.961347907300857	1.35982552783967	0.0842156906459726	0.0640461970557581	0.449757967679055	0.298140644782275	0.807006517344654	0.0	0.0	0.0	0.0	0.0	0.114628373878417	0.0	0.125188800008385	0.560443304898764
zf_3.0hpf_plate1_349	0.0	0.0920493576266391	0.0670772710647603	0.0	0.0085938073866392	0.0	0.0	0.0	0.0	0.765972387904904	0.0	0.0369902463950253	0.0	0.301135171763079	0.0	0.0	0.0	0.215716796011447	0.0114809678692246	0.0	0.0	0.0	0.0	0.0	0.0
zf_3.0hpf_plate1_350	0.0956796720452576	0.0	0.0	0.0111436795202519	0.0	0.0	0.0	0.0	0.0421309518219131	0.0	1.83475014268756	0.0	0.812636921830787	0.158317350749302	0.374209598104907	0.0	0.0	0.0118749634846211	0.0	0.0	0.0343323926550906	0.0036573374027624	0.0	0.0770758931891884	0.613436768530033
zf_3.0hpf_plate1_351	0.0	0.0203509884745411	0.0321842853515279	0.0	0.115104305665174	0.0	0.0	0.0	0.0238415376903255	0.869662005021959	0.114709638197122	0.159778785100965	0.0	0.592383973184213	0.0185205201086128	0.0	0.0	0.0	0.0	0.038123630466188	0.0	0.0	0.0	0.062001437602121	0.0
zf_3.0hpf_plate1_352	0.086517119999216	0.072781622543664	0.0	0.0623859202393665	0.112122346621432	0.0030390581084512	0.125277832537606	0.0619350101917858	0.0497386399368944	1.04631391902645	0.621662772955338	0.120493641148936	0.0	0.465341400034763	0.154317411074486	0.975971696809116	0.191240578957735	0.0	0.0	0.0	0.116268631571789	0.0	0.0	0.0	0.0
zf_3.0hpf_plate1_353	0.0362353962286171	0.0220290558970176	0.13071396621945	0.0	0.0279982490714832	0.0	0.0906532363780078	0.0	0.0	0.746644041835707	0.156231224057908	0.0	0.217394769299549	0.0	0.0	0.067072179035194	0.0242020031278196	0.142061713657307	0.0	0.0	0.0002746537240838	0.0	0.0	0.012572883358293	0.200013954363932
zf_3.0hpf_plate1_354	0.0025329487543496	0.0	0.0983095588677085	0.0147907700254452	0.0231913936883294	0.0	0.0829769646174591	0.0	0.0	0.58534899834436	0.15360245400448	0.0	0.0611664151172501	0.0	0.0	0.0	0.0597935244478529	0.0008524288008357	0.0	0.125827395485263	0.0122492404705759	0.0	0.0090556537241272	0.088191566423671	0.0420919778786482
zf_3.0hpf_plate1_355	0.153014096329585	0.0231274704650479	0.0	0.0406766537124365	0.267892085252921	0.0217611243526792	0.409898805016511	0.248283780483327	0.0924398139750519	0.502845448229584	1.68020006122577	0.0522880464074837	0.0	0.520256418175854	0.237621488398992	0.356015843344371	0.572966158386638	0.439599210803175	0.0	0.0885785780137256	0.0	0.0	0.033617547080875	0.1026193287899	0.242339858854384
zf_3.0hpf_plate1_356	0.0439476398149569	0.123334441430315	0.0	0.0	0.0149823951117395	0.0010489458514668	0.0	0.0	0.0673853824962728	0.714961115693932	0.371471247013349	0.0	0.403396731180926	0.14065838865204	0.0	0.284599305047675	0.164529806114365	0.0940532500402161	0.105212366327832	0.0	0.0321638374412403	0.0	0.0	0.0935028666992421	0.21673806301505
zf_3.0hpf_plate1_357	0.0	0.0	0.0873981415292629	0.0	0.0	0.0	0.0	0.109723992510814	0.0	1.16183826300066	0.379962257681805	0.031233348626971	0.0	0.0255934435925179	0.0540211025325991	0.0658795717727973	0.0259306215732035	0.155322000097709	0.0295444504284298	0.0	0.018078786799662	0.0	0.0	0.0	0.0768375694514299
zf_3.0hpf_plate1_358	0.0	0.0	0.0	0.0936634166581388	0.0	0.0	0.0	0.0	0.0	0.0	1.39492627261667	0.0666167413463707	0.969018702670368	1.17591111218386	0.409316370438044	0.0	0.0	0.441262866742493	0.0	0.0	0.232360298361848	0.0	0.0	0.0	0.219878480934898
zf_3.0hpf_plate1_359	0.0	0.0	0.0	0.0178093523024088	0.0	0.0	0.0	0.0	0.0054307395087135	0.989181608113119	0.345974791222896	0.0805906792793917	0.283552014066573	0.132884350945365	0.188149860841881	0.0	0.0	0.0680754084492207	0.0	0.007710079713911	0.0360690345705492	0.106616558342552	0.0	0.0168133910027208	0.0
zf_3.0hpf_plate1_361	0.0796227829204124	0.187021826029768	0.0	0.101484727328108	0.398778541931566	0.128505598669774	0.302875579394179	0.318126132307292	0.112561748693633	0.714612343271737	1.4075777236932	0.0	0.0	0.201531899767616	0.315792029996054	0.257039217304267	0.678714738386287	0.110847970083093	0.0119444475855061	0.119329742964004	0.0308728879860933	0.0087517900441893	0.0	0.051201406498422	0.0
zf_3.0hpf_plate1_362	0.0	0.0	0.146397976434454	0.0589998189921292	0.0	0.0	0.0	0.166689634777984	0.0	0.711832460422197	0.277305049702593	0.0	0.0	0.215927040407469	0.0	0.0464717660038012	0.0	0.0	0.0	0.015275591576845	0.0	0.0	0.0	0.0	0.154038706496925
zf_3.0hpf_plate1_363	0.0516319078451018	0.0757504285940623	0.0	0.0455398009760823	0.196745007575703	0.0041896409868063	0.133192461840511	0.0	0.0	1.06751184817295	1.12490732687777	0.0988594075184142	0.0347619731723456	0.0	0.181769334910253	0.112294253245667	0.0959561959426025	1.28106821319431	0.0846448700493928	0.0804488361823536	0.314247577855761	0.0	0.0	0.0598339523046061	0.0
zf_3.0hpf_plate1_365	0.0007979638475378	0.0091466370664341	0.0	0.0723050739489329	0.202162304765688	0.0098897421480133	0.0627204173622337	0.153423721590263	0.027201302695023	1.09527088002639	1.04292796573061	0.189465363009132	0.0373052547996995	0.260784601159783	0.0	0.35860667944757	0.367772188502431	0.607252279474044	0.0244913030474848	0.0	0.104342465751346	0.0	0.0	0.102566847831143	0.0932325975737368
zf_3.0hpf_plate1_366	0.0452255882684012	0.0373265454738485	0.0	0.0866355993368127	0.0793084088574065	0.0	0.158761548256399	0.0790523458239776	0.015049714630694	1.07373444071444	1.00276950696563	0.0953351354892525	0.191557390963072	0.0969084018133983	0.0	0.238389171919355	0.0219180140857822	0.393138745013797	0.0346919155027025	0.0734856363668898	0.0	0.133552912218387	0.0	0.0	0.24340641875973
zf_3.0hpf_plate1_367	0.0	0.0	0.0	0.0	0.0	0.0	0.0	0.0	0.0023017755084909	0.0	1.51124230105604	0.0	0.667017964175746	0.711043601029263	0.390822248567881	0.0	0.0	0.203726319524695	0.0395712831139552	0.167811614045057	0.0763975452935388	0.145282351531701	0.0546604190026765	0.0	1.20734233909889
zf_3.0hpf_plate1_368	0.0	0.0	0.122925848404617	0.0041917522114421	0.130142765362596	0.0016863089270029	0.0440797091139746	0.256245857126824	0.0	0.922855208590784	0.412942292153857	0.0895601127699083	0.0	0.0476503617449059	0.0138989325988523	0.287044502566209	0.0	0.142010297710435	0.0146436992239632	0.0	0.0001673223137229	0.0195671938628858	0.0539284116001297	0.0138630155827694	0.0
zf_3.0hpf_plate1_369	0.0067822774379272	0.0247149245222551	0.0	0.0	0.0265564685113931	0.0175370728481763	0.115964033627586	0.0557346391620553	0.018989870248176	0.598527192424385	1.31519006773409	0.0492866651926598	0.585246964544877	0.10602267276126	0.38322862213085	1.10457504438768	0.65322824053734	0.432804830991275	0.0101134945657873	0.0862216679488424	0.143370998459293	0.102237468041961	0.033243931031505	0.0526539112643672	0.0
zf_3.0hpf_plate1_370	0.0	0.0	0.0	0.0	0.0	0.0	0.0	0.0	0.0	0.720518573135366	1.10172926956472	0.0	0.0	0.557509316405565	0.027765120721694	0.300432642818477	0.0021737998423191	0.0510432651829854	0.0153711117283048	0.0141798453080693	0.0531893196433297	0.0028595395916578	0.081101340370125	0.0646300276827546	0.791624667913583
zf_3.0hpf_plate1_371	0.0	0.0	0.0	0.0	0.0	0.0	0.0	0.0	0.0	1.08700634513644	0.435239267751199	0.0671196275441778	0.0531377998920029	0.0	0.0	0.399975799422344	0.195284977832537	0.0786548205755147	0.0	0.0	0.0	0.0	0.0035252707446561	0.0615083571906491	0.52348105575521
zf_3.0hpf_plate1_372	0.0604011244381122	0.145850642893147	0.0	0.157879448234331	0.405118215555845	0.0369085202519807	0.119674494828167	0.0184735132421878	0.0	0.74795169605807	1.56962792637252	0.0572878239134855	0.0794520688281189	0.286816434789076	0.127177370176833	0.46842981393607	0.322835228944332	0.318959104168984	0.0475249245073486	0.182658131492343	0.176138430968365	0.0720542505345912	0.0	0.103603185940139	0.235372461091845
zf_3.0hpf_plate1_373	0.0	0.0036257507817359	0.069562215541365	0.0	0.0	0.0	0.0384358316722117	0.0680768320648168	0.0439705689298179	1.07976763974589	0.397342566680392	0.0524781267203656	0.0388847616742965	0.0245608909745174	0.149917188815328	0.0391880903494981	0.125801889538634	0.0	0.0234510906633599	0.0	0.0072858530842962	0.0	0.0	0.0	0.0
zf_3.0hpf_plate1_374	0.0544980166751913	0.0	0.0	0.0247921611106911	0.224034033102402	0.0077041378115947	0.008094198211398	0.316673520957474	0.00937884580543	1.25420929869085	0.313994512557956	0.127225170696948	0.0	0.0	0.0	0.0	0.109906029838605	0.0181139601524761	0.0001795260933391	0.0749398730404385	0.0035138915029617	0.0	0.0	0.0	0.0
zf_3.0hpf_plate1_376	0.0151135355195555	0.0	0.0	0.081430856069687	0.224519953570425	0.0	0.0352175050312931	0.0694472536607136	0.0445241350476796	0.984836139201015	1.30704263377582	0.110669950509226	0.0	0.439985967045391	0.51068954539211	0.0	0.690190438648255	0.60420038511306	0.0712622182048642	0.0	0.0	0.123414274017198	0.0538753371472113	0.075845181778785	0.0388426599961692
zf_3.0hpf_plate1_377	0.0025837362824322	0.0712213516123965	0.0	0.0	0.0095555998153129	0.0016823193475172	0.0	0.039364527659485	0.0235734551716509	1.02314333972865	0.432278496600922	0.0631231214444586	0.356199557247428	0.390277612520461	0.0	0.309478441539378	0.224789315178341	0.361364485813039	0.0	0.0126665365592758	0.0	0.0115326358089161	0.0	0.0741512488212062	0.0
zf_3.0hpf_plate1_378	0.0	0.0	0.0	0.0	0.0	0.0249362201035411	0.0	0.0161367258451935	0.0138060272103956	0.649495588826662	0.914940158383244	0.136824482160647	1.10267274870232	0.203867982284902	0.0535043341171738	0.565566388303621	0.865248643909507	0.0	0.0409578308883094	0.0	0.350514920751271	0.0105901639954378	0.0	0.0081246802869035	0.0
zf_3.0hpf_plate1_379	0.168888790617958	0.0	0.0	0.0	0.0560201755106143	0.0642689461880389	0.332995783173687	0.0798912989527455	0.0	0.742401378485965	1.25696463452943	0.0	0.0	0.353758676066441	0.172835957735153	0.0	0.693728730152966	0.250457421711491	0.0	0.142924884895947	0.0789381460295483	0.210116443339723	0.291012336281441	0.163150839482732	0.544963870362128
zf_3.0hpf_plate1_380	0.0166805950074329	0.0	0.003643020404291	0.0	0.0	0.0252388229377444	0.0	0.0	0.0699514937995733	0.938515274012749	0.490542820850842	0.0	0.709662837160261	0.178208492648003	0.145336945946419	0.0	0.285017739500117	0.433750937191138	0.0	0.0229866837886698	0.107279301906018	0.0081347005809897	0.0	0.0334855558273175	0.190392018219214
zf_3.0hpf_plate1_381	0.0	0.0	0.156234998925182	0.0	0.112785595673717	0.0	0.0	0.200428624705175	0.0	1.18172598851252	0.403291028589396	0.0509085369670709	0.0	0.139139315719593	0.0679062510424298	0.300284269710556	0.0096287162301223	0.157312493316336	0.0661835253373221	0.0	0.0	0.0304277997221485	0.0210381596823604	0.0	0.0
zf_3.0hpf_plate1_382	0.0093727960639701	0.0	0.0317777304890435	0.0	0.0	0.0	0.0	0.0	0.0315045349739906	0.550385113751804	0.200172490147313	0.0	0.0714399534183428	0.0603168279476696	0.0203529316341607	0.167020037599232	0.0	0.214055468120042	0.0	0.0386936337840438	0.0083237332658716	0.0	0.0226510326341777	0.0	0.0
zf_3.0hpf_plate1_383	0.0	0.0	0.0544958307032947	0.0	0.0	0.0	0.0	0.0	0.0	0.755157414204726	0.257855454626035	0.0	0.141487685949961	0.0	0.0130340865417361	0.065642009166573	0.0	0.0	0.0	0.0	0.0	0.0	0.0064042889138906	0.0	0.383101425740793
zf_3.0hpf_plate2_001	0.0012889540909975	0.11850791220082	0.0865470426594306	0.0	0.0	0.0163646741744368	0.0	0.0	0.0	0.281801928214768	0.719010473797722	0.0	0.176057837705305	0.0	0.105439285315181	2.92830152519487	0.288953016275223	0.792362386459015	0.0	0.0804959299085792	0.159490052691745	0.0367088707411783	0.0	0.101664418997198	0.0
zf_3.0hpf_plate2_002	0.0	0.0	0.0355469775762979	0.0	0.0	0.0	0.0	0.0	0.0	0.436832607135743	0.202411862663289	0.0	0.204063866271962	0.131460091560468	0.0299538788043723	0.0034075587918183	0.0	0.0473190152529567	0.0270588016858048	0.0684570888279727	0.0575268421315574	0.0048818008836724	0.0	0.0	0.048327299188448
zf_3.0hpf_plate2_003	0.0	0.0082911559007684	0.103320495925897	0.0066145392391962	0.0	0.0	0.0199988863185772	0.0	0.0	0.429922950461042	0.0358667422855904	0.0	0.18685223678034	0.0	0.0419046830876687	0.0	0.0	0.0	0.0	0.0559394623051543	0.0	0.0562141423330159	0.0	0.0	0.0151210740620518
zf_3.0hpf_plate2_004	0.0181105368296168	0.0412750456662739	0.0543640538216693	0.0507895720224496	0.0500083750846565	0.0	0.0318199793973075	0.0680833191822966	0.0031150347118615	1.11454310455231	0.318768112310044	0.0144920695270036	0.0055105083208753	0.0	0.0	0.292860568612376	0.0691740383644489	0.171958250886637	0.0	0.0	0.0431569556187457	0.0613370634435796	0.0	0.0816580701954158	0.0730218284212916
zf_3.0hpf_plate2_005	0.0	0.0759108297113832	0.0	0.0272338842105749	0.0	0.0	0.0	0.0	0.0	0.544457099755718	0.438646165950669	0.0370295028406566	0.0	0.512367930000881	1.50377930947014	0.0	0.0	0.0	0.232256172364705	0.0088583769981153	0.0807823892225891	0.0130350711982631	0.0	0.0	0.0
zf_3.0hpf_plate2_006	0.0285619627216932	0.0818594461997451	0.0622916295528418	0.0	0.107526345646556	0.0086955022998449	0.0	0.168125201480549	0.0062324303585572	0.895494023223009	0.867755808840014	0.0524671446255278	0.1998430603605	0.154673697502846	0.0	0.123951176815402	0.780492358274162	0.0839776787238211	0.156185919794462	0.0188109734834463	0.0	0.0889422256378102	0.0628646810262566	0.0	0.160409217773819
zf_3.0hpf_plate2_007	0.0396404921988375	0.0385682566037259	0.0149365287066391	0.144976769373824	0.0	0.0040853714560897	0.0910073879951485	0.0569619341420616	0.0100599142276397	0.303375400347618	0.984607242583222	0.0	0.0	0.326628349361127	0.469273210832467	0.0	0.0064304566843562	0.0	0.0	0.154344152540653	0.0108238642757707	0.0023778049433574	0.0634763701483848	0.0	1.14453979133963
zf_3.0hpf_plate2_009	0.0	0.0	0.203127139573613	0.0	0.061558880028996	0.0	0.0	0.209799624514551	0.0	0.641927879011882	0.170981290644786	0.0	0.0	0.426307569691175	0.0	0.0612619658477932	0.0	0.151703620380193	0.034691497669643	0.0	0.0	0.0	0.0	0.0	0.0727924447015595
zf_3.0hpf_plate2_010	0.0713389701204799	0.156305330166915	0.121166045048442	0.0	0.122169648174427	0.0299141882289276	0.0629363081903128	0.0215082040883371	0.0	0.671902803067957	0.0863465929375044	0.0430342213868333	0.0	0.703112209258268	0.0122954712103758	0.0	0.0	0.0	0.0	0.0	0.0	0.0	0.0	0.0	0.0
zf_3.0hpf_plate2_011	0.0	0.0	0.0	0.0	0.0	0.0	0.0	0.0	0.0	0.485500291515066	0.287384682766774	0.0	0.128234380309074	0.287753884719634	0.0322885625807722	0.0772532202952358	0.014514406240374	0.0	0.0394667960161216	0.0	0.0	0.009364783401006	0.0	0.0	0.0193760268583519
zf_3.0hpf_plate2_012	0.0	0.0187316465180669	0.0178606087877776	0.0443812759226327	0.0535077649858518	0.0	0.0	0.0294289418881854	0.0	1.31904505951116	0.263351669874635	0.0878863061858052	0.0	0.0	0.0366157155983606	0.0	0.004835128459387	0.18225292270634	0.0	0.0	0.0	0.0	0.0248560099802334	0.0215613433626327	0.0
zf_3.0hpf_plate2_013	0.014588791250076	0.0	0.0582254657504484	0.0658285546444524	0.0294687324583466	0.0152104683298919	0.0	0.0	0.0	0.111970664638662	1.70501043663574	0.0	1.00427212418627	0.0391447990632183	0.111053167646019	0.482530277979792	0.0	0.974953260277461	0.0	0.126267579401275	0.182801077931243	0.196062286095036	0.136269804495874	0.0885236841221197	0.52987268605409
zf_3.0hpf_plate2_017	0.0939217099846114	0.0226089851360116	0.0	0.130616076660475	0.105962057230434	0.006084634511635	0.124429575353659	0.0470047802014198	0.0	0.595673688686417	1.38749938087468	0.0588630622598602	0.0	0.0296780116601436	0.267630413689694	0.0	1.44661018689251	0.0	0.0	0.0441926409892089	0.0175216424647447	0.044114770390598	0.106451145561357	0.0	1.19039232474952
zf_3.0hpf_plate2_018	0.0400181662194573	0.0	0.0	0.315814047989973	0.0	0.0228796618514734	0.153758598826516	0.0	0.0	0.283419222692055	1.28995253266161	0.0313123441273093	1.18611947467566	0.349814832159848	0.122705454025235	0.0345526699815243	0.144978019226849	0.160699999537996	0.0407771331517098	0.0695084657972839	0.0	0.199142255688585	0.0934036971002191	0.115180097171707	0.329736581784675
zf_3.0hpf_plate2_019	0.0	0.052860592501103	0.0729769230674179	0.0102735570385204	0.0943120553985602	0.024322240002413	0.288951918849859	0.0365239047060732	0.0	0.443169607138614	1.40796954775463	0.0	0.0	0.277017068676797	0.292718412068766	0.703752411635311	0.352494063674027	0.334747670281716	0.136204544875674	0.0213935496107292	0.0937056460422264	0.0	0.0594197801069617	0.129694137275051	0.463121997506522
zf_3.0hpf_plate2_020	0.075662083576798	0.105771149587109	0.0	0.0	0.324491946406191	0.0106652256207352	0.175865567354153	0.152191520027437	0.072716906071716	1.44952431279448	0.219891637160842	0.164129311149715	0.0	0.058550823565703	0.164952841334673	0.0	0.0	0.76001032647258	0.0	0.0	0.0	0.0	0.0	0.0	0.0
zf_3.0hpf_plate2_021	0.0	0.0828373329777397	0.0283780007359165	0.0	0.0	0.031367900051602	0.0925985474324353	0.0	0.06809277709668	0.570666670893125	0.59011594169447	0.0191705044366266	0.647105669078553	0.46136646900572	0.160108255666551	0.0	0.220610445375534	0.418970816553118	0.0	0.0	0.181861257689149	0.115636255016093	0.0	0.0369217246065751	0.0
zf_3.0hpf_plate2_023	0.010801249677444	0.139436099344891	0.0701099401171957	0.0	0.0	0.0020700900446472	0.130965603783215	0.0558406829734662	0.0093717732010774	0.0	0.670671704125632	0.120495313738517	1.42608428600577	0.351689949978251	0.0	0.496442980360368	0.654784577364	0.385626932660085	0.0329940070223795	0.0	0.0	0.0	0.0	0.119888267588477	0.0
zf_3.0hpf_plate2_024	0.0	0.0	0.0400509304448396	0.0	0.0	0.0012164664527598	0.030515740148874	0.0	0.0152408546727238	0.478500670628959	0.308919851883726	0.0	0.394947342275264	0.0549082327155517	0.0	0.191116508187341	0.0697230065715499	0.0	0.0046984997783584	0.0078877166351081	0.0137881168694381	0.0	0.0469800069817595	0.0148844151849866	0.15653791715199
zf_3.0hpf_plate2_025	0.0	0.0	0.105651721795954	0.0	0.0	0.0	0.0123456718200369	0.0852342572022456	0.0	0.629142289775092	0.290824370357941	0.0	0.0429887120127954	0.0161016254502813	0.0223834155378649	0.0	0.0	0.275130114290548	0.0472908141383058	0.0871218987223711	0.0	0.0236483676751955	0.0544177839226802	0.0	0.112269780749309
zf_3.0hpf_plate2_027	0.000934894391712	0.0925301804285732	0.0	0.0	0.0331819917616939	0.0	0.0	0.0	0.0747135276300815	0.523353205295797	0.580690673704042	0.0639431968596177	0.42729833850651	0.256122832882113	0.412938776694487	0.698225634347519	0.0	0.0	0.0436634268932792	0.047742366263949	0.0635505740826995	0.0	0.0	0.0	0.0
zf_3.0hpf_plate2_028	0.0951825963188268	0.0	0.0	0.14930322099781	0.0	0.015545550080204	0.0	0.0	0.0	0.43778165209972	0.932231884251853	0.0	0.474525499742565	0.212084774799518	0.659179609779039	0.0	0.76599616585812	0.220687383628793	0.105617096921343	0.0546839809238415	0.0990609643279113	0.0404684686356367	0.0836580971880197	0.0900458253964395	0.435895436326894
zf_3.0hpf_plate2_029	0.0044838895364566	0.0307752889823875	0.106253611808375	0.0	0.432840096688363	0.0108368582693766	0.0754550724498939	0.174438635114999	0.0471698671525012	1.23256007259502	0.273552742201717	0.0871033282589469	0.0	0.0173810654647977	0.118781376794603	0.0	0.0	0.260919797972132	0.0132770335122322	0.007149562633748	0.0	0.031535237816307	0.0	0.0	0.0
zf_3.0hpf_plate2_030	0.0	0.0	0.0421608578444969	0.0	0.0	0.0	0.0	0.0	0.0036216751573954	0.14318865138391	1.34177608281159	0.0	0.970667875104084	0.0183283197047345	0.455722005494968	0.368016320863006	0.874516634066796	0.0	0.0	0.0	0.0	0.0064888825813063	0.0	0.0	0.465267652332964
zf_3.0hpf_plate2_031	0.0	0.0462806451023283	0.0462243837214768	0.0	0.0	0.0	0.0	0.0	0.0136928998496332	0.865795430872194	0.418429357131378	0.03732572115352	0.37524332160891	0.0968137958812988	0.078913663003818	0.0	0.226433079875028	0.0	0.0	0.0	0.0	0.0	0.0437518370970673	0.0	0.298527730793586
zf_3.0hpf_plate2_032	0.0	0.0	0.194229993387171	0.0	0.0689754076329203	0.0	0.0414625951577326	0.113671573307486	0.0	0.816002729753196	0.397625310022045	0.0050324149619506	0.0	0.113687757775886	0.0	0.0265010884872332	0.212561323696638	0.0041653259476203	0.0	0.0	0.0386717766834477	0.0384953873941732	0.0	0.0050784875193746	0.0
zf_3.0hpf_plate2_033	0.0	0.0	0.0774927130569622	0.0	0.0	0.0	0.0	0.0	0.0	0.0	1.25898750589294	0.0	0.894773100215376	0.0	0.0	0.8852137868913	0.729380900916962	0.0	0.0	0.120972943458008	0.100902130173773	0.128865188323509	0.0143038766210191	0.0656350293777463	0.762812197256036
zf_3.0hpf_plate2_034	0.0	0.0	0.0	0.0	0.0	0.0	0.0	0.0	0.0	0.720203212578025	0.702225837484523	0.0	0.153903607879466	0.136881619072946	0.14907460741978	0.145541197815597	0.0	0.213245711092144	0.0	0.0302937617943538	0.0417776963824821	0.0	0.0	0.0	0.292726691044455
zf_3.0hpf_plate2_035	0.0892146911340235	0.0959003594166956	0.0548860147886423	0.0494279902811546	0.0349653764590939	0.0	0.108403364966782	0.0	0.0	0.407225792261118	1.02762957242931	0.0	0.0700494373658532	0.234851377503184	0.309741832793536	1.71416227871427	0.627899370986349	0.0	0.0755450336939256	0.201807055953952	0.121667828819009	0.0151355292170817	0.0	0.156298065763026	0.0
zf_3.0hpf_plate2_036	0.0	0.0638123653459447	0.144620162409498	0.0	0.0166063490716649	0.0	0.182199608819918	0.119218659879183	0.0	0.272157467262619	0.153658626905676	0.0	0.171432400892908	0.911593890432367	0.0532749557289851	0.0	0.0	0.0431835082808758	0.0007313558096216	0.0	0.0	0.0	0.0	0.0176922798761734	0.0
zf_3.0hpf_plate2_037	0.0973285492545771	0.118167343657596	0.028288100067175	0.0	0.0452130284706202	0.0329990069827972	0.0	0.0	0.0151357493536358	0.0275468579222131	1.00640891914288	0.0	1.13699000366194	0.517844205534548	0.538035742677384	0.260017486203123	0.0	0.196939714859003	0.0054847188404654	0.0	0.135164429144429	0.0079769322302912	0.0491119998031425	0.0	0.0879214141471405
zf_3.0hpf_plate2_038	0.094017643618472	0.128380059923652	0.0146061498742193	0.0	0.0	0.0155421860234724	0.102748524871062	0.0	0.0379817556092104	0.301667056131427	0.718785638525885	0.0	1.04489392922162	0.571367831445648	0.703025798158773	0.0	0.289123441140805	0.0	0.047453510166168	0.125247252989541	0.272809846266777	0.005309945822536	0.0	0.10617159359025	0.0
zf_3.0hpf_plate2_040	0.0	0.0	0.020106765622992	0.025626122363406	0.0	0.0	0.0167749418785582	0.0	0.0	0.541553528112766	0.255697028586771	0.0	0.170421270553499	0.125882812340092	0.0485648266593143	0.0139397868128162	0.0	0.0	0.0171443369835056	0.0	0.0965836084172539	0.0453393814383017	0.0014432600558956	0.0	0.274066290284678
zf_3.0hpf_plate2_041	0.0	0.0	0.0869103812881782	0.0	0.0	0.0	0.0	0.0	0.0033587933918194	0.645360787541771	0.64353394180255	0.0	0.505282525239081	0.0	0.0986733798592726	1.08929140730574	0.0	0.0175408053509104	0.0	0.0	0.0316161271302194	0.0013344362370874	0.0	0.0029989017896367	0.0
zf_3.0hpf_plate2_042	0.0	0.0	0.0468072626616995	0.0911607071098453	0.0	0.0	0.0	0.104633610624065	0.0	0.497401046460956	1.43058725513691	0.0	0.327053405827025	0.0606024191396636	0.113979092552136	1.2641668901904	0.0	0.066514609528244	0.0	0.0258630771388292	0.172970971596929	0.0	0.0	0.0135354359913057	0.552003684729461
zf_3.0hpf_plate2_043	0.0217600367195103	0.0596558766051584	0.116534453988606	0.0	0.0	0.001705808660784	0.0259703552916733	0.0	0.0041909499913785	0.806260664609435	0.116494333043794	0.0	0.106396427708761	0.0	0.0060525815208108	0.326913641717431	0.0551561679751659	0.138892871453581	0.0692326525159854	0.0539301228554164	0.0532199565107836	0.0	0.0	0.0	0.0
zf_3.0hpf_plate2_044	0.0	0.0	0.153950070323279	0.0	0.0	0.0	0.0	0.0228529274154396	0.002274137028982	0.253616081729692	0.110545575805576	0.0	0.0	0.0	0.0	0.127113272889037	0.022078872234183	0.0184878397550068	0.0084678113803549	0.0	0.0	0.0	0.0355319435136619	0.0542765034230571	0.0
zf_3.0hpf_plate2_045	0.0	0.0	0.076308296564265	0.0	0.0	0.0	0.0	0.0	0.0	0.0	1.46511790656603	0.0	0.730805204742904	0.0	0.870611052436466	0.448584402496567	0.76245930442012	0.197197325390573	0.0	0.179290238780897	0.165721103047227	0.0	0.0451473383195349	0.235175296444672	0.0
zf_3.0hpf_plate2_046	0.0	0.0	0.0064936969254082	0.0050858718262883	0.0	0.0	0.0	0.0	0.0	0.830606226901046	0.60717009344472	0.0	0.246634399073678	0.0996005426335721	0.59785861422897	0.0	0.290519772269614	0.0015900607565066	0.0	0.0143601979078929	0.0	0.0	0.0272726776923681	0.0	0.0024465784359085
zf_3.0hpf_plate2_048	0.0	0.0105347454211763	0.077078418472898	0.0374812358642632	0.0	0.0249560978550156	0.0062494813943381	0.0	0.0	0.686856874069199	0.0848663567038845	0.003653400994323	0.0	0.0380183645604876	0.0	0.100556552018156	0.0462302358845031	0.0615322011686524	0.0	0.0	0.0	0.0	0.0	0.0110119266971778	0.0
zf_3.0hpf_plate2_049	0.0292814693437475	0.342187319569734	0.0	0.0	0.0071098130611554	0.0706419987552643	0.0	0.0	0.0353470470475566	0.689875663957503	0.591535106252516	0.0	0.408612271046048	0.113680190565308	0.0	1.94843778759641	0.401764399463252	0.0	0.0	0.0267551387443661	0.0641070254935924	0.0040679912545418	0.0	0.13114433862977	0.0
zf_3.0hpf_plate2_050	0.0575453884695945	0.122110423189347	0.0	0.16355722547307	0.130705609136072	0.0644195578828763	0.428661460257542	0.0197656713189591	0.0	0.404038739163287	1.27391870886507	0.0	0.111795437839941	0.153950964285421	0.222138290776375	0.0	0.150359045622141	0.819546704571304	0.107299768430373	0.161741908758532	0.0358274634820463	0.0110747604387183	0.0600414113148676	0.0575511570125387	0.20367141469592
zf_3.0hpf_plate2_051	0.0422995033952159	0.266841016266714	0.0	0.0	0.0	0.0436244502134183	0.237066761618819	0.0	0.0320037210368922	0.622278218477935	0.333891462118565	0.0086349557340913	0.310955951579398	0.489784603567537	0.0	0.0	0.449043606441517	0.0613279042615672	0.0433211207687022	0.0	0.0	0.0	0.0	0.0803155631879496	0.0
zf_3.0hpf_plate2_052	0.130855752796667	0.13264591518557	0.0	0.0	0.0465099697171798	0.0104740538500308	0.0	0.0	0.0539872188642736	1.23896400828786	0.128638109794302	0.0319612123862428	0.0	0.0	0.0	0.0693906383384684	0.206821325971486	0.0594535849970045	0.0	0.180364131291413	0.0554323563905253	0.0388014884505074	0.0	0.006474977780318	0.0
zf_3.0hpf_plate2_053	0.0521820230224688	0.0458265534493535	0.031772169162013	0.0	0.0	0.0602501489066022	0.0601346069553224	0.0	0.0796346838833599	0.341312160089386	0.963085268140212	0.0	1.16889420793594	0.0	0.128496048379189	0.0	0.969379827538154	0.559269348086052	0.0211904508431301	0.0059911279720504	0.0137794475260874	0.0	0.0	0.0641992015887538	0.0
zf_3.0hpf_plate2_054	0.0150184373250914	0.0	0.046993241244634	0.0020057727331047	0.0	0.0	0.0082174325947437	0.0	0.0	0.529679264084733	0.235246632709648	0.0	0.0708779220724194	0.0309114686041393	0.0	0.0647382577358985	0.102962634309337	0.0148811312527524	0.0115638303049324	0.0	0.0	0.0059534871819159	0.0566205460094708	0.0468035715788728	0.131469022133507
zf_3.0hpf_plate2_056	0.0510761863886825	0.141836540836054	0.0960078745412481	0.0	0.145031337131756	0.0294527289654035	0.0016020394438973	0.0	0.0	0.945237517429188	0.102294416690436	0.0	0.0	0.910897717654658	0.0532861128699406	0.0315799907004353	0.0	0.0	0.0046000414314874	0.0	0.0	0.0117846295776851	0.0	0.0	0.0
zf_3.0hpf_plate2_057	0.0	0.0	0.0217975066290848	0.0	0.0	0.0	0.0	0.0	0.0	0.0	1.84412387895575	0.0	0.327051226069643	0.342204360968622	0.0589397092425264	1.52732031752307	0.0449184542424471	0.682815667500755	0.0017404060553042	0.0784719353566651	0.0038345866741415	0.0	0.0141671306760208	0.0	0.229905383289843
zf_3.0hpf_plate2_058	0.0	0.0	0.0980116428854424	0.0	0.0365217364532544	0.0	0.0	0.0	0.0	0.416152622878325	1.29168641835682	0.0	0.0	0.268999156703716	1.11266911381571	0.0	0.955111409474087	0.253333545942561	0.0132971647073444	0.0	0.0	0.0	0.0	0.0	0.764348426911971
zf_3.0hpf_plate2_059	0.0786786089543983	0.146855808953009	0.0	0.0546194722993152	0.0685759463415166	0.0493911584257667	0.165173406414614	0.0	0.0	0.815749146407307	0.711988604350311	0.0	0.0239217630316106	0.0	0.0635528701441578	0.781458047338327	0.0	0.0244786990573859	0.0864287006608079	0.0477806054686223	0.0278738105817713	0.143434814205923	0.0	0.0	0.881093127284456
zf_3.0hpf_plate2_061	0.0199084585231175	0.0	0.111438833128905	0.0	0.0	0.0	0.0	0.0862934509029511	0.0	0.284050811096124	1.02020662955458	0.0	0.523790881457626	0.310461918474246	0.0	0.395134931505061	0.0	0.32005942942924	0.11417951452831	0.0	0.018648640854535	0.0268053912069699	0.0	0.0	0.77143391545956
zf_3.0hpf_plate2_062	0.0	0.0	0.0803123513859734	0.0	0.0795590613205219	0.0309765106962042	0.117537543930654	0.0	0.0763224263718997	0.54132291978322	0.991974935306328	0.0096420044039088	0.638397991774742	0.0	0.479079078421271	0.457835374492921	0.706642298575957	0.0	0.0	0.0	0.0	0.046130271944257	0.0864613615011008	0.0152213673907551	0.0
zf_3.0hpf_plate2_063	0.0	0.0	0.0640226622484596	0.0	0.0	0.0	0.0	0.0	0.0	0.0670883097973235	1.89732261201859	0.0	0.007110506460753	0.264558496596309	0.292062921916002	0.562965423341455	1.13611157366129	0.329143651353463	0.0	0.0	0.0	0.049898759206871	0.167131091220213	0.0069530854647223	0.973095387971572
zf_3.0hpf_plate2_064	0.0	0.0	0.0801133860520932	0.0	0.0	0.0	0.0	0.0	0.0	0.496485245875522	1.14393328774063	0.0	0.419438868723981	0.334546675486679	0.78538492107574	0.892472805983582	0.0	0.361226340739134	0.0250846217612811	0.0	0.0	0.0	0.0794116784892445	0.0886613701093806	0.0
zf_3.0hpf_plate2_065	0.0590448333866244	0.114234899829453	0.0	0.0446875525705582	0.0266820749056918	0.0	0.0	0.0157106955159471	0.0396950915128078	0.56483126168857	0.590850193518563	0.0242610898106958	0.798932613297772	0.0	0.424644125687421	0.0	1.52757808571841	0.111845331507914	0.0	0.0367494800386135	0.331456210607705	0.0	0.0	0.0397595418012749	0.0
zf_3.0hpf_plate2_066	0.0	0.0	0.0219053715369217	0.0	0.0	0.0060980030063591	0.0	0.0	0.0158110398110214	0.376780731628185	0.0891339839896887	0.0	0.102471906897107	0.0226776186149288	0.0227020865656467	0.0346495429089711	0.103938290055374	0.0	0.0	0.0122129996270438	0.0200436199632231	0.0168233779660457	0.0113301452209981	0.0643631456423629	0.0217860996321863
zf_3.0hpf_plate2_067	0.0	0.0	0.0399011520371192	0.0	0.0	0.0	0.0	0.100294328011951	0.0	0.909674194940354	0.3717690763431	0.0	0.0	0.408623485651638	0.347046821944308	0.0	0.0486728508488805	0.0	0.0	0.0	0.0	0.0	0.0543090424471083	0.0	0.358164254992296
zf_3.0hpf_plate2_068	0.0579287634872205	0.0466620443568704	0.0293644060061828	0.0	0.0	0.0587980328279904	0.0902252057903034	0.0	0.0299747361502014	0.296621146860027	0.637246848129851	0.0	0.825266639437579	0.557762056513728	0.865838186797019	0.0	0.190823047622569	0.0	0.0922981107303344	0.112757715689976	0.10338959518072	0.162408014008887	0.0	0.0	0.0
zf_3.0hpf_plate2_069	0.0	0.0	0.0777340000344258	0.0	0.0	0.0	0.0132523762683955	0.0	0.0490711379268409	0.0	1.60589634081984	0.0	0.919814466082328	0.0787023513982296	0.383475285343054	0.0	0.922027642708899	0.0	0.127819838213114	0.163178516558919	0.073901091191258	0.117941658289292	0.0087079698719036	0.0444448187948652	0.440823607258029
zf_3.0hpf_plate2_070	0.0	0.0	0.0597818946951776	0.0	0.0247522788023246	0.0287278629654839	0.0041502073344362	0.109502172779191	0.0	0.621362293432418	0.293018561382488	0.0	0.0	0.0577187835976338	0.0	0.0	0.0	0.0	0.0202708972332962	0.0	0.0	0.0	0.0615679519874855	0.0	0.445176961061779
zf_3.0hpf_plate2_071	0.148529369246649	0.184273816229479	0.0	0.0	0.081369993642438	0.0201572781225173	0.107088677535322	0.0	0.0	1.47493545318776	0.336942810380273	0.150053788548597	0.0	0.291525228860574	0.0	0.0	0.0080437404134752	0.0908934969158219	0.0	0.0571444604682385	0.0360981295426819	0.014132309647903	0.0	0.079965780656636	0.0
zf_3.0hpf_plate2_073	0.0091323249426299	0.0	0.0191700704062516	0.0	0.0	0.0	0.0050691341264902	0.0	0.0092337066014325	0.432649644569806	0.191473911912672	0.0	0.159187742230031	0.0	0.0	0.0759427594752959	0.0	0.0291757685724764	0.0277880015750325	0.0	0.0	0.0146495805562619	0.0032272308610176	0.0661807572963359	0.208167792761319
zf_3.0hpf_plate2_074	0.0	0.0	0.13264548099531	0.0603943181926635	0.0	0.0	0.078213572910794	0.0959274816507716	0.0	0.459520573431321	0.228568232980001	0.0	0.228458806058349	0.140500253795073	0.0	0.0	0.0	0.0580088632217004	0.0592969151960836	0.0	0.024088149017594	0.0455726815002349	0.0	0.0	0.138795071576792
zf_3.0hpf_plate2_075	0.0	0.0	0.0230446543637574	0.0	0.0	0.0	0.0	0.0	0.0	0.365827976638622	0.919749908585257	0.0161876780467342	0.72152773309588	0.0	0.460355445360915	0.0	1.22111917574309	0.709846471896018	0.0	0.0666837929975334	0.0	0.0	0.0	0.0	0.051938233933858
zf_3.0hpf_plate2_076	0.0	0.0241728341763554	0.0	0.230965323580616	0.0699240065159119	0.0157096539766692	0.0179021433708271	0.0026971587254003	0.0081348707632965	0.946663733852811	1.3744484989637	0.0205798766608785	0.202596244261108	0.380269893422448	0.360441192215189	0.421100718507106	0.217515102870735	0.13604821437265	0.0233783364333225	0.0600212629037372	0.0383393332708798	0.0257179277151758	0.0565175756404894	0.0748410103640752	0.540429004786992
zf_3.0hpf_plate2_077	0.0	0.183782106838624	0.0	0.0	0.0769939721926944	0.0734037019393542	0.0531902531110667	0.0637863603737565	0.0	0.843057107961985	0.130700299343927	0.138027635856733	0.507217625760036	0.0	0.0	0.0	0.386971547819887	0.0382927399889184	0.004492775249234	0.0136617761972388	0.0981615828016762	0.0	0.0	0.0	0.0
zf_3.0hpf_plate2_079	0.0	0.0	0.165375894226402	0.0	0.116684924346434	1.67775069549812e-05	0.109119310793845	0.119702568886486	0.0089754586062971	1.096223973196	0.291843289221936	0.0862546622587193	0.0	0.0220882226075636	0.0390132350379357	0.21055527664628	0.141449312180578	0.0	0.0172873854738517	0.0	0.0	0.0199861627916499	0.0188507016957998	0.0	0.0
zf_3.0hpf_plate2_080	0.0	0.0195902814983199	0.168771980559245	0.0352721644421402	0.173062600190626	0.0	0.124249858809628	0.26716813102218	0.0	0.905800817928853	0.242452504457936	0.0	0.0	0.0161687975073454	0.0	0.0317039539674773	0.0	0.0	0.049032744066341	0.0	0.0	0.0	0.0	0.0	0.0
zf_3.0hpf_plate2_081	0.0120405543933798	0.0	0.0923133191027448	0.081280689890082	0.143519629866813	0.0	0.071718977776591	0.105368351779386	0.0	1.04752666848122	0.540569483367379	0.0369155726092886	0.134717810205971	0.0	0.284547511040616	0.0	0.0	0.0	0.0351183603574166	0.0012324448120061	0.131221376094932	0.0	0.0	0.0	0.0972114909350596
zf_3.0hpf_plate2_082	0.143164071465045	0.0420061940016011	0.0613171801574212	0.0406209066336451	0.15678039707468	0.0594221274947851	0.246647260795553	0.0	0.0112434093988362	0.245854002160161	0.984695125359702	0.0	1.08854284437622	0.285883214159119	0.0030383462893602	0.558206989750885	0.0	0.217534927656404	0.0320219671111996	0.0166171533213963	0.0143655458951378	0.0	0.025635664176415	0.0579357436410803	0.0333496100936434
zf_3.0hpf_plate2_083	0.126035772718848	0.0	0.0361032934368665	0.0875130217857595	0.230956008287562	0.0387601741787536	0.243355816500727	0.198805017379548	0.0310528138297857	1.21580177995918	0.647056112677659	0.003812004354834	0.0	0.256336622242274	0.0	0.427748937033262	0.071546826666429	0.0592999060368529	0.0	0.0958515864385868	0.0	0.0248491593222771	0.0738902179822111	0.0393230452723146	0.0735777185676982
zf_3.0hpf_plate2_084	0.0	0.0372553130782624	0.0	0.163046938520165	0.0	0.0	0.284879507715954	0.0	0.0	0.346963171514233	0.838833049162269	0.0	0.0	1.07466243971856	0.544327926088735	0.0	0.0	0.0	0.175704341375603	0.282238698449409	0.605284325922337	0.138867899885605	0.0	0.441840192888396	0.0947424760075525
zf_3.0hpf_plate2_085	0.0568913499947668	0.234440395693414	0.0169058103397149	0.0	0.0396475389696099	0.0564768739807921	0.0	0.0	0.0	0.669010180033048	0.13106392767359	0.0307425593958691	0.368598595385167	0.467406060712701	0.41674265828287	0.0	0.227374814652121	0.0	0.0	0.0	0.307404819363418	0.0172849672590064	0.0	0.0	0.0
zf_3.0hpf_plate2_086	0.159641067447512	0.0888317807588816	0.0	0.182410701324554	0.250822915686508	0.0375303015478943	0.418389842540609	0.169971194169145	0.0861317346812297	1.23320844790293	0.948802962015743	0.0	0.0067968388827286	0.0	0.0	0.0	0.224036798692522	0.191467250598365	0.0327020677704405	0.0420832237572328	0.0364939519917031	0.127413136616399	0.0144205665023447	0.132322117209927	0.281454060638712
zf_3.0hpf_plate2_087	0.0151509550413183	0.110291484904327	0.135798817382421	0.0334097917726677	0.187623518551934	0.0	0.0591978200490608	0.210855453037309	0.0	1.16089486372027	0.33487226954107	0.0	0.0	0.0	0.0	0.300200665899915	0.0533214615774619	0.0	0.0605967166587384	0.0	0.0	0.0	0.0034406074012559	0.0418976867141028	0.0
zf_3.0hpf_plate2_088	0.0303959760804971	0.0	0.0	0.129441309820733	0.0	0.0	0.025764076567004	0.013490139257661	0.0451384335036624	1.00272741991015	0.559638041625523	0.0090152812375555	0.144324522050234	0.0	0.39126090236598	0.0	0.0	0.0	0.039004987154511	0.114278584404775	0.0286417546693973	0.0037083343201898	0.0136351606718415	0.0068922454147949	0.354957408310433
zf_3.0hpf_plate2_089	0.0	0.0	0.0327441506916449	0.0	0.0068437009699226	0.0	0.0	0.0409370148458495	0.0	0.211333588058826	0.103042876458071	0.0	0.117961657307085	0.0372298184214748	0.0343100045860073	0.0172931765018631	0.0	0.0	0.0	0.0	0.0	0.0166017568343386	0.0	0.0	0.0418717384359055
zf_3.0hpf_plate2_090	0.0879749255409095	0.0713928749279611	0.0	0.093439953424833	0.124759192542728	0.055885863474595	0.359241839061038	0.0755739032146959	0.0268588679796735	0.683697878505467	1.5785944097094	0.0	0.0	0.591957276011015	0.547085933918619	0.58599642943758	0.0	0.0232217103323813	0.0	0.109533769246888	0.262581229534408	0.118625126312504	0.0625615126397509	0.243374312537715	0.0308774855851965
zf_3.0hpf_plate2_092	0.0300719604780311	0.0	0.0	0.022599604393582	0.0	0.0174980386016314	0.0240530595720149	0.0	0.0025752887465255	0.517110686045345	0.20884076085526	0.0	0.21904226275354	0.0009547249510424	0.159170117429028	0.0	0.428175055409405	0.0	0.0	0.0307412667575478	0.0396986633408947	0.0	0.0387554324524357	0.0	0.136668107914259
zf_3.0hpf_plate2_093	0.0263901441195141	0.0	0.0553202227547825	0.0	0.0	0.0	0.0171322442649542	0.0	0.11915370852007	0.177109839102898	0.990551340347982	0.0	0.690729261554552	0.577132257780167	0.16916168498117	0.0	0.495505636449165	0.058654285064962	0.0	0.0	0.142414542276705	0.015573596488413	0.0	0.0	0.0378506294500807
zf_3.0hpf_plate2_095	0.0916379219860712	0.0726263085774459	0.0	0.2842373370998	0.205541640655752	0.0091445276266377	0.262223900002374	0.111893677148166	0.0	0.268684032322935	1.42854932782261	0.0	0.0	0.0302351447466243	0.243665582910788	0.0	0.436162551789751	0.599460766797056	0.128997157396656	0.175819201630336	0.152688202164961	0.0	0.0787652460900041	0.0409034999527442	1.1830684512734
zf_3.0hpf_plate2_096	0.0	0.0	0.0894788123381927	0.0	0.0	0.0	0.0	0.0030876503323486	0.0	0.911647353432196	0.250134684275884	0.0	0.0358058193734882	0.139124069531557	0.0922991792266695	0.0	0.0896922314111804	0.0342178586438008	0.0	0.0674646197210464	0.0029614305998972	0.0	0.0432292376892434	0.0013926981348366	0.162512298191159
zf_3.0hpf_plate2_097	0.0188923637294426	0.0	0.0973656512289659	0.111860976928502	0.0	0.0	0.0203479985304485	0.0	0.0	0.678743778479282	1.21830442588294	0.0	0.646144859318402	0.0	0.0	0.384964483395996	0.0879162795374971	0.878797750310885	0.0587189491857237	0.0	0.04821281560545	0.0009381137330262	0.0979103735708718	0.0	0.295213791576819
zf_3.0hpf_plate2_098	0.0823361753301978	0.0229302959836428	0.0	0.0	0.0	0.0	0.0141428768400697	0.0	0.0360696448432329	0.760407557502905	0.397358426373023	0.0	0.526349036730658	0.249421199799607	0.29143911257637	0.329847858212242	0.0	0.0	0.0	0.0529008571287096	0.0102895410755141	0.104164300982123	0.0449023051152976	0.0956984771502519	0.067982041912032
zf_3.0hpf_plate2_099	0.0	0.0	0.0112346894173219	0.0	0.0	0.0	0.0	0.0	0.0	0.563390272913483	0.260428968132225	0.0	0.0	0.0	0.303060727568727	0.0	0.0	0.0802364612830647	0.0	0.0528050795522652	0.0	0.021514533430117	0.0452157741664328	0.0	0.0158639424682413
zf_3.0hpf_plate2_101	0.0679570574703565	0.0183977707685319	0.0700345160598632	0.0539526655127947	0.0416854729988334	0.0	0.0	0.0592462660379942	0.0	0.218247226521149	1.493132002614	0.0	0.0	0.0	0.556317172197502	0.19972576562346	1.13526605818469	0.0	0.0178296735369553	0.0	0.0300680284087039	0.172189240971803	0.172078560107713	0.0785667107380397	1.17844605424056
zf_3.0hpf_plate2_102	0.0611387579895385	0.0	0.107660609711145	0.0061811100048652	0.0	0.0	0.113389122861802	0.0205760500719049	0.0	0.888724400383085	0.38227240166364	0.0096985993610572	0.0	0.339792001610126	0.0	0.125881800397679	0.0	0.246103626925409	0.0	0.0	0.0279560461819161	0.0	0.0231109692589218	0.0	0.0
zf_3.0hpf_plate2_103	0.0352313505972336	0.0	0.139538982700437	0.0	0.0257131548590385	0.0	0.168695864340654	0.102683724699	0.0	0.998835223989593	0.478732300804646	0.0	0.0	0.0	0.0	0.287925770183224	0.0	0.198604917007055	0.0100529446750078	0.0298214001585932	0.0	0.0	0.0	0.0172306111073519	0.0
zf_3.0hpf_plate2_105	0.0	0.0	0.0302477100895814	0.0	0.0	0.0	0.0	0.0	0.0	0.514014039052001	0.30213510114559	0.0	0.258540971481917	0.100027397183504	0.0786844312265279	0.0	0.0273677099254268	0.222020204783247	0.0095536444353399	0.0	0.0	0.0	0.0321052598161191	0.0	0.161304697364739
zf_3.0hpf_plate2_106	0.0236584818303733	0.0541360347899369	0.0246118840257194	0.0	0.0	0.0	0.0	0.0	0.0	0.673787709823168	0.116963103212614	0.0154026524483058	0.0	0.0	0.0	0.0	0.598843596586257	0.0	0.0584806974067004	0.0653063550664094	0.310386671810358	0.0	0.0	0.0698409704744816	0.0
zf_3.0hpf_plate2_107	0.0281776085984618	0.0	0.112492432557804	0.0	0.0939097885497896	0.0	0.104562909106861	0.104965839336523	0.0047003666920368	0.912303259269616	0.779745908085964	0.0	0.0	0.152132643546261	0.479251894054912	0.0	0.0	0.0	0.0	0.0732367407363893	0.116872005535045	0.0112502034529278	0.0	0.0	0.0384244053664111
zf_3.0hpf_plate2_108	0.0	0.0	0.014183215286693	0.0	0.0	0.0	0.0	0.0	0.0	0.442017819116004	1.36265723387855	0.0	0.0	0.383232974919069	0.36052335846237	0.531944751388688	1.61566271133918	0.0	0.0	0.0	0.0	0.0419656350396936	0.0048736120693601	0.0	1.27948505727102
zf_3.0hpf_plate2_109	0.0319128288102852	0.0367545556663031	0.0375497198215392	0.0	0.149308780100144	0.0100239069056119	0.194967726104167	0.188614034764067	0.0282479358822837	1.34414644187641	0.380373480991366	0.146493569997795	0.0	0.265306263404763	0.393628858303914	0.0	0.0	0.0	0.0	0.0	0.0	0.0445999433613396	0.0304433760361445	0.0	0.0
zf_3.0hpf_plate2_110	7.09549654229223e-05	0.0	0.227173976387616	0.0	0.259643355461608	0.0	0.0	0.258192308376049	0.0	0.863219925555341	0.294784168346013	0.0	0.0	0.221336665519618	0.0	0.566895098964169	0.0444370478874216	0.101630855494671	0.0499782914634109	0.0178476164518348	0.0	0.0	0.0741267372327125	0.0003749728041076	0.0
zf_3.0hpf_plate2_111	0.202144159032451	0.0	0.0	0.0	0.180687040474593	0.0307083147526997	0.524453293732855	0.18883744216273	0.0873581861785139	0.51401119132299	1.51553854753528	0.0	0.0	0.120473166821662	0.562640421618793	0.429680940032201	0.302663519592088	0.815651942983832	0.0728234145027551	0.118277466981839	0.0125776998860526	0.0	0.0142269253731763	0.0256201509235395	0.0845992842383594
zf_3.0hpf_plate2_112	0.0	0.0	0.0652357845584036	0.0	0.0007678743549328	0.0058582938174524	0.0038771336789544	0.0206068022200451	0.0	0.341934991156669	0.429269172072053	0.0	0.64644613361245	0.233303744624842	0.0	0.124634382943538	0.0	0.0	0.0	0.0	0.0	0.0432459510584948	0.027135718748754	0.0	0.0395560663974762
zf_3.0hpf_plate2_113	0.04725536180923	0.0	0.0	0.342642843395401	0.120731869002486	0.0059782507948273	0.0	0.0487151883177034	0.0	0.214285791605031	1.43602919129157	0.0	0.410733126620819	0.0244451673725843	0.0	0.173556404945363	0.19849541220385	0.943920665101195	0.0	0.12936160028809	0.047795590859803	0.0686657213365546	0.0478018737920218	0.0057313398122177	1.68049460151567
zf_3.0hpf_plate2_114	0.0	0.0	0.128270453678216	0.066320719774047	0.030582440178517	0.0	0.11899918561647	0.0694314808594138	0.0	0.448475443925925	1.2590939827073	0.0	0.436953147898891	0.0	0.0	0.0	0.822193569343724	1.19741353986976	0.0	0.0	0.0	0.0341708344396851	0.0394452740236773	0.0	0.0
zf_3.0hpf_plate2_115	0.0313073997998323	0.0541965021305536	0.0	0.354585725476723	0.259115903738762	0.0570408055252511	0.237468477501576	0.10569322716134	0.0	0.902148122373381	0.853723425591024	0.0	0.0	0.0	0.0	0.671615797482952	0.0781893210425823	0.0406406778970056	0.119176668265514	0.143076142501247	0.314649690039426	0.0181046738585556	0.0	0.0375945411894228	0.694904067401156
zf_3.0hpf_plate2_116	0.0033536407688564	0.0	0.0867461032610663	0.0690962859747195	0.0	0.0	0.14097752759827	0.0	0.0	0.0	1.2875792493941	0.0	0.500002643978836	0.120516878928346	0.907518965837281	0.0	0.926845304260414	0.436790545222889	0.0	0.0774485154183985	0.0	0.0	0.0586585041008958	0.0961073923372927	0.0225155250175114
zf_3.0hpf_plate2_117	0.0	0.0	0.0098336156867638	0.0	0.0	0.0	0.0	0.0	0.0	0.496782179790381	0.303475877042327	0.0	0.232767860361671	0.0664215476402167	0.0	0.0	0.153622164107342	0.214768792935758	0.04893795555472	0.0264430545696452	0.0171679216633127	0.0021527616714123	0.0047811857148001	0.0077909268093251	0.182859098908222
zf_3.0hpf_plate2_118	0.0732715559817916	0.0317531287076827	0.0585029337959752	0.0	0.112629010236561	0.0134811926851418	0.177188121990154	0.155223360568748	0.0568087996222979	1.15282492235932	0.885619589710972	0.0367300617741842	0.0	0.116300648571766	0.0	0.0233670354549732	0.303386468062728	0.485875452061653	0.0599837431207485	0.0523227314810483	0.0	0.0	0.0	0.0673861171981687	0.0449372072188158
zf_3.0hpf_plate2_119	0.0	0.0	0.0951122442457795	0.0172399999431225	0.0	0.0	0.0	0.0	0.0	0.0506022273406165	1.36076126648917	0.0	0.621812233158719	0.0	0.397202533124762	0.29271393610585	0.0	0.503598954186189	0.0	0.183271729956549	0.0107659466492454	0.12498296066017	0.0	0.0978347057153412	0.860199094401966
zf_3.0hpf_plate2_120	0.001325654602398	0.117139138759144	0.0	0.0	0.0	0.0	0.0	0.0	0.0	0.864165334587755	0.411509433955657	0.107165819764831	0.417461211479842	0.0	0.444791824168696	0.777788152529947	0.0	0.434840858601268	0.0	0.0234724621469296	0.0060613906890087	0.12532202682309	0.0	0.098227301592429	0.0
zf_3.0hpf_plate2_121	0.084125864657184	0.018180284361767	0.0	0.0220573998990671	0.0311039423429741	0.0331758550177542	0.187541758612054	0.0	0.0	0.559967266656544	1.2142785167705	0.0	0.0	0.0	0.0	1.45737629998907	0.629534013130438	0.582027465026845	0.187619322311431	0.0820463835141737	0.254831255129265	0.0	0.0	0.117218706173148	0.820305149793881
zf_3.0hpf_plate2_122	0.0988414441350289	0.0749134212704525	0.0	0.260459028216141	0.12233770799146	0.0550278707849521	0.241818549301694	0.0179433594199899	0.0102365972669087	0.0	1.17648765117655	0.0	0.129691908977765	0.360372767127413	0.371796730451076	0.433760699227595	2.35162878326159	0.480337753900804	0.0068941029404499	0.0	0.0729541029032243	0.0275681630267277	0.0	0.0	0.734699060165633
zf_3.0hpf_plate2_123	0.0224805115694188	0.0148142715497688	0.0495486302768502	0.0	0.0	0.0	0.0495631940247796	0.0	0.0258705423363362	0.528911814399083	0.444815152858598	0.0	0.274863561920023	0.512603962778974	0.198632552163761	0.0	0.0672857575081115	0.0	0.0	0.0116839643256162	0.0139351008822456	0.269028492028482	0.0597138865120735	0.0587719200879804	0.0
zf_3.0hpf_plate2_124	0.0750954737849669	0.0	0.0	0.388246711867212	0.258969655491439	0.0506167806222141	0.311982958366823	0.0	0.0	0.0	1.57226088281857	0.0	0.496840814045948	0.43589084451036	0.0	0.44395605349775	0.0	0.0	0.0202877398899814	0.0302418352616195	0.182219633297503	0.131254228576152	0.0	0.0276838405922544	0.820156318551886
zf_3.0hpf_plate2_125	0.0	0.0	0.0279385126987403	0.0	0.0	0.0	0.0	0.0316153592427444	0.0	0.0579338915418718	1.83774490833701	0.0	0.406451223774921	0.0952395098195494	1.30606740112667	0.0	0.850398012159717	0.657353756477883	0.0453271278043623	0.0	0.103182998152812	0.167307022226729	0.119436176285165	0.20478968572244	0.5274425331162
zf_3.0hpf_plate2_126	0.173004828942171	0.0	0.0382018876186905	0.054795649405743	0.0715824488237937	0.0	0.30866599482101	0.166073466106557	0.0	0.601790695189576	0.406638826230909	0.0	0.0	0.852387518660057	0.0	0.109873227419605	0.33876991226737	0.417428308475969	0.0137319008725934	0.0	0.0	0.185128451064206	0.0	0.0224349598454859	0.0183963853528249
zf_3.0hpf_plate2_127	0.0673315410434812	0.0422216554538131	0.0253579275965992	0.0	0.0	0.0470256944626391	0.197105857408012	0.0	0.0424681905875788	0.178424526471266	0.758275516941169	0.0564617610147247	1.13289829791368	0.363159733563492	0.15897243949463	0.176913722063396	0.366950416011163	0.0	0.0282603759583534	0.0826644765302038	0.0476724299912401	0.100293600785052	0.0	0.0296670082509288	0.0
zf_3.0hpf_plate2_128	0.0	0.0	0.0738280354940237	0.0	0.0	0.0	0.0	0.0521652078401176	0.0	0.0	1.61169780921511	0.0	0.257810077720248	0.424204530838242	0.531360869365193	0.390464389312417	0.199849761910055	0.0	0.040736023388254	0.0	0.0452331943991515	0.0	0.0524813810179157	0.0	0.961018972503196
zf_3.0hpf_plate2_129	0.131056501291364	0.169848923867319	0.0	0.129717632845301	0.40392495537044	0.0253564374388234	0.228108007165353	0.171143426971281	0.0075880762425664	0.91926082906695	1.23749215923392	0.0305639396418799	0.0	0.0893384597431105	0.0572687509145114	0.162198649565893	0.559551215744728	0.0	0.0	0.0960262926597905	0.0459710578958491	0.136721255624363	0.0768536763232955	0.154009252662257	0.161596346038374
zf_3.0hpf_plate2_130	0.0135480761934728	0.0683899297789901	0.103424936934781	0.0989428950153024	0.258686992630027	0.0	0.0	0.211289416281776	0.0	0.773766641783402	0.313739863580018	0.0861574706364286	0.0	0.873848496302264	0.0	0.544646127216966	0.0	0.0	0.0103110128281169	0.0	0.0	0.0170125552727507	0.0568684847625068	0.0	0.0411131011445787
zf_3.0hpf_plate2_131	0.0	0.0	0.0874103551835229	0.0	0.0	0.0	0.0	0.0	0.0	0.514497169747894	0.277032383835713	0.0	0.110657364394619	0.140891140936449	0.0273758113108769	0.0141835977297035	0.0	0.0	0.0	0.0	0.0893402456008312	0.0183004593748433	0.0	0.0	0.220196221487753
zf_3.0hpf_plate2_132	0.067060934576195	0.0295183015074362	0.0	0.135222589504688	0.179024869976132	0.0	0.218585846020871	0.076228145655512	0.052228603321561	0.929739484476016	0.822285247986971	0.0	0.130446041983334	0.386546869862884	0.0	0.0	0.371224535873617	0.323668393026622	0.0	0.0668687490156212	0.125439401891137	0.157579478642219	0.0081165915896319	0.0	0.134704557765003
zf_3.0hpf_plate2_133	0.0	0.0	0.0	0.0	0.0	0.0	0.0	0.0	0.0	0.308195118825867	1.56488724912168	0.0	0.1510209214367	0.0547708650933742	0.558734336251139	0.769756213534071	0.0	0.249271939879994	0.181894249409436	0.150700146365745	0.22964877628544	0.0663366167828774	0.0	0.0	1.0674062539015
zf_3.0hpf_plate2_134	0.034755477820889	0.0616282275400009	0.0937973956002522	0.0	0.0652970170927431	0.0	0.0	0.0277302188440167	0.0	0.0	0.826801771440816	0.0	1.16087831780163	0.112014517308252	0.0	0.160954518059783	0.0	1.04173835779543	0.0518209537698468	0.0	0.0	0.0	0.0	0.0264066406827144	0.664748673248061
zf_3.0hpf_plate2_135	0.123094617940108	0.179036139847165	0.0075568649849594	0.0	0.0896333758911262	0.0077387112143724	0.0396769997118157	0.0	0.0031633144562903	1.27106639759265	0.138982351482483	0.0850724152457474	0.0	0.0394268517720504	0.0	0.169218579834194	0.0864996644443496	0.0	0.0206858503172885	0.0	0.0	0.0303743682764906	0.0	0.0277654954758559	0.0
zf_3.0hpf_plate2_136	0.0430899220000752	0.0713068452357668	0.0630544736070092	0.0	0.0343534545526926	0.0	0.0	0.0	0.0330059013495548	0.996374261287079	0.113216043321273	0.0329527744389039	0.0	0.0	0.0813420923681644	0.0	0.0325276942934214	0.0	0.0	0.0060633864435515	0.0250609893406667	0.0027605067017994	0.0036267858221362	0.0256338808912416	0.0
zf_3.0hpf_plate2_137	0.0	0.0	0.0844234835420662	0.0	0.0	0.0	0.0426413652792738	0.0	0.0	0.0100810932111958	1.18778666522171	0.0	1.04196754874553	0.15950601644855	0.821695732274203	0.706833705051412	0.0	0.0	0.184942768990508	0.0866990386463234	0.0347003724818086	0.0	0.0	0.027107221557235	0.406621238448889
zf_3.0hpf_plate2_138	0.0363560851342101	0.230855108813826	0.0	0.0	0.102788320231326	0.022413354689133	0.108704244001769	0.0	0.0222898278062727	1.08665978517919	0.318454853211004	0.15361167156302	0.0284382126884523	0.176682213400361	0.261085087306495	0.0	0.0	0.063918546754245	0.0077201130760968	0.0	0.0442832441023275	0.0	0.0	0.0381504715131743	0.0
zf_3.0hpf_plate2_139	0.0	0.0557680989136753	0.0203353369474887	0.0	0.0	0.0	0.0381459044941438	0.0	0.0390070578061821	0.581984269619318	0.40871268786288	0.0	0.575990766974408	0.0678628737440224	0.0	0.0	0.11349779734911	0.234739401536992	0.0333174632230858	0.0761980941339779	0.144804042759131	0.0465809361232003	0.0088708861258655	0.0594885696130453	0.196386052697199
zf_3.0hpf_plate2_140	0.0459111850215395	0.113957090797007	0.0332584379042718	0.0	0.0	0.020234748465045	0.141504056410472	0.0	0.0652290513396473	0.527796942271956	0.625638220623036	0.0	0.363960875869988	0.555240530688744	0.123533074132643	0.246711347853866	0.0	0.0	0.0	0.0695174562411314	0.0	0.0311290911073091	0.0	0.10078350435477	0.0225602406651983
zf_3.0hpf_plate2_141	0.0239524064347114	0.102415507792543	0.0606851903552017	0.0	0.0	0.0075227903032732	0.0	0.0	0.0	0.907888049402759	0.149409845188562	0.0	0.131814911994299	0.0	0.0493599009822823	0.0	0.113594069039555	0.267154675953798	0.0	0.0042889208916826	0.0	0.146870344832824	0.0	0.0	0.0
zf_3.0hpf_plate2_142	0.0121468033061419	0.0	0.033263198551133	0.0	0.0	0.0132412377901199	0.0255692503195882	0.0	0.0	0.4785052995087	0.225432020529706	0.0	0.182018686882705	0.0222205701848628	0.154598732025731	0.0282724481233463	0.0	0.0009913776006599	0.0374069212870612	0.0	0.0024988761462366	0.060852325837683	0.027029408942321	0.0364482792774923	0.0188322327809657
zf_3.0hpf_plate2_143	0.0009118762763188	0.10387522816128	0.040510117879756	0.190891898647057	0.170289405439289	0.059485312992646	0.251889910225157	0.0092635729877973	0.0	0.144243435435795	1.65936133803937	0.0	0.0	0.0370331089900162	0.0	0.915430427907989	0.561438483479325	0.0	0.0725768456323323	0.207724518295018	0.0280773143994429	0.0026222686339889	0.0551644722967999	0.171619838168162	1.10533008576101
zf_3.0hpf_plate2_144	0.0558069666158379	0.0211980436108994	0.0635864500564226	0.0	0.0	0.0261560373618626	0.0292992782266636	0.0	0.0	0.188737696955708	1.30381454126395	0.0	0.542599338707725	0.401030043512167	0.585824738415229	0.0	0.885127726856701	0.0	0.0	0.0	0.0	0.0	0.0166565343474041	0.0678677822509027	0.438166207535117
zf_3.0hpf_plate2_145	0.0775470930833523	0.113832724721058	0.0	0.129426572513303	0.210741508485523	0.0036282247686174	0.211581569640914	0.110004400219353	0.0	0.973768835540078	1.33282832085784	0.0400644113928713	0.0	0.126130793700431	0.324960790174048	0.621693971107728	0.722439388811898	0.605673059838985	0.0885377613257747	0.0515320949369263	0.0578475559122442	0.137936747694691	0.0542844751583427	0.0491428688160404	0.0
zf_3.0hpf_plate2_146	7.1569249933505e-05	0.0163203473771496	0.0	0.0	0.0568175688281957	0.0217981423891258	0.0	0.0999111772914076	0.0	0.576356263939608	1.74651398735037	0.070617502863022	0.0	0.202335438657614	1.20103325544086	0.0	0.316810287571698	0.333571831281366	0.0	0.0	0.0207950160582455	0.0	0.0853031596298989	0.0	0.887918263750892
zf_3.0hpf_plate2_147	0.0466073998522151	0.0	0.0515403963278752	0.0	0.0	0.0	0.0	0.0	0.0544375394773698	0.0	1.52052590124092	0.0	0.854215964913371	0.0186561817310179	0.956903293574243	0.0	0.0	0.0	0.0	0.0	0.0780104284905024	0.0279550559822802	0.144361141683247	0.0	0.301190478419618
zf_3.0hpf_plate2_148	0.0671584437935784	0.0975662373143399	0.0169506578475409	0.0481530231243363	0.0	0.0	0.0223267366875152	0.0054229144044535	0.0178498593377956	0.552820455460906	0.588339885833991	0.0	0.671827170920205	0.4154175217389	0.128887431024082	0.0	0.0759903516948836	0.190366004688829	0.126925709698345	0.0	0.125933516073896	0.0581848625563005	0.0336021727250461	0.0587174958614027	0.156903934995384
zf_3.0hpf_plate2_149	0.0	0.0	0.0157809323018498	0.0	0.0	0.0	0.0	0.0	0.0	0.443286758324259	0.998267723002818	0.0	0.174167965647394	0.172454384530164	0.0	0.537204505679646	0.0	0.386178069472116	0.0148896716397009	0.0081937298357454	0.0	0.0	0.0352036676093789	0.0	0.793445033502332
zf_3.0hpf_plate2_150	0.0	0.0	0.0	0.0	0.0	0.0	0.0	0.0	0.0	0.708908128270588	0.0927051625889563	0.0	0.0444325895725373	0.0	0.0	0.0913370535190901	0.378845880991205	0.0	0.0	0.0568005687699487	0.0884541454096193	0.0	0.0007717975219092	0.0	0.0
zf_3.0hpf_plate2_152	0.0839189844420933	0.113715141547613	0.0230359112614203	0.0	0.0604641341417043	0.0	0.0	0.0	0.0380134027704739	1.12201961438836	0.225165651727722	0.0381579095586625	0.0	0.148213129847125	0.0668854438892729	0.161900606164818	0.114867934755005	0.0	0.0	0.0	0.0380641865713734	0.0	0.0179299415394553	0.0	0.0
zf_3.0hpf_plate2_153	0.0108647804383915	0.0	0.108155985197064	0.0022502887511204	0.0	0.0040440264863737	0.051517138300767	0.0	0.0	0.140462242222089	1.79660307845096	0.0	0.203907669076795	0.196915703648733	0.879426146288549	0.0	0.405554769024485	0.236359659220168	0.0	0.0679873483931946	0.0	0.0	0.0	0.0	0.550288847751992
zf_3.0hpf_plate2_154	0.0818418008936512	0.136130012147204	0.0	0.004218477422276	0.0615732374183685	0.0	0.167881442182788	0.0	0.0392263166209584	0.957088771629584	0.443315838200584	0.0550602802681254	0.549510587908146	0.051532428629381	0.351644572420301	0.0	0.229740866055883	0.0	0.0088490662749851	0.110764150313789	0.0	0.0613806069020827	0.0880176486276591	0.141699005141743	0.0
zf_3.0hpf_plate2_155	0.0425411368576795	0.165953266712326	0.0	0.013648302669372	0.277500587804657	0.0139891272861907	0.0792912279682339	0.0	0.0	1.0098957714902	0.767762158565598	0.0308976994983947	0.106389973599752	0.0	0.357569778798676	0.171741478760548	0.0429874948707047	1.32309795698454	0.172133619635827	0.0	0.0495734158124047	0.0681632868651251	0.005675679569237	0.233304022189767	0.0
zf_3.0hpf_plate2_157	0.065621099124744	0.0659254639531492	0.0	0.152078916674093	0.286847665353635	0.0	0.0	0.0	0.0	0.202042841002671	1.25320389345877	0.0	0.0813020247667469	0.248021828763647	1.57507089480845	0.529554715197891	0.0	0.378539704646252	0.0	0.0497765722629465	0.143530571547201	0.204083467016932	0.0791293235134568	0.166986760481804	0.230685584088874
zf_3.0hpf_plate2_158	0.0744325195196188	0.126740101709023	0.0	0.0	0.0221297384631906	0.0021744954446239	0.214666360994427	0.0	0.0512380601086421	0.64554386486128	0.710093083288368	0.0452299268246048	0.884064923918283	0.0	0.289725876920931	0.158409099539339	0.289600787414973	0.012704263808648	0.151196508358227	0.0221100509709674	0.0230696354396897	0.0338307526025369	0.0	0.097968737103948	0.0
zf_3.0hpf_plate2_160	0.0	0.289572740725083	0.0	0.0	0.227488968070202	0.0795737016687985	0.161658366483843	0.0500490311717651	0.0754099506161617	0.589477842283076	0.48416006812726	0.049772461184683	0.38412622339626	0.168974277753434	0.195660934631628	0.0065541012798257	0.0	0.0189375632473691	0.0	0.0	0.0	0.0467924325135702	0.0	0.107406676935167	0.0
zf_3.0hpf_plate2_161	0.0	0.0	0.335072609262045	0.0	0.0540725527530541	0.0	0.0	0.332737979802557	0.0	0.302898009274404	0.0	0.0	0.0	0.524402438717495	0.0	0.0	0.0	0.0	0.0	0.0	0.0	0.0	0.0	0.0	0.0
zf_3.0hpf_plate2_163	0.0	0.0	0.0291881177637881	0.0317160415315359	0.0	0.0	0.0	0.0	0.0	0.352718792106764	0.316039382828538	0.0	0.260837842383005	0.513230725354987	0.0299042690196593	0.0	0.0	0.1199132651846	0.0554063762809764	0.0	0.0557018253529598	0.0	0.0	0.0020283935160486	0.177128529175477
zf_3.0hpf_plate2_164	0.0	0.0065732401843456	0.0541333325342168	0.051235307999649	0.0	0.0	0.0	0.0	0.0	0.0383732596198545	1.8638500623264	0.0	0.0801946575916711	0.305100465947581	0.0	0.297446527332778	0.288415599809319	0.0	0.0593262849035466	0.0503548715799997	0.0843492090604541	0.0	0.151211334638824	0.119713229183223	2.33166297051187
zf_3.0hpf_plate2_165	0.0409588782639775	0.0837344842167049	0.0181217058552529	0.0632473928319851	0.191538398350861	0.0	0.0762651522664443	0.0493464285122293	0.0	0.313821306817394	1.44047898291812	0.0	0.0742512181519299	0.0	0.350053404398329	0.434542288373764	0.421955150461581	0.0	0.0499983871369757	0.139289832743996	0.0927804923860562	0.134641507521967	0.0529474297349829	0.116630508098449	1.14748385328464
zf_3.0hpf_plate2_166	0.0434293787733576	0.174048827292758	0.0428690503985544	0.0	0.0157605328546592	0.0281255830353651	0.0882810181052411	0.0482858490029907	0.0935576645981772	0.637353017357311	0.779192806857087	0.0	0.442842045050154	0.77405069526533	0.068139216285373	0.576173089880634	0.431263573617718	0.171120924029355	0.0716970310629745	0.199854475527446	0.0866643386181919	0.0213120268611026	0.0	0.0806455000151378	0.0
zf_3.0hpf_plate2_167	0.113309362780206	0.0140170608508083	0.0	0.0	0.0176757527657576	0.0	0.0236213957553657	0.0	0.0	0.965063816955922	0.327350044640994	0.0	0.213365941068235	0.0	0.0	0.770811058081213	0.0	0.0	0.0072930023752527	0.383826024189146	0.0636010758349839	0.101269886117041	0.0333522355579541	0.196717848091946	0.0
zf_3.0hpf_plate2_168	0.0741693833690747	0.241824095882169	0.0	0.0	0.0707643627184057	0.0588031898139366	0.14703450633598	0.0	0.0	0.874151216819779	0.424012451543432	0.0345688216284031	0.0337196378277804	0.0	0.360096861682028	0.277863784138956	0.0879777428147838	0.0	0.0334446119076054	0.0	0.0346735327642219	0.146765739586993	0.0243209342208571	0.0213498557760776	0.0
zf_3.0hpf_plate2_169	0.0	0.0	0.0552622302298699	0.0517097209213795	0.0	0.074325026163954	0.0448932081772295	0.0	0.0235789758312394	0.0210920402430391	1.0976025645679	0.0	0.854589239288739	0.0	0.0	0.447621464477086	0.357542561117625	0.0	0.0231262358182822	0.0758787420163757	0.0978913016520953	0.114487827473681	0.0156356637501727	0.025079853732006	0.859256284055734
zf_3.0hpf_plate2_170	0.0055042093821693	0.117935054629534	0.0880287662791784	0.125283102103416	0.0	0.0416132857839827	0.206346911739747	0.0077569825215326	0.0	0.247447626238986	0.799962288425619	0.0	0.748112899380284	0.778295624256294	0.0	0.462025651865221	0.0	0.0	0.0350868005342163	0.0	0.0026354654758773	0.0	0.0	0.0	0.0
zf_3.0hpf_plate2_171	0.0	0.006222406216804	0.194762557387196	0.0	0.0369084213773693	0.0092041807793176	0.0644889489521799	0.0401133062611829	0.0	0.930390563469244	0.0878073989762741	0.0012082416989811	0.0	0.216643205421864	0.0	0.0	0.369341822086439	0.0334541582520816	0.0	0.0380138161919847	0.0	0.0281086298779176	0.006991640226125	0.0	0.0
zf_3.0hpf_plate2_172	0.0	0.0678288999992659	0.108845767005364	0.0	0.35683451425914	0.0	0.0	0.300552980310147	0.0469999794326042	1.35094615536755	0.0349672809872109	0.22608798230943	0.0	0.082668075210526	0.0	0.0	0.0	0.035812579773245	0.0	0.0	0.0	0.0	0.0	0.0	0.0
zf_3.0hpf_plate2_173	0.0	0.0	0.0379893256190241	0.0	0.0	0.0	0.0332488237968545	0.0	0.0565377816014597	0.0	1.49420209280186	0.0	0.216035696867854	0.0	0.687788481719725	0.294549044821671	0.710391249275251	0.279865653108728	0.0761061946727103	0.0	0.112220222724941	0.0500568252824311	0.0535657994937866	0.0358848603930958	0.617734910800923
zf_3.0hpf_plate2_174	0.0	0.0	0.174802435950551	0.0	0.0832752556253396	0.0469727439477809	0.0152144834070365	0.228812410225002	0.0	1.2234172377707	0.106632179767324	0.0473179681109397	0.0	0.156242210754434	0.0449198846538801	0.264349548384692	0.0	0.0	0.0	0.0	0.0	0.0173744905081418	0.0493351563004945	0.0	0.0
zf_3.0hpf_plate2_175	0.0	0.0	0.0700884549019264	0.0490709041857285	0.0	0.0	0.0180185106774881	0.0	0.0	0.285814843626303	1.56880745249434	0.0	0.0343059386934041	0.0	0.0	0.550572729945787	0.844283631900135	0.479750674854934	0.117585135280059	0.0	0.0320281594343774	0.0	0.0438943929356214	0.203081389220956	1.51862461226339
zf_3.0hpf_plate2_176	0.0	0.0	0.0	0.0	0.0	0.0	0.0	0.0	0.01202349350894	0.543874833908614	0.304095516996508	0.0213617202959455	0.364080336443325	0.0443260085164551	0.0772205834046639	0.088027236642555	0.0	0.181100857358691	0.0433883728848568	0.0394160233960975	0.0	0.0172126781792051	0.032390767828149	0.0	0.0076121253740518
zf_3.0hpf_plate2_177	0.0214818319387471	0.0946810236591479	0.0345375864618826	0.0591896795267137	0.0	0.0	0.0415567412333153	0.111921408785824	0.0	0.828046150429874	0.371037629604155	0.0	0.171425124384366	0.0	0.0	0.0217890493661034	0.323380469764414	0.0	0.0187030747644003	0.0416422657851307	0.0417070511088849	0.0437624008791815	0.0069343439443446	0.0	0.207595402687337
zf_3.0hpf_plate2_179	0.0120030594692778	0.125854482350249	0.0651711327860527	0.0	0.0	0.0437026159068839	0.155533627613583	0.0	0.0	0.683417996976053	0.116858809626401	0.0640718667420775	0.225291997603837	0.170712805562187	0.101519653586223	0.0	0.0343495295960412	0.0	0.235678453920681	0.0	0.132965748008252	0.061061813492369	0.0	0.0	0.0
zf_3.0hpf_plate2_180	0.0	0.0	0.049972904116432	0.0	0.0	0.0	0.0	0.0	0.0	0.138111400986813	1.07213294108753	0.0	0.539383283107597	0.0	0.525814921324561	2.35191246102828	0.695001289328803	0.276006272043016	0.113513355762186	0.0835904322298226	0.181336729075951	0.246301864547896	0.0	0.0621813023177159	0.0
zf_3.0hpf_plate2_181	0.0268219702214058	0.29011506998613	0.0	0.0	0.0983118275906745	0.0706879419638123	0.254931023932473	0.0292261523502326	0.0318570485232317	0.711494900883341	0.364349057389926	0.0988460972534434	0.353061347005991	0.694091370606566	0.0	0.0	0.0	0.434624056661978	0.0	0.0	0.0041414660858636	0.0396937843148312	0.0	0.178933478663351	0.0
zf_3.0hpf_plate2_182	0.0137630164400534	0.0574019148749464	0.072263500574547	0.0293883678428514	0.0705889685556355	0.0	0.233263781813257	0.109073227562053	0.0169856519713572	0.958471321393513	0.437081043599412	0.0556998458726038	0.181306857148089	0.261445543608707	0.0102600396079457	0.283908414050887	0.261054652512314	0.0	0.0420564832415111	0.0078590107046141	0.0561132597821791	0.0	0.0312322113116855	0.0775011646776558	0.0
zf_3.0hpf_plate2_183	0.0674122050539475	0.0375608465534284	0.0	0.134848590458692	0.126733151458687	0.0640508835261796	0.308437190695423	0.0	0.0	0.471729314838071	1.17918044498247	0.0	0.0	0.12162531433644	0.0	0.0	0.504582141478146	0.362196558872294	0.0	0.0135871390477537	0.0711405996567876	0.0519477715179117	0.0	0.171162044280571	1.28866934317327
zf_3.0hpf_plate2_184	0.0620114413239753	0.0726336167227937	0.0	0.169201835152629	0.370997346986176	0.0240778322853762	0.0570209655508894	0.28083356777725	0.0856731272185889	1.19334202096463	0.920934271256641	0.0	0.0	0.324189093933871	0.0	0.0	0.336155576635918	0.0	0.0	0.0462741339498917	0.0394736803825918	0.0	0.0594416621468763	0.0	0.306298046754883
zf_3.0hpf_plate2_185	0.0	0.0437051908159153	0.077097879674396	0.0	0.0	0.0	0.0781356534479433	0.0	0.0447526434396264	0.220519643188166	0.943337090893536	0.0	0.745925918546169	0.0328814364187425	0.205158133002116	0.295883761958913	0.0	0.0	0.0910510754719662	0.142816029835789	0.0741594514815401	0.154540647280872	0.0250855068498319	0.045355926367042	0.325531117406215
zf_3.0hpf_plate2_186	0.0	0.0	0.0957670662035004	0.0	0.0618400511072032	0.0124127945186354	0.0479216516531611	0.0455347575520128	0.0	0.949716965137542	0.4236444100756	0.0	0.0629138552052989	0.0418705986026882	0.0	0.943101355757594	0.0	0.0	0.011224057222592	0.0014914914009629	0.170829042239401	0.0	0.0	0.0	0.0
zf_3.0hpf_plate2_187	0.0	0.0014124270973531	0.0	0.0	0.0386753504420671	0.0171594726886442	0.0	0.0	0.031244942596752	0.872189847917714	0.167363136601186	0.128347149205891	0.0	0.0	0.574355529636177	0.55925036238373	0.0	0.0	0.0454020318058055	0.0293543195517944	0.0	0.0	0.0895554817948994	0.0	0.0
zf_3.0hpf_plate2_188	0.139957538561831	0.0818531142817973	0.0	0.164297565622889	0.0875111658234068	0.0	0.0	0.0	0.0	1.13643504005787	1.13444035251189	0.0	0.0	0.703816539477202	0.243737782256958	0.664273571124568	0.0810852286323845	0.726198052638846	0.154522229604911	0.0578280039107651	0.0094735427256385	0.0	0.0	0.0	0.304208455207252
zf_3.0hpf_plate2_190	0.188353752942252	0.0512791867886782	0.0	0.0677386846312906	0.186128617444503	0.0281234208576184	0.392617325595134	0.155869873347219	0.067356662351979	0.699235247342597	1.44519833083127	0.0	0.0	0.187429726555013	0.753669158762071	0.658946407418854	0.204670821553484	0.636041089429987	0.0125420286429492	0.17180420422952	0.0	0.0363548358053593	0.0962980446064766	0.0836209112664815	0.0
zf_3.0hpf_plate2_191	0.0546595712212776	0.123096707991174	0.0730337089577415	0.0	0.0093379342021669	0.0148660913301224	0.0402339083476492	0.0	0.0255160404213272	0.733357374544416	0.117587700900267	0.0501041314579775	0.0	0.193789581748126	0.0196477538769541	0.11612574638184	0.0021349392693371	0.028438469616328	0.116692167230104	0.0	0.0	0.0	0.0	0.0	0.0
zf_3.0hpf_plate2_192	0.0	0.0	0.0444251447350399	0.0	0.0147806574211835	0.0144534171343516	0.0	0.0845618037654054	0.0	0.473258673842506	0.141558232263221	0.0	0.251365498859721	0.159699669440795	0.0	0.0	0.0297472179690886	0.107557201378694	0.0144191291232338	0.0351810807640379	0.0604913337341954	0.10141394976011	0.0	0.011045607528348	0.137617178598816
zf_3.0hpf_plate2_193	0.0	0.0	0.0	0.0300736237032999	0.0	0.0	0.0	0.0	0.0	0.18566746091816	1.22254183769756	0.0	0.446419105317147	0.331202186260237	0.506692363256506	0.103780775164618	0.579601806572079	0.0	0.0	0.0943340853414374	0.0	0.0	0.0	0.0358473325670177	1.08400460371753
zf_3.0hpf_plate2_194	0.0074343817751781	0.0099077084060067	0.104042197491754	0.0185661174637331	0.107511618366764	0.000170288651045	0.0	0.164311816482606	0.0	0.811332477825248	0.185277350133698	0.0360143204772018	0.0	0.114016928036655	0.236718664584704	0.056219816581866	0.0	0.165901138529254	0.0	0.0368265014308731	0.0	0.0589244062165915	0.0	0.0	0.0
zf_3.0hpf_plate2_195	0.101851760374273	0.13753669291948	0.0	0.179419930963305	0.272824454227633	0.0	0.233315256046024	0.109626570672002	0.0	1.11845223100817	0.975351308416485	0.075888804501158	0.0	0.0420162532655834	0.434923677296807	0.0502509260950105	0.0	0.0607950373791967	0.0774267359046383	0.0756908325934881	0.207507840405153	0.118821638459534	0.0068137213395724	0.0	0.0
zf_3.0hpf_plate2_196	0.0479305449482798	0.0	0.0692358870857486	0.0824037773961771	0.0986470594849344	0.0	0.140181225042095	0.0	0.0	0.119541500833274	1.72954174140006	0.0	0.0	0.582875336002392	1.24438399145466	0.700845312116097	0.0	0.0	0.0106375186901101	0.0	0.0	0.0348590490177825	0.28468571337324	0.073042728339533	0.746060374233085
zf_3.0hpf_plate2_197	0.0	0.0815938272504253	0.12925908989831	0.0490647971483816	0.212613296228798	0.0	0.148259519152741	0.0811914417975633	0.0	1.20736690723224	0.59170439153574	0.0488907967256243	0.0	0.399415481573834	0.0	0.366551493837365	0.0531195709332365	0.204791493293955	0.0	0.0265951667976383	0.0	0.010587101687874	0.0	0.014771277754156	0.0
zf_3.0hpf_plate2_198	0.010622024790442	0.0155309053771337	0.164812515467284	0.0	0.13569791312421	0.0	0.0260014782507038	0.156504527674998	0.0	1.19982953652818	0.205019732042147	0.0743973623287883	0.0	0.0	0.0	0.0	0.0	0.13387756876141	0.0384369301368535	0.0	0.0	0.0	0.0	0.0	0.0
zf_3.0hpf_plate2_199	0.0	0.0	0.100045524021251	0.163576509954172	0.0109686475097241	0.0282067282400689	0.182361697926305	0.12148610490774	0.0	0.766120864630516	0.575922539865741	0.0	0.158384628375172	0.114400490108928	0.219051193158311	0.0	0.0636061696501896	0.176940376548641	0.0470197600716784	0.0667769179992937	0.0723440521744176	0.125990775023824	0.0	0.0	0.041388635425682
zf_3.0hpf_plate2_200	0.104819283099311	0.0104073843155371	0.0209910811219425	0.0902322444233143	0.190611117412388	0.0487482674945172	0.0870285388758117	0.0345842719731955	0.0	0.168028387104141	1.68802458321465	0.0	0.370498630080672	0.241773684039609	0.323360240044898	0.930546539559684	0.297525395461901	0.702179249220165	0.0768540974527695	0.0	0.142583790580361	0.0	0.10934060076421	0.0	0.0
zf_3.0hpf_plate2_201	0.0071673924591512	0.0604213383408551	0.109778867921392	0.0	0.0824215124954445	0.0049705539376846	0.0	0.0	0.0	0.951824884669113	0.117183466317603	0.0755469161661473	0.0	0.0399473400848405	0.0818480135433359	0.0482064073661032	0.0012662079027599	0.0	0.0	0.0	0.11179508812133	0.0	0.0	0.0	0.0
zf_3.0hpf_plate2_202	0.0	0.0	0.206539846232997	0.0	0.0234201547742002	0.0	0.0	0.108771957231908	0.0	0.755045458237044	0.0210243062451556	0.0	0.0	0.0116281208197116	0.0	0.0	0.0	0.0	0.0	0.0	0.0	0.0	0.0077032998161676	0.0	0.0
zf_3.0hpf_plate2_203	0.0	0.0	0.0706532799481809	0.0577505623176542	0.0	0.0	0.0	0.0	0.0	0.0439512705536474	1.08843316653968	0.0	0.87529746822704	0.560326871635809	0.285482612200953	0.0	0.0	0.222522421210348	0.0097083903735061	0.0	0.0	0.209767726735763	0.0	0.0603433315464917	0.708233524372665
zf_3.0hpf_plate2_204	0.0	0.0133264580623138	0.102340552396545	0.165909693987683	0.0656268429524714	0.0	0.198012745765661	0.0	0.0	0.113073918739982	1.88291629402462	0.0	0.0	0.40221808761129	0.990081035591196	0.361122266910176	0.457730055998931	0.131873068323735	0.0893830932738368	0.122380721636268	0.0798306035281068	0.219579488926542	0.0030360087461976	0.139491790075493	0.251504159625838
zf_3.0hpf_plate2_205	7.58269536538326e-05	0.0	0.0472146807544114	0.0	0.0	0.0	0.0194127460166378	0.0	0.0068613617973446	0.413148508942633	0.286778753882979	0.0	0.195381396634715	0.172525500207686	0.0	0.0192722391884978	0.0844220556957038	0.0	0.0	0.0216611572377537	0.0138710273462609	0.0	0.0377896302953741	0.0	0.0342101239810532
zf_3.0hpf_plate2_206	0.0	0.0	0.0	0.0181238757821065	0.0	0.0	0.0	0.0	0.0	0.839622664867913	0.170873577168191	0.0	0.38296003138381	0.0154681620353552	0.0	0.0	0.919522434550311	0.0	0.0	0.0730320345084746	0.0	0.0565456279181903	0.0	0.074082104539466	0.0938212446431218
zf_3.0hpf_plate2_207	0.0510348944266726	0.0	0.0408254240616663	0.083236705767021	0.0687238948424182	0.0	0.0488136202273976	0.0	0.0	0.973677177553177	0.624625966474357	0.0240328025901964	0.542929136535748	0.0587991022014666	0.13668430365078	0.43957747339827	0.0	0.0	0.0	0.0	0.0738861906121633	0.050463234737652	0.0350516935951538	0.0	0.357109830115909
zf_3.0hpf_plate2_208	0.0328759758444914	0.0	0.117932360818238	0.104922925019013	0.189571433622171	0.0421169689458927	0.137298837765069	0.0	0.0072152124897102	1.10333559609445	0.529097041763787	0.0	0.101308818971476	0.0	0.0	0.298162311716316	0.0906903193967562	0.166959320472824	0.0711928979826725	0.110173743191235	0.0043570311010832	0.128092945434509	0.0848564842847816	0.0539989105045953	0.0526154547303865
zf_3.0hpf_plate2_209	0.0403556239387743	0.0	0.0	0.0173863167236514	0.108112049386162	0.0	0.0509526456176448	0.0706236454659595	0.0	1.21102508743595	0.286372749299797	0.0738371682624099	0.145639684536158	0.373127133103845	0.0	0.825140487404901	0.0	0.0	0.0	0.0	0.0	0.0	0.0	0.0396458480099688	0.38130242458493
zf_3.0hpf_plate2_210	0.0	0.0	0.0	0.0	0.0	0.0	0.0	0.0	0.0	0.385370119055217	0.472848593501827	0.0	0.10106067137864	1.31256607288415	0.0	0.0	0.0	1.21454678841144	0.0	0.0	0.0	0.0	0.0510574797280482	0.043371376912456	0.0
zf_3.0hpf_plate2_211	0.0790628127083125	0.0	0.059805291348105	0.0339110827732946	0.0154874899743899	0.0	0.275679172369327	0.0	0.0	0.04244787352366	1.64155257551831	0.0	0.667185197097067	0.0	0.216796903428887	0.834974476991003	0.487239977812964	0.0	0.0170252397130383	0.0046551458911308	0.203008555771117	0.0504374806742929	0.0443335046386059	0.0797446600023018	0.313589413645383
zf_3.0hpf_plate2_212	0.0	0.0	0.0993789535362893	0.0	0.0	0.0	0.115290940440026	0.0	0.0	0.0230124794074379	1.46477075177279	0.0	0.0	0.896347310709682	0.245395209307637	0.477376596043199	0.0	1.59901437384313	0.0225314529692837	0.364215585607531	0.306102191631438	0.2228167659029	0.0886436790154216	0.0	0.570027473680524
zf_3.0hpf_plate2_213	0.0351452537679524	0.0736868625051337	0.0	0.0	0.0	0.005000533596794	0.0065263859279178	0.0	0.0204539863697436	0.853724013998761	0.406397371709519	0.0237847840446103	0.361083748232789	0.0487826565617572	0.622862952817533	0.0	0.282480891603044	0.0	0.0	0.0	0.05793385774095	0.119905730354122	0.006300269558488	0.0856335336449246	0.000686785787782
zf_3.0hpf_plate2_214	0.0369478508944649	0.0948835422132616	0.133199688969179	0.0	0.0071739519901224	4.45334821665276e-06	0.0588489651020922	0.0110298680766357	0.0055766885523289	0.472278021409057	0.248969467891024	0.0412479468873293	0.0	0.301199539975628	0.0	0.0	0.0	0.0	0.0	0.0	0.0	0.0	0.0	0.0	0.0
zf_3.0hpf_plate2_215	0.0	0.0	0.0	0.0	0.0	0.0	0.0	0.0	0.0	0.786324990477212	0.50711038304396	0.0	0.0579862594775043	0.207694562923321	0.147507449194444	0.125573331869288	0.130723298706498	0.0	0.0	0.184095141408241	0.0	0.0	0.0138597462088467	0.0	0.145877294747956
zf_3.0hpf_plate2_216	0.0699369844027055	0.0349619002381412	0.0882202165991272	0.0	0.0414299468744106	0.0	0.0	0.0	0.0	0.393521017061147	0.527114345726601	0.0	0.731406512472491	0.0495837949924115	0.0	0.0624151135662764	0.574203826008751	0.300433243814888	0.0983922908290275	0.0	0.0	0.0358305573784915	0.0	0.023338902625292	0.485859702389855
zf_3.0hpf_plate2_217	0.0257522354513058	0.0	0.0	0.129561849780988	0.0230058353566395	0.0402607234472925	0.0	0.0	0.0221471003531383	0.109063864481625	1.67867703927204	0.0182493961479696	0.849724406225818	0.0	0.735665424261466	0.0931735888380119	0.528088853115944	1.13953335231071	0.0	0.0616937013025513	0.0091313245319515	0.0421098951773105	0.0752922447431556	0.0	0.0729517758243944
zf_3.0hpf_plate2_218	0.0	0.0	0.0316294205976839	0.0	0.0	0.0	0.0	0.0	0.0	0.57495838840145	0.0695740615590077	0.0	0.213396410605385	0.0588191013802863	0.0	0.0944277605480235	0.0	0.11804996307432	0.0	0.0272424790015433	0.0020707119652393	0.0	0.0253148205738127	0.0	0.0
zf_3.0hpf_plate2_219	0.0	0.0	0.0	0.0	0.0	0.0	0.0	0.0	0.0	0.525667908375628	0.34955523070853	0.0	0.393797066258539	0.0	0.0	0.418748058194716	0.70521682195592	0.0	0.0	0.017068990739601	0.0	0.0	0.0	0.0098589051488199	0.0898886140624233
zf_3.0hpf_plate2_220	0.140614318549582	0.22077302449792	0.0	0.0	0.0478987793483187	0.0051579871748728	0.134878568336589	0.0	0.0908936258190608	1.39961397136711	0.469264005720584	0.0143308172933544	0.0	0.30919398965275	0.0281884600500357	0.0	0.128286344044907	0.138172766311119	0.0	0.0	0.0	0.0341947848452792	0.0323857937661735	0.0	0.0
zf_3.0hpf_plate2_221	0.0	0.0	0.0694501666890435	0.0	0.0	0.0	0.0	0.0	0.0	0.407102717992448	1.5523976552855	0.0	0.0	0.0	0.109240016393866	0.0	1.28546890988764	0.117353895891822	0.0	0.0	0.16058146963113	0.0	0.0555083259770776	0.0331452180748274	1.68102790878692
zf_3.0hpf_plate2_222	0.0	0.0	0.0636964667065508	0.0	0.0	0.0	0.0	0.0	0.0	0.98911385449349	0.537643803846542	0.0177855944811002	0.181680068058541	0.135862194390355	0.349622093786886	0.311999796872774	0.0	0.0	0.0	0.0	0.0	0.0647866335862704	0.0599711370640269	0.0595145984236321	0.0533278254658719
zf_3.0hpf_plate2_223	0.0529804595965253	0.0	0.0	0.0579500783212086	0.0	0.009417966175518	0.0	0.0	0.0116669484383925	0.676255216690364	0.623077613661327	0.0041234630608486	0.255701672758795	0.0	0.29161570600147	0.671772272184384	0.207634546840296	0.436115264208591	0.0	0.141897045665166	0.196573323072802	0.273353925681395	0.0071089980817434	0.0	0.348934653214442
zf_3.0hpf_plate2_224	0.0	0.0260967664640601	0.186982722098742	0.0	0.151387117637526	0.0352668430468641	0.175979981364452	0.12335969943681	0.0	1.099918643011	0.26551054722639	0.0230402379671363	0.0	0.0	0.0978362186798282	0.0	0.0351596516252472	0.0	0.0	0.0	0.0133328403206598	0.0398481034589009	0.0397566011294929	0.0	0.0
zf_3.0hpf_plate2_225	0.0	0.0	0.101637549916384	0.0	0.0	0.0	0.0	0.0	0.0	0.287008508102003	0.797941138068722	0.0	0.493860325239276	0.0493065965541736	0.440967740340011	0.875294851531605	0.0	0.714830688346756	0.0	0.149391681893528	0.0	0.0	0.0960650903488146	0.17481283338368	0.0169617270519039
zf_3.0hpf_plate2_226	0.0285430214425865	0.0	0.0	0.0429728972047416	0.0077830526077266	0.0035919930848766	0.0	0.0473091806294035	0.0	0.883057197231259	0.98878820188053	0.0490346486876731	0.635918231482537	0.0	0.0	0.283320354639477	1.29321714224159	0.0694498583486672	0.0354890586963098	0.0065385373286807	0.0	0.0697420189659672	0.123345302042428	0.188448492608177	0.274490421910055
zf_3.0hpf_plate2_227	0.0	0.0	0.0534494519820041	0.0	0.0	0.0	0.0	0.0	0.0	0.478501523786759	0.444499557671204	0.0	0.582249630250838	0.236248386946084	0.042096726838612	0.186176603098912	0.0	0.034972167941548	0.0	0.0	0.0223256107505821	0.0	0.0018442219936186	0.0095056017773145	0.120304896629284
zf_3.0hpf_plate2_228	0.0	0.437661764153692	0.0	0.0	0.0933538768262982	0.0722711670452592	0.20148142755242	0.0	0.0	0.766049177861254	0.44376347880098	0.042292451816904	0.699207459611255	0.251995770871465	0.138733426258473	0.0	0.179911746571387	0.0	0.0	0.0	0.172059322179373	0.0	0.0	0.009585280715981	0.0
zf_3.0hpf_plate2_229	0.0	0.0115362303121822	0.0717323895712987	0.136734598103194	0.0	0.0	0.0	0.0	0.0	0.262478224037301	1.48731089181996	0.0	0.198555658205138	0.0	0.0	1.05445423374795	0.057568217592122	0.18723277514536	0.0	0.0	0.0542885905088965	0.0	0.0023829822231641	0.114852347754973	1.47758654469651
zf_3.0hpf_plate2_230	0.109753741095295	0.166758129840066	0.0	0.188930640050421	0.373977708614504	0.0	0.107947801783324	0.189522076022241	0.0343017880206593	1.16988526733626	0.715750575836572	0.0364006276878859	0.0	0.725714989059751	0.27896974081083	0.0	0.0	0.125629179733473	0.0321642414228224	0.0	0.0	0.141035236814338	0.0	0.0	0.0
zf_3.0hpf_plate2_231	0.0219638524754918	0.240447065720658	0.103600861418984	0.0	0.152578330344992	0.0396946625097706	0.0855897154766268	0.0	0.0	0.783291184331141	0.271897836688112	0.0197865044235567	0.165426396039561	0.429996209102608	0.0	0.384804483888662	0.0	0.502360412759167	0.0	0.015665247055743	0.0	0.0166247488327435	0.0	0.0852468386115681	0.0
zf_3.0hpf_plate2_232	0.0147580357364569	0.0	0.066307913860969	0.0	0.0	0.0	0.0	0.0	0.0	0.847067771025476	0.964872947440797	0.0	0.419743899179122	0.0	0.313586833473188	0.483139538654975	0.0471177756341382	0.166113342055719	0.0814054569639046	0.0418778273218295	0.0474125281625119	0.0	0.0703260201367529	0.0	0.0312881974757622
zf_3.0hpf_plate2_233	0.0	0.0	0.0573264461765547	0.0	0.0	0.0	0.0	0.0	0.0	0.836613079634311	0.309123182275544	0.0	0.0	0.24873757053249	0.0963069672699894	0.0	0.224399935438819	0.0404878170831786	0.0219073923671662	0.0445447675521944	0.0327061300634968	0.0	0.038693055864571	0.0	0.0
zf_3.0hpf_plate2_235	0.0	0.0	0.0333095848343561	0.113872122292408	0.0584985931378115	0.0	0.0	0.0	0.0	0.241004160488379	1.38090879908006	0.0	0.047990884113371	0.249478527802216	0.0	0.353627681882348	0.0	0.346763465581683	0.0	0.0739625845569867	0.0	0.0	0.0119745758337498	0.177454412832805	2.24309537397834
zf_3.0hpf_plate2_236	0.0	0.0	0.113731085182003	0.0	0.0	0.0	0.0	0.0	0.0	0.466467227346859	0.229674365343634	0.0	0.175829479423736	0.0	0.0	0.0924383579577093	0.0387442014212391	0.0343169487226978	0.0	0.0	0.0445206562059929	0.0289147109687176	0.0206672397915744	0.0	0.10848856341706
zf_3.0hpf_plate2_238	0.0589396788733236	0.170254480393926	0.0010246372413542	0.0	0.0237462809958757	0.0	0.0260113352778363	0.0141133859376001	0.0	1.11967624908543	0.17814577474438	0.0778329378371923	0.0087587945138875	0.163077148061047	0.0	0.639117327011973	0.106367882191966	0.105238458887338	0.0275414361516873	0.0	0.0	0.0377125959128455	0.0178517719059153	0.0269284123387582	0.0
zf_3.0hpf_plate2_239	0.0	0.0284237350812493	0.0510786448659727	0.0	0.0	0.0	0.0885917608426231	0.0	0.0	0.706945269793782	0.968871632109539	0.0	0.0	0.0428369486346511	0.402185078689679	1.05803485783503	1.47632182929856	0.402427006266546	0.0954786344058389	0.0397959131563178	0.212479612528032	0.0	0.205589148870562	0.0204535293343072	0.443694167669544
zf_3.0hpf_plate2_240	0.181432337317029	0.196331028221776	0.0	0.0747557158448723	0.252609434974579	0.0349752173054365	0.339347403555576	0.0639703038254138	0.0102348838418967	1.14214052952998	1.10493226804359	0.0	0.0	0.0	0.479714061598239	0.0	0.780384535305262	0.128341462540767	0.0	0.0	0.164943515667154	0.158045768509061	0.0	0.046625241815534	0.0
zf_3.0hpf_plate2_241	0.0	0.0	0.0	0.194351094635086	0.0	0.0	0.0	0.0	0.0	0.074093241109372	1.49270880636707	0.0	0.203737948464773	0.382728468317079	0.387198456443694	0.0428761851284407	0.0	0.346077539102235	0.0	0.0	0.0188993051429119	0.0	0.0336755472992927	0.0	1.88118781323685
zf_3.0hpf_plate2_242	0.0	0.0	0.0	0.0367301030655409	0.0	0.0	0.0	0.0	0.0	0.357749756484381	0.437080992976043	0.0	0.266609132983962	0.155594786506653	0.18834818098984	0.0	0.0	0.0	0.015748190642344	0.0	0.0201530350158999	0.0	0.0	0.0	0.273603959617356
zf_3.0hpf_plate2_243	0.0750593822077104	0.0960025591312506	0.0	0.0	0.29536434452969	0.0244481174683086	0.308379812112467	0.0372828956423428	0.0	0.960702182254238	0.930151573504355	0.131062927249129	0.0	0.413908449280876	0.531542919172886	0.18908186977655	0.0	0.0	0.0	0.0513910424907077	0.0246464850706491	0.0655949578591052	0.0	0.0824849576663368	0.0
zf_3.0hpf_plate2_244	0.0048058306169741	0.0	0.0984900744663233	0.0159915479145312	0.0	0.018454800333432	0.150986555695365	0.0	0.0331234610992249	0.0	1.26126091546968	0.0	0.935901688845228	0.0	0.663884345742594	0.100194808898455	0.0	0.0203214184324211	0.0551299001321526	0.202590955948108	0.0858139107372762	0.0208370935312856	0.0060266218332666	0.132082154380471	0.179448869481769
zf_3.0hpf_plate2_245	0.0	0.0	0.0050546523338311	0.0	0.0	0.0	0.0	0.0006889421772652	0.0	0.313253022446614	0.148497558450078	0.0	0.0887021362144407	0.0	0.0	0.0	0.0405351916676203	0.0505534904844705	0.0	0.0011697994120533	0.0	0.0143080742685877	0.0316666182276918	0.0178500322755367	0.0889739603300939
zf_3.0hpf_plate2_246	0.0528075535742986	0.0060996167807216	0.0267550754004271	0.1437943433111	0.009943332895357	0.0	0.169433194003253	0.181214396389828	0.0	1.23136121564952	0.492632345368179	0.0421326098799023	0.0421197214337394	0.201405393778562	0.13698917724004	0.139498672664798	0.0	0.378186937217597	0.0962281502033314	0.0148289954409393	0.11498207053461	0.0633859241915866	0.0	0.05405974994529	0.0
zf_3.0hpf_plate2_248	0.0337524352334735	0.0	0.0303068503894773	0.0	0.0	0.0	0.0817454354421305	0.0	0.0549648285530485	0.0	1.14324769338128	0.0	0.827616876786353	0.0	1.06483345622972	0.0	0.0245505047817769	0.0	0.0	0.0	0.130443491142082	0.0256441200446294	0.0292397364225274	0.0	0.268202145452367
zf_3.0hpf_plate2_249	0.0539387840186973	0.220339019499059	0.0198856606923751	0.0	0.0720337502309051	0.0558829619831512	0.114390941637633	0.0	0.0125833035550287	0.870201181016373	0.510793795448381	0.0440673706185717	0.582057908431154	0.0712608102470236	0.0	0.0	0.298863799579022	0.170535363668418	0.0584010407193322	0.0256892839874826	0.0	0.0587841957137985	0.0	0.0883781130293885	0.0
zf_3.0hpf_plate2_250	0.0	0.0	0.154057337699243	0.0836283679804319	0.0611410067793656	0.0	0.0883444065752592	0.155265792806013	0.0	0.843474318160347	0.227808375650727	0.009973482128498	0.168384659452577	0.204137405371876	0.0	0.0	0.0	0.0437701035059846	0.0	0.0013493415985012	0.0	0.0427062221755273	0.0390539067169909	0.0	0.133689464169957
zf_3.0hpf_plate2_251	0.0	0.0	0.0294840690139744	0.0	0.0	0.0	0.0	0.0	0.0	0.0	1.38629101668278	0.0	0.42210820512388	0.174693158844293	0.848531187729834	1.33052763012986	0.0	0.323875980004591	0.104548340888719	0.0294575931542906	0.129462354267136	0.185495921969366	0.0	0.0	0.290989935549249
zf_3.0hpf_plate2_252	0.0348727947286329	0.0	0.0693216005032177	0.0593425046005812	0.180492099497109	0.0	0.0484187946197719	0.113313470162333	0.0278517850161318	1.34741453617655	0.430458454036137	0.0279828699171529	0.0	0.186812730222117	0.0945511267347847	0.120375719148179	0.0	0.107077144041498	0.0	0.0958247807026771	0.0	0.0096579391954385	0.0	0.0096363472353381	0.0
zf_3.0hpf_plate2_253	0.0	0.0	0.0818785516711065	0.0	0.0	0.0	0.0034618267087481	0.0002314523680843	0.0	0.574740025018034	0.203394974884371	0.0	0.110478303517525	0.182872407331492	0.0	0.0	0.0095612893782695	0.0	0.012526746699337	0.0183956308619055	0.0	0.0	0.0	0.0	0.122213323394963
zf_3.0hpf_plate2_254	0.0797200911630596	0.0230818634059356	0.0	0.0	0.0	0.0	0.0718117892255279	0.0	0.0385104282756899	0.644810517859002	0.374505589141965	0.0292880840784283	0.425309649405371	0.0	0.231898762445023	0.0	0.0767567085265432	0.0624682579108609	0.0	0.0296913812204673	0.118242844790286	0.057281925480823	0.0462206386901826	0.0233575719432266	0.0
zf_3.0hpf_plate2_255	0.0241651715262846	0.096087580578477	0.0543282925982912	0.0	0.0	0.0287290991170253	0.129083655099135	0.0	0.0716741580822657	0.276654622743317	0.925731474041689	0.0	0.776176653603581	0.197908519579874	0.388523499298624	0.669125157932473	0.222590735660292	0.0772175964291871	0.0352589616428343	0.112533710941972	0.0	0.0200859786429475	0.0	0.0	0.0
zf_3.0hpf_plate2_256	0.0333004890417904	0.0	0.0	0.120181949395061	0.0188572776181136	0.0251919715188822	0.312613110883072	0.0	0.0445713849904652	0.0	1.94952623992719	0.0	0.459331114377568	0.640626337712371	0.194295053329013	0.862015222286452	1.13116848404651	0.773549218120448	0.0564175477533541	0.127887103671779	0.184636158483518	0.0040428184242117	0.0749714536137986	0.13902382254899	0.187716948288722
zf_3.0hpf_plate2_257	0.054562826011366	0.0170890407764389	0.0	0.275869306591179	0.157306700455319	0.0637636656549076	0.177534683485384	0.0134544661146302	0.0	0.416490537899397	1.38697054388064	0.0448972053708094	0.729941000343642	0.0	0.116852196534675	0.0	0.255979047886911	0.304941940689567	0.163022766733654	0.0	0.12623442956465	0.0217881030459852	0.0	0.0182785402928221	0.751282939047712
zf_3.0hpf_plate2_258	0.0315408798252895	0.121022366472548	0.0029874572155552	0.158619278270705	0.152944312641529	0.0129772557138149	0.0	0.105702553858217	0.0	1.16318340642437	1.03086833573547	0.0676645847721716	0.110875064336164	0.0	0.0	0.634793683156801	0.0941481360081432	0.528201517009235	0.0	0.0094501223288899	0.0480655010402179	0.0	0.0	0.0133552411349997	0.292268855218569
zf_3.0hpf_plate2_259	0.0471352345893157	0.0034517846920017	0.0811173085021801	0.0347822393255308	0.114299539722255	0.0	0.084838182649281	0.122660136628644	0.0	0.854672925851842	0.742923817205921	0.0	0.20174203041804	0.432067043852891	0.0	0.040539113509155	0.130443436308724	0.0571248126666123	0.0671562272849227	0.0	0.0	0.0	0.0	0.0850641243403384	0.278503922015527
zf_3.0hpf_plate2_260	0.0886925712529479	0.0	0.0489326357920399	0.0	0.111728063578629	0.0	0.152330456559473	0.113497842376085	0.031687201748277	0.422919029331813	1.41419619184671	0.0	0.0	0.564275523800074	0.463450489526497	0.0	0.383448740244149	0.0	0.0	0.0	0.0419387629398367	0.043813688067737	0.146728991811044	0.0	0.953505207757666
zf_3.0hpf_plate2_261	0.0008944232269617	0.0	0.0619160947372174	0.0	0.0	0.0	0.0	0.0	0.0	0.0	1.58051572661258	0.0	1.0628853902958	0.0	0.540062875492025	0.897747762474344	0.182362629775392	0.0240209548264643	0.0	0.182674296277234	0.0	0.0	0.0526563297999708	0.316489883346308	0.404720324610015
zf_3.0hpf_plate2_262	0.105716087204148	0.0808107510579196	0.0	0.0	0.147234808798523	0.0004994049254802	0.175825491073638	0.104708272583157	0.0	0.576272118316686	1.59901307163026	0.0	0.0	0.0642971505846432	0.610151326084693	0.586010091721963	0.0	0.0	0.102674646239565	0.0070619690291061	0.156186998386631	0.129038071304719	0.0946934758362318	0.0040658725029293	1.0322751452829
zf_3.0hpf_plate2_263	0.0	0.0036210503777564	0.0590712339997765	0.107134446597463	0.0	0.0	0.0	0.0	0.0	0.490566446593489	0.312822908593574	0.0	0.107081771048116	0.0	0.0	0.0	0.285927344773923	0.0	0.0	0.0	0.0	0.0	0.0052683522685833	0.0	0.273606231480786
zf_3.0hpf_plate2_264	0.0718319599344795	0.01113516933709	0.0737490969576877	0.0	0.0880514031881004	0.0	0.154508177095308	0.110444929944636	0.0	1.16805081786849	0.613966631419903	0.0823697873849617	0.0	0.361190079789477	0.0950150620877767	0.0	0.500575649536578	0.0	0.0046158524751543	0.0	0.0	0.0259198687808577	0.0	0.102367564203705	0.0
zf_3.0hpf_plate2_265	0.0	0.0208176210826326	0.0731957683939275	0.0	0.0196740205294209	0.0	0.0159351843143571	0.0262802328516885	0.0	0.436064118270115	0.11147584350019	0.0157329912204975	0.177896376137443	0.0376453811987642	0.0667827742151983	0.0	0.0	0.0181893146136447	0.0157378179482	0.0604143612802133	0.0562197415552888	0.0440554181366932	0.0	0.0	0.0226866393172674
zf_3.0hpf_plate2_267	0.0	0.0	0.0419273447147207	0.0360332700158028	0.0	0.0120590887816853	0.0188569914764707	0.0	0.0	0.753314863014283	0.245431784787818	0.0226778343150474	0.197655048334901	0.123191404559187	0.081290491253105	0.081757759269737	0.0	0.0540070875310859	0.0	0.0	0.0	0.0	0.0134261851780876	0.0331541091638501	0.147206982200616
zf_3.0hpf_plate2_268	0.0696521332823043	0.0519750472841577	0.0	0.0	0.0026894621760746	0.0430721325463742	0.0	0.0586973075885964	0.0	0.957940831493082	0.0613292630998306	0.0270896835338523	0.0	0.370497866207628	0.0	0.0740767418380727	0.413072109131413	0.690729277549047	0.0092145871878346	0.0	0.0148988275904558	0.0	0.0	0.0	0.0
zf_3.0hpf_plate2_269	0.0	0.0	0.0621030477042708	0.0327793744727065	0.0	0.0	0.0	0.0	0.0	0.0	1.63644315331577	0.0	0.0	0.0913474781762574	0.992513999938835	0.0434749517950145	1.60926330072074	0.0	0.0	0.0	0.205448708349404	0.0	0.0	0.0	0.897214367030711
zf_3.0hpf_plate2_270	0.0	0.0	0.0047125793644389	0.0	0.0	0.0	0.0	0.0	0.0	0.327566223081881	0.0751620256525792	0.0	0.141313115041553	0.0297099735671094	0.0	0.0457615708014389	0.0543919539903071	0.0	0.0075882409842786	0.0	0.0	0.0070428415659822	0.018113543494666	0.0447674513754842	0.169241185103298
zf_3.0hpf_plate2_271	0.0	0.0	0.0	0.0	0.0	0.0	0.0	0.0	0.0	0.29989154144855	1.57074858253536	0.0	0.353281973981985	0.0	0.795015038177972	0.0	0.0	0.723263168033386	0.0	0.0	0.0	0.0	0.0523727184848055	0.0343072663889919	0.97746366614684
zf_3.0hpf_plate2_272	0.0188151532249847	0.074765136091681	0.0558202133876608	0.0	0.0	0.0	0.0620914929334955	0.0	0.0	0.72019019341924	0.221800934651618	0.129353426106885	0.0	1.01305367688756	0.0	0.4236312469616	0.0	0.0	0.0190921257772217	0.0	0.0	0.0073225055405704	0.0	0.0208699481583808	0.0
zf_3.0hpf_plate2_273	0.166074197170807	0.0391929454169579	0.0	0.0	0.134115884512198	0.0	0.314721853229946	0.0792900634161251	0.0063974568841072	1.08461579407887	0.839536328414668	0.0	0.0	0.0	0.189486681136448	0.875448060321602	0.398516100259646	0.0	0.0	0.0	0.0067922500291137	0.0	0.0	0.0	0.0
zf_3.0hpf_plate2_274	0.0	0.0	0.0	0.0	0.0	0.0	0.0	0.0	0.0	0.504985837176917	0.216401401843174	0.0	0.103632857575461	0.0864668730902747	0.154112815884519	0.0	0.0	0.0420798697201733	0.0513007701599186	0.0	0.0774710519879974	0.0	0.0	0.0	0.0623226302768635
zf_3.0hpf_plate2_275	0.0225786734682294	0.0	0.0	0.203693881513897	0.152668491509786	0.0	0.128763657324134	0.109280065288209	0.0144422052637633	1.13611613514618	0.751172047375071	0.135626877218828	0.0	0.602363386715797	0.205012540624543	0.0196412906874829	0.264432140848751	0.594275180990176	0.0391155286593837	0.0203466147090338	0.0	0.0	0.0	0.0	0.0
zf_3.0hpf_plate2_276	0.0813636678637551	0.216580165494682	0.0	0.272570318689783	0.449094249962823	0.0369441417970221	0.176410665083487	0.0810923237973817	0.0	0.189266397423535	1.54910867621676	0.0	0.32521395160406	0.247648228692994	0.446511843198344	0.362764504870557	0.734735010510244	0.328712636055546	0.100302139203659	0.0259046610585087	0.265920185350403	0.193494575525164	0.0	0.0393201971940592	0.0
zf_3.0hpf_plate2_277	0.0303347235702113	0.0	0.0	0.0	0.0	0.0	0.0492192690186316	0.0	0.0	0.0	1.11995070753931	0.0	0.697807634195912	1.19451115331479	0.633840167567405	0.0221989775388414	0.0	0.0	0.249239490715703	0.0184443591336584	0.0	0.15378702889227	0.218649126093874	0.0420756808561725	0.247540899640074
zf_3.0hpf_plate2_280	0.0377979502531483	0.0180745220857185	0.0851966066398933	0.113096861410996	0.151057491983812	0.0098139741482444	0.078802101815704	0.0979991333687711	0.0	0.950259724069835	0.404932100674172	0.0	0.337729656199218	0.0	0.0	0.0	0.0	0.26657201080466	0.0710853369152727	0.0851280474236195	0.319530893887646	0.0	0.0	0.0	0.0886970714788987
zf_3.0hpf_plate2_281	0.0414998320314386	0.0208249846498298	0.0746982591308797	0.108725397755361	0.044506184755665	0.0375992516993126	0.10491966845106	0.0273680903973209	0.0252835285888219	0.921173174500412	0.308513760621141	0.0	0.19153356688051	0.0	0.0	0.116333651712901	0.0138037879816382	0.106012548358841	0.0	0.0495242595170291	0.0	0.0467760908277534	0.039821474453437	0.0	0.0621571200433372
zf_3.0hpf_plate2_282	0.0066883899439921	0.0	0.135969746904624	0.0	0.0663177535638616	0.0	0.0260933183101811	0.0507284455446963	0.0	1.16913156612477	0.381425055101144	0.0785540031199735	0.0	0.0	0.0754066512529707	0.0	0.170137080487315	0.186356119646429	0.0640070680193024	0.0	0.0295294963326978	0.0082124261357795	0.0	0.0199172445845269	0.0
zf_3.0hpf_plate2_283	0.0049897157578918	0.0283906311743559	0.0	0.0437224720301945	0.0	0.0250741885822308	0.0	0.0	0.0	0.68340640843697	0.142327332165541	0.0	0.118969714932484	0.032144205525006	0.143663495809554	0.483729994543343	0.0	0.0060809752788653	0.0	0.0534629191428158	0.0611983978903582	0.028739645864615	0.0	0.0	0.0
zf_3.0hpf_plate2_284	0.0194428202437158	0.0	0.0535414377066651	0.0085376856277297	0.0	0.032727630768429	0.0	0.0	0.0	1.00974105745153	0.300984321210757	0.0090419502912341	0.0920538795958932	0.0	0.0740264289750759	0.0	0.219065554866425	0.0	0.0068186919731043	0.0366551667747116	0.0060192043797051	0.0107374172240265	0.0580760711153573	0.0	0.0259284158488505
zf_3.0hpf_plate2_285	0.0918018156815069	0.0010920367452717	0.0	0.0984497067153756	0.23932807375001	0.0759494178368353	0.0	0.0716514722737549	0.0	0.154746776409553	1.69910540565715	0.0	0.413661946952944	0.0	0.982950724336859	1.57402449821058	0.0	0.286967712159904	0.0412760887192032	0.233222257019468	0.215360616868769	0.11980343562541	0.0	0.133132726935116	0.201254331951659
zf_3.0hpf_plate2_286	0.0049806720890648	0.129566523754236	0.0	0.0	0.0301185236017027	0.0430790406907079	0.0	0.0	0.0612596884182872	1.01482720051425	0.161719373100855	0.100076085110932	0.280589085942691	0.0031576669738595	0.0991941776698328	0.221707006933936	0.0797992915328422	0.424752327683324	0.0	0.0	0.0	0.0602635116494332	0.0305767670710804	0.0293041917600362	0.0
zf_3.0hpf_plate2_287	0.0678900726041484	0.0793684771666219	0.0307497126953716	0.17994108529349	0.115016984852468	0.0367485403493415	0.371027613863015	0.0138828265189507	0.0	0.955736155184173	0.93120362862506	0.0	0.054880170048178	0.236144050494825	0.0	0.549192011383147	0.168332287156457	0.0	0.0229470566701256	0.126831143196337	0.231567959026891	0.138610012391889	0.0	0.0699490628751161	0.0
zf_3.0hpf_plate2_288	0.0955174985324165	0.0297229673681537	0.0	0.415853531190507	0.340704289450341	0.029901324523356	0.145636486210819	0.0	0.0	0.0	1.77829958297102	0.0	0.406521109624115	0.0993149579642522	1.24034773225346	0.705199558193058	0.377285592637692	0.394107963209277	0.0	0.0973044848373506	0.331901474645317	0.0899710236796962	0.0	0.0	0.409771000220379
zf_3.0hpf_plate2_289	0.0238796427786294	0.0319525465820688	0.0939720934078109	0.0	0.0	0.000587397465694	0.0	0.0	0.0069442879983581	0.804063353704253	0.0875176449368497	0.0064072506564603	0.0	0.0	0.0182589808744018	0.0	0.271007236759268	0.0	0.0	0.029696222288098	0.0259853711148579	0.0	0.0	0.0	0.0
zf_3.0hpf_plate2_290	0.0794466130531951	0.120869726429457	0.0622750540116429	0.0	0.102547299937682	0.0448794609696056	0.0	0.0	0.020719523506585	1.09328557283863	0.0820412477422701	0.0146829488393588	0.0	0.158755283084765	0.0	0.0	0.0	0.176873975672752	0.0410003525085804	0.0	0.0	0.0	0.0	0.0	0.078873338028619
zf_3.0hpf_plate2_291	0.0584348933332644	0.0331216557009905	0.0002902315435795	0.215096464706338	0.0360637658664883	0.0286847994468969	0.150681253521828	0.0	0.0	0.266414849399346	1.10382934582538	0.0326087106308659	1.17878605816605	0.0	0.925496291951037	0.0	0.0	0.110090063602948	0.0610247105683557	0.0701503186456643	0.229943318188951	0.0105907609285692	0.0	0.0	0.346953157003385
zf_3.0hpf_plate2_292	0.0	0.0	0.109203707054569	0.0387226000328342	0.0107085435029667	0.0321213860466095	0.0388870164836638	0.0532792569754184	0.0	1.08823274263794	0.429043047476644	0.0287566319309776	0.0	0.102747736500103	0.139624128203254	0.0	0.0	0.0	0.0	0.0	0.109148676919792	0.0	0.0	0.0	0.0
zf_3.0hpf_plate2_293	0.0	0.223288137590158	0.0	0.0	0.0188488789768135	0.0054610701810075	0.101776836735323	0.0	0.0815795970490556	0.952469670942772	0.536399350829202	0.0229592552537835	0.399481508131784	0.0	0.30608457207283	0.261453543742017	0.0021863125743431	0.551933996443642	0.0530306290329724	0.0	0.103529145618876	0.0700913881031991	0.0	0.055902498783486	0.0
zf_3.0hpf_plate2_294	0.0261626826196045	0.115487411751299	0.0691084917184031	0.0906877400306211	0.377829145957681	0.0117489583375374	0.196450831343574	0.141646396077972	0.0	0.0602652178196497	1.61182046719527	0.0	0.0	0.346155789480951	0.596031982596335	0.998749003922793	0.139417586823956	0.185210405144109	0.0421049024355271	0.047420022593004	0.0213059912140504	6.37816135884111e-06	0.0338099708608234	0.0	0.674944620246247
zf_3.0hpf_plate2_295	0.0334363463110341	0.0	0.0840137474394554	0.0	0.0	0.0359786309344529	0.0659602057254626	0.0	0.026340446311554	0.232776287507235	0.921628134840798	0.0	0.865141631163568	0.0362619544747707	0.0	0.0	0.947026824870608	0.139374716681052	0.0539485616656952	0.166492892524149	0.0825439487319109	0.0562208505143829	0.044115655230532	0.0988394679375832	0.322204967055323
zf_3.0hpf_plate2_296	0.141031451057221	0.0957156863102559	0.0	0.0279731461781152	0.0850101107748879	0.0	0.169588844287103	0.0243719947375572	0.0	0.76057645869952	0.831921726084409	0.0	0.0	0.108384463583716	0.0	1.0460787443461	0.695804116915767	0.273221079933873	0.0	0.0	0.0261414615857272	0.0	0.0	0.0	1.09904162225239
zf_3.0hpf_plate2_298	0.0	0.0	0.0623037011438374	0.0	0.0	0.0	0.051226008842465	0.0	0.0	0.600894563523507	0.454059232370978	0.0	0.0	0.0	0.0	0.0	0.573746411260303	0.0	0.0947475300298731	0.0760503561227892	0.0418731968004466	0.0	0.0620936020287088	0.0	0.232893473058275
zf_3.0hpf_plate2_299	0.0	0.0870603939612604	0.0407125519440412	0.0	0.0	0.0056171724880005	0.0	0.0064324842329094	0.0008754689569445	0.588832983290647	0.110105404226514	0.0333695119037058	0.103245739023915	0.0232265033935027	0.126590884890606	0.0	0.0	0.0	0.0132082792016422	0.0	0.0	0.0	0.0	0.0142481732468323	0.0
zf_3.0hpf_plate2_300	0.0	0.0	0.0073755401464509	0.0	0.0	0.0	0.0	0.0	0.0	0.572390930444033	0.311438862257622	0.0	0.0713884777942684	0.0	0.0	0.0	1.05516158723334	0.0	0.0	0.0	0.0004970970600224	0.0	0.0518391165445347	0.0	0.0068370865155839
zf_3.0hpf_plate2_301	0.0	0.0	0.0	0.0	0.0	0.0	0.0	0.0	0.0	1.07631498985458	0.27731144520373	0.0136269268800183	0.145993800463365	0.0328658261399112	0.0	0.192414702704213	0.509387178743937	0.140461482355309	0.0	0.0154336737113604	0.108381335759052	0.0	0.0	0.0336102099178224	0.0
zf_3.0hpf_plate2_302	0.153582843487833	0.10987549686497	0.0	0.0950116398716278	0.37053713004867	0.00881936509391	0.38349196315887	0.21705907356422	0.0696723376023279	1.17381616259849	0.662126846343383	0.0750368748575008	0.0	0.202797869829405	0.0	0.132598030287122	0.0	0.0	0.0420934888020764	0.0860081613780479	0.0128741490831235	0.0458010384968589	0.0357530521404438	0.0	0.0
zf_3.0hpf_plate2_303	0.0	0.0	0.0059308029379502	0.0	0.0	0.0	0.0	0.0	0.0	0.586212856872463	0.184442039577655	0.0	0.234423732333908	0.166320829485896	0.161467507925835	0.0184971387871215	0.294008718712399	0.0	0.0507216451180239	0.0147608797354228	0.0330016232795542	0.0	0.0	0.0186175508220166	0.0
zf_3.0hpf_plate2_304	0.0668130233550848	0.147095284505884	0.0	0.0	0.032358469202468	0.0659560409031851	0.0599825464412667	0.0	0.0070065788163771	1.30275866917527	0.197355517304258	0.0281845096988259	0.0	0.234659948254084	0.0331258866545625	0.0	0.197169197718788	0.125091831052099	0.0	0.0477456520948736	0.0377784620457772	0.0	0.0	0.0450832948949401	0.0
zf_3.0hpf_plate2_305	0.121661944518363	0.0836760583765628	0.0	0.0605379576162148	0.249525081001248	0.0	0.368117086936584	0.159491591585243	0.077320057302255	1.45310971569976	0.591586035871299	0.0160663926211064	0.0	0.0667345527371539	0.0235272600966514	0.0640932924901609	0.249387328419088	0.0	0.0	0.0	0.1148656884737	0.0	0.0	0.0171442691549231	0.0
zf_3.0hpf_plate2_306	0.0	0.0	0.0265854721665896	0.0	0.0	0.0	0.0163272521854465	0.0	0.0245395770697342	0.650044775717051	0.0579202471532756	0.0184616082662233	0.083598207113903	0.036921459722129	0.0866863517589413	0.260110846188057	0.0277749270658159	0.0	0.0	0.0209810522390117	0.0440037336795643	0.0306816271735063	0.0330345056354743	0.072346009067711	0.0
zf_3.0hpf_plate2_307	0.0033768521754513	0.060097127608202	0.0782421422263285	0.0	0.0	0.0	0.0248366722705648	0.0455756957792196	0.0	0.646612303018306	0.0734711367856653	0.0286995249598501	0.230461378902825	0.2059663880933	0.0164143245566571	0.137798212984303	0.0	0.0	0.0	0.0	0.0464471407038919	0.0262705329786039	0.0217483346671097	0.0	0.0
zf_3.0hpf_plate2_308	0.0327045385995831	0.0208940751921345	0.0836795376403843	0.319433352748293	0.0706903932700545	0.0	0.0105606179636942	0.117600657565448	0.0	0.376025525653403	1.35159742127461	0.0	0.47978548092535	0.232587836445468	0.112937689604114	0.490199349157235	0.284509755899256	0.0183395284065263	0.0316355765135708	0.228854955817948	0.055525196369754	0.0	0.0091707216586326	0.109267380707873	0.847927238692183
zf_3.0hpf_plate2_309	0.0337176049660945	0.123327307856432	0.118547575169011	0.0	0.0872195122331404	0.076354364969759	0.138205117586975	0.0	0.0572214410321017	0.527585076199175	0.36318552322409	0.0	0.0	0.195894142128821	0.0	0.174303302981139	0.0	0.342843008734697	0.0	0.0863620462900012	0.0	0.0	0.0	0.0743207491857483	0.0364918415263031
zf_3.0hpf_plate2_310	0.0898136952725153	0.0	0.0	0.349826701120179	0.194069163626155	0.0098120761468502	0.278903504120544	0.108270340697419	0.0	0.329141872308352	1.27764085032924	0.0191187565758712	0.281108016840773	0.34687282788817	0.331005787841984	0.473654322603678	0.176602668265632	0.515914115247169	0.0050373244370066	0.0738900425666724	0.132374504802564	0.102922560114607	0.0	0.0922309210044241	0.387029674026079
zf_3.0hpf_plate2_311	0.029877699611611	0.131340185688433	0.0	0.0853257647811144	0.259990307697084	0.0267127530455817	0.165711636444041	0.179869104356068	0.0234307890104558	0.821264174909781	1.26806910967294	0.109279271337365	0.0	0.198265953328959	0.356442604903452	0.43086632591419	0.53735708527601	0.0	0.0026107850219158	0.126059959014089	0.0433074579987005	0.0	0.0546182430491038	0.11453363268632	0.544643160288918
zf_3.0hpf_plate2_312	0.0	0.0	0.0146620232887451	0.0	0.0	0.0	0.0010344142911072	0.0119006465543297	0.0	0.592701965332772	0.149541673125609	0.0242019067978707	0.209412706268618	0.0695955063574022	0.234953506263212	0.194579981624185	0.0	0.0	0.001143765639827	0.0123383061963768	0.0489201269575604	0.0	0.0	0.0370068182751516	0.148972863106003
zf_3.0hpf_plate2_313	0.0	0.0	0.085221701163606	0.131585248798291	0.0158450959539355	0.0	0.0	0.0	0.0	0.406437141437727	1.53915997710314	0.0	0.650156925774434	0.106658205453463	0.417350961408265	0.0	1.00124275825173	0.0	0.0260884850320543	0.0	0.193283463754243	0.136346981117563	0.104503951563492	0.0	0.485665831582097
zf_3.0hpf_plate2_314	0.0	0.0	0.0	0.0	0.0	0.0	0.0	0.0181742243181942	0.0	0.437591630535319	0.138018986033559	0.0	0.0588607966546286	0.0922858900263149	0.0	0.0	0.0499101650690162	0.0084532173459994	0.0142020249046943	0.0001392793017669	0.0	0.0	0.0400945590364227	0.0	0.130606251645733
zf_3.0hpf_plate2_315	0.0870523393170161	0.185540494956255	0.0	0.146741953872812	0.226943784880081	0.0329148196359383	0.393309891105595	0.11868062107802	0.0	0.402124266954129	1.42544885308347	0.0	0.0	0.0	0.550002562970279	0.376248496147888	1.31447637733389	0.264228971061514	0.0	0.109771600574607	0.0692798102333098	0.0223736998416226	0.0	0.0830161149020983	0.0
zf_3.0hpf_plate2_316	0.0478149980705247	0.0	0.0	0.278316207215983	0.0	0.0187534993786799	0.0	0.0	0.0	0.574695796529551	0.891808212614738	0.0	0.371866673789536	0.570012336386304	0.0	0.0816040713773144	0.392867247962843	0.0	0.129268738115986	0.158650986937709	0.171834603470817	0.0308655664774365	0.0156425584712656	0.141570509750346	0.905536266689507
zf_3.0hpf_plate2_317	0.0	0.0665712297583649	0.146164269592248	0.008219165732711	0.0890775787822721	0.0321596262042116	0.0641612083805665	0.138938305663712	0.0126886740533118	0.949414818779437	0.385952155105559	0.0435972008242762	0.208025194811373	0.0467028595284559	0.0212735961599372	0.222012357503682	0.102696517869138	0.0713149971912401	0.0240685673232015	0.034571841118276	0.0262324974029095	0.0156975922491325	0.0934792429542991	0.0	0.0
zf_3.0hpf_plate2_318	0.0	0.0	0.0381966059721481	0.0	0.0	0.0	0.0	0.0	0.0121974384945616	0.184252358161842	1.41732789515627	0.0	0.816642024928373	0.0732278126457393	0.391211250951355	0.133479793555294	0.299418428361475	0.104490053166341	0.0302220828448677	0.134269980739696	0.0	0.12377638191437	0.0242356484967003	0.0166001043000971	0.911148011837107
zf_3.0hpf_plate2_319	0.0243312742843395	0.0	0.0659365003478289	0.0777846701632152	0.0285026992230602	0.0	0.0698526699187472	0.0671424289582649	0.0	0.972465358935254	0.379809501423424	0.0757865619446253	0.294716258655671	0.232387329669849	0.158114452892615	0.0	0.0	0.164634809127414	0.0632256714555209	0.0364783510761918	0.0224643494082785	0.0254057671278063	0.0	0.0	0.174960178604934
zf_3.0hpf_plate2_320	0.071481749659149	0.102987339493185	0.0	0.239533116571814	0.172164563337836	0.0439534623198086	0.274053006730391	0.0783512458599606	0.0106803039932974	0.786712338826676	1.10436247201726	0.0	0.355069035510435	0.0	0.320180175312523	0.075463608847171	0.0	0.304298598317177	0.0	0.20574711488759	0.0267715098735057	0.215203074442578	0.0	0.156044375879451	0.223220109274006
zf_3.0hpf_plate2_321	0.0103527091053011	0.304015367385595	0.0	0.0	0.0648664158134339	0.0384440726902277	0.0	0.0	0.0128946330136391	0.868215235004084	0.0989055750503572	0.0575459651121731	0.289883542099154	0.101890365883918	0.814562817592154	0.25607209121263	0.400168106031441	0.0	0.0612986433692493	0.0	0.0	0.0924282575604324	0.0	0.0337820451585213	0.0
zf_3.0hpf_plate2_322	0.082222239693135	0.0009339328650532	0.125417190079184	0.0	0.0962077191669589	0.0285601402380422	0.261877696489089	0.0730981937632524	0.0	0.475345967276652	1.13702340359314	0.0182061450074658	0.0	0.0	0.495404755383234	0.233679218020632	0.0	0.643531684218445	0.0	0.0	0.0376762509408918	0.165169097796365	0.111768340223833	0.0150491057461352	1.20421227354006
zf_3.0hpf_plate2_323	0.0	0.0	0.0177275461946024	0.223863605181622	0.0029736219398724	0.0167137045994572	0.0	0.0	0.0	0.0	1.75258842552854	0.0	0.312131634808922	0.0	0.566337854482676	0.798217972857099	0.0	0.907610941375794	0.0695074700733626	0.262434305146603	0.265663723376065	0.060290866046946	0.0653590103872006	0.0240148456580543	1.64748329427365
zf_3.0hpf_plate2_324	0.0	0.0341774661337677	0.117684449559324	0.0474871024015107	0.0420504909690482	0.0	0.0162336991619806	0.103324036025037	0.0	0.448953251334065	0.159056830539352	0.0	0.064859676908832	0.0580115370785228	0.0181447034986598	0.0688661929246921	0.0	0.0	0.0	0.0	0.0	0.0	0.0	0.0391116228074251	0.128487892265387
zf_3.0hpf_plate2_325	0.0	0.0028882201817227	0.0684080251115391	0.134055736776142	0.0	0.0	0.0321252216027329	0.0	0.0	0.486143116881291	1.21938562809746	0.0	0.0	0.591237227162485	0.0	1.13976080837164	0.654259326796041	0.554496754407847	0.228243919604705	0.0338128859534896	0.104314361422811	0.0	0.0	0.0	0.774245274928614
zf_3.0hpf_plate2_326	0.0	0.0099570215722106	0.0933204307177429	0.0832706365460747	0.0	0.0	0.0431888191963088	0.0267119769787472	0.0	0.76236702515654	1.0841578126883	0.0	0.378509816015213	0.312080146691881	0.719763702725929	0.452770007731926	0.0	0.0	0.0667084330253407	0.0	0.0691072229574263	0.0456938578530507	0.0728912658436646	0.0	0.0
zf_3.0hpf_plate2_327	0.0	0.0	0.0533642692601781	0.0	0.0	0.0	0.0	0.0151467199515055	0.0	0.671310044248464	0.389117059830619	0.0	0.0	1.56801837236945	0.0	0.0	0.0	0.0	0.0	0.0	0.0879291104147994	0.0277224497379282	0.0381813919958788	0.0	0.0792039788649175
zf_3.0hpf_plate2_328	0.0	0.0	0.0472458700632774	0.0740283149738307	0.0	0.0	0.0	0.0	0.0	0.596766599346016	0.167143715436072	0.0	0.183394922179871	0.399939385183718	0.0	0.0	0.0	0.0851156015761139	0.0	0.0665432150868114	0.0	0.0	0.0	0.0	0.16294273846916
zf_3.0hpf_plate2_329	0.0	0.0076358527721271	0.0496569653805276	0.0	0.0	0.002205662249078	0.0	0.0	0.0100351336745593	0.439183843205039	0.301929531898582	0.0	0.28014457834051	0.0923330834005233	0.0329221889814463	0.286861122122559	0.234164828743357	0.169402668868401	0.0911952067459594	0.0590079550224665	0.0382808734591676	0.081610414901831	0.0281798669340672	0.0039015399916173	0.0599168161194186
zf_3.0hpf_plate2_330	0.0	0.0	0.0177285507212346	0.0089612774073219	0.0	0.0	0.0	0.0	0.0	0.0	1.75656752120115	0.0	0.315734618455565	0.0926845211899168	1.13355161342473	0.3247671141966	0.0	0.0978191874219276	0.0650482298638664	0.0241298652028375	0.357767768898983	0.0	0.0344387718797886	0.0033922379724457	1.17586159927193
zf_3.0hpf_plate2_331	0.0053511637675813	0.0143274324596926	0.0560218463935192	0.0	0.0	0.0	0.0	0.0	0.0	0.520439865061069	0.178677789251281	0.0	0.142764748206838	0.0619731982985199	0.0685368174144061	0.131073620966409	0.168582884188137	0.0	0.0572928131947183	0.0	0.040784739526104	0.0229924928561547	0.0265466460806484	0.0234434752809725	0.006661090031121
zf_3.0hpf_plate2_332	0.190673851050555	0.17571600350701	0.0	0.0224633890265451	0.420178672340926	0.0155830358355594	0.45603760304652	0.220239887903436	0.150505904532126	0.842157645263802	0.792082913419621	0.0	0.0	0.336674607860041	0.162595152091706	0.95717228894146	0.0124959423728892	0.142504691562414	0.108810158218049	0.064914685980265	0.183150767247997	0.0448736516372869	0.0346263736329985	0.0	0.0
zf_3.0hpf_plate2_333	0.0063611931587167	0.0112662309785791	0.0805649141345745	0.0008438770915785	0.0	0.0150394399385259	0.0	0.0330472580019034	0.0139781614725266	0.480073161290396	0.151424081871404	0.0	0.277408616381535	0.129155526836652	0.0	0.0175390344868503	0.0183812864521558	0.0	0.0	0.0082529311191125	0.0	0.0126753646624118	0.0	0.0164624416064746	0.0488019219920696
zf_3.0hpf_plate2_334	0.0	0.0	0.189659060813522	0.0	0.0449851775169097	0.0	0.0	0.0982937376898202	0.0	0.530323406615226	0.0131500185129971	0.0572264457509254	0.0	0.0753836203567819	0.0	0.182063639581455	0.0	0.121992318265194	0.035803005340086	0.0	0.0	0.0	0.0	0.0186271937202212	0.0
zf_3.0hpf_plate2_335	0.0	0.0	0.0279726008154249	0.0	0.0	0.0	0.0	0.0	0.0	0.47324079522339	0.188817553878237	0.0	0.0240539586779046	0.181454263499776	0.0673010623986102	0.0	0.0253331656494423	0.0	0.0078735793021106	0.0	0.0320035817514401	0.0	0.0744260807394091	0.0	0.0991612868898648
zf_3.0hpf_plate2_336	0.0	0.0	0.0453773152476766	0.0	0.0	0.0	0.0	0.0	0.0	0.592285923958905	0.267163031929773	0.0	0.0100561292411754	0.0221797791407651	0.0	0.0	0.105522529026383	0.0770872799405038	0.0	0.0	0.0	0.0	0.0299382712227889	0.0265712226335096	0.0985658187502589
zf_3.0hpf_plate2_337	0.0285184159588575	0.023676416659341	0.0744641045970229	0.0	0.0957499549160051	0.0	0.0221963012039774	0.0046047939599396	0.0	0.554632520773323	0.255745036389489	0.0	0.297486556646775	0.110075806090095	0.0	0.126433067606616	0.151202559704743	0.0	0.0	0.0	0.0456848916258013	0.0	0.0	0.0334530980996876	0.0
zf_3.0hpf_plate2_338	0.0463445970836875	0.0	0.0775777729756167	0.295938103226622	0.0718573897603015	0.0	0.0452117760468977	0.0	0.0	0.0	1.65244001529746	0.0	0.367935191511759	0.551674283019055	0.763816092334644	0.363611836249946	0.526136796853735	0.0	0.114009927406839	0.0260409798757963	0.0609016205682552	0.0975319998985792	0.0835542434387832	0.042255102017444	0.604408131127154
zf_3.0hpf_plate2_339	0.0	0.0064330262127422	0.0965934944601301	0.0	0.0	0.0	0.0	0.0	0.0	0.110112892431283	1.66990295078869	0.0	0.251925666339049	0.176033127805727	0.750258197118576	0.0	1.15704274744891	0.288376976195181	0.0	0.0219886029095848	0.0	0.0548619481190606	0.113573743076136	0.060327638199628	0.480537567758589
zf_3.0hpf_plate2_340	0.0689043801012157	0.218044139522174	0.0155467029333142	0.0	0.0209212610726288	0.0890442885670265	0.203789675854864	0.0	0.0	0.969364324549683	0.245751218366342	0.0417409372832884	0.0	0.0576227264311396	0.0918533536431018	0.436819601297008	0.0957318109718826	0.0	0.0	0.0371730098234608	0.0	0.0	0.0221360031914781	0.186847242973873	0.0
zf_3.0hpf_plate2_341	0.0258405271842056	0.0008278514276305	0.0984508628359035	0.0	0.0	0.0	0.0	0.0047468093611571	0.0	0.476215707047164	1.65625343876064	0.0434022550473769	0.0	0.0718188090257066	0.33933800929713	0.636555376480411	0.0	0.721752284455112	0.093751179232751	0.0	0.0	0.0	0.142314887243733	0.0	1.39173976643025
zf_3.0hpf_plate2_342	0.0	0.0	0.183278498409081	0.0185316486933131	0.107108745956923	0.0	0.103126431297876	0.269379907830718	0.0	0.879638608301872	0.252130280356899	0.0	0.0	0.20106631861396	0.0	0.0	0.117631548258816	0.007122572579026	0.0041748173361854	0.0	0.0	0.0	0.011496211762312	0.0112200331026331	0.0
zf_3.0hpf_plate2_343	0.0617193830300562	0.0220178698064181	0.0484536484364548	0.0	0.0	0.0015195628455164	0.0005605984055443	0.0	0.0	0.646625092699556	0.211361316709237	0.0	0.181888660196334	0.0917141562282752	0.0	0.0105059161872919	0.102061351171783	0.100301431589471	0.0055944365614414	0.0	0.025874358854353	0.0868901433407322	0.0040856125704041	0.0410513226700884	0.0362505605602299
zf_3.0hpf_plate2_344	0.0403187605656986	0.0213353437145418	0.0	0.130380660442899	0.191266026084917	0.0	0.0849120984510498	0.0962760485565838	0.0021596617041525	1.55199466406134	0.32843504422492	0.12901759648028	0.0	0.0	0.147950256397961	0.0600326865148088	0.0854915119453318	0.0	0.0834732322017207	0.0	0.157959336794139	0.0221232323449445	0.0	0.0108280359009015	0.0353095914347854
zf_3.0hpf_plate2_345	0.0898863317079557	0.0773081227537387	0.13543885627485	0.002899699994705	0.268647326345433	0.0	0.192781782738555	0.121226476718182	0.0	1.30821661750049	0.243148368986675	0.0947204647620564	0.0	0.0584403676747782	0.0	0.0	0.0053595904264817	0.0	0.0065631981964628	0.0156001974573232	0.0	0.0	0.0	0.0	0.0
zf_3.0hpf_plate2_346	0.040767867697735	0.0	0.0849103222468982	0.0	0.0	0.0	0.0	0.0	0.0018625238802876	0.0334376866860015	1.36252097331435	0.0	1.07449206888804	0.0	0.40279417982463	0.0	0.0923984461535197	1.30442824071827	0.0149208473383593	0.114132809147751	0.120982446318341	0.142230713855313	0.102129987915175	0.0	0.0
zf_3.0hpf_plate2_347	0.0	0.0	0.006829625179871	0.177093184941001	0.0473573861092943	0.0	0.0	0.0	0.0	0.0	1.8716637047701	0.0	0.54910424853504	0.133852238922261	0.162782938611123	0.458199831469593	1.6190384682056	0.0	0.111292469619391	0.0521338056514489	0.0	0.0006869120043719	0.0518030949918661	0.105521108346027	1.24343674864688
zf_3.0hpf_plate2_348	0.0	0.0	0.0249763950639798	0.165431337427257	0.0	0.0	0.0470639906518152	0.0	0.0	0.0	1.65273953785191	0.0	0.876547835694213	0.321612710046511	0.0604483925741521	0.71167926276742	0.960445139945878	0.294076005934759	0.309295556237555	0.0	0.245471537456533	0.224407674104977	0.0581454897864185	0.0045310900225332	1.1503833365626
zf_3.0hpf_plate2_350	0.0290174662895001	0.0	0.0427466465175543	0.0	0.0	0.0	0.166692676316783	0.0	0.0	0.375511344284776	1.6917435076049	0.0	0.0	0.585619732545224	0.460351993546623	0.886682206093063	0.0	0.665919674224839	0.0647449740644301	0.0	0.0	0.0370266129633017	0.223499710263524	0.113708970173554	0.854680985219406
zf_3.0hpf_plate2_351	0.0	0.0	0.0800449445953984	0.0297347558180122	0.236856961641668	0.0	0.238306889030727	0.0966890909730941	0.0	1.1795277265271	0.722963993076367	0.0709318855334962	0.0	0.177254755058335	0.0	0.130072474400385	0.430785229890236	0.0	0.0867010353054326	0.0465054269434716	0.153101339125049	0.0	0.0121880524741404	0.0	0.141784249832757
zf_3.0hpf_plate2_352	0.0	0.0	0.0	0.0336345802367218	0.0	0.0	0.0	0.0	0.0	0.757201967383115	0.510536813330364	0.0	0.162655787000881	0.0	0.0	0.0958900561806106	0.0395938180095138	0.387011535513719	0.0239791643045829	0.0	0.12217317471361	0.0912607849148648	0.0134340354027854	0.0	0.54390578415532
zf_3.0hpf_plate2_353	0.0	0.0	0.0	0.0	0.0	0.0	0.0	0.0	0.0	0.546127851344883	0.156145519576555	0.0	0.0649575545560206	0.0	0.110429790221791	0.0	0.0746392776683721	0.0	0.0	0.0197689752577613	0.0	0.0	0.0	0.0122814900034601	0.0697128085621809
zf_3.0hpf_plate2_354	0.034982932748237	0.0	0.0	0.0	0.0	0.0691845450078101	0.200688675333418	0.0	0.0556903372177505	0.543839942054304	0.907052438006887	0.0401848233338397	0.920105481480003	0.218553386917204	0.0	1.09345080414233	0.482916207409137	0.0	0.0	0.0970579769471136	0.162274634962073	0.0142641839150188	0.0	0.108949606158582	0.061472983714112
zf_3.0hpf_plate2_355	0.019315698168074	0.0064703667528122	0.0	0.0238340168278355	0.0377373334758564	0.0431724584532475	0.0421328633447614	0.0829111600723894	0.0319236564066121	1.19392800296615	0.529627989818063	0.0716215881438538	0.114978311978931	0.0910824651422221	0.0	0.313044461063605	0.131462738815028	0.315955514805982	0.0145787612299467	0.0	0.0	0.0	0.0457255439234061	0.0176660519079812	0.0617069781844144
zf_3.0hpf_plate2_356	0.068690537005416	0.100547163943413	0.0	0.215873902349213	0.0874963468984861	0.039274557422412	0.129460090300971	0.0	0.0012297345836459	1.148653099819	1.02251036035898	0.0	0.0	0.0545801117611064	0.578447255474722	0.823579397866301	0.418789226236977	0.195978314283211	0.0	0.211370400694886	0.0249335091761414	0.0447259188273205	0.0	0.128966910528402	0.130625061669428
zf_3.0hpf_plate2_358	0.0179373986890154	0.0	0.0711627570431872	0.0464841292792291	0.0749190287214188	0.0337526077529382	0.177681254687361	0.0	0.0	0.0	1.589647514905	0.0	0.394883487283212	0.118231120888009	0.0	0.395694896636977	0.155596547358308	0.502162312355919	0.0999387840545874	0.0575877974099773	0.0	0.223521052678869	0.0213236051221104	0.0786151862552223	1.72321795946175
zf_3.0hpf_plate2_359	0.0110817083504057	0.0800419564920674	0.0039947666273929	0.0	0.0685949482731554	0.0196315339802335	0.0	0.0	0.0211459028985993	0.814580978506635	0.283139217976277	0.137058550347106	0.309042722158857	0.209937249972066	0.234645653792757	0.606838925912275	0.0963436562254324	0.0	0.0615933068917196	0.0140040026256863	0.0	0.0712856137082573	0.0	0.0	0.0
zf_3.0hpf_plate2_360	0.0	0.0	0.112622228192496	0.0	0.0	0.0	0.0	0.0	0.0	0.0251888624039113	1.37140161327531	0.0	0.634109193249849	0.0	0.531038612060934	0.8552242381139	0.597319963179078	0.0	0.200552586694957	0.0622271930387943	0.153369191368776	0.0507731165550193	0.0151524835127237	0.0731907932391941	0.0
zf_3.0hpf_plate2_361	0.0	0.0	0.0195848287648996	0.0168666172631824	0.0	0.0	0.0	0.0	0.0	0.639013790208732	0.441641162813013	0.0	0.290910455140689	0.07314788409913	0.0883439447249047	0.0	0.0	0.14537038583508	0.0	0.0	0.0	0.0	0.0	0.0283763230908417	0.386954208801062
zf_3.0hpf_plate2_362	0.0423587865464499	0.0715820072069475	0.0644057438947499	0.124552413603204	0.0310634616433578	0.0196425154591187	0.0969192517967429	0.0	0.0	0.306159539749262	1.12016034294564	0.0	0.82848303363712	0.0007722154023419	0.609217524541824	0.0	0.0	0.160044237410011	0.0	0.0	0.229116346526726	0.0	0.0	0.0	0.431549703250001
zf_3.0hpf_plate2_363	0.0	0.0	0.0	0.0054047115578853	0.0	0.0	0.0	0.0	0.0	0.493758468805534	0.572747668834643	0.0	0.163601377373979	0.0	0.0	0.0	0.971348211115234	0.0	0.0	0.0	0.0	0.0	0.0	0.0	0.976450164198189
zf_3.0hpf_plate2_364	0.0	0.0	0.0	0.0	0.0	0.0	0.0	0.0	0.0	0.795718042234093	0.443984342726825	0.0	0.23028069137563	0.187417884975124	0.336928053981452	0.119406319282255	0.0	0.0	0.0	0.0	0.027220411737435	0.0266971761431186	0.010370228429825	0.0	0.0045647286827681
zf_3.0hpf_plate2_365	0.0842432125874673	0.339210421250841	0.0	0.0	0.256118492669093	0.0711934381995669	0.0327745375494093	0.0	0.0715701735760146	0.926504990619923	0.429024998101721	0.058329169591039	0.368845579422099	0.470841425634206	0.266062126420868	0.344048068101172	0.454840088056723	0.0674919213776736	0.0	0.0	0.0	0.0305617753588057	0.0	0.0821856343557555	0.0
zf_3.0hpf_plate2_366	0.0	0.0	0.0	0.126302568487047	0.0163042246451889	0.0119857113049059	0.0654362076665446	0.0	0.0	0.781610475332536	0.716584287611535	0.0121556687585128	0.129104018573504	0.0	0.578501834755971	0.0299162589999212	0.34010150153532	0.305203255209008	0.020374771731478	0.0230165354943644	0.0129246125536717	0.0	0.024966708383369	0.0266130156581886	0.101181219217108
zf_3.0hpf_plate2_367	0.0	0.0	0.0486189970579999	0.0	0.0	0.0	0.0	0.0	0.0	0.0	1.40029937390487	0.0	0.226041110555114	0.050550434125607	0.985449289347873	0.428425321881032	0.0	0.0	0.0812021263450369	0.0	0.0	0.0	0.212820909261451	0.0410659942760079	1.00328512346868
zf_3.0hpf_plate2_368	0.0	0.0570729326736428	0.0984405736923206	0.0	0.0871410478678347	0.0119479180228189	0.0	0.0361723663104917	0.0	0.0	1.61525104355354	0.0	0.0	0.197868716886842	0.823102326395527	0.0	0.0	0.144958290164595	0.0226677450121323	0.134482421868033	0.0808318787980346	0.0	0.0	0.0	2.05248944273355
zf_3.0hpf_plate2_369	0.0	0.0	0.202506741742188	0.127309315159514	0.0	0.0	0.315461104382831	0.0	0.0	0.836558628752335	0.238162149706024	0.0	0.471147643378461	0.0	0.241462393458477	0.126166229339826	0.398927341487575	0.0782942316750411	0.0742993566068256	0.0626526363319502	0.0699963305326164	0.0628010522935899	0.0384897008263905	0.069965985007133	0.119933600086888
zf_3.0hpf_plate2_370	0.0850040893777068	0.109514003787903	0.0078617229138526	0.0	0.0	0.0236057833608602	0.189562088212871	0.0	0.0598593574710017	0.51967736037554	0.552562935834707	0.0	1.18157633621739	0.0	0.106215566604484	0.0	0.0498292684891387	0.755877744690667	0.101258738726605	0.0992454208921217	0.117281617429222	0.0652181259380502	0.0153937160484694	0.0	0.0
zf_3.0hpf_plate2_371	0.0	0.0	0.0068394364043139	0.0	0.0	0.0	0.0	0.0	0.0	0.513570968921783	0.271509231051889	0.0	0.168869942932422	0.0125617868639251	0.0	0.0	0.0	0.0	0.0	0.0091410448694841	0.0096840888255819	0.0	0.0	0.0	0.37873478018623
zf_3.0hpf_plate2_372	0.0186223557941737	0.0	0.0841856398731894	0.0045957632887855	0.0	0.0	0.0789153485544793	0.0	0.0344790905784286	0.0	1.60004205881768	0.0	1.0534335831589	0.0	0.141316858996477	0.0	0.0	0.660231457698528	0.111785712349573	0.0395436103878303	0.0	0.0	0.0	0.124986690387287	0.646567292899357
zf_3.0hpf_plate2_373	0.0	0.0	0.0430732583108617	0.0198786050457047	0.0	0.0	0.0	0.0	0.0	0.0	1.58654900382803	0.0	0.818623587927849	0.0925785755152558	0.536534044048178	0.802474600701696	0.0087167374442804	0.760426784493642	0.0	0.0575641327049879	0.107686066515404	0.178118619542694	0.0166702063511751	0.208788391226339	0.485685874874366
zf_3.0hpf_plate2_374	0.174521011761107	0.0292375963495368	0.0	0.110927541570357	0.125819098009977	0.0	0.404992188369813	0.149500096646914	0.146622505811035	0.995562545869203	1.27503953594774	0.0120300264884401	0.0	0.116394444833929	0.0051322982640311	0.594715024415827	0.0	0.433497682210532	0.0429092535525106	0.0236250261848775	0.0901432266397323	0.100599246729006	0.0331688913879004	0.0	0.0
zf_3.0hpf_plate2_375	0.0	0.0	0.161674233619119	0.0	0.0910818572397339	0.0	0.0503284492975919	0.081846166368486	0.0	0.842813753887054	0.245917081120716	0.0	0.0440546024938791	0.0487700378138035	0.0	0.0442669474701126	0.105767597903564	0.0	0.0	0.0199064070871813	0.0506459488639574	0.0	0.0	0.0	0.0249909887754514
zf_3.0hpf_plate2_376	0.0303332026138154	0.0417374701342995	0.127589241562288	0.0	0.201741372323426	0.0216373752590863	0.0	0.0084399237722625	0.0	1.27443600687247	0.290568896079977	0.0	0.0	0.0480683087128932	0.0	0.304794929056832	0.112942111524852	0.0	0.0326311462016099	0.0	0.0	0.0622111448075773	0.0	0.0	0.0
zf_3.0hpf_plate2_377	0.0	0.0	0.0681914439058269	0.0	0.0	0.0	0.0442414877522096	0.0	0.0	0.20478118888725	1.45575461826382	0.0	0.677277478589848	0.389999285350563	0.589524378990959	0.0	0.629227897092407	0.0	0.0	0.114457750802265	0.0	0.0394796591793709	0.0685901707174571	0.149027321129355	0.0711232721401496
zf_3.0hpf_plate2_379	0.0	0.0	0.0342564228169173	0.0	0.0	0.0	0.0	0.0366966684388163	0.0	0.610044662778122	0.0	0.0	0.0	0.336586996530931	0.0424756471101463	0.0	0.0	0.716339506208027	0.0	0.0661469902990021	0.0	0.0	0.0	0.0729475438244945	0.0
zf_3.0hpf_plate2_380	0.0	0.0342029792004897	0.206672861408391	0.0	0.223451102177633	0.0193223573600937	0.150336776854308	0.132076337521025	0.0	1.24719230557156	0.121279906693729	0.052782325386861	0.0	0.0	0.0	0.0	0.0	0.009293752590124	0.0050328209502325	0.0728745704364201	0.0279657528469474	0.0240985361605286	0.0	0.0098146389523523	0.0
zf_3.0hpf_plate2_381	0.0	0.0	0.0287106361219675	0.119492985403086	0.0	0.0	0.0	0.0098829053200754	0.0	0.970365893311479	0.747949899556187	0.0	0.0778706161506017	0.442485524704919	0.0	0.0	0.156034086635977	0.0189977195412248	0.0	0.018239738609027	0.0	0.0	0.0400002513946652	0.0	0.368505065178525
zf_3.0hpf_plate2_382	0.0430859050069351	0.0340972596391975	0.0397673262281445	0.0	0.0797921379044751	0.0068299487438213	0.222139153745814	0.0	0.0	0.316238744638077	1.58342396381477	0.0	0.0	0.322595356485642	0.494679466823029	0.410299060866092	0.334947227386266	0.121298514264101	0.0	0.0	0.0241134209367294	0.0440187096308344	0.216101269178543	0.0	1.33385428300289
zf_3.0hpf_plate2_383	0.0130274808361415	0.0	0.121306344271457	0.0	0.0422131237116621	0.0	0.12868926619692	0.0	0.0	0.468877052990649	0.980187064643476	0.0	0.230818049336023	0.276323607115151	0.880935847677325	0.80316744156278	0.0	0.345607956752321	0.0139021095111289	0.109420939720539	0.0423424029820292	0.204765041515787	0.0797809535698027	0.0186897022417587	0.469724242343051
zf_3.0hpf_plate3_001	0.0054169518069897	0.0	0.167988831509925	0.02747912982084	0.0828432423463181	0.0	0.0454920567696524	0.073732691298441	0.0	0.702329369681852	0.183953157765888	0.0	0.0	0.0718561790713491	0.0	0.517989621569153	0.0	0.0	0.0	0.0	0.0	0.0564359834491452	0.0190832407311376	0.0	0.096615315648525
zf_3.0hpf_plate3_003	0.0	0.0	0.0	0.178303886780748	0.0	0.0	0.0	0.0	0.0	0.561958460491783	0.0	0.0	0.306107313373436	0.449551545853161	0.211786304089341	0.0	0.0876777383825287	0.284090731362051	0.0928935268244023	0.099628333963996	0.0257019159557079	0.0439542559748965	0.0	0.0	0.660429664518029
zf_3.0hpf_plate3_004	0.0504351938134307	0.0	0.0297369419811631	0.204645240214835	0.130238975711113	0.0328154178274486	0.172621076433083	0.0	0.0401031032211422	0.472129225596919	0.958509085776546	0.0	0.178355963710751	0.525758532876602	0.746546086003902	0.0	0.0	0.057277895678261	0.0915649330007247	0.231851783315035	0.0	0.0752425637787801	0.0	0.010793556326581	0.154719481620724
zf_3.0hpf_plate3_005	0.106408964970779	0.0	0.0302565248719564	0.0	0.0082174330350914	0.0	0.187129470300698	0.103843279612046	0.0435846322759435	0.864165959548355	0.950277963186103	0.0	0.0	0.104573301089883	0.240223035025272	0.632294877250805	0.105514335547222	0.48974556046938	0.040717167051314	0.156112620993187	0.0	0.0945298011032423	0.0778541902485007	0.0	0.688447436632345
zf_3.0hpf_plate3_006	0.0762904385985993	0.0904206737794365	0.002993996690598	0.0	0.0	0.007574859611599	0.0945021395092973	0.055413059482009	0.0204028232231896	0.712085323835292	0.326072245635448	0.0441632539134897	0.444517286612804	0.0	0.0	0.0524535755653237	0.561156261788341	0.130173600699984	0.0646752934141737	0.0	0.0134791754127912	0.0137360165180546	0.0	0.0096962939571744	0.0
zf_3.0hpf_plate3_007	0.0913489426157207	0.0	0.113396509516502	0.0	0.171141909666933	0.0	0.378638554283753	0.0	0.0	0.0045530151668995	1.41243928290531	0.0	0.0	0.0	1.14087519938067	0.431085826502067	0.808968540692238	0.0	0.0	0.0	0.17211768458277	0.0	0.0264127080254435	0.0	0.422281645342686
zf_3.0hpf_plate3_008	0.0491660466457536	0.033047036620326	0.0173507138393045	0.198190226079121	0.14598000799764	0.06902619725931	0.148620221569445	0.0191787827311822	0.0	0.346723539285299	1.47860654712697	0.0	0.195575589731386	0.729839988605279	0.896788669258993	0.654521078052506	0.173293129039772	0.0	0.0	0.0	0.0063468709780737	0.0	0.0073365713590738	0.0139402349825989	0.0
zf_3.0hpf_plate3_009	0.0285545644988073	0.155908819014775	0.0559743336816629	0.0432763292972778	0.24648206755262	0.0142690659207979	0.0	0.0664736030269171	0.0147950196157821	1.04547659947098	0.433860825500377	0.0	0.127003580382704	0.407199542602139	0.0804929613794775	0.0	0.533045764778558	0.437770381092529	0.0	0.0606686487385677	0.0	0.138554868112626	0.0519507148816285	0.0293618268171334	0.0
zf_3.0hpf_plate3_010	0.117914244483085	0.107846906824375	0.0	0.0714949700837131	0.172130779836998	0.106064485782455	0.398540917648267	0.077370207136852	0.0169219932481584	0.67038269996237	0.942820639941051	0.0151167968458213	0.0	0.110683086227438	0.165095652995346	0.662679168653047	0.304856864639616	0.792508337367151	0.0981228440090149	0.0	0.0414796644864924	0.0260573703151545	0.043419175351259	0.144612332656226	0.0
zf_3.0hpf_plate3_011	0.0900651378887403	0.0	0.108636839065691	0.0	0.0	0.0	0.0805949076140859	0.0	0.0	0.600242103592923	0.582521835626558	0.0	0.684246374092845	0.492428773868636	0.0	0.0	0.450316986909267	0.446941713478157	0.0	0.0	0.0227159854917871	0.0085408850901237	0.0232218963078954	0.0	0.384085348034199
zf_3.0hpf_plate3_012	0.0	0.0033304844584141	0.064523930164755	0.0	0.0	0.0	0.025139939751758	0.0	0.0	0.326726288609821	0.245906374477472	0.0	0.219333882597892	0.0	0.0298265673643105	0.0	0.0558509792760479	0.0555077174587075	0.0203121555593891	0.0529713615551986	0.031036277559624	0.0402091536251126	0.025363295241153	0.0190294743616503	0.13825693762904
zf_3.0hpf_plate3_013	0.0	0.0	0.0095909513575305	0.0	0.0	0.0	0.0	0.0	0.0	0.519885408759032	0.518496833067885	0.0	0.142260299423736	0.0	0.117253333984987	0.0744791346345494	0.0	0.248655728482872	0.0692871759387	0.0143927588447789	0.0	0.0	0.0170669903202404	0.0580612387823521	0.161707295409595
zf_3.0hpf_plate3_014	0.0463277171719295	0.116458861578333	0.063400805533926	0.0	0.0507974162348664	0.0	0.0400243417348732	0.0	0.0461933534382239	0.804671769953616	0.116964963219163	0.0	0.107326143073864	0.154029258965887	0.0	0.302777196843438	0.0	0.174621924713195	0.0147722943594027	0.0113222800935019	0.0797486454414726	0.0881099058033072	0.0	0.089905497144379	0.0
zf_3.0hpf_plate3_015	0.0707886540077781	0.0393079417114385	0.0	0.0986577801953754	0.104279505050804	0.0388413789156827	0.0795315791082525	0.0312793430789862	0.0	0.684412354521297	1.3965054501553	0.0	0.0	0.0	0.594310273399229	0.0042798167191462	0.439156681003838	0.20408653948092	0.0	0.201832730739996	0.0	0.167941270104015	0.24987998738095	0.105445317121299	0.896607984012305
zf_3.0hpf_plate3_016	0.0616657282303646	0.0333802565487636	0.147029588773517	0.0	0.0358897468605332	0.0155187960004208	0.269946904731481	0.0611724431474973	0.0	0.331365068085754	1.40089986979514	0.0	0.313499930152385	0.0	0.129113821229252	0.255709902201575	0.968080148382448	0.0	0.0537967201820856	0.120529565569047	0.147449550499469	0.0252115770415473	0.110272169054186	0.122948546132124	0.0
zf_3.0hpf_plate3_017	0.0	0.0787539318839696	0.113823518319779	0.0	0.064059795383682	0.0056268246197942	0.0042771048307524	0.0	0.0447561996606965	0.875921634838233	0.115329953944469	0.0685386263083729	0.0	0.0259252825956667	0.0863533748239297	0.0	0.0299590946637388	0.0	0.0	0.0158950451664568	0.0	0.0781994936430239	0.037476571032317	0.0799626682038615	0.0
zf_3.0hpf_plate3_018	0.0504472844486046	0.0	0.080925983893734	0.0308210943833125	0.0200105629405207	0.0094407375847016	0.149083797484026	0.0	0.0	0.773827218584558	0.75447848880863	0.0	0.0	0.132004012413405	0.30560504149735	0.256880050470492	0.0964175924389463	0.0	0.0119925509535116	0.0	0.0	0.0	0.0035480507392013	0.0	0.938329204798359
zf_3.0hpf_plate3_019	0.0	0.029571322420231	0.104181603160959	0.0096158887789571	0.004649270443342	0.0	0.0650061816179602	0.0	0.0287233265333141	0.877040274063335	0.239090802902382	0.0	0.105602703448121	0.155862659280202	0.0168668356497715	0.171386697584469	0.0326211364656496	0.121888122185749	0.0189204734531372	0.0452509830682974	0.0199186155137949	0.0604821227939532	0.0231265929511832	0.0	0.0
zf_3.0hpf_plate3_020	0.198844068083953	0.163625705381663	0.0	0.0985344477327033	0.261985805856601	0.0262941460498934	0.380568836085035	0.0452686045944267	0.0385743561229057	1.07839531983355	0.940113407841236	0.0054915481301818	0.0	0.0266816896593105	0.0	0.0	0.655492286110685	0.0798073702703459	0.0	0.061279984562026	0.0581952376348109	0.0546878546175016	0.0139856830716745	0.0394873871147085	0.0
zf_3.0hpf_plate3_021	0.188764501914676	0.205759671787605	0.0	0.0867153220811787	0.445582011245622	0.0	0.363651425538568	0.109267599460415	0.0356988705241167	0.903479852407055	0.746702558980703	0.0	0.0	0.132670627157676	0.0	0.261549183039194	0.418972402146634	0.423238437198818	0.116648367708756	0.0	0.0	0.11759735709003	0.0212667361002106	0.0647379572769713	0.0
zf_3.0hpf_plate3_022	0.0	0.0	0.127289718860896	0.0	0.0	0.0	0.0	0.0	0.0	0.218495063402162	1.42361549558438	0.0	0.175324573153611	0.0	0.0	0.712030489074901	1.25103520261665	0.0	0.0646552434228917	0.0	0.0	0.0	0.164729475257638	0.0	1.28805313783902
zf_3.0hpf_plate3_023	0.0407406840259391	0.0	0.0585791548770723	0.0	0.0	0.0008727398311761	0.0881360588891145	0.0	0.109578591713175	0.618675250442602	0.643965152651151	0.0	0.529108145546811	0.0785191839162297	0.0	0.0028676650005817	0.30533481746628	0.0407513953919592	0.0060266657882419	0.0534579074357911	0.0789009524797176	0.0554602999762567	0.0494528101422837	0.0	0.319054522486652
zf_3.0hpf_plate3_024	0.10006292996481	0.14273319202087	0.0	0.0	0.073735412344006	0.0246979294760278	0.0581105192413898	0.0	0.0	1.10729727244567	0.324488942296665	0.0690290977877698	0.0	0.306506514134396	0.002108584065699	0.0	0.178257424181095	0.187262781787758	0.0	0.0	0.0	0.0	0.0165392863835853	0.0	0.0
zf_3.0hpf_plate3_025	0.102084820568243	0.0	0.03929362235013	0.306951413111799	0.179186498637645	0.0512858330248252	0.332955523737847	0.0091868696156259	0.0183689640440554	0.131929375555965	1.35656383309402	0.0	0.90710423635176	0.0	0.472594282195517	0.0	0.0165318739183962	0.199358681676502	0.0239942796159863	0.0	0.0	0.002449704171009	0.0	0.0	0.0
zf_3.0hpf_plate3_026	0.0735449426484967	0.114038649959931	0.013195939559412	0.225546920772696	0.129286073285729	0.0	0.0195903778931848	0.0	0.0	0.483992897913989	0.937200303236226	0.0	0.604774820058782	0.589304020293098	0.0	0.0	0.215914991112811	0.127748614833084	0.0	0.0449409070409816	0.179860260026255	0.101617359919462	0.0148859063634579	0.167075391982325	0.691536613190994
zf_3.0hpf_plate3_027	0.0	0.0206556778539178	0.161988137207719	0.0229501456733652	0.0318600941790904	0.0025971504079398	0.0641762232014016	0.0871980527973191	0.0	0.671070857540528	0.2520809294895	0.0	0.0904369338336192	0.040598792928054	0.0	0.0	0.166711730383748	0.0283559503675538	0.0	0.0316645076253072	0.00205533195405	0.0176748681250107	0.0	0.0679487070843584	0.0507327811496818
zf_3.0hpf_plate3_030	0.0384638309587573	0.0591674783283029	0.0091390958694819	0.0	0.0	0.0191181552302427	0.178286897269217	0.0	0.0	0.466329947172579	0.383181781173692	0.0544318708820128	0.788717931492945	0.562690444544161	0.147154975414049	0.0	0.0	0.292320430093539	0.0	0.0659295978052472	0.0	0.14917972017947	0.0	0.0249379109213721	0.0
zf_3.0hpf_plate3_031	0.0307155666161233	0.126159046369422	0.0	0.159962535121224	0.0695775699175538	0.0400597347213911	0.269102952035756	0.0621895147367576	0.014028391378639	0.0	1.35383333995385	0.0836420523075823	1.28621610386191	0.0195065824774953	0.329956229599133	0.0	1.02090350569097	0.319002160128487	0.0840456623918987	0.0	0.192747495320012	0.0677435907951367	0.0	0.0708155222515622	0.0
zf_3.0hpf_plate3_032	0.0048234469464891	0.0	0.0838661924402639	0.0	0.160659280350624	0.0048573442506549	0.0	0.0	0.090821539248613	0.0	0.854167282807652	0.0	0.999316810728995	0.199433281249932	0.473079118296383	0.0	0.977874757711003	0.562671511920946	0.0888814371686744	0.0	0.0001009502130961	0.11888303842384	0.150941561193357	0.142871153529115	0.0
zf_3.0hpf_plate3_033	0.0971865602988383	0.0460130879813918	0.265096188390697	0.104364249004211	0.490201757218962	0.041664098318943	0.345043467057325	0.254506207119101	0.0	0.505632800525933	0.288860289848117	0.0031691795122897	0.0	0.243413888870104	0.0	0.03064487061506	0.120303197914373	0.0182883313635676	0.0320656632395209	0.0012520814222327	0.0	0.020297365153748	0.0552620278055016	0.04744833039164	0.0
zf_3.0hpf_plate3_034	0.069677180459701	0.1632400230507	0.0	0.207101339656093	0.264713884283429	0.0180547470384964	0.168314386032423	0.0701623808885612	0.0414587523193952	0.870553155149329	0.982887484601359	0.0031356942249211	0.121494400755721	0.100546029974885	0.0367692857017022	0.390157299515004	1.1644006137612	0.0685000188324218	0.0	0.10778496655623	0.14960967570368	0.136326972827522	0.0	0.159815043078413	0.0
zf_3.0hpf_plate3_035	0.0936890168996798	0.279199520002199	0.0	0.0279054653396693	0.146047678905863	0.0595546123607598	0.168491980881382	0.0270378001022247	0.0	0.185922698948682	1.23153749963774	0.0	0.426203886631872	0.631382665780651	0.930080811776139	0.982053858330832	0.251908436749623	0.109046427456705	0.131462577134667	0.200914038786495	0.212695034666251	0.134289690471948	0.0	0.0683436172394881	0.0
zf_3.0hpf_plate3_036	0.0	0.0	0.164497928628197	0.0	0.0	0.0	0.0	0.0879940219232541	0.0	0.479365266457137	0.209043793694581	0.0	0.0831222019840611	0.0563811711039114	0.0	0.0	0.0625067075150353	0.0	0.0112131955675261	0.0	0.0127695489995409	0.0026228266836573	0.0129521547143946	0.0	0.108400898310226
zf_3.0hpf_plate3_037	0.0	0.0	0.0296690974154104	0.0	0.0	0.0	0.0	0.0145201603649229	0.0	0.56923553200919	0.175693555934942	0.0	0.0359579440506658	0.0806378218918486	0.133659839156535	0.0	0.0	0.137436436126355	0.0	0.0086543067787841	0.0	0.0	0.0	0.0	0.0
zf_3.0hpf_plate3_038	0.0	0.0210268262259304	0.0875848141691396	0.103968866527601	0.151603430611187	0.01827831676813	0.146421616845932	0.0475542789139111	0.00412891274195	1.04708110212805	0.284631746880075	0.0570390037622372	0.156201102837393	0.0354761655919665	0.0	0.0	0.358792854250375	0.0	0.0	0.0	0.0	0.0	0.0405443555858737	0.0428330913743916	0.0
zf_3.0hpf_plate3_039	0.0221855982484763	0.122823423674607	0.063120767591966	0.0	0.0895563373085453	0.0167405080776285	0.0171692140416829	0.0	0.0	0.671058493466925	0.231538687278168	0.0	0.0455506721211175	0.0276197819656799	0.0	0.0265327367562103	0.0	0.448865555419723	0.0	0.160861263819593	0.0414985361090928	0.0526976946587249	0.0198423991638088	0.0530803756936218	0.0
zf_3.0hpf_plate3_040	0.0335586421181535	0.0010278860118598	0.0404874407672368	0.0	0.0	0.0	0.14014902946812	0.009465799788834	0.0	0.0	1.99312390591691	0.0	0.0	0.502772598469864	1.37659103385343	0.0	0.709710307440026	0.608679247320562	0.110975768951356	0.234039841810179	0.169585662666384	0.135880535892927	0.0745559035382489	0.0	1.11758080837957
zf_3.0hpf_plate3_041	0.0	0.0018186639102487	0.1122713527203	0.033095270534494	0.0185233880734639	0.0	0.0405855518709223	0.0024785048671547	0.0	1.00298970139144	0.410736074175316	0.0	0.0	0.160086030536791	0.0	0.0	0.130088969211319	0.131304118380242	0.0748017685735408	0.0	0.0	0.0204084464003089	0.0866221997157325	0.0435658218205262	0.127962705301995
zf_3.0hpf_plate3_042	0.0139493023011712	0.112048351266269	0.0453275616476832	0.0985332756271365	0.0190330244552447	0.0199439063132251	0.184853622676689	0.0458669370164545	0.0	0.223319375081937	1.93424009241396	0.0	0.0	0.528214933579542	0.0	0.524915363235074	1.38639997426881	0.523091053034175	0.103185975423447	0.0151747217161446	0.0826326234254135	0.0624074738283848	0.125598727520866	0.115374538837476	0.611009830436382
zf_3.0hpf_plate3_043	0.0	0.0	0.0952283280035996	0.062096801702078	0.0	0.0	0.139707091730004	0.0	0.0	1.31041373885747	0.502218637115398	0.0	0.220837609955529	0.0	0.12400693134973	0.191058415439898	0.0482541686934315	0.0479223458184672	0.0010289817658216	0.0	0.0279918717705097	0.0268255666889686	0.0230313532865485	0.0515433271451851	0.777542900133955
zf_3.0hpf_plate3_044	0.0962128729435308	0.076310286455812	0.0598887555584412	0.0971589857723013	0.195205777215741	0.0	0.117129882492347	0.0	0.0	0.904671848584123	0.791339819884594	0.0432912638118674	0.0931174272724644	0.24474599702157	0.250935281342089	0.120817371412834	0.629653231459632	0.123293139124754	0.110359931657098	0.0	0.0	0.0	0.0628462682215596	0.0	0.0
zf_3.0hpf_plate3_045	0.0	0.0	0.0981045524462467	0.0	0.0	0.0	0.0010127337989272	0.0	0.0	0.0729476626343018	1.03403897428121	0.0	0.857162347584128	0.0	0.249719297661964	0.0	0.0	0.980417011019318	0.100298584377861	0.0204957921481522	0.26460404534544	0.0	0.0	0.0	0.512854090355377
zf_3.0hpf_plate3_046	0.134376530068034	0.185588371268093	0.0	0.0481614756885464	0.366549414835663	0.0040270000854911	0.0678162153985659	0.211037253388786	0.126105513024526	1.27073853886964	0.753077921749704	0.0	0.0	0.0	0.924574814564149	0.0	0.0689673268342637	0.455281514072221	0.008651350936633	0.0126899171613991	0.074947930473463	0.0894173908994842	0.0	0.0361633046325491	0.0
zf_3.0hpf_plate3_048	0.0	0.0	0.102291260686278	0.0	0.0	0.0	0.0	0.0	0.0	0.256144861990513	1.16060916016953	0.0	0.0	0.0	0.213862477148942	1.95072579357212	0.0	0.560755179381413	0.0	0.0	0.0	0.0	0.0955664509258495	0.0958299153744836	0.906597170723854
zf_3.0hpf_plate3_049	0.0	0.0022791809964432	0.0	0.0	0.0	0.0200530961655841	0.0	0.0	0.0	0.803209392580237	0.825629579672854	0.0033723912871177	0.0	0.0	0.174554344587666	1.12144592952147	1.85265800126548	1.04763074737468	0.0158341634113437	0.205495862273385	0.248182232391137	0.0	0.0	0.101827020306159	0.0
zf_3.0hpf_plate3_050	0.0	0.029730199076513	0.0	0.0	0.0	0.0358105126769066	0.0039319585396435	0.0	0.0	0.894908306869015	0.169814969392137	0.0917264945041709	0.0	0.0005690457351895	0.591554231569098	0.0	0.0	0.0184821256850067	0.0	0.0322895052088623	0.0461869375280694	0.0	0.0	0.0617892022346873	0.0
zf_3.0hpf_plate3_051	0.0661283926831946	0.0	0.0609466546973453	0.0	0.0	0.0	0.0026679966969565	0.0	0.0	0.0589995383374387	0.93300774465162	0.0	0.856431439887831	0.523346950612775	0.780953253925601	0.0	0.331179698819654	0.0	0.0	0.0328018664976402	0.306885486827589	0.175653161700672	0.0570369097804467	0.0235154479631474	0.318121436661259
zf_3.0hpf_plate3_052	0.0	0.0	0.0386225836895631	0.112857141218519	0.0	0.0	0.0	0.0	0.0	0.0551894488514707	1.71524508266318	0.0	0.0829771581764002	0.0	0.798297684904009	0.899814572961146	0.573549831416318	1.0703171613942	0.0410612669813272	0.0713233871500029	0.24201526728734	0.0	0.149040057404573	0.236453329611115	0.0975833510137921
zf_3.0hpf_plate3_053	0.0	0.0	0.0	0.0	0.0	0.0	0.0	0.0	0.0	0.773353628892509	0.316173662462379	0.0	0.0	0.313681694428475	0.151102760268566	0.0770702578677845	0.762605388674937	0.0	0.0	0.0	0.0	0.0	0.0741533941013211	0.0	0.235742371828186
zf_3.0hpf_plate3_054	0.0248285148692695	0.0251879108506963	0.048787761114555	0.0	0.0	0.0	0.0456115081278766	0.0	0.0186464198543641	0.707844903838015	0.418145212010792	0.0	0.0754801118852433	0.0	0.255435209770295	0.13282857904402	0.16890369039336	0.0411138685799061	0.0056877597016409	0.0021948284468031	0.0205515709547937	0.0	0.0157236653845885	0.0	0.0
zf_3.0hpf_plate3_055	0.0266556055219442	0.376433049721591	0.0	0.0	0.202615858035728	0.0799285400906843	0.179861818230856	0.0	0.0	1.02841198450147	0.339448380249978	0.0926541567684465	0.0	0.401405463490111	0.0	0.249656548338904	0.0033985058954184	0.258102407714503	0.0	0.0008993869078141	0.0	0.114548916211055	0.0	0.0443464001547268	0.0
zf_3.0hpf_plate3_056	0.0883967036070463	0.0	0.0745206289243071	0.111598098291943	0.225595573187036	0.018989540246114	0.0980327828637617	0.0995599185029648	0.0319907405028033	1.36031054943929	0.27282775198982	0.0330982646828722	0.0	0.0	0.173693825113281	0.0	0.0380428198258689	0.0	0.0037717874715665	0.0	0.0	0.0	0.0052999587022344	0.0228843519241037	0.0
zf_3.0hpf_plate3_057	0.0178142048355571	0.0	0.0176361724367165	0.356559142647746	0.03574351799743	0.0	0.0	0.0	0.0	0.0	1.49877819462052	0.0	0.465102227329	0.71229179589496	0.671121457095584	0.122371278880953	0.410606361279609	0.508282360045663	0.0	0.229228476269536	0.0091162589057324	0.0234219156843525	0.0	0.135335408290554	0.844650764971824
zf_3.0hpf_plate3_058	0.0988404394097888	0.0916149929843101	0.0	0.130720783615827	0.299784690600792	0.0297519980736447	0.06353669906484	0.157905940563662	0.0025713317819161	0.881449329938088	0.753267569427734	0.0508907035314433	0.115087362687598	0.105827295025615	0.0	0.37764224020424	0.184252272481012	0.283864200394427	0.0207190369653876	0.208603591650331	0.16369009784397	0.0	0.0128474635212796	0.0	0.556744131399331
zf_3.0hpf_plate3_059	0.0138351128651862	0.0273521356225746	0.116970721646562	0.0	0.0129667259973559	0.0	0.0547865522835616	0.0400521699161218	0.0	1.03438229763663	0.456302368410643	0.0	0.0	0.0	0.116903742102134	0.0628692244836982	0.116343930173929	0.0	0.0168201448860301	0.0007694052182893	0.0	0.0141073003933991	0.018676487949589	0.0036723152368775	0.0
zf_3.0hpf_plate3_060	0.0	0.0004103836588552	0.0	0.0	0.0	0.0	0.0	0.0	0.0	0.682810842526529	0.279530034137506	0.0129186580552797	0.21684394754016	0.0036940783692365	0.0	0.0222431164085186	0.430857775714951	0.0	0.0010473008803606	0.0	0.0904125596273687	0.0	0.0	0.0	0.423167957719451
zf_3.0hpf_plate3_061	0.0052138585081061	0.0	0.127117539582366	0.0	0.155868552613558	0.0	0.142102926388041	0.177185504182686	0.0490298776730227	1.24568441816511	0.188145495238847	0.0885437727190228	0.0	0.0268192280901631	0.0891414235247162	0.0	0.0	0.0815260313657577	0.0	0.0	0.0	0.0	0.0	0.0	0.0
zf_3.0hpf_plate3_062	0.0	0.0	0.116523708334343	0.0	0.0228619578967384	0.0	0.0804678123236879	0.0052117774553029	0.0	0.0295934176585559	1.43612255234948	0.0	0.57953371517038	0.228709810548991	0.681193179590617	0.0	0.429124403074955	0.0	0.0	0.252703209940923	0.0797655900376551	0.0	0.0	0.101538676009191	0.903833551766112
zf_3.0hpf_plate3_063	0.0	0.0	0.113915112994148	0.0	0.0391065780690199	0.0	0.0799900561090326	0.0415021927322178	0.0	0.872573953412071	0.154294594094604	0.0	0.0	0.0875377955741826	0.0	0.0795723689000532	0.0035907870569579	0.0	0.0014961983740651	0.0	0.0217676078954344	0.0106510190381401	0.0562943215786819	0.0758082203337314	0.0645984667532025
zf_3.0hpf_plate3_064	0.0	0.0	0.119104114419574	0.0	0.0275257328385549	0.0040633211163391	0.021964194756622	0.007643697759659	0.0	0.525697080683303	0.333738760660032	0.0049162327090356	0.0784386386735017	0.0	0.0297059868493738	0.0	0.0375064045498063	0.10035819489971	0.0306010318674821	0.0559980415501443	0.0306291104979073	0.018237370168623	0.0	0.0033555396202177	0.0751675873822396
zf_3.0hpf_plate3_065	0.0	0.004798572131845	0.0014518489823152	0.0	0.0	0.0	0.0	0.0	0.004089843755418	0.539853154513801	0.0892296297128934	0.035999773149826	0.164544282082916	0.0	0.177463060216494	0.149486551026831	0.0330433714909947	0.0	0.0	0.0056533419573135	0.0141754969909628	0.0	0.0	0.0	0.0
zf_3.0hpf_plate3_066	0.0	0.0	0.0	0.0	0.0	0.0	0.0	0.0	0.0	0.585028070397142	0.382612908257319	0.0	0.243359002444482	0.0	0.0686529845719962	0.059084512454878	0.0587153809440357	0.0	0.0106523136924024	0.0495882023501205	0.0252415812718543	0.0	0.0366134746149237	0.0	0.105367154218389
zf_3.0hpf_plate3_067	0.0	0.0	0.0	0.0201709445260477	0.0	0.0	0.0	0.0	0.0	1.03096231007578	1.20521085691549	0.0827662804035943	0.0	0.292080692900095	0.401298873871976	0.539858171623607	0.0683721623171679	1.10659328523611	0.113686709185802	0.0	0.094296689037309	0.0529874027190384	0.0812559985042525	0.0	0.0
zf_3.0hpf_plate3_068	0.0549172156948692	0.132080938513222	0.186596296889902	0.0	0.0757088319209472	0.0	0.0470840004797897	0.0	0.0034843305954488	0.887207005729084	0.215242812069621	0.0	0.0	0.076651224637412	0.0	0.0643322174035314	0.122160863357204	0.0	0.0	0.0	0.0364724381860061	0.0	0.0722778094296983	0.0429260782246932	0.0037816596819531
zf_3.0hpf_plate3_069	0.0308389123060816	0.0	0.0583764269778917	0.0641967693641212	0.0	0.0001176900646325	0.0133253655650902	0.123736291330871	0.0	1.07888600002646	0.327028820000502	0.0203626667509548	0.072057978115088	0.0666222253174347	0.0	0.123813059826073	0.124413148358893	0.0	0.0014394305913423	0.0576346945743549	0.126483362194113	0.0213025842769253	0.0	0.0	0.349015710195652
zf_3.0hpf_plate3_070	0.0	0.0119579327709321	0.0804453176503333	0.0	0.0	0.0	0.0	0.0	0.0	0.0	1.53648003868317	0.0	0.427815420912288	0.327076067778716	0.202660732708966	0.367142313097575	0.0	0.577526820921693	0.0052870015905563	0.0969031904954485	0.0	0.0	0.0251962360499598	0.0	1.39700720387258
zf_3.0hpf_plate3_071	0.0	0.0	0.0295938067407248	0.0	0.0	0.0	0.0880349763965747	0.0	0.0	0.0	1.87108814774588	0.0	0.069817729766327	0.474400517973158	0.994090177923999	0.253109404051221	1.13253738022579	0.0	0.0670257967438466	0.0	0.0	0.0118608823794725	0.239301772390657	0.0	0.0618695727725203
zf_3.0hpf_plate3_072	0.0	0.0	0.0092832379845262	0.0	0.0895907650127339	0.0	0.0194456998989386	0.0535993733805426	0.0	0.646591475324942	1.55298682765771	0.0240970856459676	0.0	0.165719907617115	0.755575863947913	0.338561432956228	0.686005114934859	0.101046841816127	0.127743963730895	0.0401894760136399	0.115118590889441	0.0023865167420466	0.104632906308541	0.0749327437883516	0.765715732749075
zf_3.0hpf_plate3_074	0.0	0.0	0.0179582648433952	0.0	0.0	0.0	0.0	0.0	0.0396408142389339	0.380780179785916	0.565378395932381	0.0022889579973209	0.683331450552345	0.0	0.95049037477135	0.7488000999851	0.23768107055139	0.206860730452039	0.149813651603094	0.219789492974135	0.232656264749532	0.355029216416982	0.0	0.194015145394703	0.0
zf_3.0hpf_plate3_075	0.0108295519487754	0.049254245495936	0.10252565829168	0.0122452037888823	0.0404116613797254	0.0	0.0	0.0566265695233136	0.0	0.808135522446119	0.29224986690626	0.0310837849911152	0.0	0.0	0.252649649952614	0.0	0.338515481238146	0.0	0.0244551216336925	0.0	0.0035986046620836	0.0	0.0353065111762997	0.0	0.0
zf_3.0hpf_plate3_076	0.0	0.0043752451653539	0.129141158222899	0.174596853756197	0.0259587593123916	0.0	0.191031712480919	0.0	0.0	0.0217399259882552	1.77378571529879	0.0	0.0	0.444422853939492	0.367403936507446	0.736941992730468	0.689049062449239	0.427862447172217	0.155132104949637	0.0	0.0	0.0138697994009078	0.0168201187989014	0.0	0.678030267840683
zf_3.0hpf_plate3_077	0.0	0.0	0.0158661501218672	0.0	0.0	0.0	0.0	0.0	0.0	0.0	1.64234867000479	0.0	0.518062967231468	0.265764343543415	1.42190167737886	0.552748670986151	0.0	0.404090561475816	0.112952240564159	0.171570726746469	0.133613984381223	0.0406830580614652	0.139443657471483	0.0494139339794158	0.274102723593749
zf_3.0hpf_plate3_078	0.210575221075705	0.118042821427605	0.0	0.0607999861496846	0.300652044953272	0.0	0.392827451407547	0.0583076156030263	0.0375989819319171	1.22161926963958	0.781543343523456	0.0	0.0	0.296777684052639	0.0541270423847351	0.317685860666198	0.0	0.0	0.0	0.0971662061042851	0.0	0.227357394507499	0.0355576140986753	0.081058871533184	0.0
zf_3.0hpf_plate3_080	0.0	0.0	0.0656540417141842	0.0	0.0	0.0	0.0282247318264916	0.0	0.0	0.318000383950335	0.668500866882185	0.0	0.0637779239894204	0.085094811540521	0.118425648568248	0.05757308031859	0.0	0.264593009628527	0.141748693795535	0.119233925677472	0.0262333562946993	0.0159120715237066	0.0	0.0109188623073345	0.753018410525894
zf_3.0hpf_plate3_081	0.0501260458017273	0.0620307529149181	0.0332872967132073	0.0	0.0200585497410808	0.02205761142538	0.0088955606330294	0.0	0.0	0.906889640710012	0.158440307148081	0.0718831175211039	0.0385808731781287	0.0	0.0281915792829205	0.141592966699206	0.1700916660131	0.0	0.0306757899942861	0.0	0.007134671232693	0.0673457749952791	0.0334285202334483	0.0	0.0
zf_3.0hpf_plate3_082	0.0	0.0383392973384832	0.0096066671762106	0.0	0.0418231622681328	0.0	0.0022463963845575	0.0608729684707103	0.0	1.37111243039577	0.265199906676322	0.122280922885985	0.0	0.0900348603164102	0.385650686358636	0.0	0.0	0.0854283278412575	0.009060416983007	0.111242884028378	0.0782716616814186	0.0122974636801009	0.048264326283105	0.0	0.0
zf_3.0hpf_plate3_083	0.0856156720329854	0.0535955336272917	0.0541128801739188	0.153388253875278	0.357494097300433	0.0	0.125870902535863	0.167396829299437	0.0	0.368598650632143	0.60385532955663	0.0	0.304827636083958	0.888333075819534	0.0	0.193634457162503	0.0	0.4569525133093	0.0035266410218084	0.0170441310985435	0.0163076029211275	0.0818685076574696	0.0	0.108029846445792	0.20573934988091
zf_3.0hpf_plate3_085	0.0137209445804909	0.153049537437923	0.0407665779564745	0.0	0.0085527437623916	0.0181161171234118	0.0992149514224052	0.0171424173535082	0.0364661397161524	0.971701418836769	0.118222826852237	0.0723950340879404	0.0	0.594796858876893	0.107007965145022	0.0	0.129966894114597	0.0	0.0	0.0	0.0236895993607954	0.0	0.0179054374205513	0.0	0.0
zf_3.0hpf_plate3_086	0.0	0.0	0.152869299480142	0.0148897383819766	0.0585982032014689	0.0039146216567749	0.0381561755261916	0.0702278938349326	0.0	0.674405907346251	0.19361576653312	0.0173022978807567	0.0559804728751974	0.0	0.103973456980442	0.0437519525836617	0.0	0.0	0.0647688271934507	0.062986519854171	0.0004965740549747	0.0189613515064962	0.0057298789924483	0.0646289666006753	0.0316326443099975
zf_3.0hpf_plate3_087	0.0683709738333279	0.0240343646866661	0.125378654137872	0.0311069490225574	0.128048155410836	0.0	0.27766094878537	0.136728675884838	0.0	0.90080842118083	0.762873306790702	0.0119130058475725	0.0	0.357514867777314	0.106215795007772	0.640379363895283	0.0	0.0	0.0176289803653458	0.0559606447921829	0.0	0.0	0.0918725495947726	0.0635630407736766	0.0
zf_3.0hpf_plate3_088	0.0	0.0	0.0496664621755146	0.0	0.0	0.0	0.0	0.0	0.0	0.665875839745468	0.519094018429996	0.0	0.199225778153152	0.0	0.105469783382706	0.0	0.329373793674591	0.0	0.0	0.0	0.0259207510695535	0.0	0.0	0.0	0.227010825095917
zf_3.0hpf_plate3_089	0.036390058781188	0.0592953389144519	0.0	0.0	0.0	0.0	0.0066367287445375	0.0141564935515994	0.0513490755069671	0.483851626956639	1.08246065830558	0.0	0.68293226499411	0.0	0.291727922924789	1.40925108440771	0.522069739191552	0.0	0.0	0.134024341724328	0.0511653034044549	0.093360932700656	0.0	0.0768961133190957	0.0
zf_3.0hpf_plate3_090	0.0331814232552255	0.0093074292131749	0.162082166128789	0.0320112552573423	0.216680140858824	0.0136315752647735	0.163782126256358	0.158194844144324	0.0	1.09481871936869	0.327626365242838	0.0913286319090422	0.0540031595724843	0.129174535212087	0.0	0.0	0.0	0.163332404179715	0.000564419950214	0.0442845125962908	0.0	0.0002104867894048	0.0	0.020129409128072	0.0
zf_3.0hpf_plate3_091	0.0984948306840549	0.0	0.0580582410921995	0.0	0.194784496170526	0.0013002439362935	0.104723643843789	0.0	0.0	1.31966797264076	0.446347507095848	0.082340838852377	0.0	0.0	0.0	0.0	0.398426751162288	0.506739166230115	0.0	0.0380192521708115	0.0	0.0480927452730348	0.0	0.0	0.0
zf_3.0hpf_plate3_092	0.0	0.0	0.0540034822364467	0.0734631234274467	0.0229681757940217	0.0	0.0	0.0601293458934666	0.0	0.1013455937266	1.60884110708435	0.0	0.0	0.238016548528611	0.42217112366008	0.715141467927449	0.910094770261655	0.300490809135761	0.118408893950951	0.0	0.261847741704196	0.0	0.0	0.0	1.54742967709727
zf_3.0hpf_plate3_093	0.060426094704656	0.0509273133428752	0.0	0.237055582976388	0.0	0.0	0.197967249669983	0.0	0.0	0.0214046481883216	0.985749567587905	0.0	0.0	0.950829791190396	0.12208594030454	1.31638810993712	0.519617972151195	0.198843490702178	0.0811147565007737	0.162745142634155	0.0	0.0122538946736434	0.0399398796327757	0.0153978287355945	0.787962174411592
zf_3.0hpf_plate3_094	0.0	0.0227951901514476	0.0442621606828609	0.0	0.0	0.0	0.059299422503181	0.0	0.0536298812258079	0.611154503086324	0.146441578408918	0.0	0.302087287914167	0.0141487295998358	0.0978765058575376	0.105931666833361	0.145080045372303	0.0215345720358232	0.0065794939179042	0.0566783044964098	0.0919571966954513	0.05003419241492	0.0573396862682368	0.0223055329868055	0.105477195262067
zf_3.0hpf_plate3_095	0.108514140693777	0.289627739648147	0.0	0.0	0.0926919213368402	0.0675717403700059	0.0676977778344689	0.0	0.0	0.925820341854893	0.171016246593532	0.0	0.278762878918753	0.477614796300245	0.001469531261366	0.0113568569090261	0.240643361052194	0.0480047996908146	0.104154987122186	0.0043691768522949	0.0920772388855501	0.0804975224703845	0.0	0.0275945450305452	0.0
zf_3.0hpf_plate3_096	0.0097460769084733	0.09928520658602	0.0450827017579513	0.0	0.0	0.0204354787511486	0.0110097839859889	0.0	0.0	0.585479123086328	0.0471954041334236	0.0245651416066556	0.167429474304488	0.0	0.144576074580014	0.0	0.0	0.91675668807994	0.0	0.0142004403924347	0.0	0.0	0.0	0.0822598819901756	0.0
zf_3.0hpf_plate3_097	0.0579688203183469	0.0471346072761295	0.0222444268801375	0.0654597331838416	0.276220467893234	0.0322598248981576	0.128949019649858	0.0571073473686062	0.0	1.09267974404083	0.893337823814921	0.073769874820544	0.0	0.0	0.0	1.26164658560128	0.0	0.281219363866149	0.0497763398334624	0.0952477931231653	0.0860428196970093	0.0015037589041284	0.0405108740043474	0.0	0.278275512078851
zf_3.0hpf_plate3_098	0.0	0.0314218819005791	0.0851418262076008	0.146117584741223	0.0	0.0107997520380644	0.0	0.0	0.0	0.066327021916771	1.65907115128156	0.0	0.476653961232809	0.0	0.402229677014879	0.425362194202883	1.02112752195315	0.243982894890477	0.0	0.0506256438052806	0.0	0.0943815159803517	0.0339104769100629	0.0	0.624104849186845
zf_3.0hpf_plate3_099	0.0059139788350496	0.0825946186051073	0.147095613820616	0.0	0.0	0.0685994936485467	0.116638223194957	0.0	0.0259930710328601	0.0657056377775528	1.11808281628277	0.0	1.08376821169937	0.0	0.229347973434141	0.0	0.528868854818912	0.55238705162644	0.130995935146218	0.103165293546997	0.0	0.0203317145263588	0.0	0.0	0.0
zf_3.0hpf_plate3_101	0.0242523978716353	0.0	0.154744038018093	0.0827218780814199	0.0745923934466121	0.0060658013646481	0.150980248321029	0.140076849727444	0.0	0.14214450718571	0.891627809629247	0.0	0.168175204930922	0.0	0.0	0.884289634668385	0.0	0.140982221207001	0.0	0.0	0.0	0.0	0.0036643992177424	0.190258097859315	1.22741477204653
zf_3.0hpf_plate3_102	0.0006646592021804	0.0224078123536768	0.0807641293329564	0.0	0.0	0.0	0.0	0.0	0.0	0.377916233552064	0.154188528548212	0.0	0.0357533118557966	0.325286895246676	0.0	0.0	0.690802121856635	0.0	0.0424223443552785	0.0	0.0	0.0	0.0304188327893303	0.0	0.0
zf_3.0hpf_plate3_103	0.0586600340430934	0.242763557651555	0.0164767128205732	0.0	0.0917586059453731	0.0457370383539983	0.119120026548386	0.0	0.0090687760662435	0.577120685211295	0.504007451520929	0.0	0.564098258459128	0.0542351335948049	0.0	0.372000512410421	0.338178770204103	0.13952528950568	0.0716532413664584	0.0363525788875757	0.182618279893937	0.0	0.0	0.0022187343531086	0.0494964953245749
zf_3.0hpf_plate3_104	0.180960723250603	0.0638319036798386	0.0	0.27634357633109	0.372524295163347	0.0	0.169381592848702	0.0	0.0	0.724064429970204	1.2955793993601	0.0	0.0858248994586136	0.0	0.382271566118014	0.406899146436982	0.0	0.0102869528744612	0.0	0.297199588241526	0.0326428636574161	0.210077902045401	0.113751100160364	0.0129473287741915	0.600177449750825
zf_3.0hpf_plate3_105	0.0124145728474089	0.0	0.0320842894894323	0.0517944378023115	0.0	0.0	0.0609220943195771	0.0	0.0786228860250027	0.0	1.65488350580861	0.0	0.870540696843699	0.115381087031128	0.0	0.323282239408912	0.894662318032711	0.555175608691851	0.0	0.161736793012025	0.175777966545753	0.219556861700778	0.14601946176487	0.157080085510546	0.883599426006624
zf_3.0hpf_plate3_106	0.0560601733961739	0.0	0.0	0.0	0.184845750733034	0.0	0.250182650140966	0.171213329534952	0.0484819862290559	0.8971361209775	0.620095050380911	0.157819084114168	0.0	0.474546537729588	0.877586081237681	0.0	0.0	0.138013690391042	0.0	0.0	0.0	0.0	0.0	0.0	0.0
zf_3.0hpf_plate3_107	0.0231552104495963	0.0223555477178498	0.11925455040089	0.03698758478122	0.0151334659190936	0.0	0.0693134763359096	0.0	0.0	0.890728056817488	0.378538056533508	0.0	0.0651666076722122	0.0340196971971648	0.241882815655513	0.0169535143144213	0.004217758504002	0.131081814240341	0.0	0.127788055547712	0.0601830532675311	0.0	0.0847515819611677	0.0562387817212752	0.0
zf_3.0hpf_plate3_108	0.0932442001531398	0.104129658903229	0.0123067482122452	0.328886292320302	0.220358228274764	0.0810736733433581	0.353541864562045	0.0991236663466807	0.0	0.693737882656388	0.984932070335013	0.0116015272276156	0.258309307400288	0.0	0.0	0.224034972064129	0.256460610358222	0.718304702867508	0.0	0.0	0.0	0.0650298774643477	0.0	0.0	0.0
zf_3.0hpf_plate3_109	0.118191697234043	0.0	0.0	0.12561791634273	0.244032310919129	0.0140503797479838	0.197526429563895	0.103360162367473	0.0258896100236932	1.44854288590831	0.420680525293135	0.0149087855398449	0.0	0.11044732987644	0.0	0.24738563116563	0.193379206774951	0.0396058827080059	0.0	0.032029298475446	0.0	0.0	0.0	0.0	0.0
zf_3.0hpf_plate3_111	0.0410923873215361	0.0	0.0821211709989648	0.0	0.0	0.0	0.109446589455966	0.0	0.053521707448159	0.408664062906986	1.01840678170555	0.0	0.845388579178374	0.176271275455543	0.0	0.015269033766751	0.0	0.517958819383871	0.0372159195577062	0.0081074060721829	0.0492291155783333	0.0	0.0	0.0343304947245504	0.137304137674625
zf_3.0hpf_plate3_112	0.0	0.0	0.092351238709616	0.0608803546713128	0.0	0.0	0.06857639083007	0.0	0.0	0.56283220468543	1.33576545911965	0.0	0.352922144652302	0.439315193248015	0.367031897427918	0.446885269832952	0.62401571828396	0.368617294000851	0.0208948978074921	0.0	0.0	0.0190039994349926	0.0059653815366156	0.116132404286023	0.101898894672232
zf_3.0hpf_plate3_113	0.103552367403807	0.0745781508242949	0.0	0.209454098101444	0.0220888399501493	0.0	0.249576186489557	0.0	0.0	0.0	1.60407363967765	0.0	0.0	0.697853369406615	0.211617760332777	0.656263005998104	0.259527180184432	1.07396183230286	0.0167420955290103	0.0297771106311496	0.177362633027598	0.187539652985747	0.114520837217341	0.038876882361604	1.9212947272852
zf_3.0hpf_plate3_114	0.0	0.0	0.0358727083010685	0.0097633815040368	0.0	0.0	0.0	0.0130132438572742	0.0	0.360446350413487	0.196743722599949	0.0	0.204584863990626	0.0	0.029987019612496	0.0	0.0	0.0303438162253613	0.0	0.031857508007976	0.0273507395201201	0.0093607440456152	0.0	0.0064427581603644	0.164219164122337
zf_3.0hpf_plate3_115	0.100663334549711	0.113651544809758	0.0	0.152834310349004	0.217328451638455	0.0633171924823603	0.316208170705666	0.0297981561867761	0.0	0.635381111162911	1.10840408048403	0.0	0.0	0.363180204141238	0.362846728938363	0.586275919379942	1.13725281593992	0.221397768883811	0.0	0.0198993104416304	0.20792368614187	0.220853857409083	0.0	0.0	0.0
zf_3.0hpf_plate3_116	0.0263127944964336	0.0	0.0540068751782966	0.0	0.0	0.0	0.0226519449655105	0.0	0.0098544899942765	0.554103237809948	0.358751226694892	0.0	0.163076815212378	0.0839715223229897	0.143384248057329	0.0787674692729844	0.339060150287684	0.16036761877605	0.0	0.0707249260601643	0.0	0.0	0.022546688223074	0.0202426815073105	0.0156666611530008
zf_3.0hpf_plate3_117	0.175172895528565	0.161064173089851	0.0	0.0023181632091315	0.293819011892514	0.0090854390157622	0.0973019640680643	0.135008974801549	0.0	0.938328667416168	1.29555285232766	0.0	0.0	0.0	0.436645437672213	0.220935402576242	0.0	0.876150680790932	0.0416360122405129	0.110192467846537	0.0	0.153723264400724	0.0548009092139811	0.132089535769605	0.0
zf_3.0hpf_plate3_119	0.0806376035521529	0.0963994482646819	0.031678497215386	0.0	0.0060210744188126	0.0590182329581883	0.426649265349062	0.0351706897040023	0.0	0.630423615466804	1.26067560529139	0.0	0.0035496910429027	0.0	0.34850091066311	0.260483317754501	0.78882531886517	0.288784620488514	0.0	0.132003891270997	0.024984815272541	0.289264188985359	0.165703078892623	0.110085014862612	0.0
zf_3.0hpf_plate3_120	0.0914979220352691	0.0449563984547682	0.0	0.0	0.0487536380353235	0.0006301667597229	0.019824543305047	0.0	0.0943530667671061	0.608767028443779	0.470459432870078	0.0	0.727428553428874	0.453081850310655	0.0	0.0	0.60575428350791	0.380061978567733	0.0	0.0	0.018079385308758	0.107331467077997	0.125236206349389	0.0457087427727395	0.0297112539318436
zf_3.0hpf_plate3_121	0.003114847010146	0.0	0.0871847637889523	0.0	0.0	0.0	0.0728386342567969	0.0	0.0	0.484994646916983	0.691265420262661	0.003782819936876	0.834405181211442	0.26305859325812	0.0	0.158796274277002	0.0	0.263947322157328	0.0367113652828786	0.0	0.0	0.0734029574912217	0.048880218028933	0.0149306371453505	0.437921584972929
zf_3.0hpf_plate3_122	0.0696039624867002	0.11293900401968	0.124493063785775	0.0621853529982289	0.132955075347553	0.0	0.107469536031422	0.0468711173547155	0.0	0.766767620690764	0.670555409616673	0.0	0.0	0.220590604888013	0.0	0.227431681690458	0.45280625497978	0.0369798478840851	0.121198477557533	0.0	0.0304746624401288	0.0063327542511787	0.0904233821048393	0.0239617927799274	0.234483231519219
zf_3.0hpf_plate3_123	0.0	0.0	0.0440170575302707	0.0	0.0	0.0	0.0	0.0	0.0	0.547419180323676	0.233901840944133	0.0	0.0327560168005121	0.0445409892418867	0.0	0.111421716453764	0.0	0.0904150291491746	0.0	0.0	0.0	0.0	0.0285932985435511	0.0369637695144132	0.177183546192055
zf_3.0hpf_plate3_124	0.0455789964605539	0.0122685933648579	0.186212781572598	0.0252978398370153	0.105802947255606	0.0104381724236724	0.109920939240602	0.097240264340843	0.0	0.892075602702981	0.242112091026956	0.0024014134518347	0.0	0.0	0.0	0.0594743774704985	0.0	0.0509218354351981	0.0081401111879684	0.0	0.0066232814530476	0.0	0.0	0.0195353510192116	0.0578595315079534
zf_3.0hpf_plate3_125	0.0196370891784708	0.0	0.0	0.121430159032424	0.0	0.0005666575683699	0.0465412669335575	0.0221839052176963	0.0	0.624819035143192	0.242772700791541	0.0094342214096163	0.252804744002053	0.0256336353271472	0.0	0.0	0.166839978990902	0.0	0.0013007722270499	0.0	0.0121400549026154	0.0	0.0	0.0	0.536593303688849
zf_3.0hpf_plate3_127	0.0969499030673392	0.168822344029555	0.0	0.0	0.0	0.0	0.0	0.0	0.0398893965357858	1.36506050836843	0.0	0.0502933927580987	0.196560692587721	0.0	0.309375079996637	0.329649892892609	0.550223591506477	0.336645888199903	0.0527082456868083	0.0	0.0690729949036979	0.0694290630578476	0.0	0.0	0.0
zf_3.0hpf_plate3_128	0.0	0.0202927547410475	0.0729591236804865	0.0	0.0	0.0091254124249795	0.0072190077086398	0.0	0.0003417949852578	0.292719110844647	0.137541940996869	0.0	0.159414666875019	0.101647788626699	0.0	0.0	0.024565677063414	0.0632945043317973	0.0	0.0	0.0	0.0076088145488898	0.0042843095769322	0.0	0.0628410853610546
zf_3.0hpf_plate3_129	0.0626605616291814	0.0	0.130795100108581	0.0	0.0	0.0	0.0052607025390973	0.0	0.0	0.212771418400042	0.593391203982334	0.0	0.732030764493368	0.496474986791283	0.0	0.0	0.344707101030833	0.906952896696027	0.0	0.0818440957372894	0.0	0.0208291366748509	0.0	0.0550711442098737	0.0101093443629002
zf_3.0hpf_plate3_130	0.0504683921145577	0.0	0.0226705543472867	0.0	0.0	0.0157031318167828	0.163644245492308	0.0	0.0136980290017134	0.0	1.14080484171142	0.0	0.817717119575752	0.227392270477764	0.905328832760958	0.172896802499636	0.284452122124976	0.0606234411876566	0.190751065447252	0.0814528543201678	0.0066519691067895	0.0695914328424961	0.0661979553107137	0.0197295965657713	0.0
zf_3.0hpf_plate3_131	0.0	0.0700278987669278	0.0900223117499743	0.0	0.0	0.0153732518027458	0.067435339274741	0.0008935289236146	0.0045142776075963	0.248490739737482	0.742620493523449	0.0574487724096629	0.552399013883903	0.0	0.33950570984031	0.63600732838758	0.229900541180495	0.0	0.0688971468660939	0.0	0.197200757404528	0.0720254076733598	0.0154820849463303	0.0	0.0
zf_3.0hpf_plate3_132	0.118396047242011	0.0474509231286512	0.0	0.256930907062814	0.29305161677584	0.095658423830739	0.250846810300984	0.0	0.0	0.082895439498832	1.40046485020856	0.0	0.433957810651578	0.0	0.3323770707951	1.08271111742594	0.370588608076085	0.313776869605113	0.10896389805522	0.0459164946955268	0.396188919466399	0.183057747411329	0.0238683477264503	0.0764434268623014	0.372046788290413
zf_3.0hpf_plate3_133	0.0001822530912947	0.0268844393369114	0.0989046079825792	0.0	0.0401130373825096	0.0	0.0	0.0	0.0167088682529159	0.511229195264273	0.078307172877231	0.0	0.0	0.262556982420463	0.0196589785285094	0.0337640123090328	0.0	0.075523377616223	0.0216671538249279	0.0	0.0	0.0	0.0391499947772761	0.0	0.0308362671034327
zf_3.0hpf_plate3_134	0.0613394498135175	0.0953215967915982	0.024454735854713	0.0	0.0320139824085305	0.0010872493515004	0.225973406637325	0.0	0.0	0.360618003498872	1.58064816947769	0.0	0.0	0.0	1.00591898382835	0.0	1.01051886535176	0.244490277736252	0.216348921577138	0.0729316522549048	0.157575945586868	0.0	0.126229339969535	0.102236097618451	0.534077835712092
zf_3.0hpf_plate3_135	0.0057329286132358	0.0	0.100798646740855	0.0	0.0	0.0	0.0256055766999444	0.0	0.0091856165323952	0.549594322487228	0.660768341429278	0.0	0.626988777915447	0.375531628385835	0.117126247411816	0.0	0.500725729814636	0.393763240246913	0.0351193090157828	0.0113194035793834	0.0207787271103704	0.0	0.0	0.0	0.0
zf_3.0hpf_plate3_137	0.0	0.0	0.0230250743481502	0.0	0.0	0.0	0.0	0.0	0.0	0.18411337006554	0.0885143480954799	0.0	0.0697167880156581	0.127918873924362	0.0	0.0	0.0022991999978296	0.0	0.0	0.0048293751950031	0.0	0.0	0.0	0.0	0.047933248082491
zf_3.0hpf_plate3_138	0.0263911692724216	0.0269510123346889	0.0426523421528272	0.0567654290067246	0.0	0.0	0.0748781391604553	0.0	0.0	0.840308226490908	0.589580966923627	0.0	0.60460176742512	0.0645513424325773	0.277699094880466	0.0	0.55189869616753	0.0	0.0861100803487999	0.0	0.0	0.0816399873936288	0.0629558186875738	0.0	0.0
zf_3.0hpf_plate3_139	0.0	0.0506762307316365	0.169783559226282	0.0	0.10501303257635	0.0	0.0776619696311564	0.0564191917359451	0.0	0.866446098123843	0.221120401421517	0.0	0.0	0.222105503134863	0.0	0.0	0.784707413474662	0.0	0.0	0.0	0.132312023630771	0.0	0.0397161093348451	0.163188056391332	0.0
zf_3.0hpf_plate3_140	0.0498986024451058	0.100111788893419	0.0	0.164187131459134	0.0802974903200181	0.0175802901750875	0.285014042469957	0.0	0.0	0.548344820589986	1.04562043727261	0.0312169030566615	0.299888659603151	0.579229085915445	0.616657882255989	0.0611828869953456	0.0	0.0	0.0428426166041842	0.0	0.0986533528332262	0.111876665939098	0.0567629047104627	0.229078031094204	0.39969420296347
zf_3.0hpf_plate3_141	0.0	0.0	0.0875009283096978	0.0856634824209437	0.065354185933785	0.0147585400681487	0.060371366690453	0.0760259341213158	0.0	0.894842943090035	0.213645920371293	0.0361719297576635	0.128498763316744	0.0633475308960218	0.0	0.0	0.284922448351378	0.0	0.0381752159860106	0.0	0.0937798852409131	0.0	0.0	0.0330385577623278	0.059918010265737
zf_3.0hpf_plate3_142	0.0691866989767376	0.0911090462931503	0.025589878900446	0.179853577602684	0.336142993334538	0.0	0.107033340704967	0.0646006126093128	0.0	0.809008601803062	0.704505224989645	0.0	0.05077040032813	0.0476063995790831	0.0	0.200960720334303	0.0	0.305947424490186	0.081007184267031	0.0074857688970734	0.100686892384807	0.0	0.0214507223281575	0.0955574566446067	0.613663789648421
zf_3.0hpf_plate3_143	0.0488856009207489	0.0192389056822989	0.0	0.104430643001408	0.0	0.0090556684661818	0.0	0.116599701754408	0.0	1.37362133576053	0.510606131690239	0.0317420566643569	0.0289228314178315	0.0	0.467764869288701	0.0606386428466467	0.0	0.267381970465465	0.0585533715150675	0.0283818238010154	0.183322636886025	0.0605323466641839	0.188160588223419	0.0	0.0261728303450259
zf_3.0hpf_plate3_144	0.0	0.0006640618280681	0.0	0.0	0.0	0.0	0.0	0.0	0.0	0.431862008245667	0.137395832629251	0.069995449808766	0.290200260848565	0.0	0.80862989711462	0.0	0.752555510818381	0.0	0.0	0.201188879042056	0.0554240528313567	0.0392698606808548	0.0	0.156238783233486	0.0
zf_3.0hpf_plate3_145	0.0012920108828894	0.0095775483622615	0.163538432139729	0.0695906737258346	0.211586116002487	0.0	0.0587617282814997	0.0921562635206301	0.0	0.896461942010391	0.270897593908775	0.0	0.0	0.027701570275295	0.0142278640537863	0.0	0.0	0.06005324038608	0.0	0.018846239598366	0.0	0.0	0.003254733537122	0.0542959115767548	0.163694016488045
zf_3.0hpf_plate3_146	0.0695612195026559	0.0587357150549998	0.0531009635238279	0.0917608973200745	0.223218810680627	0.0	0.249269661987651	0.146840366909338	0.0573181988852068	0.913787436106497	1.04353164308349	0.0237275059529852	0.0	0.310389274759906	0.371069303080537	0.0686910184573438	0.0	0.0611415125897475	0.0887271653052738	0.0246301595421152	0.0	0.0464705716760417	0.0	0.0	0.0410351589769636
zf_3.0hpf_plate3_147	0.0	0.0	0.0362526547638275	0.0	0.0	0.0	0.0	0.0	0.0294981292096566	0.654352076321637	0.395568758769564	0.0062809050104717	0.187239197397877	0.0	0.0	0.0	0.356571289876445	0.396420993317677	0.0043693913614277	0.0469676368660102	0.127372613091894	0.0	0.0	0.0035223598521005	0.0
zf_3.0hpf_plate3_148	0.0	0.0480374575412738	0.0183982101617934	0.0211139239610775	0.0	0.0	0.0824837835578462	0.0	0.0	0.318915267876689	0.116545764425968	0.0	0.206552470732986	0.0	0.0	0.0	0.0362402633513724	0.0	0.0705020339959423	0.0841210154825307	0.0	0.0	0.0	0.0516923803641842	0.304874291795406
zf_3.0hpf_plate3_149	0.105354723264988	0.130360242922967	0.0565029022635311	0.0	0.21539321391814	0.0	0.252693322021889	0.0	0.0241502569809278	0.636954532637177	0.779070029423435	0.0	0.0	0.554408701016741	0.0	0.999867608855593	0.187995909073896	0.101827488433732	0.0	0.124079734834004	0.0	0.0	0.122248702836686	0.0290287773193331	0.0538757826116348
zf_3.0hpf_plate3_150	0.0273442252637924	0.0	0.0665047466884933	0.0	0.0	0.0	0.0	0.0486760140774209	0.0083079410820272	1.00705651473448	0.476719103644654	0.0284143258578275	0.0	0.0281889934971274	0.150930288466828	0.0930246551770957	0.240405587862978	0.0473380675505751	0.0	0.145324134275412	0.0	0.0664334067464584	0.0	0.0504465062269182	0.0441837829712609
zf_3.0hpf_plate3_152	0.0054209112645582	0.0	0.0138314034180713	0.0	0.0	0.0	0.0214581210773167	0.0	0.0233500337872602	0.474348149302712	0.161298153695037	0.0	0.0821987869729916	0.104832291693347	0.0	0.0	0.0735966080810589	0.0	0.0385805880851929	0.009772325137783	0.0	0.0185997696092468	0.022442095531689	0.0	0.14959040848446
zf_3.0hpf_plate3_153	0.0	0.0	0.0	0.0	0.0	0.0	0.0	0.0	0.0	0.517737496536355	0.853922335998021	0.0	0.171605154080908	0.0	0.314644769928537	0.447521874319092	0.29159399400332	1.39500566829321	0.0694723200947241	0.206680692675112	0.0164684283430429	0.0	0.0	0.0	0.258371704150445
zf_3.0hpf_plate3_155	0.015581799895788	0.0	0.075661668193705	0.110234972262627	0.0738542162252384	0.0299129830058638	0.089935277681543	0.0519325675969148	0.0	0.804254408432191	0.146057091197034	0.0	0.171895208774766	0.11421462423895	0.0	0.0	0.006734147946166	0.146473106134063	0.0	0.0	0.0119628752446455	0.0146233039726348	0.0543263506678357	0.0039178825071484	0.216836958790553
zf_3.0hpf_plate3_156	0.0	0.0	0.182950579500651	0.0	0.0481999042189096	0.007245896591483	0.143201016621248	0.190054830004352	0.0	0.798803636434124	0.110252146858112	0.0206511031172058	0.0	0.0	0.0	0.0310851327708115	0.0638202452432296	0.0	0.0051654034003659	0.0102453976451102	0.0	0.0090441066729458	0.0138076972549302	0.074735552963408	0.0
zf_3.0hpf_plate3_157	0.0796868335979544	0.181556561688902	0.0	0.0446575292896987	0.253933354990036	0.0	0.0926350181061564	0.0259773724132777	0.0273567095604095	1.13080566456991	0.685335677665021	0.026741503096892	0.0	0.0	0.40654933591666	0.0033683089259941	0.139579172790622	0.0	0.0	0.0365464398216356	0.116205483015011	0.157153936386065	0.0	0.0	0.290569122387205
zf_3.0hpf_plate3_159	0.0	0.0	0.0204150831749426	0.0717502288938282	0.0	0.0	0.0	0.0336978059664698	0.0	0.992615725183377	0.316818440388384	0.0	0.0201895126997032	0.094840938644651	0.0	0.0611120398722304	0.0	0.243311322309462	0.0	0.0376332846759715	0.004171644862088	0.0	0.0	0.0	0.367115360397243
zf_3.0hpf_plate3_160	0.162255488495223	0.0407971010274565	0.0	0.160666450216313	0.236057962119544	0.0383401002864388	0.155457083299648	0.0	0.0	0.714025467478362	0.903327611036035	0.0	0.257168264819403	0.113712182496619	0.0	0.0	0.797565547046255	0.395480857387589	0.0553817865637853	0.0250585241418955	0.0674806515734344	0.03871571710262	0.0602991254561443	0.0115698345329089	0.643566589144185
zf_3.0hpf_plate3_161	0.0995644250419403	0.0880614802731968	0.0182848370517882	0.207739387964752	0.214007583769589	0.0761029580009526	0.431665645740921	0.0	0.0	0.457844954330817	1.35066924507502	0.0	0.0	0.257103625572477	0.0	0.84064608580931	0.129476478608532	0.144442073678809	0.0753147768694553	0.0177820001788119	0.0	0.041388496663466	0.058063767713138	0.0883455612961968	0.706293192061304
zf_3.0hpf_plate3_162	0.0313281598695738	0.0455216514719336	0.0983322615211427	0.0	0.175679564510882	0.0267025285264741	0.15696144884169	0.155044144880474	0.0	1.13685925957212	0.234662132625266	0.0718002035156669	0.0	0.0	0.0178314823161078	0.0	0.0	0.0399713109513005	0.0	0.0	0.001889548130325	0.0002203829087697	0.0	0.0594924817422934	0.0
zf_3.0hpf_plate3_163	0.0181491412447021	0.119640092515135	0.0	0.195731889727629	0.192505079816605	0.0	0.158169348323625	0.0	0.0168815045637475	0.51714527618998	1.11648588963097	0.0	0.409345658560023	0.159588795851988	0.448988825550063	0.777801683344061	0.191754687973731	0.100647001367991	0.0219362713920129	0.0263542779994604	0.411442664594287	0.0883858914874076	0.0	0.0	0.297179808538771
zf_3.0hpf_plate3_164	0.0345997228299594	0.201678808559275	0.01413835965041	0.0284271764760789	0.0170762164902818	0.0619065861813907	0.083806975108863	0.027174248675661	0.0599225323720032	0.0	1.11164785201943	0.0065364043336443	1.03317115138283	0.736809422366924	0.658299059955428	0.0	0.0803072640232036	0.543877891437924	0.0	0.0	0.0711000024640052	0.0	0.0	0.0475089711730602	0.0
zf_3.0hpf_plate3_165	0.0113417734636346	0.0	0.0589911242770617	0.0	0.0	0.0	0.202382155082639	0.0	0.0143194247106065	0.0	1.41349262739992	0.0	0.939071083988719	0.154284111342841	0.518247049777962	0.711657280419163	0.0	0.269798330076325	0.0	0.0	0.2209357166362	0.0	0.0220129984532114	0.130010354423678	0.0
zf_3.0hpf_plate3_166	0.0205857606876567	0.192075636863454	0.151970274908251	0.0	0.141064088886249	0.0319503873615395	0.189633276766008	0.0	0.0223892332606285	0.612960673949193	0.233564059553798	0.0	0.174821848042524	0.335480667449466	0.0	0.0	0.181489756277903	0.144882966549527	0.0	0.0266603429587356	0.0	0.0562374640754923	0.0	0.110757130157084	0.0
zf_3.0hpf_plate3_167	0.0586298157966596	0.14661948390374	0.0453213660129618	0.143855019626634	0.330650451274387	0.0	0.164348438073447	0.103387289069214	0.0	0.876088299672304	0.762045006663482	0.0128732126034902	0.0	0.256719746266947	0.316586227211723	0.0	0.525457020991934	0.216129853308136	0.0	0.0	0.0	0.142023510986925	0.129288693661887	0.0059172266084601	0.0
zf_3.0hpf_plate3_168	0.0807388658453451	0.113778572146316	0.014999325965989	0.0604921164630878	0.258964595689518	0.0045644663447206	0.356237858932942	0.0	0.0	0.0080266797692147	1.66851170236138	0.0	0.0	0.0	0.716235860364506	0.992702415182355	0.312536915301317	0.0566163606028234	0.0	0.0009905374596172	0.0004195529011194	0.0050597788317909	0.14535787194624	0.0144653687770302	1.14371453104753
zf_3.0hpf_plate3_169	0.0890293725048618	0.161725699011205	0.0	0.0228900147568867	0.402843535646836	0.0206544428556164	0.190388376546316	0.0846291529422265	0.0356240129217275	0.209475188750609	1.79365775169464	0.0	0.0	0.310513829966616	0.528982027866444	0.282182386651579	0.0310220351187433	0.966555189769511	0.140035836384498	0.0604225173690082	0.217413258101822	0.15952910394925	0.0901684464240137	0.0964921155327707	0.906153983361046
zf_3.0hpf_plate3_170	0.0691929866714049	0.0224981149424539	0.0998638913142497	0.0021952680293491	0.0161287875476024	0.0005609958152168	0.242565688768512	0.110753958339498	0.0	0.855796301464938	0.858980763113194	0.0301346389941091	0.0	0.98968683440518	0.0	0.0	0.0	0.294332387466661	0.0354843113527598	0.0098375507250063	0.0333390788238815	0.0	0.200049938379134	0.0373902130832253	0.37261277030866
zf_3.0hpf_plate3_171	0.0	0.0	0.0988870912147294	0.0176622985730177	0.0	0.0	0.125416810747729	0.0	0.0	1.21545307668039	0.344751471683674	0.0	0.29040372961436	0.0	0.411168820588881	0.0527601385801454	0.12225744826024	0.0	0.087363108052134	0.0	0.0193729298918416	0.123129862029111	0.0566900097640947	0.0515430700604488	0.268792114397884
zf_3.0hpf_plate3_172	0.111260260061509	0.0090470562253483	0.0219214382122712	0.0689115822429835	0.264404414651009	0.0099696436816247	0.370819499394766	0.0249374482509847	0.107390381563761	0.86213879010354	1.25188461587541	0.0	0.0	0.217357030467335	0.0	0.821979314821951	0.871418427373389	0.350149609215893	0.0257838810674387	0.0	0.0602257242400705	0.0245879141202169	0.057230750117339	0.0200850310545597	0.0
zf_3.0hpf_plate3_174	0.0	0.0	0.0757757502688853	0.0	0.0	0.0	0.0368298267239469	0.0	0.0	0.0	1.45334505954118	0.0	0.679096697571698	0.143503238701391	1.08670998380236	0.428500822064612	0.0	0.349505285878663	0.133101132943393	0.0	0.262353444399638	0.0	0.0	0.0874660219458067	0.0018510028309495
zf_3.0hpf_plate3_175	0.0	0.0	0.138779072827527	0.0327065387807418	0.0883954893885743	0.0	0.0883852961075944	0.0006006027560758	0.0	0.958975458901284	0.194087920758418	0.0	0.0	0.0225410543841979	0.0704503600855968	0.0	0.0064522197829929	0.0	0.0177170908424758	0.0466176634760827	0.0342190194013951	0.0	0.002654025140328	0.0	0.147605693825738
zf_3.0hpf_plate3_176	0.0207026993869378	0.0198535057331625	0.0475428814302494	0.0	0.212793350362075	0.0	0.155458929452986	0.221928404477332	0.0049683038513676	1.11232458154967	0.244254698231239	0.254272174528389	0.0	0.31411244459973	0.497157912275141	0.0	0.0	0.0	0.0	0.0	0.0	0.0	0.0	0.0	0.0
zf_3.0hpf_plate3_177	0.0	0.0	0.394180410007197	0.0	0.0805669488114329	0.0	0.0	0.276820660862348	0.0	0.687473908199961	0.0	0.0	0.0	0.120369883043963	0.0	0.0	0.0	0.247564351115699	0.0	0.0	0.0	0.0	0.0	0.0	0.0
zf_3.0hpf_plate3_178	0.150553700334386	0.104573041510437	0.0	0.117282857579438	0.141780200807571	0.0	0.42466860776116	0.0	0.0	0.765874609879621	0.825415139692562	0.0	0.283178808207072	0.496394124922348	0.0	0.385246972200562	0.376977829368164	0.370094790998032	0.0	0.0	0.0496342957747444	0.208556766850269	0.0573462568841145	0.0889917574681048	0.0
zf_3.0hpf_plate3_179	0.0	0.0994382329084307	0.186073938718154	0.0978330391626539	0.0836395869053566	0.0	0.211581630651892	0.0791174914186885	0.0148499603215094	0.849580971070885	0.588410005510788	0.0	0.0456235836084055	0.295137291100629	0.0	0.32667473032482	0.145049436303028	0.0415732973015125	0.0	0.0	0.035545403056254	0.110464244712331	0.0649849102025615	0.0318928712837827	0.0
zf_3.0hpf_plate3_180	0.0677667638552318	0.107114731131732	0.0015022497515845	0.0	0.0	0.0076007564927676	0.242784666130602	0.0	0.0177556104874218	0.431663719558594	0.809467716060929	0.0	0.490203282858508	0.0	0.073613835546733	0.389240967673155	0.316062448480491	0.212641581393912	0.14883665930018	0.0757694332784738	0.0	0.100765470225426	0.0251331800072754	0.0315505141714108	0.0
zf_3.0hpf_plate3_181	0.020053171520808	0.0275818850414614	0.134358186340404	0.006637180546329	0.0081011207351165	0.0039090817745871	0.0601633840605122	0.0433730379319151	0.0	0.976465005807991	0.395359450639533	0.0042676483731467	0.0	0.310459201659149	0.0	0.0603147452326588	0.0529331128746564	0.0	0.0	0.0	0.0	0.0	0.064897662311692	0.0096623882800811	0.0
zf_3.0hpf_plate3_182	0.0413480113321628	0.0	0.0	0.0907660034195184	0.218506746062833	0.0	0.143449349122278	0.0574171741782294	0.0236821930102535	1.14732200510539	0.733003944608666	0.0323173883842649	0.0471027433035451	0.200987616595827	0.0	0.0	0.0	0.0	0.168269143529273	0.0132988816343657	0.100339914431709	0.0	0.0192451432749783	0.0	0.338977209419018
zf_3.0hpf_plate3_183	0.0505189982227424	0.245955328742187	0.0	0.0	0.0292721187285851	0.0455287270443079	0.0290223248650045	0.0	0.0	0.976488676524506	0.211937606138507	0.120107721723699	0.155889378637447	0.0	0.322443140273623	0.0	0.786323859239535	0.0	0.0	0.0	0.0	0.0081853954771948	0.0	0.0	0.0
zf_3.0hpf_plate3_184	0.0	0.0	0.0	0.0	0.0	0.0	0.0	0.0	0.0	0.69927393702275	0.377432384885794	0.0	0.0322314255535156	0.262875836170213	0.240478149233776	0.0	0.0859272999025431	0.0	0.0	0.0	0.0008890361572133	0.0	0.0501636701514716	0.0	0.0189442949234424
zf_3.0hpf_plate3_185	0.0	0.0228890678418345	0.170228014691281	0.0	0.150267709640988	0.0022694562414665	0.0088424478472545	0.0944022411189049	0.0	1.01268806880655	0.258296538882786	0.0161757708510565	0.0	0.308825527932759	0.0613657236107841	0.117041003383579	0.159226540970353	0.0988984463472364	0.0630671447440704	0.0109292268253164	0.0	0.0	0.0	0.0	0.0
zf_3.0hpf_plate3_186	0.0154899655835679	0.093510715926289	0.0314904362026963	0.0	0.0	0.0	0.0040828402374785	0.0	0.0	0.786209581298478	0.409027261564072	0.0	0.274811778662075	0.0	0.182289524287452	0.103685675918787	0.671817437699855	0.0	0.0145469088965017	0.0288909910959545	0.0134971911262572	0.0014706847745329	0.0	0.0	0.0
zf_3.0hpf_plate3_187	0.0	0.0	0.182915689960126	0.0	0.14091278716878	0.0001848982007731	0.0	0.15965040212951	0.0	1.1127095444079	0.233761651102665	0.0582763690060372	0.0	0.228166957816066	0.173426066951276	0.0	0.0	0.0123050436848096	0.0	0.0	0.0	0.0	0.0003013684697355	0.0717534953914406	0.0
zf_3.0hpf_plate3_188	0.0112764570252063	0.0276565882393674	0.0548483444202556	0.0	0.0	0.0	0.0	0.0	0.0	0.644366751182402	0.15426832337192	0.042302235715218	0.0114933682404977	0.0	0.270238556761648	0.0	0.0366141073431059	0.142078877167121	0.0437648739865139	0.0533770447503723	0.0093993986976827	0.0	0.0	0.0	0.0
zf_3.0hpf_plate3_189	0.134173016070988	0.0421571220707029	0.0	0.0	0.276863307888676	0.0	0.0735904629061588	0.0397766545365075	0.0	0.0419359703837362	1.42931019706516	0.0	0.0	0.0	1.17475318183536	1.08231275967027	0.0522988921088614	0.428879426671292	0.114702893666437	0.174778814345666	0.236443289102944	0.0736781840827029	0.142206491682877	0.0	1.12568790681931
zf_3.0hpf_plate3_190	0.0309589971231303	0.0	0.0770336918289238	0.0067445668513651	0.0	0.0053157229718575	0.062683103452544	0.0	0.0	0.539159770136909	0.596703865593829	0.0	0.264020296919572	0.131566330834462	0.0	0.208634362392149	0.0	0.140011622182471	0.0420230840559651	0.0400186421178584	0.0	0.0469983072018252	0.0	0.0261570625575336	0.466932009071817
zf_3.0hpf_plate3_191	0.0439361825306926	0.0025097787912082	0.129657553016362	0.0	0.176488911883916	0.0052427105030305	0.0395703773014223	0.199294218599419	0.0	1.28137703746625	0.237522180081108	0.0746497596496231	0.0	0.0	0.0	0.21024413617778	0.0987860869908903	0.200294467517962	0.0721408492806248	0.0	0.0	0.0	0.0	0.123561248942181	0.0
zf_3.0hpf_plate3_192	0.0747946836920862	0.0416760014394983	0.0	0.153702521285069	0.208517095978711	0.0153999249671747	0.248555907771178	0.184984058007474	0.0355502433396894	1.20617595855325	0.365737886017797	0.154824112457242	0.0	0.196867089385116	0.266924337735348	0.0	0.0	0.0	0.0	0.0382548755528352	0.0830398359883635	0.0	0.0	0.145799911044138	0.0
zf_3.0hpf_plate3_193	0.0376225832605752	0.0043599707604193	0.0	0.0	0.0	0.0	0.0435263401369117	0.0	0.0175888608582442	0.61911516858346	0.291460471992555	0.0	0.224574320983475	0.071416075680915	0.0	0.178512930389727	0.102198621573953	0.0307588160841384	0.0377404361108159	0.035344942651661	0.0323802742209248	0.022699277380063	0.0	0.0	0.171256001821993
zf_3.0hpf_plate3_194	0.0	0.0211543239151813	0.0630736992236929	0.0219485482819016	0.0	0.0008623685418947	0.0215623774931111	0.0208971193709357	0.0	0.399519060132091	0.219864741670609	0.0	0.119889467995804	0.0802230905483489	0.0	0.153886034249798	0.0	0.0	0.0162519033514341	0.0619215295101848	0.0	0.0	0.052500015483146	0.0169431557798272	0.113095701248347
zf_3.0hpf_plate3_195	0.0449711184588454	0.03353285873719	0.151990682176019	0.029382367014674	0.0	0.0	0.184040241541125	0.0894028809322518	0.0185438462123922	0.911967610148128	0.507009232224343	0.0	0.0	0.371450884351149	0.131882816209211	0.107150596719557	0.180773305806532	0.0162815061502609	0.0460512493918756	0.0868028262956506	0.0	0.0	0.016875423164836	0.0	0.0
zf_3.0hpf_plate3_196	0.0798132999669736	0.189770178131724	0.0	0.0	0.0	0.0568979511443011	0.235664843416281	0.0	0.111332587448267	0.757260171975393	0.475040545905665	0.0	0.304346226811144	0.249934172396556	0.0759352425321928	0.119129485326905	0.226991546332375	0.330267884634458	0.0	0.0	0.0713618376061795	0.0334350020259802	0.0	0.0	0.0
zf_3.0hpf_plate3_197	0.0362417861789651	0.104563007015711	0.0400995558404766	0.0091387643675974	0.0925171600867231	0.0195220302720893	0.0827451573777769	0.199192613197452	0.0	1.40440249082103	0.354517718953562	0.115481809761434	0.0	0.0	0.08408058205141	0.0	0.0663360748350624	0.400462404455116	0.0	0.0828780720945827	0.0	0.0105613158723377	0.0	0.050211210713973	0.0
zf_3.0hpf_plate3_198	0.0	0.0230969264539376	0.164460061930954	0.0202015439444253	0.0989041900321391	0.0388477824631365	0.0342586200388317	0.122938552309052	0.0	0.795742088007353	0.314378051293948	0.022755659391874	0.0	0.102280306838476	0.0202295378396511	0.134835036515079	0.0023495309480824	0.111333164285078	0.0	0.0	0.0	0.0620305413354495	0.0289494995446807	0.0421955972863945	0.0292750576392144
zf_3.0hpf_plate3_199	0.0534468657010901	0.0272189954465183	0.0365317374178423	0.14398527227658	0.0978546152106364	0.0415759449313952	0.201988286944443	0.0626001268673508	0.0	0.17696664266346	1.50417893981844	0.0	0.248490411442037	0.0	0.503385061671752	0.566857947573694	0.0	0.799809043608328	0.0510807145458069	0.0511677117346773	0.247810351394006	0.0313476667904121	0.155412476030838	0.0690679749237015	0.883287012167302
zf_3.0hpf_plate3_200	0.0	0.0646768359640727	0.150288956914927	0.0	0.0994584791510058	0.0	0.0348764835746638	0.179956892599965	0.0	0.937204317824095	0.485862424474394	0.0660937718296613	0.0	0.260193175283695	0.467096289804948	0.0	0.0	1.11747141118754	0.0641286956601465	0.0258914606746405	0.0	0.0	0.0	0.0	0.0
zf_3.0hpf_plate3_201	0.0508296940859302	0.0	0.0267788406856685	0.0769946587647242	0.162179449824715	0.0	0.132599967813291	0.0451053791179918	0.0084594350747777	1.47773556572438	0.38191650665629	0.0820473639733537	0.0	0.146944966953091	0.17483574839343	0.0571047219715673	0.0	0.0709819863311339	0.0	0.0	0.0	0.0	0.0133907793773975	0.0	0.0
zf_3.0hpf_plate3_202	0.0442856087221727	0.0017202917684523	0.0235051083223088	0.0	0.0	0.0	0.0326561319528421	0.0754990886428595	0.0	1.1167955828774	0.971588294705536	0.0906352100144076	0.0	0.51159470357576	0.485396616452713	1.15331466472212	0.0	0.0236603466675825	0.0	0.0	0.0228413120931247	0.0007598427270125	0.0049387096587919	0.0	0.221861497357629
zf_3.0hpf_plate3_203	0.148280419767368	0.15733241332141	0.0	0.123000567695021	0.261723281387028	0.0	0.307442730877018	0.0	0.0323692825879987	1.10960772617462	1.15536824586482	0.0	0.0	0.352075244524222	0.110432533275871	0.0351587504585221	0.0046209192122921	1.361905365967	0.101891209345602	0.0934848460754467	0.188293297433174	0.0521330723891511	0.0	0.0992139431622079	0.0
zf_3.0hpf_plate3_204	0.0917661063256218	0.0833322065860721	0.0482339988536002	0.0485741314673998	0.0	0.0	0.134629116491049	0.0	0.0034672836781733	0.492533260944277	0.474968914074615	0.0	0.56895535596378	0.508455235618046	0.0	0.0	0.39769323370419	0.0	0.0515518862521375	0.0178481686997538	0.0082354794620573	0.0145125487600511	0.0	0.112461414077697	0.264601911455655
zf_3.0hpf_plate3_206	0.186572716864029	0.0210271430815727	0.0897968912974716	0.0	0.0659255319598952	0.0203524690552173	0.435982605979036	0.0141917017786773	0.0	0.957255539774615	0.365830279804037	0.0	0.0	0.0	0.0	0.0621643083111171	0.183430605914115	0.0	0.0	0.0	0.027249895416246	0.0080204753399602	0.0496886529964696	0.0465970546134592	0.0625106884078931
zf_3.0hpf_plate3_207	0.0614577925061511	0.0742200308587455	0.0	0.216875749217351	0.0836593229866917	0.0194944825991424	0.116713794877761	0.0473783891430928	0.0035673842118289	1.34809446122751	0.391461570908712	0.113937453001539	0.0371192427856117	0.0	0.328884065181761	0.0	0.147130363626546	0.0867176820661468	0.0	0.0325180022159693	0.14337203025552	0.110254848734911	0.0025923961850734	0.007287843173106	0.489980089833444
zf_3.0hpf_plate3_208	0.0	0.0	0.255141564903553	0.0	0.0042456544081834	0.0	0.0	0.0391887835869607	0.0	0.665914257613728	0.139972878038173	0.0	0.731570534131277	0.640750600005576	0.0	0.0	0.0610095686110477	0.403194098308836	0.0	0.0	0.0	0.0	0.0	0.0488809881000619	0.0
zf_3.0hpf_plate3_209	0.0	0.0	0.0	0.197205587598244	0.0	0.0	0.0	0.0	0.0	0.58486443550651	0.556251629809987	0.0	0.362272687353989	0.0	0.340685428718151	0.0	0.0	0.0	0.0	0.0	0.0180543221566291	0.0	0.0	0.0	1.35140645711709
zf_3.0hpf_plate3_210	0.0416784233999412	0.133607441287576	0.0	0.279118935902941	0.187413802096915	0.0331166206142109	0.190712526199768	0.111315204528968	0.0	0.481619558808456	1.57040363716988	0.0	0.0275748619258306	0.0	0.237019595574087	0.687263997157641	0.773358138632356	0.424856389650172	0.0807437291240459	0.122563353045745	0.387132793067484	0.10442488612326	0.0	0.128758257559147	0.762640185201563
zf_3.0hpf_plate3_211	0.0	0.0	0.103033596088006	0.0	0.0	0.0	0.0271018535836666	0.0	0.0	0.056657736598196	1.34072026925451	0.0	0.833397543351817	0.0391611087584321	0.0017773176015431	1.02848481575279	0.0	0.922842062987486	0.107956004853984	0.0	0.0194300144865823	0.111726826829219	0.0866475031749283	0.0	0.278728628216996
zf_3.0hpf_plate3_212	0.0	0.0	0.0	0.0	0.0	0.0	0.0	0.0	0.0	0.515655061539472	0.356822458136478	0.0	0.0	0.0237733660177352	0.149710514104747	0.0	0.20013998801626	0.01827183122946	0.0	0.0546402273765761	0.0	0.0	0.0458525809018899	0.0728403444445547	0.161667884205075
zf_3.0hpf_plate3_214	0.0	0.0	0.0292028466866588	0.0	0.0	0.0	0.0	0.0342697187616534	0.0	0.762927562368483	0.238253713664591	0.0	0.056518717026457	0.103482529062781	0.188498026678773	0.0396825277130837	0.0	0.0186712109356951	0.0390581587763646	0.0	0.0	0.0231823078195498	0.0451266684584799	0.0	0.0233417529295828
zf_3.0hpf_plate3_215	0.114419763299163	0.0	0.0898120952327781	0.0091631010694822	0.0897334366541532	0.0	0.110919035139901	0.0457034255246585	0.0	0.508906586507431	0.683699049673453	0.0	0.697596392579579	0.326077696498329	0.0	0.0997216229221086	0.0	0.0	0.0	0.130799223653747	0.0	0.0352775733170003	0.0	0.0333561264703649	0.391942409601541
zf_3.0hpf_plate3_216	0.0695196584407078	0.0	0.118676398265041	0.0782532340001701	0.116260257595625	0.0278581146973396	0.0643957914705608	0.024204350199258	0.0	0.27046107143135	1.41433176761903	0.0	0.0	0.0	0.116214501670357	0.0	0.729192931231008	1.34392464080881	0.1601686149012	0.134942523425233	0.364935757025646	0.0711622576913807	0.0453655209481477	0.0	0.761940070042911
zf_3.0hpf_plate3_217	0.0087355713408728	0.0104850749195013	0.167652928589883	0.0627242220292691	0.0394272971336471	0.0	0.0290900232806206	0.0963645422749335	0.0	0.949128060875256	0.376637537278675	0.0	0.0	0.33232726488341	0.0	0.0	0.017255336753129	0.612845911208532	0.0366795129041459	0.0094246000348709	0.0294755654284272	0.0493218805760901	0.0	0.0	0.0
zf_3.0hpf_plate3_218	0.020528156895201	0.136766946425236	0.0	0.0	0.0	0.0517015414048899	0.0454238423810049	0.0383159058309798	0.0858610827567648	0.839780893024647	0.339620972483814	0.0281285206680831	0.44497275845447	0.0837375349939421	0.0384023105166062	0.0622114647133115	0.0	0.157368366923636	0.0940330769858598	0.0566416763708804	0.121870347302943	0.0599654090501771	0.0228916254605366	0.036947803816909	0.0
zf_3.0hpf_plate3_219	0.0821694626186382	0.0486752872286976	0.0272512889423197	0.0	0.0	0.0117133543258277	0.1071797956181	0.0	0.085983514591212	0.672628928493826	0.709812300438768	0.0	1.08118471397363	0.0	0.0	0.164824134834112	0.219053929789209	0.533014192538364	0.0214876902603127	0.0606347649439159	0.145976042584912	0.0880266193844718	0.0	0.0	0.0
zf_3.0hpf_plate3_220	0.128055017679375	0.0531977733769217	0.0	0.0	0.244089538997919	0.0	0.183401462997429	0.141992714233675	0.0	1.31335485948207	0.364600299346426	0.146899724152837	0.0	0.252803916590431	0.143656426613495	0.0	0.0	0.081073498185583	0.0	0.0019900030579262	0.0	0.0708199391971569	0.0	0.0	0.0
zf_3.0hpf_plate3_221	0.121616999687413	0.108735626590222	0.0144336678853685	0.0	0.183969253703291	0.0	0.431871692902316	0.117765238797211	0.106367016372873	0.750469096277724	0.990429210313651	0.0	0.0	0.605846946900115	0.0550046730016584	0.0845127329484607	0.382114343815247	0.412229031424592	0.0	0.0	0.0	0.0214990288698517	0.0	0.0780499354334166	0.0
zf_3.0hpf_plate3_222	0.045976592043709	0.20357727709703	0.0	0.0	0.196917065044475	0.0	0.254096798043309	0.0673467054987943	0.0	0.207896218589944	1.3029580316586	0.0207104421613853	0.0459283501331115	0.0	1.32693806858862	0.855233399381607	0.405245862471288	0.203547414481707	0.11267028794229	0.207657312039461	0.193478867556103	0.0109898241083073	0.0	0.107507717078089	0.0
zf_3.0hpf_plate3_223	0.116644484257276	0.156768111244163	0.0	0.0791890206814773	0.401127877083794	0.0	0.0668666295735601	0.137616370311108	0.0	1.33330273942467	0.545246543479006	0.0884539147535025	0.0362809524014884	0.0	0.0	0.0	0.14472670516204	0.356751506388189	0.0259526403378785	0.166184953124489	0.0	0.0	0.0	0.102720975144578	0.0
zf_3.0hpf_plate3_224	0.0	0.0	0.0447203398616596	0.0	0.0	0.0	0.0	0.0	0.0	0.0	1.61200064063568	0.0	0.219386120080774	0.0	1.13571706251387	0.0011386268684042	0.181777264800565	0.371827545790941	0.0750643287062529	0.0633034008628717	0.111347109703422	0.0168084085130541	0.0198639779809718	0.0057622387683082	0.812940902720341
zf_3.0hpf_plate3_225	0.0050845182892245	0.0	0.169708973194507	0.020984032123061	0.0190774501986001	0.0088800224757439	0.236045410956786	0.0	0.0	0.849985254894897	0.107798599803005	0.0	0.0	0.0	0.117895600000391	0.0	0.124675588348661	0.0550803627775593	0.0	0.0	0.0	0.0933317214326748	0.0	0.0476329941815229	0.176562894173119
zf_3.0hpf_plate3_226	0.0057550592980354	0.0860769185717331	0.0146216535087061	0.134687436481997	0.0442651874386519	0.0	0.0410286654799386	0.0	0.0	0.417007780736367	1.67377995770881	0.0	0.0	0.855253475808642	0.930341170885936	0.480159880317572	1.03592941407357	0.465746165309916	0.0	0.0	0.244692418229522	0.095309307854492	0.0627380945034005	0.0	0.0365865316729221
zf_3.0hpf_plate3_227	0.0	0.0	0.064668447861019	0.0	0.0	0.0	0.0	0.0	0.0	0.0	1.54362062050054	0.0	0.38582335261629	0.0	0.472004602034062	0.0	0.0	0.980316487560739	0.156385477068238	0.138038433239281	0.132725256337265	0.0337024315691138	0.104479520985839	0.0	1.09794103679658
zf_3.0hpf_plate3_228	0.0	0.0	0.0070766148923092	0.0	0.0	0.0	0.0	0.0	0.0	0.313235842404286	1.45626480405103	0.0	0.329213599733282	0.0	0.603514287186801	0.0	1.09581211882713	0.929737410921814	0.0322612826061204	0.186541410433936	0.0	0.0	0.0	0.110462030537635	0.0
zf_3.0hpf_plate3_229	0.0968221432591336	0.0819806860285824	0.0124408948868827	0.220233303447005	0.267585673411987	0.0166891078296081	0.197580448042559	0.0690814587700852	0.0215084452275015	1.00727488392389	0.7145025813283	0.002104233491313	0.0	0.356227918632087	0.150423337950883	0.481069428842079	0.0	0.159656278141439	0.0805349910131035	0.0943356833427336	0.0	0.0526380725501991	0.0	0.107651931148006	0.339557879858249
zf_3.0hpf_plate3_230	0.119083060779746	0.202414292921285	0.004067918663806	0.0475834887938882	0.154194453808344	0.0	0.186694846659299	0.0163912401928322	0.0192740060969388	0.896756614889354	0.890886676258161	0.0007840065734667	0.383602425396709	0.0090690077250674	0.129436925553375	0.352621645613001	0.406390290315282	0.551590267174313	0.168257047551778	0.0290469600215294	0.0331187967386994	0.10474906906502	0.0358173426172956	0.101688448328316	0.0
zf_3.0hpf_plate3_231	0.0	0.0	0.189802706502517	0.0	0.117891814628646	0.0	0.0	0.0549163713877157	0.0	0.814810291569888	0.187385333485659	0.0	0.0126797783209818	0.0	0.0	0.0391797309204859	0.061729129407239	0.0600499855746899	0.0708466706780901	0.0	0.0	0.0236866074020924	0.0461160210666957	0.0316077816212465	0.133029271547075
zf_3.0hpf_plate3_232	0.0	0.0	0.0037792997232148	0.0	0.0	0.0	0.0	0.0	0.0	0.326339520162029	1.35675443254675	0.0	0.0	0.0184431562687214	0.775105953096547	0.0	0.0	0.615934890400013	0.13164158197206	0.0982792581136332	0.0728276338658188	0.0	0.123499829588035	0.0001342821242739	0.910361162058916
zf_3.0hpf_plate3_234	0.0574496558374624	0.0	0.0574109097783904	0.0505012094989807	0.0131839397645073	0.0	0.0298418962217413	0.0	0.0	0.263154729049498	1.76178015146899	0.0	0.0	0.503250408773748	0.991326968817246	0.0456688252351571	0.0	0.0	0.0	0.0972431029197636	0.019221297613434	0.0612920234601996	0.196633722561813	0.0080715866482773	1.48439070695515
zf_3.0hpf_plate3_235	0.0	0.0	0.0	0.0	0.0	0.0	0.0	0.0	0.0	0.222981460608244	0.79323591515361	0.0	0.363125468852816	0.411827418791718	0.338565976472514	0.0	0.0	0.247440037151849	0.0	0.0	0.0	0.0	0.205237208382589	0.0787086159584381	0.742427991281057
zf_3.0hpf_plate3_236	0.0242351964297109	0.0	0.0713115863191742	0.0	0.217746013623371	0.0075936459528757	0.0439618752111799	0.0781362603182001	0.0385869383188367	1.41924956396158	0.264045487021333	0.0709144893545724	0.0	0.0998164542333761	0.0158663993576891	0.229401542333563	0.0	0.186323533161544	0.0370417528392798	0.0911414402081584	0.0642576379171331	0.0	0.0	0.0	0.0
zf_3.0hpf_plate3_238	0.0	0.0277562799002774	0.0431258127845897	0.0	0.0	0.0027198779843439	0.0	0.0	0.0105303168724729	0.201940505889807	0.101955548402818	0.0	0.0344826504491119	0.0235789716728304	0.028248340125865	0.0	0.0	0.0	0.0	0.0447287169028236	0.0379214761127133	0.0235256652213666	0.0071015982259601	0.0181632891274706	0.0
zf_3.0hpf_plate3_239	0.0	0.0	0.0640479251270086	0.0290982911803661	0.0	0.0016587528189907	0.0	0.0	0.0	0.532995816060482	0.120349664560064	0.0	0.0765861990345253	0.112689205906778	0.0	0.0	0.0281671383490708	0.0	0.0	0.0	0.0	0.0	0.0045137171529769	0.0	0.0578650233814156
zf_3.0hpf_plate3_240	0.0	0.0375917132835553	0.124436685187473	0.205050279854323	0.111198181225035	0.0	0.24130017974663	0.0294859885954668	0.0	0.691629645848751	1.30495166471007	0.0	0.0594858567846987	0.208840943917281	0.0	0.120918345262647	0.0	1.18335937242283	0.0	0.0	0.166898037960903	0.0226641456231122	0.0622295346157442	0.0025581189084149	0.796909307351109
zf_3.0hpf_plate3_241	0.0	0.0	0.13635328184506	0.0463695160721128	0.0921176935642491	0.0	0.0220038477229441	0.0	0.0	0.455580416046331	0.136148854732438	0.0	0.0654506684105862	0.0531701220750242	0.0	0.0	0.0643624695459798	0.0057563263222453	0.0	0.0462131410088395	0.0	0.0	0.0291997473347351	0.0	0.15417187595107
zf_3.0hpf_plate3_242	0.0364314745741752	0.0200785967407778	0.124695285437374	0.0	0.0306155636317007	0.0016642585710542	0.0317360557746553	0.0889113788578218	0.0145167122960401	1.03468660592556	0.307383210256059	0.0	0.0	0.0	0.235607699581418	0.0360587625210027	0.40888659949067	0.0	0.0	0.0	0.0415639582893074	0.0260116159218322	0.0588508198588789	0.0	0.0
zf_3.0hpf_plate3_243	0.0	0.0	0.0143630720352316	0.0335969942111434	0.0	0.0	0.0	0.0	0.0	0.349901395197918	0.673477493624429	0.0	0.397219481643454	0.518912358318866	0.0223182818908782	0.75884274719131	0.0715824207122373	0.0	0.0870122646934074	0.102573067851104	0.0627949915759822	0.0	0.0	0.0	0.223476835999078
zf_3.0hpf_plate3_244	0.0	0.0407322231516787	0.0268468803280058	0.0628896653009877	0.0	0.0	0.0	0.0	0.0	0.492417146570623	0.850820563999155	0.0	0.0	0.826321344311973	0.0	0.770451370052246	1.16523845632315	0.157765263157816	0.009732111492393	0.0	0.0089285274498146	0.0477299077879055	0.0905293228491257	0.0238883877486172	0.650645124421864
zf_3.0hpf_plate3_246	0.0	0.0	0.0382530387896949	0.0	0.0	0.0	0.0	0.0	0.0	0.274503934633245	1.34012594075482	0.0	0.0587985209079418	0.562247207982096	1.07578531551216	0.0576132079597858	0.977707209925748	0.290967760669644	0.0	0.0	0.0736829075935034	0.0	0.0	0.0796861950006952	0.334767278687536
zf_3.0hpf_plate3_247	0.0698602860663974	0.0779392204373471	0.0	0.129192233608086	0.199925787867475	0.0096681216621354	0.193487480358441	0.0835229320273685	0.0	1.34250482043036	0.682231566755938	0.0826919299986498	0.008886040025325	0.0	0.0031785316252746	0.0	0.0	0.0435251884836043	0.0	0.192827585822882	0.295644109047551	0.0379608722497767	0.0132948123093729	0.136070227284569	0.54858623029959
zf_3.0hpf_plate3_248	0.0687504833491577	0.0826230720641014	0.0	0.0	0.0	0.0248028687351594	0.0742793112342631	0.0286043459746918	0.0283782243611814	0.789079026955353	0.577092080529835	0.0	0.498693180365466	0.217482990615913	0.0	0.111414533822697	0.0	0.1905649373288	0.0	0.243037746013758	0.0075267936061162	0.0987144183068515	0.0698943174418707	0.111382757833426	0.308503589978032
zf_3.0hpf_plate3_249	0.0919349231360794	0.214050407255749	0.0	0.192439577185081	0.265775298622526	0.049522019375736	0.156021021229013	0.108437728667542	0.0178340666605435	0.180147621405282	1.19508889692358	0.0	0.0720976444465403	0.875794042270606	0.0236436569757227	1.33473643071446	0.69538870231887	0.972115741746168	0.0890971448930609	0.103821123264981	0.0912915460965894	0.0689747745005868	0.0	0.0110022168792254	0.0
zf_3.0hpf_plate3_250	0.0	0.0	0.102668129573128	0.0	0.0212649650548181	0.0	0.0	0.069864922352591	0.0	0.606527127648944	0.157970692361286	0.0	0.0200596489467212	0.0	0.0	0.0074996959304864	0.0472199462442948	0.117781067347694	0.001713576655033	3.58839058576089e-05	0.0	0.0	0.040454087426509	0.002147898244049	0.0219251131244446
zf_3.0hpf_plate3_251	0.0370538083527012	0.190247404607535	0.0044638670815433	0.0	0.0	0.0273160213257136	0.0932931465013336	0.0254636617297773	0.0	0.927161181578796	0.0940155060211111	0.0	0.112190185392105	0.327854028919205	0.0325398377898446	0.100986008570927	0.185768891443697	0.0779734255592832	0.0893933831695054	0.0291396932966778	0.191987258301973	0.0390380795216132	0.0043994600755694	0.0758720401023686	0.0
zf_3.0hpf_plate3_252	0.0142353497447972	0.130081200210581	0.0701165135848618	0.0	0.0974496540876742	0.0339496534990551	0.0665599543746739	0.0535872767496215	0.0370214814732021	1.11870813096683	0.378485929834507	0.0465492315368654	0.248983693240435	0.262929619987458	0.0286707791209187	0.0067130235830271	0.513160129401376	0.0	0.071961272962548	0.0414898111272086	0.0	0.0	0.0	0.0915457360166238	0.0
zf_3.0hpf_plate3_253	0.0178399312939116	0.114026820728182	0.0784818960610806	0.0	0.0	0.0	0.183818908998449	0.0	0.0478543277855315	0.276072872492163	0.751037981898825	0.0	0.730401695107372	0.463306079762304	0.191361477318281	0.247119529189167	0.114741154535617	0.0	0.0459267051115946	0.0605817400616682	0.0667085602390839	0.166340809572531	0.0	0.036222076653486	0.0
zf_3.0hpf_plate3_254	0.0799049989130066	0.0437123974383758	0.0	0.0	0.281368699504895	0.0191275665986679	0.0310230441135154	0.179718375235948	0.0489989672568558	1.49042741646012	0.364858928865442	0.145127961374736	0.0	0.0	0.0	0.509472208844541	0.514198912255046	0.208877448330757	0.0	0.0	0.0	0.0548859412953813	0.0	0.0521829951640128	0.0
zf_3.0hpf_plate3_255	0.0878509948908928	0.157571428714151	0.0	0.0	0.127621763445965	0.080735757802845	0.187185055235	0.0120556984640256	0.0288420683237927	0.567746820933837	0.753131356221894	0.0282769134896367	1.12094120510222	0.0829851321593664	0.0363580175957116	0.666668279301174	0.0	0.327519442182801	0.0027514157727763	0.005189521641547	0.125760394064306	0.0542723410403187	0.0	0.0100314533959875	0.0
zf_3.0hpf_plate3_256	0.0	0.0	0.0726320973301976	0.0	0.0	0.0	0.0294293197080834	0.0	0.0	0.638047666991405	0.24658360605008	0.0	0.0826459864691314	0.0332711443327807	0.0	0.119488554241145	0.0	0.0	0.0012022229641623	0.0362435949022232	0.0231735570653731	0.0383264063350162	0.0419396522603425	0.0532313770515609	0.0711331477070086
zf_3.0hpf_plate3_257	0.0547975399268134	0.0	0.0105118606585624	0.104581771950149	0.0	0.0354424698573898	0.0512628675308111	0.0	0.0	0.341893792088323	0.705042888514034	0.0378916685563561	0.451444778425389	0.310901922340441	0.949094955893626	0.0174322326292261	0.0	0.0	0.0795688972846469	0.0	0.0237737138821988	0.0	0.0	0.0	0.155968550852299
zf_3.0hpf_plate3_258	0.114576330416127	0.0319216008140613	0.0800788000053284	0.0291358733461721	0.102379124085782	0.0	0.0586915799332026	0.0257060961188416	0.0	1.13936526162333	0.458751225090048	0.0281064449744475	0.0	0.0	0.0	0.824450430994053	0.0	0.0102106788685438	0.0573799528943597	0.0294330448813938	0.113340392103639	0.0	0.0	0.0488726192020254	0.243722351795067
zf_3.0hpf_plate3_259	0.0	0.0	0.0824616594311226	0.0	0.0727345014743456	0.0078587497119109	0.0552141295866585	0.0001230464944146	0.0	1.08779955301756	0.700202753452963	0.0769939327973895	0.0	0.133772906600243	0.429300022696788	0.177085450621157	0.0	1.18107979154452	0.0407692720605541	0.0	0.0	0.074253914065762	0.0	0.0	0.0
zf_3.0hpf_plate3_260	0.0	0.0	0.049240092957961	0.0	0.0	0.0	0.0	0.0	0.0120621044903964	0.362230750996405	0.953723729243473	0.0	0.680417258909785	0.0	0.604597607723836	0.0	0.0	0.340340187878077	0.0	0.0023788734924938	0.0	0.0	0.0	0.0122562618540737	0.242562602344345
zf_3.0hpf_plate3_261	0.0537002348602917	0.0	0.07889511608873	0.0	0.0	0.0	0.119230595843886	0.0	0.0133939875631227	0.0	1.13149798130676	0.0	1.35180145301033	0.370596191377284	0.0	0.381889812417769	0.405040698900272	0.0	0.0	0.0424452328076797	0.0	0.0	0.0210691859602503	0.0822708936561544	0.214337818044681
zf_3.0hpf_plate3_262	0.0172414018078843	0.0	0.0070929368521151	0.11142734065542	0.0	0.0454770930166549	0.0190646722932598	0.0	0.0	0.886693470925484	0.126049700440298	0.0491779866582717	0.101264316292412	0.0	0.0	0.525662425562891	0.378721284012389	0.102137524768968	0.0	0.0842394330034513	0.0522086065165643	0.0	0.0353053622967501	0.0667748623879749	0.376833411564102
zf_3.0hpf_plate3_263	0.0230457425415672	0.0289083030068958	0.0755623737748164	0.0	0.0486106986451813	0.0	0.062093483234011	0.0325635343746695	0.0	0.924915381723191	1.30416845903499	0.0	0.0	0.465240742392256	0.0	0.757287082389572	0.711891459348315	0.0310530396585905	0.0972976219560478	0.0289434660377645	0.0962180937817572	0.0	0.0875742642187548	0.0	0.0372414581823644
zf_3.0hpf_plate3_264	0.0582013177219246	0.0	0.0	0.31887728540533	0.0482932171344551	0.0373048765269174	0.24940402086919	0.0	0.0	0.250464606597057	1.68580367679556	0.0	0.32542213361963	0.365004993801864	0.436083416637653	0.574544685680099	0.64009239294571	0.470969007279258	0.0	0.253780256681274	0.217300656036726	0.269269134767138	0.129195885406493	0.105700338635539	0.0
zf_3.0hpf_plate3_265	0.0712450563286756	0.0	0.0082859143107693	0.1724451308992	0.0245551039166566	0.0190026426991497	0.0	0.0	0.0029869785834356	0.491458830363548	1.37898525744508	0.0	0.0	0.0	1.07189737766376	0.0	0.032280800264812	0.0925966985655904	0.110302144440447	0.0161552388271914	0.493978279147034	0.0278112450170748	0.0	0.189635408873772	1.23857670442604
zf_3.0hpf_plate3_266	0.0	0.087477756973688	0.045288399805923	0.0	0.0	0.0	0.0491010816230079	0.0	0.0143409203179158	0.659670444222481	0.123139449685463	0.0400443273872469	0.294965434762444	0.172615751960553	0.235709881173324	0.0018644010715316	0.0945311501697125	0.0934850981651258	0.0	0.0277775463907762	0.0	0.0633313659643003	0.0	0.0823815666192613	0.0
zf_3.0hpf_plate3_267	0.0	0.0	0.0385406388095083	0.082246402293309	0.0	0.0	0.0	0.0	0.0	0.543808738131687	1.3067958075058	0.0	0.494544955784954	0.358224350213427	0.752312340432846	0.0	0.0	0.90307123067788	0.0	0.0661128068526953	0.0	0.0	0.0287897504268103	0.123183165279919	0.315894553323168
zf_3.0hpf_plate3_268	0.16952508117381	0.177301138680885	0.0	0.0532510222047163	0.157173417651298	0.0465439949229072	0.354826846581549	0.0878288966799362	0.0498551797737351	0.970126775762661	0.781064072814445	0.0363560324945863	0.0	0.0	0.0021444037527242	0.777362860861705	0.529291464057284	0.395992405566606	0.154313344118631	0.0	0.0572146167708915	0.0322664820911219	0.0163416884102239	0.0	0.0
zf_3.0hpf_plate3_269	0.0183233273079088	0.112477952458212	0.0075513922452483	0.0	0.0296410859095913	0.0206574995911634	0.0	0.0	0.0	0.960206723541166	0.0135859965901553	0.0511709879278174	0.0395809631161012	0.0714333071980902	0.630307359718295	0.703821440734021	0.0	0.0	0.0139607179063242	0.0	0.225009324736241	0.0283807681544678	0.0	0.0220339365917116	0.0
zf_3.0hpf_plate3_270	0.0540555021244119	0.162487688282056	0.0409244103888001	0.0	0.023292692252671	0.0	0.0700786390122163	0.0	0.0	0.756419807073127	0.251708725932075	0.0366264226903031	0.0193949295742784	0.0377210827919593	0.0782525562965463	0.0	0.194720584983368	0.274370071975944	0.0095100848549088	0.0112204402971189	0.0621623121802429	0.0200372554546485	0.097233404232416	0.0508047963169914	0.0
zf_3.0hpf_plate3_272	0.0917845513022853	0.165495228621338	0.0	0.0	0.275147171177471	0.0139185674833858	0.0688763412218972	0.117787481810653	0.0359911012066274	1.21199260515233	1.01937454102254	0.0989778638816471	0.0	0.354123060734356	0.16486004649837	0.445665948325585	0.333084351610323	0.719196344572214	0.0699985126764297	0.116228968242785	0.0	0.0	0.0184820867778904	0.0668322517683057	0.0
zf_3.0hpf_plate3_273	0.0817056790712448	0.283526054007299	0.0470011258635323	0.0	0.0723497912935354	0.0370452902583633	0.243819863664083	0.0	0.0091063143207347	0.612576058908668	0.262533506984331	0.0010023917940642	0.58599665886886	0.689621979261711	0.122286648336323	0.0762167985044516	0.0	0.274381493782615	0.103963071394574	0.106205012075668	0.0	0.0	0.0240793566837595	0.0358227952909674	0.0
zf_3.0hpf_plate3_274	0.0	0.0	0.258094351122397	0.0	0.1620110915606	0.0	0.0497723089428895	0.200235690505005	0.0	0.789750948062183	0.0987206057349149	0.053511909314421	0.0	0.0028819362842247	0.0	0.0	0.0550964246037922	0.0	0.0052624722109051	0.036264617886379	0.0	0.0	0.0	0.0053521593779903	0.0
zf_3.0hpf_plate3_275	0.0	0.0	0.0636906305762191	0.0	0.0	0.0	0.0	0.0	0.0	0.225074499562037	0.776705868628356	0.0	0.581660507424718	0.0	0.0	0.0	0.0	0.015186243181344	0.059052027673045	0.0	0.0	0.0	0.0553007631751987	0.0743497377942513	1.07394114782664
zf_3.0hpf_plate3_276	0.0144436601451888	0.0	0.0415015833749605	0.0	0.0	0.0	0.0313873941824949	0.0	0.0201225897430139	0.457725278644566	0.246356416651805	0.0	0.153678967032099	0.0	0.139852104838445	0.0009587740218365	0.134802511329828	0.13169023437942	0.0	0.0	0.006454301167305	0.0118883092993676	0.0	0.0	0.0527168557358628
zf_3.0hpf_plate3_277	0.0881222586291005	0.040192584621887	0.0	0.0745850435415579	0.141461510586849	0.0	0.0199010775325551	0.0	0.0	0.881618250488759	0.91572866263177	0.0341400846829963	0.0083382631409358	0.0	1.07726760293845	0.812876310482249	0.0	0.0	0.077526301963549	0.0	0.0453085920135986	0.0630654293158744	0.0	0.0	0.355988759919907
zf_3.0hpf_plate3_278	0.109124536008297	0.0830497514451491	0.0039112241480227	0.199309643760033	0.22001237614261	0.0	0.11165770592331	0.0	0.0	0.877609899464033	0.522231001505493	0.0	0.284936939351681	0.0	0.0	0.0949426182046254	0.0097449100934708	0.227609079019459	0.0144840840031807	0.0	0.112066721156895	0.14434632698151	0.0	0.0	0.477036114922209
zf_3.0hpf_plate3_279	0.0	0.0	0.0222385315819898	0.0	0.0	0.0	0.0	0.0	0.0	0.479104136990302	0.20174976101645	0.0	0.10501848419034	0.0055181581171458	0.101033138973637	0.0	0.0003962423400962	0.0173341988286328	0.0	0.0	0.0	0.0124794335474638	0.0023677636178494	0.0073977303766416	0.133272419796136
zf_3.0hpf_plate3_280	0.0776932413215353	0.0	0.100608814701682	0.0105491558028909	0.192055504928512	0.0221886768400689	0.2471046159772	0.0255812736904437	0.0	0.173048323469779	1.21217910460491	0.0162464200746545	0.0	0.274850437469869	0.0	0.954311568007901	0.0	0.495168216370801	0.0	0.192937448503525	0.0305264202163733	0.0927072001498969	0.0612674216964098	0.118912673981928	1.58308461492595
zf_3.0hpf_plate3_281	0.0	0.0	0.0144327051844856	0.0	0.0	0.0	0.0	0.0	0.0	0.524130853273494	1.37761942624182	0.0	0.3007111610458	0.19448904709303	0.689832943627128	0.0	0.828341022164224	1.04959617475171	0.0530404692111222	0.0	0.0651492246033857	0.0	0.0	0.0001462983675479	0.0
zf_3.0hpf_plate3_282	0.0	0.0	0.0225355618164404	0.0	0.0	0.0	0.0	0.0	0.0	0.398359604647093	1.20200862156492	0.0	0.0	0.573469573655764	0.821860683938579	0.0	0.26613866741105	0.0809989059669515	0.0	0.0455615369286842	0.0	0.0147452923609167	0.16060504491819	0.0	0.719926538896429
zf_3.0hpf_plate3_283	0.003931621387368	0.0	0.140530249853182	0.0	0.0	0.0	0.0	0.0	0.0	0.450879477749187	0.571715922524666	0.0	0.65975748124139	0.218537193079742	0.0	0.351258538383739	0.607189812046607	0.258593553586866	0.0019410249109468	0.0	0.0	0.117778183629098	0.0	0.0	0.0
zf_3.0hpf_plate3_284	0.0	0.0	0.0804241429633565	0.0	0.0	0.0	0.0	0.0	0.0	0.224476769598138	1.43950626643316	0.0	0.0	0.226587092581642	0.0	0.885576507796815	0.129082225868597	1.13362875495427	0.0364848124629664	0.0	0.0	0.0958357805597308	0.128588965912338	0.033779664781103	1.05704800556426
zf_3.0hpf_plate3_285	0.0429146405954984	0.0263392333105442	0.0	0.0	0.0	0.0242946701342514	0.0	0.0	0.0176251860821836	0.87634152553994	0.0580867757418925	0.0808260493837436	0.0	0.0459657079315952	0.166348652635324	0.0	0.0	0.684949551112476	0.0	0.0	0.0513940700234979	0.0	0.0	0.0	0.0
zf_3.0hpf_plate3_286	0.0307762121014941	0.0164499975932286	0.0456103880755839	0.0	0.0	0.0	0.118269114395337	0.0	0.0650948567348989	0.235446155362664	1.01614755820839	0.0	0.759288747728111	0.0782110265591688	0.146405192162669	0.337933375466296	0.0	0.746894610081048	0.0050432659430571	0.127240401161716	0.0	0.0627997389428806	0.04103810243637	0.0749332276758916	0.0
zf_3.0hpf_plate3_287	0.0196552947861777	0.0	0.163313587016266	0.0	0.0345128912655121	0.0105657020776368	0.13632419249317	0.0053848957926748	0.0	0.722841540636874	0.965320170677138	0.0	0.0	0.0	1.05956113023578	0.443722198391003	0.0	0.0	0.0	0.0348237081345199	0.0	0.0076167001015071	0.101880433824012	0.0	0.0
zf_3.0hpf_plate3_288	0.0954886054634027	0.167846597159662	0.0004747309704559	0.162567128276549	0.194053731615146	0.0026183183220516	0.0678069224074337	0.0333045940411112	0.0	0.973046550614475	0.772499817984171	0.0	0.0	0.286883955373009	0.0	0.449917515671047	0.354462277579777	0.613128048363001	0.107368879531583	0.0191078269483971	0.0785015772094603	0.0	0.0	0.122338963759428	0.303633585644217
zf_3.0hpf_plate3_289	0.0317251717393567	0.0416852405675485	0.108762345001972	0.0	0.0286088693565114	0.0	0.0	0.0141691269363475	0.0	0.885723749074715	0.0865775592857521	0.0	0.0	0.0	0.0	0.0	0.390731758227871	0.0	0.0166692403701907	0.0	0.0	0.0	0.0	0.0	0.0
zf_3.0hpf_plate3_290	0.140788965860395	0.0778295049101189	0.0	0.130382409941471	0.198130887130306	0.0042965584417526	0.392825831941884	0.137806390914575	0.05981596336066	0.905192771824771	0.965775991242915	0.0	0.0	0.0183124011921598	0.228470718077109	0.031545104732745	0.340773132833877	0.0	0.0	0.0	0.18885194927011	0.0493298902520629	0.0	0.0	0.321683369085385
zf_3.0hpf_plate3_291	0.0509181739958712	0.0767250691457176	0.0	0.169073109146154	0.0842901112457501	0.0031849471046551	0.0406176578776195	0.0	0.0	0.829837454158836	1.19864588041333	0.0	0.0	0.118127535702935	0.368782065242098	0.25299844428279	0.825941519566068	0.250360994052691	0.115931421357831	0.276563701577051	0.174575514198218	0.133206235250291	0.0499663409160696	0.0887041743220583	0.758348313356807
zf_3.0hpf_plate3_292	0.0247649736793117	0.018151549338432	0.0	0.192303100498683	0.293274074362218	0.0	0.0615262944503957	0.0338415605385573	0.0118738550422249	1.02301341063377	0.825748467758473	0.0451135760894953	0.164836317144578	0.0	0.147510155212777	0.50793408855107	0.143200601565361	0.0	0.0832547588381261	0.0	0.206883681225708	0.0	0.0	0.0	0.571074171012905
zf_3.0hpf_plate3_293	0.0	0.0	0.0	0.0	0.0	0.0	0.0	0.0	0.0	0.823648344253187	0.311671391920693	0.0	0.0	0.0	0.374978735433982	0.0	0.0	0.0	0.0479786523729098	0.0	0.0	0.0	0.0989725903228467	0.0018514904391135	0.176233565793437
zf_3.0hpf_plate3_294	0.0	0.0	0.0671114110261737	0.009897345799252	0.0	0.0	0.0	0.0	0.0	0.0193923983361247	1.58935656059597	0.0	0.34436935463505	0.529356039344789	1.20308717496334	0.0	0.432218343217123	0.0	0.0300331750167708	0.0	0.0024007726306997	0.0424810170992486	0.0	0.0	0.19999444094616
zf_3.0hpf_plate3_295	0.0	0.258374429494639	0.134923337257024	0.0	0.0093811120006171	0.0034835812014062	0.045214476962871	0.096240801784548	0.0	0.494202514712169	0.0488684741563348	0.0	0.0	0.910995192674342	0.0635422780017554	0.0	0.0	0.357278684722854	0.0	0.0	0.0	0.0222291825638344	0.0	0.0064168250799895	0.0
zf_3.0hpf_plate3_298	0.0	0.0	0.0151769618006551	0.0	0.0	0.0	0.0	0.0	0.0	0.413240133005009	0.134775940551669	0.0	0.0071108922974465	0.0228054868812443	0.0369355409960723	0.0	0.0101770750907737	0.0143402222758295	0.0	0.018035858554136	0.0	0.0377142861204883	0.0370065869948544	0.0055959129514163	0.1115383863379
zf_3.0hpf_plate3_299	0.0	0.0	0.0706364108509387	0.0	0.0	0.0	0.0	0.0	0.0	0.0475599746677696	1.44932759913432	0.0	0.763667702822592	0.003916042921431	0.393100004679653	0.0	0.420775856184227	0.307202953919688	0.0	0.22246438576186	0.0	0.0892818115820848	0.0418274269454792	0.125060005842059	0.89193000345625
zf_3.0hpf_plate3_300	0.0330520762128332	0.0	0.102499107760099	0.0968448700034955	0.175507672702667	0.0045684494074348	0.0993047294782426	0.0	0.0	1.09453621554625	0.408382198306294	0.0027518798030638	0.0	0.0193644761214007	0.0010744963185008	0.0	0.563596023256023	0.0	0.0923201487146535	0.0	0.0	0.0	0.123239080955465	0.0530557075129964	0.070285073546627
zf_3.0hpf_plate3_301	0.0	0.0	0.0	0.0	0.0	0.0	0.0	0.0084636594723265	0.0	0.956680689624987	0.486457268357602	0.0	0.0	0.0	0.334336683707472	0.0	0.0	0.0	0.0	0.0326272847693284	0.0	0.0	0.0125752840807189	0.0	0.218698261433422
zf_3.0hpf_plate3_302	0.0761714250776535	0.249605827937332	0.0	0.117876715619647	0.17469072335676	0.117325222940415	0.315607851934349	0.111123973491371	0.0	0.565289806042743	0.873851862564632	0.0365149949565588	0.376533566695354	0.221611448181637	0.262764501486624	0.0	0.728725607713017	0.781112164225771	0.107492407760006	0.123004836228059	0.274381255582659	0.0635314907715592	0.0	0.0	0.0
zf_3.0hpf_plate3_303	0.0	0.105006981028653	0.0	0.0	0.0	0.0	0.0	0.0	0.0	0.576493357833284	0.472479831484359	0.0276975832487747	0.215212768013667	0.393143052730564	0.0972058444731293	1.51459190056241	0.0	2.40552192996892	0.0	0.0	0.0	0.240710188313852	0.0	0.235389167846179	0.0
zf_3.0hpf_plate3_304	0.0682398724356148	0.102396350817809	0.0	0.125207893487513	0.0	0.0259873516948898	0.159449029054738	0.0797936011838962	0.0	0.860496253191585	1.08984854399635	0.0	0.10517180678913	0.175525953102238	0.0	0.0	0.0	0.616615414546474	0.210220524823044	0.0816015408947247	0.050481423122831	0.0	0.0228669544148867	0.0	1.19230759081484
zf_3.0hpf_plate3_305	0.102891706977543	0.299465770064398	0.0	0.0	0.0755040598609737	0.0484737835045379	0.127995980394544	0.0	0.0217405194013329	0.691539553479086	0.42782221447047	0.0418550635061158	0.719974814904221	0.340391128339836	0.413167417522925	0.543528873606613	0.0662095875991481	0.130541092578723	0.0	0.0	0.0	0.17478052789728	0.0	0.127664613169281	0.0
zf_3.0hpf_plate3_306	0.179142308472356	0.15796046870392	0.0	0.0996227282398747	0.35014777253169	0.0343535085565951	0.216911272257527	0.195955002707725	0.0192509638924191	1.1369252895237	0.864522076041235	0.0405476495707799	0.0	0.77933433539487	0.154782583197827	0.0	0.201083168034446	0.244255247824818	0.0	0.0209830532512258	0.0	0.0	0.0	0.0249311104803023	0.0
zf_3.0hpf_plate3_307	0.0	0.0	0.0291627015759628	0.0	0.0	0.0	0.0	0.0	0.0	0.35822215871876	0.112924262396004	0.0	0.107345077938172	0.0268639502344624	0.0009880128323002	0.02917476072065	0.0308195016900473	0.0	0.0148938257790232	0.0014372171429586	0.008566568596116	0.0	0.0	0.0	0.0
zf_3.0hpf_plate3_308	0.0	0.0	0.0215407695252645	0.105821502875037	0.0	0.0	0.0	0.0	0.0	0.0028696883196693	1.36321682299131	0.0	0.0226161183827654	0.569582813764286	1.20145282309902	0.468070808320197	0.0	0.70526496867919	0.0	0.0	0.0	0.163314669343978	0.126652784395838	0.1648683250482	0.392481044390601
zf_3.0hpf_plate3_309	0.0671674211074706	0.0	0.0836507787870092	0.0	0.0	0.0022897484156189	0.0131947197928562	0.0	0.0022250558165046	0.0179276914910111	1.13613428544388	0.0	0.908501946920884	0.0	0.900681369313273	0.0478188966532801	1.18748558938961	0.0593370565651576	0.0569427687054416	0.0	0.0	0.0	0.0	0.0	0.0
zf_3.0hpf_plate3_310	0.0571307374160189	0.0	0.0043365064181762	0.0702463419043005	0.124009106308716	0.0019719387966155	0.133860893198141	0.0420782575456067	0.0	0.694452587228633	1.00448388154277	0.0792917138986052	0.0	0.0	0.808202538456376	1.20021326816689	0.179576907170024	1.68849603764162	0.0179895452121982	0.0317351824456191	0.0	0.0	0.0	0.0645464062687345	0.0
zf_3.0hpf_plate3_311	0.0	0.0	0.0824767501422187	0.0	0.0	0.0	0.0	0.0	0.0	0.518256930484264	0.373500911500381	0.0	0.185727399155866	0.135114786704099	0.0820264032651408	0.0766007535993083	0.0	0.0595853511261591	0.0138611667490677	0.0	0.0	0.0	0.0	0.0458777684291986	0.0998215546009733
zf_3.0hpf_plate3_312	0.0	0.0	0.0237901135312752	0.052628166275998	0.0	0.0	0.0	0.0	0.0	0.34211676555428	0.267653327969805	0.0	0.331341755058327	0.0	0.0307021884275504	0.0	0.0	0.0	0.0155411076052425	0.0	0.0	0.0	0.0	0.0	0.395760439316197
zf_3.0hpf_plate3_313	0.0877590265644891	0.0	0.0871575168772626	0.0	0.0	0.0215486981370147	0.0535681361714534	0.0	0.0	0.265844560287612	0.559806068208527	0.0	0.928863228516127	0.0048105386031891	0.0	0.142308206960113	0.279434611477973	0.0	0.0980158253206678	0.0500046070859968	0.0462382893834495	0.0171037519612835	0.0216353206998884	0.0451054999236193	0.148544403449609
zf_3.0hpf_plate3_314	0.0514098735423176	0.166956851087666	0.020071095511481	0.0	0.0955516485959041	0.0028582518196556	0.0198818759882811	0.0	0.0	0.979258733384378	0.174996134853572	0.081254301991813	0.131442503047083	0.510733233619855	0.0	0.0938393769456379	0.561153216623597	0.0737895366162963	0.0325294995016753	0.0	0.0145544504646492	0.0	0.0	0.0	0.0
zf_3.0hpf_plate3_315	0.0	0.0	0.0352661729193917	0.0	0.0	0.0	0.031046164854772	0.0	0.0	0.0	1.75032608691908	0.0	0.599499131141633	0.28374430778558	0.451575042590327	0.836123929383747	0.155291064636111	0.0	0.145862007000545	0.0442196807538223	0.164605495906581	0.0635380245628277	0.0795372229901086	0.0692718762573669	0.601026813273401
zf_3.0hpf_plate3_316	0.0	0.0	0.0397300569391485	0.0051928834275421	0.0	0.0	0.0	0.0702292267530282	0.0	0.171365099187121	1.75616815609165	0.0	0.0707275013423347	0.0	0.560240993941758	0.18556675433212	0.497790375435934	0.278713096667781	0.0702927830426776	0.0977892081079137	0.12306801960343	0.0	0.0	0.0465715557324214	1.74674667860474
zf_3.0hpf_plate3_317	0.0161231653813476	0.0645174911025599	0.0698123026137626	0.17338559151224	0.104189503700715	0.025486437774485	0.0631480721997936	0.128792793552735	0.0	0.0488720103227783	1.49663002975046	0.0	0.166947916559124	0.19083529070935	0.43762837554172	1.26898332668729	0.0	0.0	0.0315455579155851	0.0	0.0977746572832124	0.0375260188478676	0.0293583262343205	0.0755850471793643	1.12045337423552
zf_3.0hpf_plate3_318	0.0267843673873388	0.0053250352889983	0.0	0.0147540827149606	0.0	0.0	0.0	0.0	0.0	0.461721528066733	0.454694242403715	0.0	0.456821907982949	0.825124950891789	0.460322569760884	0.18429384249501	0.0067736338237061	0.0	0.0358545721335307	0.0	0.166490903995736	0.0002685332891543	0.0085532212835853	0.131199120343878	0.518841551468539
zf_3.0hpf_plate3_319	0.119621197261859	0.0187845957991817	0.0084957421431823	0.169339357746575	0.198766353636872	0.0	0.215054008633062	0.0477507729728416	0.0103809103827565	1.11361624174843	0.723761852108717	0.0561097245591184	0.0	0.0561898565621821	0.0941042769624267	0.0	0.542317985647496	0.412163609346221	0.0014039328295269	0.007620265243315	0.0	0.171212914615195	0.0	0.039059019497099	0.25789319022475
zf_3.0hpf_plate3_320	0.0	0.0	0.0330193043431386	0.181932759037895	0.0	0.0	0.0	0.0230953162934155	0.0	0.246906615020265	1.02789179245599	0.0	0.538911559872689	0.944544466453361	0.0	0.26987725458017	0.0	0.163768521837523	0.0115598979704816	0.0379492872032733	0.0045619210577172	0.0570546958499471	0.0	0.0	0.949753908985312
zf_3.0hpf_plate3_321	0.019529656497822	0.0	0.105720362239395	0.0	0.0303384760967343	0.0288897474131064	0.377987230766863	0.0295946930320289	0.0655402577341336	0.0	1.78684777665102	0.0	0.275948762438359	0.0838438101764242	0.752549845851035	0.483700916471264	0.417213888639514	0.778093296854531	0.0	0.126697361058873	0.0	0.0	0.00620863452215	0.187313548092225	0.105833946553329
zf_3.0hpf_plate3_323	0.0712915357451977	0.0	0.040085241731976	0.0	0.0694591562098485	0.0	0.192795232210924	0.0118155172971732	0.0	0.796377102699162	0.89063661351326	0.0	0.0	0.0	0.0	0.311480948894953	0.0	0.645827857158578	0.0	0.208855014618206	0.133495594954581	0.0855121176452279	0.179859025029384	0.0522390178889733	1.01927078671044
zf_3.0hpf_plate3_324	0.0546112420795332	0.156054389371409	0.0	0.0	0.014506646143004	0.0352945657550345	0.096698447641361	0.0	0.0	0.431415366603646	0.440028155893776	0.0504097572998726	0.524320853290887	0.0	0.757044843964859	0.0	0.0	0.228767336489173	0.11064779301424	0.0	0.0859727503996464	0.041482538603313	0.0	0.0	0.0
zf_3.0hpf_plate3_325	0.0387353386455023	0.0589364351954929	0.0698046008993151	0.0	0.0	0.0204684354827108	0.0879809607478904	0.0	0.0070288314099104	0.201142503759099	0.682742166780692	0.0	0.983091286617857	0.646344139258519	0.0	0.0	0.76994198786124	0.480744879684597	0.0	0.0809167766643428	0.170263373994452	0.0219453037555078	0.0	0.0554531551956046	0.0
zf_3.0hpf_plate3_326	0.0	0.0	0.021090137996431	0.016108461288231	0.0	0.0	0.0	0.0	0.0	0.0	0.974371276058291	0.0	0.536205516583745	0.420272059800561	0.0	0.875135374317264	0.0	0.0	0.118513248065671	0.0949456415021511	0.0	0.0	0.065043274629815	0.147646991731049	1.3359311511691
zf_3.0hpf_plate3_327	0.0229713668757352	0.0220911913685096	0.0145728091396489	0.0273197308953767	0.0	0.0	0.0	0.0	0.0	1.02195426684576	1.30018007736743	0.0	0.0144929674590493	0.518920973212798	0.465201371069888	0.0	0.9102842764012	0.658024642320888	0.0255203687786506	0.0	0.0	0.0	0.0301312230050127	0.0	0.339561919958022
zf_3.0hpf_plate3_329	0.0	0.0	0.0607972809775952	0.0	0.0	0.0	0.0	0.0	0.0	0.308563050521551	1.54826481068461	0.0	0.0	0.240958632091008	0.567482451568453	0.390528179561612	0.470716896626362	0.0	0.165767469622407	0.245136501279864	0.408186367086807	0.0125209257552731	0.0528397650039973	0.0673455765391962	1.19982677527998
zf_3.0hpf_plate3_330	0.0	0.11707258230864	0.0611709913805747	0.0	0.0	0.0	0.0790043997330365	0.0	0.0272456056723464	0.053787280808092	1.21753513409157	0.0	0.7209453441893	0.0	0.160890769829708	0.782291073653106	0.709903467302756	0.0	0.0551350494707911	0.111910241847483	0.0743123314210836	0.253248870442726	0.0356133339443348	0.0338551685510701	0.0
zf_3.0hpf_plate3_331	0.18836060489255	0.125407913785803	0.0	0.0444997104346381	0.166565231523872	0.0	0.0036789944017556	0.0603175674994805	0.0	1.44449868293669	0.607402233115349	0.0	0.0	0.0	0.0	0.36885165299666	1.34526627509242	0.388591410652281	0.0740833858472831	0.23247341392973	0.0636298137482609	0.0138065549722931	0.0172779189035703	0.0943555943708575	0.0
zf_3.0hpf_plate3_333	0.0569963606512723	0.281621683287074	0.0	0.0	0.148910920642703	0.0863784697933813	0.269207826777517	0.0	0.0097605704666958	0.0525475877669959	1.15698374373801	0.0	0.984513347627439	0.321689770716722	0.738774768358709	0.485999362068546	0.265016398310667	0.0744350823362512	0.0672892762491614	0.0204587733168002	0.0062267849053327	0.222520230727227	0.0349345580714308	0.130528476366955	0.0
zf_3.0hpf_plate3_334	0.0	0.0	0.0911937188136639	0.0	0.0	0.0202015868888109	0.0304209449191448	0.0	0.0086151808650995	0.0	1.2757801729911	0.0	0.782431355819746	0.43206632724954	0.649363121709145	0.0218589017230373	0.44999500505871	0.0	0.0582307756002984	0.0	0.0405855664061356	0.0309346110466217	0.0	0.0	0.50026824822149
zf_3.0hpf_plate3_336	0.0	0.132897444001342	0.0180772763130215	0.0	0.0	0.0	0.0	0.0	0.0	0.759477434010663	0.244887412073666	0.0491312070231871	0.0	0.358751050053762	0.818918433907633	0.0	1.26058544636872	0.577542940230529	0.0	0.0	0.0	0.0	0.0	0.0	0.0
zf_3.0hpf_plate3_337	0.0741889675712529	0.0588421770247788	0.0	0.123865144455091	0.289905938735566	0.03238691491254	0.135358648021416	0.239284476109506	0.0	1.3631674565006	0.283552698941192	0.0917822874062422	0.0	0.417380920389406	0.114554599645637	0.0971735942955677	0.0	0.0709211882671101	0.0674256407343772	0.0001212606558742	0.0599578853217695	0.0336799974874361	0.0	0.0	0.0
zf_3.0hpf_plate3_338	0.0	0.0	0.0978929944717883	0.0507860975112206	0.0	0.0	0.0630828568576541	0.0	0.0	0.168705319250537	1.64126705058488	0.0	0.566878410580668	0.0	0.498107360028784	0.0068142596790014	0.146663126089625	0.807123215767279	0.0572927674774108	0.136141335912326	0.0	0.0	0.162659969379149	0.0670630706307889	0.204680837058867
zf_3.0hpf_plate3_339	0.102362942536723	0.15467721246835	0.0	0.0	0.0243053261812358	0.017194606639591	0.11844510263374	0.0	0.0280157513840036	0.398630137688557	0.667865010127057	0.0	0.653546759193942	0.0	0.421058295813594	0.216989634862893	0.0056989252340774	0.0	0.0	0.0	0.126396920903192	0.0119171784693351	0.0696902729322321	0.0301738549661724	0.0
zf_3.0hpf_plate3_340	0.0	0.0	0.0913350158275691	0.0466613742725952	0.0	0.0	0.0927918346370756	0.0	0.0	0.063453308161283	1.79093208455355	0.0	0.0	0.385593098013841	0.209861270817347	0.634973905340986	0.0	0.441673272580366	0.137751304244425	0.0	0.0414580846220533	0.0	0.122605072283189	0.0	0.645485701021915
zf_3.0hpf_plate3_341	0.0037970821658285	0.255246217512062	0.0614480303130798	0.0	0.024203735121285	0.0121809848447128	0.0715115209253635	0.0279545708822749	0.0449346941314882	0.73614915262546	0.17716399616937	0.0	0.0592840635193658	0.0227586425329876	0.0	0.69124893164413	0.0	0.025577262148416	0.0	0.0986081652183251	0.0	0.0328635101305027	0.0242971266238116	0.0145774882548951	0.0
zf_3.0hpf_plate3_342	0.0	0.0	0.0385461934794438	0.0	0.0	0.0	0.0	0.0	0.0	0.0	1.93207290897618	0.0	0.233588491500339	0.0648336553699258	0.721855181717972	0.248875726572086	0.313788106174067	1.54363192952608	0.0048674101054904	0.0937473058844383	0.284022411433779	0.211457589464989	0.243514185208886	0.0	0.191771729593118
zf_3.0hpf_plate3_343	0.0517068296095589	0.0710839079410708	0.0	0.17697964553483	0.0994892818607244	0.019376528476179	0.0	0.0302457159900923	0.0	0.506714906908982	1.39965605749705	0.0	0.0	0.184420105028976	0.0	0.696271044413129	0.215809278236004	0.0	0.0860427924822461	0.0417302968357751	0.160944756460133	0.0	0.0419127838480827	0.0	1.68145846099121
zf_3.0hpf_plate3_344	0.125519442748547	0.0	0.0	0.0	0.209821362956417	0.0	0.0	0.0813408410837526	0.0	0.667317188368328	1.24275245784993	0.0	0.0	0.0	0.815483090502137	0.799095355668492	0.0709437351181567	0.704526800042647	0.0	0.0	0.0	0.0581996336022197	0.0652687149956963	0.0	0.763503589340512
zf_3.0hpf_plate3_345	0.100764195625848	0.0	0.0	0.0734908212644125	0.0707433164333643	0.0	0.133214264527889	0.0831258146486749	0.0088382165885009	0.923782605328373	1.37923768076579	0.0	0.0	0.127347079858878	0.886801047334559	0.366735326682957	0.699388072298592	0.0825144202512968	0.0	0.0	0.0420913053239766	0.0	0.0410140206556257	0.0302981415419537	0.229379503247069
zf_3.0hpf_plate3_346	0.0	0.0	0.0617888002983762	0.0	0.012621411119499	0.0033021292378818	0.0	0.0141867528166079	0.0	0.371748110394179	0.168126241253003	0.0035931457926303	0.038302370296122	0.0	0.0552630054704311	0.0	0.0	0.0290934752319893	0.0051840934705406	0.0	0.0	0.0157936232665742	0.0115742351697868	0.0	0.0533075949767297
zf_3.0hpf_plate3_347	0.0916261839361887	0.117734591687248	0.0077425551161647	0.0133260480170099	0.0551270342655889	0.0205537666193476	0.05250480442451	0.0	0.0392645653422583	1.25495790208972	0.29996575393686	0.0135325462667487	0.0	0.0885832995551333	0.0233035494529536	0.0	0.02071837625995	0.0505597634984409	0.0622934332816102	0.0079037188313033	0.032232614873435	0.0397466373257428	0.01314409338073	0.112963432836688	0.133871396598679
zf_3.0hpf_plate3_348	0.0	0.0	0.0152436763633001	0.014186312954361	0.0	0.0	0.0	0.0	0.0	0.494559327912222	0.406191499936077	0.0	0.144054705657766	0.375423553620203	0.0	0.0269821165848364	0.683523656835669	0.10564284571111	0.0478462484495303	0.0	0.0	0.0266458732689832	0.0907338040262301	0.00564361035166	0.311724994856425
zf_3.0hpf_plate3_350	0.0639116644816828	0.0671080685226224	0.05010544636403	0.0348082539702762	0.240763363752057	0.0249022509339338	0.170635370503134	0.184681448148728	0.0	1.24438342141646	0.265477092756831	0.101839245883088	0.0	0.0269368287931	0.0011808299391447	0.0	0.0	0.204182234490492	0.060825889462356	0.0170507644647088	0.0	0.0414460917482873	0.0	0.0	0.0
zf_3.0hpf_plate3_351	0.0	0.0282233026312045	0.0541277788166558	0.0	0.0	0.0	0.0	0.0	0.0	1.15174772561813	0.404345253692827	0.0678377103471307	0.0346864649237237	0.0	0.209513980931673	0.38622978651183	0.416859895998435	0.0219773009186206	0.0372100370228361	0.0178627231651295	0.0	0.0	0.0244622398569595	0.0	0.0
zf_3.0hpf_plate3_352	0.0	0.0	0.0920200735831966	0.0022758508538219	0.0196617755003517	0.0	0.0714006024026993	0.0354106031687905	0.0	0.584144015044173	0.165763754439585	0.0	0.0883824180304698	0.0596971623996022	0.0	0.0	0.0343830407491842	0.0	0.0	0.04865523842816	0.0734987002662381	0.0	0.0	0.0	0.0603693049223361
zf_3.0hpf_plate3_353	0.0	0.0	0.0510911375629347	0.0	0.0	0.0	0.0	0.0	0.0	0.814564726714022	0.366574647686614	0.0	0.332305424636154	0.0	0.0	0.748975477013464	0.527359631556637	0.147975465795568	0.100392523747388	0.132519020377078	0.0822908813783823	0.0	0.0108402267897905	0.0111604575039809	1.2551635685791
zf_3.0hpf_plate3_354	0.0286791184992773	0.0	0.0806202255858999	0.0	0.0184985081724884	0.0	0.0	0.0	0.0	0.342656737478099	1.35454865258989	0.0	0.0	0.0	1.78726823265929	0.0	1.61661815739995	0.377639773467146	0.0	0.091382391371773	0.0	0.0	0.166062516553605	0.102479807991138	0.313835832847424
zf_3.0hpf_plate3_355	0.112968278231406	0.229019559769809	0.0	0.0	0.0	0.0449341994098353	0.170112941668878	0.0	0.130161748197192	1.15411247555214	0.591463845219204	0.0	0.295886710834482	0.0	0.0	0.871380541743641	0.58814448395142	0.606947946936636	0.0919809869634776	0.117479056323436	0.414285318902692	0.191018085407013	0.0	0.0108016148386367	0.0
zf_3.0hpf_plate3_356	0.0	0.0168585092921764	0.0899174553725093	0.0	0.0	0.0196906707117967	0.331830189958349	0.0	0.0806977274796803	0.124547297273744	0.66539555620482	0.0	0.943509539762262	0.0	0.0	0.0	0.3188945426109	0.0	0.225800608452536	0.0521912267537563	0.526088927106823	0.0	0.0	0.213361279718977	0.0
zf_3.0hpf_plate3_357	0.081323159883881	0.12708970629432	0.0584090105836602	0.0	0.0121627085432068	0.0210482762954248	0.10555154771092	0.0173699553610746	0.0355812984785746	0.797240870530889	0.159785017607496	0.0031450711590695	0.0	0.129198820941856	0.0	0.40606063813087	0.278985744556448	0.0078216362495264	0.0188270229019158	0.0	0.0	0.0	0.0089214639786849	0.0132035112744981	0.0
zf_3.0hpf_plate3_358	0.0	0.147590725871212	0.0718487157725836	0.0	0.28109899579536	0.0	0.151186715452731	0.198284386459215	0.0	1.12473595714972	0.278152489853403	0.10369180624796	0.0	0.0068448805350303	0.0	0.0	0.152248434689629	0.0917049721903888	0.05233946364622	0.0362396608963372	0.0	0.0	0.0	0.0	0.0
zf_3.0hpf_plate3_359	0.038640026519118	0.085790990630458	0.0449525153514782	0.0373790025872805	0.148150164813008	0.0233068352080712	0.102529040060633	0.0	0.0	0.0	1.6243381027241	0.0	0.0	0.0	0.0	1.36994202389402	0.0	0.212201211597277	0.0	0.0	0.0	0.0	0.173752916727993	0.134694281390912	1.84056082499173
zf_3.0hpf_plate3_360	0.0229283125278834	0.0	0.0744582250392379	0.0374191261792071	0.0	0.0	0.0	0.0383511016022552	0.0	0.0226391423763335	1.5149597668333	0.0222876631904742	1.11003113461111	0.0	0.601279026926296	0.671772568170921	0.0378548425099916	0.0	0.0001336952743266	0.0777717162792205	0.125053763293469	0.0156794976625182	0.0296632860332181	0.0	0.602230770223473
zf_3.0hpf_plate3_361	0.114019504993493	0.254630961728511	0.0	0.0	0.0863034609749832	0.0596104189879178	0.0843513873008977	0.0	0.0487841519577419	1.33366729570277	0.174761914428026	0.0	0.0	0.205641836241447	0.078763570658596	0.272387756305834	0.0084702484520234	0.156041007180322	0.016651343717801	0.0424772236959109	0.0586430237802419	0.0	0.0338519593286262	0.0511016502893775	0.0
zf_3.0hpf_plate3_362	0.0573585309137039	0.12528302121087	0.113229422270572	0.0	0.0083701974148462	0.0	0.224101955495933	0.0502992184218074	0.0	0.354459760636709	1.10789192857238	0.0	0.272111805785634	0.0	0.0	0.675584361474022	1.88402477323626	0.0630602684550965	0.0964757169937007	0.0	0.0842282255152269	0.0	0.0709142282845408	0.12283204235179	0.0
zf_3.0hpf_plate3_363	0.09546541614659	0.0	0.0540036433625582	0.0	0.0	0.0	0.0801822768604106	0.0	0.0	0.480764012571404	0.680805930366477	0.0	0.896675736059839	0.0270598245582826	0.0	1.0933139033663	0.290338469781648	0.0	0.0	0.0527606545783872	0.0	0.0	0.0224056909599015	0.0527677964306001	0.122669182275582
zf_3.0hpf_plate3_364	0.0272182038329477	0.0977266683750598	0.0313687993166046	0.0	0.0347638480949081	0.0025452419843097	0.0245623308161582	0.0415886575452977	0.0079541125842391	0.851728324719307	0.181633877171173	0.0620158527511699	0.0432153897082806	0.207633208051021	0.0	0.0	0.224193665391209	0.250499531936018	0.0196653273949484	0.0074795480519305	0.0	0.0265918565958688	0.0	0.0999207388182803	0.0223395851407045
zf_3.0hpf_plate3_365	0.004097979769136	0.0	0.0549045643857314	0.0	0.0	0.0	0.0	0.0	0.0	0.267790806086208	0.49313815945051	0.0	0.18158904185707	0.0	0.0	0.437634296919519	0.0	0.0729495218512596	0.0490669854759696	0.0191498599633574	0.0	0.0	0.0097143387241308	0.0	0.279403637494077
zf_3.0hpf_plate3_366	0.0	0.0	0.0600652920592224	0.0	0.0	0.0	0.0	0.0	0.0	0.0	1.46367130261126	0.0	0.66983399953135	0.215626165780289	0.236332604379147	0.712172746392666	1.09936104452441	0.952041490723102	0.0261731425287463	0.0727849932873289	0.0612676497821596	0.0289301419961684	0.0707317721247295	0.0932471315195569	0.341954737321713
zf_3.0hpf_plate3_367	0.0039502693533358	0.0107821524336664	0.0405473930145446	0.0127798456712332	0.0	0.0	0.0282139583247109	0.0	0.0	0.368901274220032	0.169746103556651	0.0	0.192461548109882	0.113970270054738	0.0	0.0475711122640326	0.0220196846315478	0.0	0.0	0.0184831897722451	0.0	0.0	0.0	0.0	0.120027609225093
zf_3.0hpf_plate3_368	0.0815699116384013	0.0373244220167585	0.0	0.0869437698501447	0.169309005728693	0.0	0.0452159089658539	0.0615293649295749	0.0125797481275986	0.997977212954737	1.05081447907737	0.0509150928210275	0.0	0.0208494955669506	0.917204929333559	0.551215715287761	0.0	0.424157535634932	0.0757799583265966	0.100903708845834	0.0647679380942976	0.043640636159077	0.085368286677772	0.0	0.0
zf_3.0hpf_plate3_369	0.0	0.0	0.0662198178686153	0.0143000201186427	0.0	0.0	0.0	0.0	0.0	0.460941616548337	0.116691392478237	0.0	0.157898747685656	0.0653992519986648	0.0	0.16265612953917	0.0664911824551672	0.0124753156361862	0.0156478720369026	0.0226634464591852	0.0055069438660052	0.0	0.0242125853919209	0.0	0.0954262969941894
zf_3.0hpf_plate3_370	0.0167447486439597	0.0878670499376166	0.0909164994632199	0.0	0.0409095898973287	0.0063457128462202	0.124983688730696	0.0	0.0	0.537974523084967	0.227418572237845	0.0	0.222392637745554	0.0	0.144683216172906	0.0	0.547182977325342	0.0190681675631143	0.0351297243814525	0.041206875951058	0.0943193865584018	0.0	0.0	0.0	0.0
zf_3.0hpf_plate3_371	0.0240167629600529	0.0238464421696218	0.0663512990847649	0.0	0.0	0.0157647625290978	0.032039459149781	0.0	0.0	0.665866992872293	0.0411898203485641	0.0261390299038108	0.0	0.0	0.0892320595863967	0.09495261679531	0.0	0.244270541617155	0.0	0.0	0.0	0.0	0.0305002409007147	0.0	0.0
zf_3.0hpf_plate3_372	0.0	0.0961033753691132	0.0042978299307653	0.0	0.0871122677941378	0.0455003367741998	0.273809279851222	0.0	0.0987429647163071	0.0	0.872414568320834	0.0292619543123885	1.13232966708427	0.0	0.0296811171980648	0.0	0.461556535830148	0.0	0.234086973782424	0.0741075260495106	0.588334799391725	0.0264259520575046	0.0	0.252528595101214	0.0
zf_3.0hpf_plate3_373	0.0	0.0045340062901399	0.0902514418123902	0.0	0.0	0.0	0.0031484406721735	0.0	0.0648997040463761	0.246079732647316	1.22857440086206	0.0	0.784235160481683	0.133195906828191	0.200588735418657	0.235635796427595	0.739012271467388	0.178783191518401	0.192759719254329	0.0	0.403258836378955	0.0815672587931359	0.0	0.0	0.0
zf_3.0hpf_plate3_374	0.0	0.0145182006068283	0.0474023953292751	0.0	0.0	0.0	0.0	0.0655485919089792	0.0	0.989844830190525	0.0205205643318353	0.0961767004975874	0.0	0.220985090945541	0.0	0.578909168781331	0.0	0.490552257932538	0.0	0.0	0.0	0.0044049655563463	0.0117746519601724	0.143039812845324	0.0
zf_3.0hpf_plate3_375	0.0658003470730407	0.0635824220577506	0.0801133843123825	0.0255192968117098	0.0318788112092264	0.0081598078914143	0.435969262007929	0.112203551495742	0.0	0.521728895267141	1.30936751469071	0.0	0.0	0.332524283735145	0.0	0.0	0.343858175377406	0.0	0.0	0.0076328272000244	0.0	0.0045665761958302	0.1216518478152	0.0	0.874940296605875
zf_3.0hpf_plate3_376	0.153696105627351	0.0264509367611179	0.0004995424011008	0.0868562157782741	0.183066379647093	0.0	0.0324998185162399	0.0506120690096395	0.0	0.948568308443956	0.70906515539691	0.0	0.308469198966354	0.0	0.0	0.786237531552077	0.530625886863863	0.236784223762776	0.012107322942528	0.09096923192694	0.0050216777560127	0.0	0.0124714920821505	0.0277181448457743	0.327497975702267
zf_3.0hpf_plate3_377	0.0489014828367702	0.52828649976938	0.0	0.0	0.157127587763758	0.0710112559808968	0.123654998627454	0.0	0.0527560254552571	0.70747615205781	0.405016974651023	0.0	0.19643805854621	0.59889548003746	0.0	0.834479263453785	0.728028587116289	0.826805692072156	0.0	0.12841814816024	0.0048492123763776	0.0151200130415186	0.0	0.185637729135399	0.0
zf_3.0hpf_plate3_378	0.0874614390848952	0.068568724871712	0.0	0.0	0.0528038537693414	0.0019220801296035	0.0	0.0	0.0400116505551447	1.38849250631667	0.0264251351626684	0.0952123443258214	0.0719242339379344	0.0918145475871956	0.0462674421057879	0.0624643261821482	0.0656207928710153	0.0704548607218869	0.0	0.0059813453875184	0.0092506143651752	0.0	0.0	0.0	0.0823122810176573
zf_3.0hpf_plate3_379	0.0	0.0	0.126862401243739	0.0	0.0	0.0	0.0727339516363447	0.0151531899294731	0.0	1.20965113012447	0.491406350696089	0.0	0.0	0.0	0.0987328506761152	0.285981724969493	0.200820940417333	0.419429880999906	0.0	0.0232945385218301	0.0	0.0	0.0491983478292754	0.0090183059149647	0.124597810815951
zf_3.0hpf_plate3_380	0.0	0.0201323382798252	0.147536596893575	0.021187640531013	0.0	0.0	0.0374097761760962	0.0061265153410499	0.0	0.627776365224102	0.141338916276556	0.0	0.109827914972173	0.0728671084577765	0.0	0.0	0.169568574556329	0.0858343541908943	0.0197430794437414	0.0302165337791052	0.0358762785387864	0.0	0.0	0.0	0.160161825311661
zf_3.0hpf_plate3_381	0.0	0.0	0.0	0.0	0.0	0.0	0.0	0.0	0.0	0.442519421573311	0.27719590864858	0.0	0.0267921790759143	0.102391135899333	0.0	0.0529194843313421	0.0	0.0	0.0364256490628257	0.0332439245036156	0.0	0.0	0.0	0.0	0.408164039457406
zf_3.0hpf_plate3_383	0.0	0.0	0.0749912498758165	0.0	0.0	0.0	0.069646025920921	0.0	0.0	0.448200029541936	0.544794238201884	0.0	0.414686085765828	0.0	0.814100271536415	0.209874279514485	0.136376969316545	0.109079511801476	0.0766865339841836	0.112594096455912	0.287537291540743	0.18032252115197	0.0	0.113879601326663	0.433476851842574
zf_3.0hpf_plate4_001	0.0	0.0311397631401041	0.18373398580692	0.0	0.222386338568388	0.007823485094232	0.113192928097872	0.184058910245951	0.0451542677133146	0.944717602535736	0.257499380204598	0.0324176317491028	0.0	0.0362031141255876	0.083428603280652	0.0	0.0	0.0	0.0	0.0434885145281591	0.0	0.0	0.0019180756508726	0.0	0.0
zf_3.0hpf_plate4_003	0.0	0.0	0.0967527372870252	0.0	0.0	0.0048277951430845	0.0015344253934971	0.0	0.0	0.363942715815735	0.0317914391742889	0.0	0.20672302098529	0.0	0.0	0.0	0.0524327554080221	0.0109488601790689	0.0	0.0341172215174462	0.0066202176881363	0.0337221219693317	0.0478608567595875	0.0225831040473661	0.142495915197613
zf_3.0hpf_plate4_004	0.0	0.0	0.154828570213871	0.0	0.0	0.0	0.0	0.121973662172987	0.0	0.791295614883502	0.187618284971853	0.0	0.0753508755179281	0.133916800783312	0.0	0.0148482361485015	0.0190313394524628	0.0394804118613803	0.0402569808681593	0.0147553617452487	0.0	0.0360051714977595	0.0053818286778818	0.0103749951340278	0.0556544685220093
zf_3.0hpf_plate4_005	0.0142208130439593	0.0	0.0674044000688887	0.0	0.0	0.0	0.0238179552957171	0.0	0.0	0.118423910388691	1.1678772436707	0.0	0.38671741426298	0.220808681976766	0.474690461357138	0.0	0.39423685286023	0.220210249815131	0.0122123322971043	0.0	0.10492662880635	0.0038585901713709	0.0523489253929726	0.0053893440643214	0.204294046956934
zf_3.0hpf_plate4_006	0.0	0.0	0.0209324199812646	0.0	0.0	0.0	0.0	0.0	0.0	0.550784521718768	0.322328622902488	0.0	0.114418263070656	0.0	0.166863456210526	0.0911074373283028	0.0	0.0132095424794109	0.0348717017635798	0.0	0.0	0.0	0.0277133469774891	0.0	0.133795166426936
zf_3.0hpf_plate4_007	0.0	0.0	0.0	0.214954531345803	0.0	0.0	0.0	0.0	0.0	0.0	1.38545696148783	0.0	0.807073606025484	0.806766813587326	0.306961591833764	0.0	0.0	0.0	0.103445023350554	0.057547398919926	0.0947345859219079	0.0665142320854703	0.0835598704223536	0.0072903582241608	1.40511947445526
zf_3.0hpf_plate4_008	0.0	0.0	0.0676674138710991	0.0560022370088622	0.0	0.0	0.0	0.0	0.0	7.24484506374729e-05	1.59275353836995	0.0	0.763064240892357	0.354562207699676	0.0049089674804714	0.0	0.484868902780404	0.584133467741002	0.021556480611043	0.161501938170819	0.12792068846944	0.0407713565989151	0.0798418420094335	0.0532088672754323	0.374958137202296
zf_3.0hpf_plate4_009	0.0	0.0175625044133317	0.0438768434731019	0.0	0.0	0.0	0.0	0.0	0.0180619614841496	0.682027976347953	0.119318909831111	0.0171252194985884	0.103137599589626	0.0430207146399853	0.0710809268774381	0.0	0.198013203745044	0.0	0.0270839717764124	0.0	0.0519348808454683	0.0	0.0	0.0056082397754331	0.0
zf_3.0hpf_plate4_010	0.0455284772511301	0.0782097667887002	0.0	0.232243442734541	0.347884076910961	0.0251868736693834	0.109439994499407	0.0527365203695929	0.0426471695071687	0.600531200528285	1.17666124671063	0.0767215363982902	0.364620962265287	0.0	0.0	0.0	0.616600004378858	0.44264838520859	0.0	0.006211792009167	0.0164040554291004	0.124025482894167	0.0	0.0	0.364298373285487
zf_3.0hpf_plate4_011	0.0116485216351043	0.0	0.0972117991081696	0.0	0.0	0.0	0.0	0.0	0.0252603285717189	0.368912251600026	0.271322003137459	0.0	0.294834575169054	0.102088845925276	0.0	0.149519414152048	0.0292877007455667	0.0	0.0035394232901841	0.0	0.0238532005143443	0.0397121976707641	0.0625819661918735	0.0	0.0960079717398951
zf_3.0hpf_plate4_012	0.0	0.0	0.0	0.0668905780813534	0.0	0.0242207442098534	0.0	0.0	0.0	0.727160112139672	0.396497022519786	0.0	0.338355736819111	0.0	0.135814504416498	0.0	0.0	0.0	0.0	0.0223778297863386	0.0	0.0	0.0810389973467607	0.0	0.534629896905769
zf_3.0hpf_plate4_013	0.0381870851515721	0.0067402808389218	0.0802999042196025	0.113068738335271	0.0	0.0299829377919263	0.059720796224666	0.0760857131855676	0.0	0.509887806875867	0.241744615229819	0.0033500527014765	0.361942366170376	0.121225937033465	0.0	0.0784145849810749	0.0	0.0	0.0688020428351066	0.0	0.142503073893313	0.0	0.0	0.0	0.149562527566274
zf_3.0hpf_plate4_015	0.0	0.0	0.0542915281088747	0.0	0.0	0.0	0.0	0.0	0.0	0.0452766253158163	1.40737868666031	0.0	0.681832830405979	0.0037153891885599	0.4055353502483	0.0	0.8926283119825	0.0	0.0977353715399597	0.0	0.0259949965686567	0.0	0.0185073972678519	0.0167880948604636	0.403489026841266
zf_3.0hpf_plate4_016	0.0627356155983671	0.10965539047344	0.0	0.0	0.0414154544595062	0.0441987828990585	0.0464791988414094	0.0	0.0	1.28100624043719	0.254247591732206	0.0916518323726238	0.0	0.107515156853544	0.0	0.206227844066161	0.0151906824048744	0.0	0.101118510114094	0.0	0.161421714745529	0.0239856979461248	0.0	0.0	0.0
zf_3.0hpf_plate4_017	0.059768254087602	0.0212247000117408	0.0353825660413196	0.0974490072228794	0.228031664332777	0.0	0.0335750673273763	0.0739843368906076	0.0	0.833970282655035	0.743107334700993	0.0830732150297724	0.178040184186973	0.174562575855923	0.0	0.406382740029309	0.360946157950454	0.373915850119285	0.0	0.0309921511999147	0.230155736617247	0.0	0.0	0.0072889639691503	0.265382368647161
zf_3.0hpf_plate4_018	0.0	0.0	0.22215659044731	0.0	0.112692961753059	0.0	0.0557377206530628	0.245856398285349	0.0	1.10074119204179	0.0721977453506728	0.0753383450009644	0.0	0.129825232090314	0.0	0.0	0.0	0.0	0.0	0.0	0.0	0.0	0.0	0.0	0.0
zf_3.0hpf_plate4_019	0.0	0.0380001993688741	0.0637611913123256	0.0667171916949914	0.0	0.0	0.0	0.0	0.0	0.232752913904465	1.84011409289812	0.0	0.0	0.237428416944691	0.396796545623575	0.0	0.0	0.597139594627732	0.0691815747259091	0.0	0.0612346466403622	0.0	0.0	0.0	1.82141458489093
zf_3.0hpf_plate4_020	0.005549831833758	0.0356842814755604	0.0342126363358346	0.0	0.0	0.0	0.0	0.0	0.0462198688908556	0.613976467692332	0.618620750302201	0.0	0.407897147438591	0.357113984891368	0.481687892691437	0.0	0.0638463464687901	0.314668669539065	0.0	0.0	0.0559558594961394	0.116574767231359	0.139282998644047	0.0600919185221882	0.272731264656289
zf_3.0hpf_plate4_021	0.0	0.0916069017346808	0.0	0.0	0.0	0.0	0.0	0.0	0.0	0.380531884390153	0.968492609219387	0.0089270386862913	0.0155009210927843	0.832964090182772	0.0	1.35715551252661	1.40693813114901	0.248434321448611	0.10007162065252	0.0	0.332069304725634	0.0070225076486484	0.0	0.0	0.0
zf_3.0hpf_plate4_022	0.0047415034926849	0.0	0.0	0.0	0.0	0.0076868708352304	0.0	0.0	0.0	0.0	1.36693156791646	0.0	0.860131478972039	0.0	0.551245279536549	0.0	0.727786874549038	0.0	0.0992911278298469	0.153807012636494	0.241288659882769	0.207501057848489	0.0399486367972886	0.141058826525343	1.09778575084368
zf_3.0hpf_plate4_023	0.0	0.0	0.0486712069480626	0.0	0.0	0.0	0.0	0.0	0.0	1.04679212776182	0.239407514031128	0.0336804656856954	0.0	0.180193934967702	0.0209635278364534	0.0	0.0	0.202758852299472	0.0	0.039267375778897	0.0	0.0	0.0351128281064859	0.0	0.0
zf_3.0hpf_plate4_024	0.0	0.0	0.0	0.0	0.0	0.0	0.0	0.0322788052782315	0.0	1.09163262439208	0.260317465216923	0.058220442068913	0.0	0.0702831979171605	0.205170666488612	0.0447897872542777	0.0	0.0	0.0153332706664363	0.0	0.023416414495224	0.0	0.0	0.0019901493349821	0.0053266663928907
zf_3.0hpf_plate4_025	0.0	0.0	0.0028495179733793	0.0	0.0	0.0	0.0	0.0	0.010833133625273	1.04921867338404	0.654967219037576	0.0140569593689692	0.134500111149805	0.0	0.619482874219762	0.509829882698362	0.0	0.0406110883222813	0.0109492346268818	0.0	0.0	0.0335708156918539	0.0686716911791765	0.0	0.127768046132182
zf_3.0hpf_plate4_026	0.0	0.0	0.0386303048533981	0.0	0.0	0.0	0.0	0.0	0.0	0.0	1.83110261919176	0.0	0.477191002498086	0.797003278793383	0.39471966525487	0.873735152091207	0.511415145092736	0.0	0.050301950210217	0.0	0.0	0.0	0.122247021857202	0.0140063170379781	0.526146017014529
zf_3.0hpf_plate4_027	0.0071617692813408	0.16107757872381	0.0	0.0247425487121678	0.308155730604478	0.0028600867336937	0.0666561184419214	0.35264459464295	0.0	0.994009136180122	0.384327098508277	0.122301155286319	0.0	0.0	0.0444715184349736	0.0	0.0150740335363723	0.0385653747109554	0.0752532484992359	0.0141713948632498	0.0	0.0	0.0474869379778512	0.0030602058490347	0.0
zf_3.0hpf_plate4_028	0.0086823498030786	0.0	0.071349685016855	0.0211246347088894	0.0	0.0	0.011755141652919	0.0411060187502696	0.0	0.54786974892922	0.233921524183281	0.0	0.156857688911618	0.134355572150843	0.0	0.027725918387242	0.0	0.0	0.0152468689938764	0.0	0.0	0.0211394788146298	0.0736691286292981	0.0226240650119144	0.0920582615494829
zf_3.0hpf_plate4_029	0.0	0.0	0.147733475398356	0.0	0.0	0.0	0.0051321143096373	0.0190096796148218	0.0	0.0	1.72477344169997	0.0	0.484675787505342	0.0	0.0	0.721502511377789	0.191959554365645	0.516972449257217	0.0	0.102686401172413	0.16476461477429	0.0	0.217519587898902	0.0497633331379823	0.796105456992295
zf_3.0hpf_plate4_030	0.0	0.0	0.0197308935503832	0.0	0.0	0.0	0.0	0.0	0.0	0.753604408743386	0.156991368423392	0.0	0.145854580622692	0.0766658338096998	0.0135458123524232	0.0	0.0	0.0	0.0228633158915489	0.0	0.0141931081718936	0.0	0.0	0.0	0.0799690765836846
zf_3.0hpf_plate4_031	0.0619058663130329	0.0827162308056308	0.0785700528429991	0.0	0.0	0.0	0.0	0.0	0.0	0.880118580898227	0.162963451781002	0.0531676935196485	0.0	0.0	0.0	0.0	0.326354818186043	0.271852339668679	0.0	0.0	0.0631924289423432	0.0	0.0	0.0	0.0
zf_3.0hpf_plate4_032	0.0	0.024850424188766	0.0775939181312179	0.0	0.0	0.0016923326079829	0.0	0.0	0.0	0.373613946338437	0.113786295846156	0.0010250776622947	0.0750027104692889	0.075633579054752	0.0976607113941376	0.0	0.0	0.0339998459752939	0.0	0.0261762248781746	0.0	0.0	0.0036087019905728	0.0	0.0
zf_3.0hpf_plate4_033	0.0397107230575177	0.0785953176851869	0.0	0.0	0.322194089045957	0.0	0.096894280134604	0.156684641128208	0.0356117281219571	1.21468588503657	0.90201798241765	0.152403162994549	0.0	0.175925709821069	0.565321186439626	0.645771166753728	0.0	0.147438403541524	0.0	0.0	0.0	0.0230798026574227	0.088345757369369	0.0993281425730334	0.0
zf_3.0hpf_plate4_034	0.0	0.0	0.0314619679715398	0.0	0.0	0.0	0.0	0.0409301446281814	0.0	1.08485806853285	0.271014580561476	0.0	0.0	0.0	0.0	0.553298152154199	0.0	0.0	0.0419170780613993	0.0	0.0	0.0117009516460532	0.0220564391683838	0.040150991339186	0.0
zf_3.0hpf_plate4_035	0.0	0.0	0.0753566880547837	0.0397165993698448	0.0	0.0	0.0257508169635257	0.0652500506492003	0.0	0.627576635874731	0.206900003956506	0.0	0.0996874047814386	0.250864759284671	0.0	0.0	0.0	0.0	0.0755785022759717	0.0106033383432646	0.0436969251835499	0.0261917207464231	0.0200232965752399	0.0	0.0
zf_3.0hpf_plate4_036	0.0384928991946094	0.120675164838924	0.0072132083491969	0.0	0.0697549143690882	0.0350341117946426	0.0658272716885186	0.0	0.0578850107972895	0.600725434470906	0.842879340802288	0.0571788663304057	0.727300314716355	0.0273345932954701	0.0698250933780246	0.175125194276934	0.0713221194099841	0.0	0.0	0.0538592643979378	0.0703489390161774	0.0215881377103728	0.0762572890096706	0.0243493661080282	0.0
zf_3.0hpf_plate4_037	0.0	0.0	0.0206256858094187	0.0326049177061261	0.0	0.0	0.0	0.0	0.0	0.1730717628603	1.29726266219745	0.0	0.492805841221199	0.449887317004825	0.0	0.0	0.38242666692073	0.225855444350347	0.0	0.0	0.0	0.0	0.0	0.0071523351133971	0.756912066867183
zf_3.0hpf_plate4_038	0.0	0.0675662686815464	0.079564765020342	0.0	0.0	0.0	0.0050484031493968	0.0059210715168485	0.0074641992907381	0.774295835102901	0.687085458736876	0.0233409878328345	0.670489173633835	0.25526689266253	0.313186168442476	0.333186002724829	0.0	0.0243814830821228	0.0257309963050844	0.0173716353157185	0.0334656919371536	0.0649554206170913	0.0162221733516805	0.0210024975592421	0.112040009207641
zf_3.0hpf_plate4_039	0.0101379725472644	0.0	0.0	0.0	0.0	0.0	0.0	0.0270737783366037	0.131999547372235	0.10965597094324	1.05275730762824	0.0691183251953424	1.11445537391921	0.19590740144524	1.08734640117221	0.0	0.554413131301043	0.142025512538779	0.0	0.0294143791585319	0.110973336301566	0.224245164176058	0.0	0.223806670290368	0.0
zf_3.0hpf_plate4_040	0.0802893120314641	0.0829547413266533	0.0	0.0531428979835267	0.331656016455403	0.0321924179595475	0.365556459383817	0.107070102486642	0.0590142181168299	0.305408661414239	1.79185404667668	0.0	0.0	0.0778049516213465	0.262748394940726	1.13669344589576	0.255026729860347	0.588343895828229	0.107044519270446	0.0029687865406795	0.166702491568189	0.171239004536738	0.0542298341822405	0.0153811273193505	0.479468185003873
zf_3.0hpf_plate4_041	0.0399053903495929	0.0945532268090009	0.0340269717017141	0.0	0.0246047215929334	0.014933109448431	0.0221124126306382	0.0	0.0	0.98595707774401	0.131844863289981	0.0609139790094203	0.0	0.164294094349077	0.124370357458364	0.109281252332473	0.0013182640727502	0.0	0.0	0.0211943837600156	0.0	0.0350769124354285	0.0	0.0	0.0
zf_3.0hpf_plate4_042	0.0	0.0	0.0448939748372382	0.0	0.0	0.0	0.0	0.262487067685874	0.0	0.635186043733169	0.126255072437564	0.0048960970966168	0.0	0.516413460494257	0.0924515395236858	0.310399776358346	0.18953617987233	0.0	0.0	0.0	0.0	0.0	0.0	0.0	0.0
zf_3.0hpf_plate4_043	0.0809414654224692	0.0309531295802453	0.0	0.0237675805294313	0.0	0.0304799115314266	0.069100428016271	0.0	0.0751087135659802	1.28775400944081	0.109516679825153	0.0	0.204556386214834	0.327836949345737	0.0663881117615736	0.0240935943478244	0.0910612725274239	0.1507903652584	0.0	0.0	0.0076603871707626	0.0626417540232571	0.0	0.0668327170897431	0.0529009360699459
zf_3.0hpf_plate4_044	0.0255947578585121	0.0	0.0	0.0	0.0	0.0241680583902909	0.0373713322572067	0.0	0.0928385032075581	0.464924516246547	1.20238832467514	0.0151114294658102	0.652690357856575	0.0544068949215809	0.475686262146128	0.331455807860002	0.0	0.385217338485958	0.114392888425646	0.0775770896740786	0.190436494758668	0.096783202188391	0.0	0.0	0.111835220137322
zf_3.0hpf_plate4_045	0.0001914773597884	0.0	0.0168642500082363	0.0	0.052876003180796	0.0	0.0	0.0248267613545478	0.0	0.558293757505716	1.84430924985141	0.0807826226954634	0.0	0.0	0.154880996069383	0.68152185036896	0.576431541809941	0.60265913773632	0.0	0.0100142228414545	0.0	0.0	0.197635436780009	0.0527561814550805	1.54658934725429
zf_3.0hpf_plate4_046	0.119415508735311	0.0061708365192912	0.0	0.0	0.161644152397146	0.0452325131972861	0.356394854719343	0.116849085616425	0.0203863782605901	0.491566655119324	1.84149024003762	0.0647473635894288	0.0	0.529932853628148	0.45153737291665	0.329519314477466	0.0668632335196017	0.39275402870734	0.0	0.183972319288881	0.145250973478434	0.0	0.0397163080664863	0.0150474513998673	0.255269356719096
zf_3.0hpf_plate4_048	0.013372203820459	0.0192149350394419	0.0555740217277203	0.0	0.0	0.0	0.0	0.0	0.0	0.305952726629154	0.0760314370483823	0.0	0.0	0.0147685019346083	0.0047419881785088	0.0	0.060329763569479	0.0	0.0	0.0	0.0	0.0165530118411429	0.0	0.0	0.0
zf_3.0hpf_plate4_049	0.0823173979355688	0.0295530425653548	0.0	0.213956363875563	0.0	0.0339658093546254	0.341217784109277	0.0849083848994775	0.0	0.198968785957247	1.2880587850729	0.0207612705956765	0.909797954450706	0.782816577918199	0.0	0.364447725443922	0.612299390945367	0.0	0.0456546186293167	0.0913118559967296	0.0	0.123476847952847	0.113255402340269	0.0	0.0
zf_3.0hpf_plate4_050	0.104266248429082	0.16239935494165	0.0	0.0	0.0221383990226523	0.0166126871417845	0.0	0.0	0.0466497841816847	1.3710280388976	0.228087845855797	0.0577414099164738	0.0096037869982556	0.0732154056290337	0.109565322646712	0.256268610949899	0.292924938954849	0.291521087872918	0.0	0.0	0.0	0.0026148708149711	0.0478190485919487	0.0	0.0
zf_3.0hpf_plate4_051	0.0537892603630653	0.117502789429359	0.0	0.0	0.0859965534161325	0.0662600336475337	0.0	0.0	0.0405339171455691	1.36567060474591	0.31848013210671	0.17485406900458	0.0	0.0	0.378201221526182	0.214932732406614	0.0	0.0	0.0	0.0480190070210689	0.0771811767018248	0.0202665181922524	0.0	0.0160274023503993	0.0462254600592232
zf_3.0hpf_plate4_052	0.0	0.0	0.0451160551880488	0.0	0.0	0.0	0.0	0.0	0.0	0.287095254368413	1.5990288279475	0.0	0.323310059662219	0.319113390143714	0.632224866303472	0.989492729149571	0.0	0.0	0.0	0.0	0.073761973646866	0.0266104544153365	0.0509790841684823	0.0	0.244355824056446
zf_3.0hpf_plate4_053	0.0536674394281459	0.0587823024874238	0.0753871708375687	0.0	0.0245522606405316	0.009808229950214	0.0120970924007588	0.0	0.0119430742831967	0.861937354218223	0.270548075044478	0.0084376955554224	0.0	0.146780253653966	0.0	0.420804418711555	0.126857111154339	0.0911006244151537	0.0	0.0	0.0	0.0	0.0	0.0	0.0
zf_3.0hpf_plate4_054	0.0	0.0171260059939877	0.0475749115946717	0.0	0.0	0.0050683215652364	0.0	0.0	0.0	0.742759544035688	0.75340387068006	0.054621533392274	0.0	0.0573224002398343	0.456964123767469	0.0	1.43720107870797	0.0	0.0358906366644024	0.0	0.143043496848635	0.0	0.0443743344021806	0.0	0.0864510886060257
zf_3.0hpf_plate4_055	0.0199931137186047	0.0574950811722358	0.0441901507686084	0.0	0.0	0.0	0.0502915660770994	0.0288498310600457	0.0003219325412211	0.738761898673682	0.316234541558518	0.0	0.438025532576986	0.212484723025875	0.0	0.22767424469796	0.0	0.0794092081549056	0.0083544339877883	0.0	0.0576161711372506	0.0	0.0971388215791087	0.0	0.0
zf_3.0hpf_plate4_056	0.0	0.0	0.0231956617302233	0.0	0.0	0.0	0.0	0.0322855355861727	0.0	0.610936695129837	0.129308620072819	0.016217039952041	0.0	0.107159022061327	0.0	0.0	0.0	0.0	0.0	0.0017702258522119	0.0	0.0	0.0	0.0	0.0361349851431793
zf_3.0hpf_plate4_057	0.0	0.0	0.0	0.0222394553546946	0.0	0.0	0.0	0.0	0.0	0.0	1.17712657477864	0.0334746429449678	0.936078547318743	0.600264653151739	0.123444474542037	0.0	0.0	0.756175664065454	0.0	0.0112320664171158	0.0641878520992215	0.197370680537873	0.0	0.0	0.812587441795111
zf_3.0hpf_plate4_058	0.0201520085420843	0.0	0.0	0.0	0.0	0.0	0.0	0.0498496024940602	0.0196180135735155	0.753545422365758	1.6906025139358	0.0332347005551699	0.0	0.219070405365778	0.563305498757055	0.611541388039281	0.255318682076733	0.10646674234521	0.0	0.0	0.0320208498808844	0.0517124155449826	0.103984080501538	0.0	1.33374633075335
zf_3.0hpf_plate4_059	0.0182878947016813	0.127483303348238	0.0202421828693698	0.030671687374005	0.231283295753596	0.0	0.085031136004859	0.0758726355080735	0.0431802952022901	0.8939977576575	1.25354623590318	0.0693286139506523	0.0	0.0339625643249063	0.0	0.781687786981281	0.73650538272944	0.595847134719417	0.0	0.0	0.0	0.0565237887373958	0.0666859744807473	0.0	0.0
zf_3.0hpf_plate4_060	0.0	0.0	0.0204220685421388	0.0	0.0	0.0	0.0	0.0	0.0240979864401579	0.359485383745393	1.26342915366067	0.0214477776053265	0.665663431328307	0.30076691257348	0.122967390452029	0.660934793283409	0.0	1.10907108452725	0.0786943782619838	0.0	0.163933847581904	0.115473250257399	0.0	0.0345346992512979	0.0
zf_3.0hpf_plate4_061	0.0450932392667114	0.192777356836581	0.0	0.0	0.154271826819665	0.0573274217201766	0.0803685970347699	0.0	0.0166907217381291	0.644934128512735	0.504034415536732	0.0	0.913248583723538	0.29252956864291	0.115359056063218	0.0	0.164741387115275	0.0	0.0439369700403699	0.0	0.132856118844563	0.0	0.0473207971999804	0.0	0.0
zf_3.0hpf_plate4_062	0.0527325983745864	0.0801679121972162	0.0	0.0	0.0	0.0431796954824315	0.211434171274052	0.0	0.0282006239022761	0.722765595237111	0.840392755656306	0.0431533264197109	0.937771135853014	0.402345597928146	0.0	0.276432935036248	0.145338031536171	0.331751709502723	0.145608346747507	0.0261710240276946	0.0044367716339609	0.0506780666535398	0.0	0.117495154229176	0.0
zf_3.0hpf_plate4_063	0.0139649449787402	0.0058584048611168	0.211081780355089	0.0	0.175540165972076	0.0	0.0456523394890783	0.281611852778005	0.0	0.502252689860388	0.117044790928775	0.0	0.0	0.466776995314068	0.0	0.0	0.0	0.0040291056430333	0.0	0.0	0.0	0.0065974764743358	0.0	0.0370890528626347	0.0
zf_3.0hpf_plate4_064	0.0	0.0	0.0	0.0	0.0	0.0	0.0	0.0	0.0	0.630324865469166	1.18234332428677	0.0	0.493714168481337	0.0483005281463024	0.224626987711381	0.223287904942038	0.186227823339604	0.0538895130911113	0.0181749845743984	0.0211186732832777	0.0	0.109193096211175	0.112821790375787	0.10663359747854	0.337616457409957
zf_3.0hpf_plate4_065	0.0123862981978438	0.0523018461137038	0.0361618435772092	0.088169115517572	0.0468107903450503	0.0	0.0	0.0233748127059511	0.0	0.711386807592601	0.37883164561483	0.0397935887985132	0.0369345889754084	0.0	0.0	0.0523688427742958	0.0	0.0072896070940506	0.0719682664802792	0.0870572647634508	0.0	0.0	0.0	0.0	0.279171483782169
zf_3.0hpf_plate4_066	0.0	0.0	0.0751802989326416	0.0	0.0	0.0	0.0	0.0	0.0	0.0149125383776709	0.949901483411977	0.0	0.636427237488479	1.03145236076427	0.730963874858164	0.952192388043861	0.0	0.359184548389857	0.0	0.0	0.0	0.0	0.0796398884505807	0.0946003500604724	0.0
zf_3.0hpf_plate4_067	0.0	0.0	0.0020856142250008	0.0	0.0	0.0	0.0	0.0	0.0	0.685477496534032	0.385734014578757	0.0	0.0587116878773974	0.0138968974755059	0.0	0.28138629359849	0.160939316373737	0.0	0.0	0.0690886905096595	0.032584164182341	0.0	0.0263314907565604	0.056026560643795	0.0
zf_3.0hpf_plate4_068	0.0	0.0	0.0	0.249071711618698	0.0	0.0	0.0	0.0	0.0	0.0	1.40188066016518	0.0	0.454956697945999	0.510186235038619	1.4491414267128	0.715257080004378	0.0597565536889081	0.0	0.0171559512632898	0.0757381961867612	0.0599639664377042	0.0	0.0835716067176218	0.0694406677792389	1.10899962119966
zf_3.0hpf_plate4_069	0.0887376146716505	0.0522472354321309	0.0	0.0	0.0	0.0	0.0680158966345219	0.0	0.0351052047085002	0.810402816350394	0.674361770688536	0.0264507201761009	0.571389350361228	0.0703734016760266	0.326948332853883	0.0	0.0805230304740399	0.73767371513864	0.0524557636005767	0.106457459599044	0.109071293087593	0.0	0.0521451997633044	0.241126075858701	0.078180341429796
zf_3.0hpf_plate4_071	0.0	0.0	0.0623072483512051	0.0107130884972965	0.0	0.0	0.0269946107916696	0.0	0.0	0.375748764607197	0.195838921872408	0.0	0.0904754672491376	0.0265142026536587	0.0190156164048267	0.0	0.0172822599398691	0.0	0.0	0.0280617750760912	0.0291101520427756	0.0	0.0	0.0206606412142188	0.0762876021629385
zf_3.0hpf_plate4_072	0.014522392230267	0.0	0.109237590514886	0.0385903985369247	0.0624879902365121	0.0	0.0	0.133844788272793	0.0	0.62207124821551	0.356368597296324	0.029923056911053	0.220068667883757	0.0828326603317901	0.0	0.0	0.0	0.0897916727268072	0.0626677696050296	0.0416703470380237	0.0	0.0	0.0	0.0	0.247137155352211
zf_3.0hpf_plate4_073	0.0240295305801354	0.0	0.0517508450654916	0.0	0.0	0.0	0.0182680661043923	0.0061169758673401	0.0059099791272463	0.412440938351905	0.286699431333215	0.0051744931363547	0.302321918211967	0.0963420471067915	0.0787481063336274	0.0	0.0	0.0	0.0126945969052243	0.0918773502836115	0.0	0.0	0.0195909409780862	0.0	0.125353232940089
zf_3.0hpf_plate4_075	0.014968830462302	0.0	0.0087689521780057	0.0	0.0	0.0	0.101318243277362	0.0	0.0543738195498145	0.407780919916508	0.849224201063472	0.0439992848471883	0.789470367253464	0.219459771822074	0.0837281868392197	0.465749650836765	0.456180645600947	0.124777571948548	0.0	0.1453384038178	0.0	0.118626790345026	0.121383032437974	0.146070681429599	0.0
zf_3.0hpf_plate4_076	0.036268505612155	0.0597036029759514	0.0010898830967876	0.0112442918815255	0.268486389986611	0.0021346197176366	0.190563179751401	0.252614860747557	0.0	1.23845399327768	0.370457822010582	0.168095262285219	0.0	0.246924015966756	0.0	0.0	0.219202851111972	0.0	0.0451978041475618	0.0	0.0	0.0	0.0	0.0	0.0
zf_3.0hpf_plate4_077	0.0	0.0512340569607075	0.0	0.218775743819293	0.0	0.0738136954325936	0.165123688850062	0.197609848214761	0.0031348779206113	0.639406248446236	1.15062612325049	0.070235130417529	0.473776611612454	0.0	0.533496321776234	0.154093953386584	0.0	0.51521505009554	0.0	0.019332821817871	0.0122030735519001	0.0242396819948911	0.0	0.0	0.0
zf_3.0hpf_plate4_078	0.0121344898107575	0.0	0.115297949835078	0.0	0.0415904808168799	0.0085704055389553	0.0	0.0	0.0	0.209163209985153	1.5833606333403	0.0	0.643139671727721	0.0	0.75998807900808	0.553466049157951	0.0338186134767583	0.692178345612154	0.0147831763456464	0.0995463672490581	0.0329810858106887	3.09178519418196e-05	0.0308092075556061	0.154339365496757	0.730473734853127
zf_3.0hpf_plate4_079	0.0782308456948714	0.041792050219866	0.0	0.141404034585799	0.0167991413568518	0.0	0.021503608440258	0.0	0.0257421867025062	1.56034016441053	1.02005877512632	0.0320678772577327	0.0141828226952341	0.0777875545985867	0.175923614705371	0.0	0.508154919524333	0.5175419897731	0.0569117100963718	0.0	0.0198240120133591	0.0534303131825742	0.0	0.0	0.172418433632571
zf_3.0hpf_plate4_080	0.0429192629973308	0.0	0.0570590027612625	0.119112192250024	0.14598563923371	0.0111280159237949	0.282052287387544	0.0	0.0902691521663737	0.26524321868343	1.34137364435889	0.0	0.526069568564551	0.0	0.0857288822282766	0.0	0.658639465548551	0.848236726316699	0.0925856380326621	0.218372492182391	0.0	0.0820573367409895	0.0370922742849028	0.0734712391532442	0.321300919480253
zf_3.0hpf_plate4_081	0.0	0.297470100113614	0.0	0.0	0.0	0.0873967480742556	0.0696107674719726	0.0904774223274999	0.0703351882023091	0.456007458046364	0.508661453524899	0.0830719401744318	1.34974652217287	0.473375900441253	0.115160837273716	0.130103374908366	0.314091491200489	0.0217401453632251	0.0010514783639094	0.0766939347827805	0.0	0.0685368461992087	0.014742732082289	0.0	0.0
zf_3.0hpf_plate4_082	0.0271135009598777	0.0	0.0413997776682384	0.0357491089980674	0.184646750053767	0.015017074968211	0.0059259369644033	0.144978900554669	0.0	1.11429515838673	0.449317499074905	0.0758545730460706	0.0	0.0482327610311167	0.0	0.169742038074848	0.0764159854379154	0.620643582307605	0.0	0.0461030114527635	0.0209586627838217	0.0	0.0	0.0	0.138168068135518
zf_3.0hpf_plate4_084	0.037700707958327	0.121741976247858	0.0	0.0	0.0234149866620176	0.001186565051721	0.057031742431715	0.0	0.0442000148527559	1.08028146136279	0.271033878803209	0.0386205475282233	0.144800814996514	0.306466348163106	0.0037466525725617	0.0	0.112062969732466	0.229748463059567	0.0	0.0156756082847728	0.105799026570083	0.253717951646872	0.0887497297085127	0.0796804857511352	0.0
zf_3.0hpf_plate4_085	0.0	0.0188819226287467	0.0263058319536431	0.0754557454225418	0.0	0.0	0.0	0.0	0.0	0.532178448777061	0.483299262942552	0.0	0.191037381676683	0.530226255361428	0.0	0.0	0.0	0.39623489824634	0.0059282575721963	0.0168442710597055	0.0	0.0	0.071792537380879	0.0927584900529207	0.203257285725302
zf_3.0hpf_plate4_086	0.0028851941257493	0.102547932919267	0.0555226594913529	0.0	0.019535901088865	0.0071180233598231	0.0	0.0227447108453103	0.0	0.807538428375022	0.0260737284359262	0.083903420632939	0.16077746616109	0.176646753084369	0.175892183531734	0.0892731618455952	0.0	0.0	0.0	0.0587448248523336	0.0	0.0	0.0	0.0600084381441386	0.0
zf_3.0hpf_plate4_087	0.0	0.0	0.106782813411355	0.0	0.0	0.0	0.0057985327948681	0.0	0.0	0.47986726638923	0.302537591450639	0.0	0.10231381627887	0.758211882674952	0.0	0.127047783145709	0.0662798058695731	0.0	0.0	0.0	0.0	0.0364128673784123	0.0091221653662792	0.0	0.0
zf_3.0hpf_plate4_088	0.0	0.0	0.0207955686798123	0.0	0.0	0.0	0.0	0.0	0.0	0.228587085050014	1.86572755076309	0.0	0.0	0.450662986887748	1.05266031818928	0.491805686181375	0.0	0.497580447958258	0.0638281574511977	0.0692487263729965	0.268667718704946	0.054564687126127	0.0396322046309271	0.0	0.456945376617929
zf_3.0hpf_plate4_089	0.0146938325474257	0.0648639579281225	0.0121586958667157	0.0	0.0	0.0256310804894631	0.0919646510334546	0.0	0.0546897427497937	0.733594320466472	0.289198207122735	0.0046550977207928	0.24897259744848	0.299010105791248	0.0309944525073679	0.0	0.0	0.114175172445858	0.0	0.0604399194207028	0.0	0.0	0.0	0.0543186330908368	0.0
zf_3.0hpf_plate4_090	0.0	0.0800405054996388	0.106841314406589	0.0	0.0839847416083117	0.0	0.0265239310905952	0.0	0.0	0.691005036519778	0.172803984423769	0.0220160740885804	0.0	0.684708982178623	0.0	0.175123919814669	0.0	0.0	0.057763496083321	0.0	0.0	0.0	0.0	0.0649066453342538	0.0
zf_3.0hpf_plate4_091	0.0083778068765466	0.0	0.0443040152700528	0.0	0.0	0.0	0.0	0.0	0.0	0.50101613409434	0.232278185020646	0.0115611514084061	0.296825973781757	0.0272022407674166	0.0	0.174600988645698	0.0154125888044625	0.155300307728144	0.0263843459125384	0.0359568774044561	0.0222559502677985	0.0	0.0299153847374971	0.0255385175947037	0.0379817112189273
zf_3.0hpf_plate4_092	0.0	0.0	0.0720401403434518	0.0679351100871682	0.0428688907840331	0.007246638226859	0.0	0.0	0.0	0.26732008786387	1.7460125886589	0.0	0.0865562241705189	0.0	0.0	0.0	0.833548332314808	0.707027554141907	0.0	0.176954778799411	0.0552199387313664	0.0530657238453865	0.0024310945276486	0.140901098377152	1.5857181908671
zf_3.0hpf_plate4_093	0.0	0.0240470285237833	0.0	0.0	0.0	0.0	0.0	0.0	0.0	1.03824106476671	0.0445431268522685	0.151841135722766	0.0	0.0	0.745890394405589	0.650743298749644	0.0	0.452891997478153	0.0	0.0	0.0	0.0	0.0	0.0	0.0
zf_3.0hpf_plate4_094	0.0	0.0	0.0626486079892912	0.0	0.0	0.0	0.0	0.0	0.0	0.738760536706012	0.277166591113125	0.0172082535627369	0.0976428111978443	0.0	0.0	0.142011744297467	0.0	0.0	0.0	0.0075103104237734	0.0	0.0	0.0	0.0106604213122107	0.230097453090126
zf_3.0hpf_plate4_095	0.002647462042191	0.0	0.0341214268480585	0.0	0.0	0.0	0.0198871453438959	0.0	0.0	0.375824858204145	0.188584206516211	0.0	0.122447151615524	0.0179201607941324	0.0	0.0837838365275512	0.0474930213615001	0.058347330198094	0.0003617108732599	0.0361570128522695	0.0	0.0	0.0	0.0	0.13149249196998
zf_3.0hpf_plate4_096	0.0	0.0	0.0	0.177061825182005	0.0	0.0	0.0	0.0	0.0	0.496788768307196	0.688546779072828	0.0419500539506811	0.490927377707115	0.0	0.43357323344313	0.0	0.351903814718539	0.412348653560036	0.109565864812125	0.0	0.0	0.197336596037174	0.0	0.209193429227727	0.844653583705573
zf_3.0hpf_plate4_097	0.0	0.0	0.0181301608250717	0.0	0.0	0.0	0.0	0.0	0.0	0.408904570619277	0.100890986516136	0.0	0.07062375500735	0.0504363809186149	0.0	0.0380453571019945	0.0	0.0	0.0	0.0	0.0	0.0	0.009474841769997	0.020184342177244	0.0627910369787499
zf_3.0hpf_plate4_098	0.0	0.0	0.0	0.0	0.0	0.0	0.0	0.0	0.0	0.83083312413764	1.34960842350576	0.0	0.343634831076252	0.193963286110658	0.0537472837999724	0.0	0.348132682905466	0.500227302854744	0.0	0.0	0.0901280115303531	0.0	0.0183745173338188	0.0	0.961370996552864
zf_3.0hpf_plate4_099	0.0768484352673693	0.0650493467651318	0.0	0.126588128160133	0.264688028769357	0.0909061201300531	0.187925636097886	0.0780674533097231	0.0040214199212278	0.361351557182916	1.71048816780958	0.004977176283165	0.0	0.110489797975798	0.771592611361803	0.449634682118019	0.229417266881053	0.487273827364279	0.142766047866545	0.211177674777109	0.0	0.0	0.0930116012399545	0.0558452902057549	0.35508719684361
zf_3.0hpf_plate4_100	0.0768539496126804	0.222847850043909	0.0	0.0	0.137714343710956	0.0551187842484493	0.111642067055361	0.0	0.0523034315903543	1.21262442417943	0.289723086959977	0.139534561872599	0.0	0.246024735089747	0.0	0.0	0.0	0.0675643223693998	0.0	0.0105713744868548	0.0438885921965003	0.0351186171396112	0.0415455271079042	0.0	0.0
zf_3.0hpf_plate4_101	0.0269737760672248	0.0	0.113275659270541	0.0	0.108571186937854	0.0	0.059448559393172	0.172445370951426	0.0217685705395014	1.1513804665221	0.281129095219692	0.0209036692199728	0.0	0.084057195765957	0.0	0.250585809910913	0.0079162052131755	0.0	0.0365034609596212	0.0	0.0006235884370925	0.0	0.0	5.03891346587836e-05	0.0
zf_3.0hpf_plate4_102	0.0197977003888944	0.0791181935343887	0.0762883934003867	0.0369560172148869	0.182521749631556	0.0204155953582847	0.0861316152949808	0.117859200041968	0.0	1.18562600207966	0.355387543732515	0.139148180821524	0.0105078755037614	0.0	0.0	0.0	0.0401603856703696	0.0	0.0	0.019973239085256	0.0	0.0	0.0	0.0	0.0
zf_3.0hpf_plate4_103	0.0	0.0	0.0762826249535401	0.0538359117779785	0.0	0.013588616484873	0.0	0.0238105253759379	0.0	0.323891712231664	1.75632462727557	0.0	0.0964271277681653	0.0	0.0	0.203305839393863	0.840134148742746	0.871386680674833	0.0684834436855208	0.132486689199057	0.0	0.0	0.0332052375792393	0.001990398932708	0.951363488188822
zf_3.0hpf_plate4_104	0.0	0.0	0.0	0.0	0.0	0.0	0.0	0.0	0.0	0.854601087404707	0.915029463069168	0.0242136688368936	0.235987805221816	0.136314259002908	0.586859162624352	0.425535761917894	0.38838986767731	0.179232371650716	0.0	0.0	0.0	0.0	0.0580425916578778	0.126959957420583	0.0
zf_3.0hpf_plate4_105	0.0	0.0	0.0519905876690738	0.0	0.0	0.0	0.0	0.0	0.0303479828996574	0.681991377864151	1.00235926501118	0.009575477035584	0.689032092874034	0.121927202257517	0.0	0.0	0.369550814913913	0.222452061009215	0.0	0.0575547429105609	0.0961138746384748	0.0746308458274612	0.0488948998222881	0.125197586655274	0.377219044724444
zf_3.0hpf_plate4_106	0.0	0.0	0.0063598808327136	0.0	0.0	0.0	0.0	0.0	0.0	0.0	1.53034863118594	0.0	0.545256761523814	0.441541578095182	1.44795165785256	0.0	0.0	0.0	0.0	0.0993989119523972	0.0	0.0	0.0300487694232741	0.0	0.620408222372451
zf_3.0hpf_plate4_107	0.0177419473702279	0.0587522551288333	0.0233424189233107	0.0	0.0	0.0200010860876229	0.0041014782340049	0.0	0.0034993268988903	0.732634409013008	0.107037996104344	0.0374092354404138	0.105283984578617	0.0	0.0598742654056379	0.0	0.0755852392206303	0.12661582915473	0.0222335062455145	0.141951291547074	0.0614141588341935	0.0006590023074785	0.0	0.0	0.104775794204366
zf_3.0hpf_plate4_109	0.0	0.0	0.0489530901623456	0.0208478956405049	0.0	0.0	0.0	0.0	0.0	0.20760676405018	1.66869749469016	0.0	0.314777545870319	0.0	0.0261101266156461	0.0	0.77964714094669	1.08290848970655	0.0769137184177363	0.125155810718644	0.033985257729584	0.0	0.114694813140692	0.187239490862097	0.775502229342692
zf_3.0hpf_plate4_110	0.0	0.0	0.0509137154238469	0.0112778426872087	0.0	0.0	0.0	0.0	0.0	0.88337120470699	0.359966047708171	0.0	0.0335944511088722	0.423088130873631	0.0	0.0	0.173552962357018	0.0	0.0	0.0	0.0	0.0	0.0315879683122998	0.0	0.130813897364749
zf_3.0hpf_plate4_111	0.0	0.0	0.0396782522060189	0.0	0.0	0.0	0.0	0.0	0.0	0.143779374782103	2.03850282939929	0.0	0.197751791051991	0.0	0.25634309917054	0.856239197383355	0.695669213848136	0.663828676225647	0.0	0.180666110727124	0.163274286794998	0.0	0.0514844737988053	0.0523368881004881	1.14042073572317
zf_3.0hpf_plate4_112	0.0082709610236372	0.0	0.0292495737306778	0.0	0.0	0.0	0.0	0.0	0.0102480555140354	0.402156452062158	0.284028620106936	0.0133195662988316	0.111881467823683	0.124798557675776	0.0	0.0506179626334902	0.0050596653140377	0.0	0.0654088414321869	0.0771130540230934	0.0	0.0	0.0292693758923227	0.087455756382739	0.271393252823283
zf_3.0hpf_plate4_113	0.0523416053758733	0.0880805841620309	0.0	0.239155634002364	0.0968381889866616	0.0421985186636659	0.165994889210178	0.0985224048998518	0.0	0.35088527555212	1.42843977860558	0.0	0.144909976045177	0.125250579804231	0.536890835016419	0.0	0.188459946430609	1.50396453459098	0.147919863188926	0.0	0.224657710514458	0.1848871672222	0.0	0.0174309019241704	0.458230284237699
zf_3.0hpf_plate4_114	0.0	0.0	0.0195654022749596	0.0	0.0	0.0010680212992217	0.0	0.0	0.0	0.617488648520551	0.139763788960568	0.0	0.020170344455733	0.0	0.210551219901488	0.0	0.005976219688475	0.0288231909472153	0.0	0.0	0.0496736270916566	0.0387004079382636	0.0194266773909906	0.0329516177035093	0.0129834492825728
zf_3.0hpf_plate4_115	0.0345272355016088	0.210945895534324	0.0	0.089560927627888	0.157556505791967	0.066035684525783	0.268154003985666	0.187092919916319	0.0	0.685036379533513	0.977712829441023	0.0138795990777909	0.112782866786302	0.212298824327118	0.783871578118875	0.149090853999556	0.237351593052711	0.519778795754496	0.0020112522523027	0.120279210698547	0.0	0.0	0.0	0.0	0.0
zf_3.0hpf_plate4_116	0.125415487547854	0.0074338497963659	0.0	0.143516923434209	0.281634422421381	0.072603713005096	0.415403787682748	0.161673142765912	0.0	0.617630512419066	0.866502146464601	0.0281820616953594	0.320211244923198	0.0	0.0	0.0	0.244379515445379	0.752978281710538	0.0	0.0446164749419421	0.147487271063452	0.131082313346919	0.0	0.0643061507008947	0.600105492343331
zf_3.0hpf_plate4_117	0.0682638574863173	0.280768394295457	0.0	0.0	0.101656235000058	0.0218179701850864	0.0085569778776184	0.0105512576385968	0.0461709785427786	1.0929587068407	0.23537297116889	0.0345023644981267	0.248173079478083	0.18685026979423	0.0895435447533512	0.192627993639767	0.699513605956664	0.0	0.131613566804179	0.0582241296527349	0.0477763992335674	0.0237128789675056	0.0156641342436978	0.0	0.0
zf_3.0hpf_plate4_118	0.0	0.0	0.0161288373995546	0.0	0.0	0.0	0.0	0.0	0.0	0.717997342641714	0.364667438794774	0.0241145580880321	0.390671932968385	0.0	0.0	0.0	0.213908150994003	0.0058745882897716	0.0	0.052247263757808	0.00366132645608	0.0	0.0015879010697388	0.0	0.277476898302263
zf_3.0hpf_plate4_119	0.0	0.0	0.126614553209452	0.0094249010877924	0.0	0.0	0.0562309518853177	0.0594702773468546	0.0	0.571628533745162	0.244206089857368	0.0	0.0523809655387188	0.13759892959867	0.0	0.0415646774155613	0.0593666074441707	0.0498896217647636	0.0345701951793201	0.0	0.0	0.0	0.0	0.0354418653944364	0.0104213528749114
zf_3.0hpf_plate4_120	0.0600637564189893	0.0035150729171196	0.0212102179656571	0.0	0.0	0.0535067251889622	0.0	0.154459307756984	0.0885327972069663	0.0	1.32060967027373	0.0113830813765676	1.18632559270791	0.0	0.506475969290853	0.0396843431598026	0.301863141833625	1.54074087427675	0.0	0.0392776027879352	0.0383065508577586	0.0882147352646765	0.015046178185713	0.144690764315568	0.0
zf_3.0hpf_plate4_121	0.0	0.0535898720578996	0.130939562430309	0.0	0.0364072577110205	0.0	0.0002509387971007	0.0794115535897616	0.0081096311572526	0.503991111918353	0.0535569122542426	0.0	0.0787417420852865	0.152640723330934	0.0	0.163738300973588	0.0361064521588569	0.0	0.0	0.0382580475041565	0.0	0.0	0.0	0.0001126860669437	0.0
zf_3.0hpf_plate4_122	0.0	0.0	0.0725203056208743	0.0	0.0	0.0	0.0	0.0	0.0	0.373539847723312	0.137400076283436	0.0	0.236499037578507	0.0578020052686619	0.117146046780511	0.0	0.0	0.0	0.0	0.0420286961087616	0.0220930592006046	0.0	0.0	0.0	0.129643700462363
zf_3.0hpf_plate4_123	0.0	0.0	0.0041069261291971	0.0	0.0	0.0	0.0	0.0	0.0	0.0	1.60215796286447	0.0	0.365976579900929	0.0	0.397941711956402	0.844418521257055	0.0	0.0	0.155872096516075	0.0637165987699583	0.156548710156305	0.182031487187643	0.0555258443503972	0.0354420096211795	0.706995017664132
zf_3.0hpf_plate4_124	0.0	0.0	0.182636905339806	0.0	0.0850486527030683	0.0	0.0	0.0	0.0243616424706045	0.370218355424091	0.133823679888041	0.0	0.236995664121378	0.558312205926633	0.0	0.0	0.0615448667424398	0.036854470547858	0.0	0.0277160067430516	0.0	0.0	0.0	0.0290199026585698	0.0918527931919652
zf_3.0hpf_plate4_125	0.0	0.0	0.103916652581601	0.0	0.0	0.0	0.0	0.0359147864562779	0.0	0.222977386028542	0.0143344561795444	0.0	0.0	0.463588541143546	0.0	0.0765777987202951	0.0	0.0	0.0	0.0032356466133208	0.0	0.0	0.0116936833758828	0.0	0.0
zf_3.0hpf_plate4_126	0.0	0.0	0.0512970844076093	0.0	0.0	0.0	0.0	0.0	0.0	0.294549271875208	1.53827781988491	0.0	0.0	0.313317686392947	0.197759169404374	0.0	0.722871775594338	0.277112508504841	0.0	0.208472257326654	0.0	0.155451183926413	0.0873515067016217	0.0	1.75715007076364
zf_3.0hpf_plate4_127	0.0455421917340041	0.0690472889768278	0.0489183068184478	0.0455241315744574	0.0015949211303668	0.0188202530047601	0.100506953230957	0.128856654496137	0.0295780884173604	1.19138717011336	0.597966928350097	0.0817274316777007	0.245820046696635	0.0	0.0	0.0	0.260061798273864	0.159015731128093	0.0	0.0414528074217901	0.157494958498762	0.0412345286236712	0.0123647858570492	0.0	0.0
zf_3.0hpf_plate4_129	0.0923911148896815	0.0349675741117569	0.0	0.063281537070069	0.200364018228798	0.0085053704026836	0.0439381583133657	0.0106675611362015	0.0	0.277225775547169	1.4463537053558	0.0	0.0	0.472017206031699	0.555358635367238	0.260120976082955	0.0	0.615867927132887	0.116144144558991	0.208260869955914	0.0129659421131347	0.003185387013424	0.0	0.0329377906464009	1.52604798054117
zf_3.0hpf_plate4_130	0.0	0.0	0.0	0.0	0.0	0.0	0.0	0.0	0.0	0.370770795826491	0.135667097387548	0.0	0.12415868620731	0.0186038161153421	0.0057216417813822	0.0	0.0	0.0292558522544252	0.0	0.0618763197214471	0.005246678390486	0.0334950488671372	0.0	0.0	0.0804252706737304
zf_3.0hpf_plate4_131	0.0438221247611199	0.0	0.041552204595797	0.0	0.0547451634871564	0.0	0.0615399838930684	0.170612945194823	0.0799537497669875	1.26944317812792	0.703352393945789	0.0978695056378139	0.0	0.0	0.0086868725440734	0.98028184129691	0.0	0.0	0.0	0.0778485891759904	0.0	0.0	0.121745222684334	0.0	0.0
zf_3.0hpf_plate4_132	0.118450660629157	0.230225734314143	0.0	0.004347018914737	0.101398610708379	0.0	0.150494244711223	0.11641697190398	0.0438993410182617	0.533021546018398	1.06648104168336	0.0079131115718043	0.491982218178488	0.295743817823216	0.0	1.07313426965298	0.750097951358244	0.0	0.0	0.0	0.0983737812023899	0.0780724070223684	0.0	0.0465983084451104	0.0
zf_3.0hpf_plate4_133	0.0	0.0	0.0283039463813289	0.0	0.0	0.0	0.0	0.0	0.0	0.0	1.95077650789454	0.0	0.17330618068337	0.667671066011345	0.605197485245914	0.0	0.745900402587871	0.106172019184592	0.111593393451181	0.0823220744902242	0.141813814942371	0.0	0.0531731773130773	0.0	0.71184495754242
zf_3.0hpf_plate4_134	0.143766171589415	0.0763329700955041	0.0	0.0495813507038849	0.335770667021013	0.0090321897156825	0.2421332208019	0.312382871436189	0.0711199403402388	0.975651107327894	1.17385024811034	0.0661053138775539	0.0	0.429843865698126	0.226950134278882	0.0	0.203416063221874	0.592293165938267	0.0	0.0384348221857792	0.0	0.0463273047318484	0.0167192524749561	0.0189743996555076	0.0
zf_3.0hpf_plate4_135	0.0	0.0	0.0364953586521344	0.0	0.0	0.0	0.0	0.010328038170593	0.0	0.897984126724557	0.346767511675022	0.0	0.0	0.0292254917087856	0.0694140896555914	0.107443498106132	0.111800639231952	0.150329370210804	0.0	0.0	0.0	0.0	0.0	0.0	0.341395793898184
zf_3.0hpf_plate4_136	0.0	0.0	0.0311877338129315	0.0	0.116485615349188	0.0042188054544599	0.0	0.0188661084477616	0.0	0.458685311385906	1.58763820465824	0.0175432234449619	0.0	0.298395179591481	0.426216658165371	0.897258286032214	0.0	0.541688034386781	0.107740980788745	0.0	0.232493020986094	0.0	0.076566707371722	0.0	1.23757881276976
zf_3.0hpf_plate4_137	0.0246835328205263	0.0315294436587099	0.0	0.0	0.0	0.0	0.0	0.0	0.0119989466983706	1.16804059596087	0.10199648427197	0.125936692696492	0.0	0.0	0.0	0.0193739355769958	0.0	0.293055499862637	0.0091293918146052	0.0354517416029366	0.0	0.0	0.0	0.0	0.0
zf_3.0hpf_plate4_138	0.0	0.0443190807103197	0.0	0.20534105489267	0.0	0.0	0.0	0.0	0.0	0.472641324604989	1.87911800153693	0.0	0.197991858088483	0.322967248558388	0.457450238279231	0.515299964015461	0.414984071018986	0.134790933661314	0.164113742995263	0.228950366820157	0.236876562042694	0.0566453896569982	0.115187941483097	0.0164941537210775	0.882479817815255
zf_3.0hpf_plate4_139	0.0625747022363249	0.25368967271153	0.0	0.0	0.195581291928827	0.0100484679112232	0.0	0.0	0.0597902527738265	1.31250969678279	0.398336322561675	0.0904244586607512	0.0444512030852011	0.458275428894703	0.0	0.0176291521385769	0.220733060577145	0.557689511014837	0.0662833634731489	0.0013513718919259	0.0	0.0626491188221245	0.0462422145412945	0.0	0.0
zf_3.0hpf_plate4_140	0.0	0.0	0.0041513227715111	0.0105590459338867	0.0	0.0	0.0	0.0	0.0	0.410142903248787	0.823484029999894	0.0500301542308815	0.523042380101506	0.10256973105438	0.0	0.0959416481433497	0.0	0.0	0.0132081461169113	0.0	0.0	0.0	0.0398157935542852	0.0	0.685767876380022
zf_3.0hpf_plate4_141	0.0	0.0	0.0548252450046976	0.0	0.0	0.0	0.0	0.0	0.0	0.0	2.12763270337455	0.0	0.0	0.343336409307766	0.0	1.44700495552218	1.32242408014978	0.857516665249291	0.0564122304100434	0.217316465796607	0.0	0.101744140534001	0.203990007245427	0.178983770107271	0.655941788474058
[truncated: 9,322 more rows]
