# Supplementary material for: The chromatin accessibility dynamics during cell fate specifications in zebrafish early embryogenesis
Source: Nucleic Acids Res. 2024 Feb 14;52(6):3106–20. doi: 10.1093/nar/gkae095 (PMC11014328; doi:10.1093/nar/gkae095)
Supplement: gkae095_Supplemental_Files [file gkae095_supplemental_files.zip › Supplementary_Table_3.xlsx]

## Sheet: DEL1_marker_peaks
peaks	p_val	avg_log2FC	pct.1	pct.2	p_val_adj	gene_name	gene_biotype	type
chr13-17011960-17013492	6.303e-76	0.930694	0.606	0.431	1.65201e-70	lrmda	protein_coding	gap
chr23-3749113-3750675	7.42128e-65	1.37924	0.43	0.203	1.94511e-59	hmga1a	protein_coding	exon
chr14-39289281-39290928	2.24201e-56	0.799858	0.541	0.384	5.87628e-51	diaph2	protein_coding	gap
chr19-42343024-42345074	1.22841e-53	0.882237	0.53	0.411	3.21964e-48	anp32e	protein_coding	exon
chr15-42402485-42403464	4.20113e-52	0.852516	0.561	0.4	1.10111e-46	tiam1b	protein_coding	gap
chr3-45772515-45774579	4.68267e-50	0.634888	0.663	0.576	1.22732e-44	h3f3b.1	protein_coding	exon
chr9-20368716-20369452	8.37947e-44	1.0976	0.39	0.219	2.19625e-38	igsf3	protein_coding	gap
chr2-15446865-15447663	2.10967e-43	0.99662	0.414	0.261	5.52941e-38	col11a1b	protein_coding	gap
chr19-38512594-38513978	2.13696e-42	0.622939	0.548	0.415	5.60096e-37	col16a1	protein_coding	gap
chr7-44712577-44713462	2.80823e-42	0.660141	0.544	0.405	7.36034e-37	si:dkey-56m19.5	protein_coding	exon
chr24-14000984-14001594	1.15426e-41	1.32445	0.335	0.172	3.0253e-36	eya1	protein_coding	gap
chr6-58022824-58024432	1.51915e-41	0.668126	0.512	0.41	3.98169e-36	tox2	protein_coding	gap
chr23-25624808-25625304	2.46992e-41	1.04159	0.384	0.21	6.47364e-36	lrp1ab	protein_coding	gap
chr8-39797227-39798084	1.46377e-40	0.598425	0.59	0.46	3.83652e-35	si:ch211-170d8.2	protein_coding	exon
chr4-3114004-3115317	5.14228e-40	0.619965	0.518	0.398	1.34779e-34	plekha5	protein_coding	gap
chr5-3564908-3567112	5.39399e-40	1.02734	0.444	0.263	1.41376e-34	hspb1	protein_coding	exon
chr18-34096600-34097850	7.00604e-39	0.766489	0.471	0.336	1.83628e-33	plch1	protein_coding	gap
chr5-3573689-3574440	5.71273e-35	0.50813	0.551	0.424	1.4973e-29	hspb1	protein_coding	exon
chr2-41715869-41717485	1.69051e-34	0.632025	0.465	0.355	4.4308e-29	SSBP4	protein_coding	gap
chr2-33982604-33983116	3.28814e-34	0.595293	0.492	0.388	8.61818e-29	ptch2	protein_coding	gap
chr7-26654793-26655910	7.95044e-34	1.20805	0.27	0.136	2.0838e-28	tp53i11a	protein_coding	exon
chr17-41534134-41534595	1.39217e-33	1.29815	0.276	0.123	3.64886e-28	ralgapa2	protein_coding	gap
chr15-10237258-10238670	5.88034e-33	0.712864	0.372	0.267	1.54123e-27	tenm4	protein_coding	gap
chr12-8978919-8979661	1.22113e-32	0.56677	0.504	0.408	3.20057e-27	exoc6	protein_coding	gap
chr15-42416244-42416728	3.22799e-32	0.702305	0.437	0.302	8.46053e-27	tiam1b	protein_coding	gap
chr5-46433464-46434590	3.54883e-32	0.653518	0.432	0.331	9.30145e-27	vcana	protein_coding	gap
chr21-19128395-19129825	9.41802e-32	0.634609	0.431	0.309	2.46845e-26	BX000991.1	lincRNA	gap
chr19-3167340-3168030	2.18216e-31	0.612288	0.467	0.318	5.71941e-26	stm	protein_coding	exon
chr1-26642466-26643126	2.31594e-31	0.696612	0.436	0.316	6.07006e-26	coro2a	protein_coding	gap
chr20-21458812-21459278	6.75108e-31	0.761268	0.429	0.309	1.76945e-25	jag2b	protein_coding	gap
chr15-30485279-30486394	6.91265e-31	0.581292	0.441	0.355	1.8118e-25	msi2b	protein_coding	gap
chr19-15851159-15851770	7.1562e-31	0.639177	0.468	0.352	1.87563e-25	cited4a	protein_coding	utr
chr17-41536490-41537507	4.04327e-30	0.975868	0.285	0.177	1.05974e-24	ralgapa2	protein_coding	gap
chr15-30465756-30467748	7.50854e-30	0.807107	0.348	0.25	1.96798e-24	msi2b	protein_coding	gap
chr23-33557700-33558344	7.66112e-30	0.567721	0.471	0.353	2.00797e-24	itga5	protein_coding	exon
chr9-42711398-42712380	1.62779e-29	0.680923	0.382	0.27	4.26643e-24	BX640465.1	processed_transcript	exon
chr6-59478529-59480245	1.7871e-29	0.666476	0.5	0.381	4.68397e-24	gli1	protein_coding	gap
chr21-33380415-33381946	2.13429e-29	0.725073	0.359	0.253	5.59394e-24	ndst1b	protein_coding	exon
chr14-30547647-30548114	4.11839e-29	0.5123	0.489	0.376	1.07943e-23	pfdn6	protein_coding	exon
chr25-12638779-12639169	5.53359e-29	1.25678	0.241	0.116	1.45035e-23	jph3	protein_coding	exon
chr14-40299531-40300671	5.69273e-29	0.998106	0.295	0.182	1.49206e-23	pcdh19	protein_coding	exon
chr13-14926031-14926677	6.32585e-29	0.625694	0.459	0.35	1.658e-23	cdc25b	protein_coding	gap
chr6-53194033-53195173	1.00647e-28	0.6868	0.384	0.264	2.63794e-23	slc38a3b	protein_coding	gap
chr14-32679716-32680391	1.26557e-28	0.685113	0.438	0.333	3.31703e-23	BX088596.1	processed_transcript	gap
chr23-35705168-35705816	2.88605e-28	0.754481	0.35	0.242	7.56431e-23	tuba1a	protein_coding	exon
chr3-29862545-29863688	2.98255e-28	0.807205	0.342	0.227	7.81724e-23	rpl3	protein_coding	exon
chr3-34460997-34461815	3.61305e-28	0.868839	0.3	0.201	9.46977e-23	sept9a	protein_coding	gap
chr22-15387493-15388393	4.72888e-28	0.722944	0.339	0.229	1.23943e-22	tmem264	protein_coding	exon
chr15-20028118-20029219	7.96172e-28	0.743319	0.345	0.261	2.08676e-22	auts2b	protein_coding	exon
chr23-28022059-28022673	1.04723e-27	0.667443	0.4	0.297	2.74478e-22	sp5l	protein_coding	exon
chr7-25553977-25554744	1.29999e-27	1.03575	0.228	0.133	3.40727e-22	dysf	protein_coding	exon
chr9-16574523-16575265	1.31738e-27	0.925138	0.296	0.181	3.45285e-22	epha3	protein_coding	exon
chr1-29870326-29871602	1.83318e-27	0.568891	0.422	0.333	4.80474e-22	pcca	protein_coding	gap
chr12-9026708-9027327	4.02562e-27	0.658933	0.411	0.291	1.05511e-21	exoc6	protein_coding	gap
chr11-42645964-42646437	4.74184e-27	1.13518	0.239	0.12	1.24283e-21	il17rd	protein_coding	gap
chr11-18977128-18977570	4.97094e-27	0.678666	0.403	0.284	1.30288e-21	magi1b	protein_coding	gap
chr18-49310328-49311562	8.04204e-27	1.01775	0.246	0.145	2.10781e-21	sb:cb81	protein_coding	exon
chr11-40692514-40693113	8.68411e-27	0.953145	0.245	0.133	2.2761e-21	si:ch211-222l21.1	protein_coding	exon
chr18-25622153-25622643	1.49492e-26	0.966583	0.297	0.181	3.91818e-21	si:ch211-13k12.2	protein_coding	gap
chr12-9036310-9037244	1.56316e-26	0.613288	0.412	0.312	4.09702e-21	exoc6	protein_coding	gap
chr3-33120587-33121596	2.68376e-26	0.503134	0.417	0.37	7.03411e-21	rarab	protein_coding	gap
chr5-63744573-63745519	3.0865e-26	0.636651	0.415	0.295	8.08969e-21	CU856222.1	lincRNA	exon
chr8-51737051-51738668	3.90318e-26	0.658502	0.377	0.271	1.02302e-20	tbx16	protein_coding	gap
chr14-32066351-32067153	4.47529e-26	0.692368	0.343	0.229	1.17297e-20	si:ch211-69b22.5	protein_coding	exon
chr3-52983610-52984884	1.57754e-25	0.688909	0.374	0.26	4.1347e-20	dsn1	protein_coding	exon
chr14-40296149-40297200	1.66314e-25	0.845374	0.35	0.229	4.35906e-20	pcdh19	protein_coding	exon
chr16-20968048-20968687	2.4332e-25	0.610537	0.525	0.397	6.3774e-20	skap2	protein_coding	gap
chr9-14602451-14603372	2.58836e-25	0.731415	0.364	0.247	6.78406e-20	pard3bb	protein_coding	gap
chr17-45914553-45915612	2.79518e-25	0.687624	0.42	0.308	7.32614e-20	kif26ab	protein_coding	exon
chr7-53374479-53375462	2.87675e-25	0.582347	0.429	0.319	7.53993e-20	trip4	protein_coding	gap
chr4-2679120-2679984	3.54203e-25	0.719059	0.283	0.196	9.28363e-20	slco1c1	protein_coding	gap
chr2-5175136-5176316	4.81086e-25	0.657461	0.412	0.301	1.26092e-19	phb2a	protein_coding	exon
chr5-30533337-30534103	7.13843e-25	0.656205	0.369	0.243	1.87098e-19	hmbsa	protein_coding	exon
chr3-61518048-61519012	1.02818e-24	0.527691	0.371	0.315	2.69485e-19	znf1004	protein_coding	exon
chr9-14605655-14606413	1.2043e-24	0.62668	0.348	0.251	3.15645e-19	pard3bb	protein_coding	gap
chr4-20389513-20391088	1.32536e-24	0.639507	0.351	0.249	3.47376e-19	cacna1c	protein_coding	gap
chr13-24618549-24619643	1.85914e-24	0.84584	0.288	0.177	4.87278e-19	AL831745.3	lincRNA	gap
chr1-47177992-47178761	2.17043e-24	0.566978	0.398	0.316	5.68867e-19	morc3b	protein_coding	exon
chr6-909301-909918	3.79698e-24	0.543767	0.389	0.306	9.95186e-19	zeb2b	protein_coding	gap
chr11-40683866-40684180	5.62948e-24	1.04718	0.255	0.144	1.47548e-18	si:ch211-222l21.1	protein_coding	gap
chr24-17618180-17618939	8.8999e-24	1.09205	0.188	0.099	2.33265e-18	cntnap2a	protein_coding	exon
chr17-48944307-48944710	1.07017e-23	0.609421	0.398	0.285	2.80492e-18	si:ch1073-80i24.3	protein_coding	exon
chr5-66702962-66703694	2.72076e-23	0.554237	0.378	0.295	7.1311e-18	mn1b	protein_coding	exon
chr22-35932269-35934475	3.1718e-23	0.515202	0.397	0.309	8.31326e-18	LO016987.2	protein_coding	gap
chr13-13064558-13065190	3.44088e-23	0.64633	0.42	0.302	9.01851e-18	letm1	protein_coding	gap
chr9-26106647-26107222	3.82886e-23	0.761826	0.312	0.203	1.00354e-17	efnb2a	protein_coding	gap
chr10-31407217-31408129	6.39871e-23	0.735051	0.322	0.206	1.6771e-17	robo3	protein_coding	gap
chr5-62897461-62898636	7.75823e-23	0.602974	0.355	0.282	2.03342e-17	specc1	protein_coding	gap
chr6-27954172-27954841	8.12008e-23	0.714074	0.299	0.198	2.12826e-17	BX914220.1	lincRNA	exon
chr10-44996767-44997548	8.41209e-23	0.638314	0.362	0.253	2.2048e-17	ved	protein_coding	exon
chr17-50568159-50569517	1.21172e-22	0.56369	0.368	0.301	3.17591e-17	bmp4	protein_coding	gap
chr17-17718425-17718944	1.65735e-22	1.64746	0.15	0.052	4.34389e-17	adck1	protein_coding	gap
chr11-40676172-40676576	2.1899e-22	0.824429	0.282	0.189	5.7397e-17	si:ch211-222l21.1	protein_coding	exon
chr2-7952817-7954244	2.40435e-22	0.586901	0.451	0.345	6.30179e-17	ephb3a	protein_coding	gap
chr18-49321233-49321844	2.50189e-22	0.614036	0.294	0.216	6.55742e-17	sb:cb81	protein_coding	exon
chr16-1388949-1389724	3.416e-22	0.718419	0.293	0.191	8.95331e-17	cers2b	protein_coding	gap
chr11-27965081-27965757	3.68826e-22	0.50621	0.378	0.29	9.6669e-17	ece1	protein_coding	gap
chr5-30842773-30843598	5.56592e-22	0.620721	0.292	0.222	1.45882e-16	spns2	protein_coding	gap
chr16-32689967-32690612	6.88087e-22	0.622221	0.353	0.266	1.80347e-16	usp45	protein_coding	gap
chr2-32109331-32111250	7.47697e-22	0.642257	0.375	0.284	1.95971e-16	BX323880.1	protein_coding	exon
chr8-37240711-37241362	8.58957e-22	0.754007	0.258	0.179	2.25132e-16	rbm39b	protein_coding	gap
chr8-51265519-51266181	1.08051e-21	1.20419	0.189	0.088	2.83202e-16	bmp1a	protein_coding	gap
chr7-47725434-47726266	1.16012e-21	0.691723	0.289	0.205	3.04066e-16	si:ch211-186j3.6	protein_coding	gap
chr8-15216908-15217859	1.24085e-21	0.669459	0.332	0.237	3.25225e-16	bcar3	protein_coding	gap
chr16-35458468-35458915	1.60068e-21	1.0108	0.225	0.126	4.19536e-16	ctps1b	protein_coding	gap
chr22-32270961-32272685	2.29647e-21	0.705066	0.334	0.236	6.01903e-16	CU856621.1	lincRNA	gap
chr8-51253108-51254134	5.26394e-21	0.572201	0.32	0.232	1.37967e-15	bmp1a	protein_coding	gap
chr20-20000375-20000873	7.06413e-21	0.806709	0.257	0.164	1.8515e-15	kcnh5a	protein_coding	gap
chr6-27945125-27946331	1.03935e-20	0.5255	0.36	0.273	2.72413e-15	BX914220.1	lincRNA	gap
chr5-66003613-66004085	1.28238e-20	0.612664	0.34	0.247	3.36111e-15	lcn15	protein_coding	exon
chr13-39106589-39107855	1.52372e-20	0.827286	0.219	0.136	3.99365e-15	col19a1	protein_coding	gap
chr15-42412973-42413379	2.75006e-20	0.734586	0.243	0.16	7.20789e-15	tiam1b	protein_coding	gap
chr9-20356637-20357701	3.02631e-20	0.851913	0.251	0.155	7.93193e-15	igsf3	protein_coding	gap
chr21-18167980-18169466	4.93123e-20	0.721481	0.259	0.189	1.29247e-14	vav2	protein_coding	gap
chr1-10900500-10901808	4.98095e-20	0.504761	0.337	0.264	1.3055e-14	dmd	protein_coding	exon
chr6-6316570-6318623	7.36298e-20	0.504398	0.355	0.274	1.92983e-14	ccdc88aa	protein_coding	gap
chr13-30806508-30806925	1.95045e-19	0.747568	0.264	0.178	5.11212e-14	cxcl12a	protein_coding	exon
chr7-52544004-52545548	2.2627e-19	0.728213	0.27	0.192	5.93052e-14	tcf12	protein_coding	exon
chr15-17004133-17004817	2.92718e-19	0.744107	0.238	0.147	7.6721e-14	hip1	protein_coding	gap
chr5-14635403-14636328	2.9569e-19	0.650785	0.318	0.219	7.75e-14	sema4c	protein_coding	gap
chr3-49084089-49084846	3.55766e-19	1.00621	0.216	0.127	9.32459e-14	zgc:112146	protein_coding	exon
chr5-14601728-14602776	5.5369e-19	0.516239	0.353	0.28	1.45122e-13	sema4c	protein_coding	gap
chr12-25991199-25991731	6.01907e-19	0.557975	0.377	0.275	1.57759e-13	bmpr1ab	protein_coding	gap
chr13-30814615-30815281	7.17089e-19	0.829436	0.225	0.141	1.87948e-13	cxcl12a	protein_coding	gap
chr5-29018542-29020450	8.23653e-19	0.517942	0.406	0.311	2.15879e-13	whrnb	protein_coding	gap
chr2-33990086-33990406	9.95394e-19	0.505697	0.364	0.281	2.60892e-13	ptch2	protein_coding	gap
chr23-36314640-36315319	1.14685e-18	0.569515	0.366	0.278	3.00587e-13	nfe2	protein_coding	gap
chr19-3136891-3137217	1.15156e-18	1.53438	0.126	0.054	3.01823e-13	zgc:86598	protein_coding	gap
chr3-35492881-35493299	1.56573e-18	0.533579	0.334	0.256	4.10375e-13	tnrc6a	protein_coding	exon
chr13-16488828-16489884	2.14253e-18	0.562437	0.307	0.244	5.61555e-13	dlg5a	protein_coding	gap
chr8-17444651-17445774	2.27749e-18	0.853727	0.194	0.12	5.96927e-13	skia	protein_coding	gap
chr8-40032760-40033942	2.81267e-18	1.28109	0.146	0.072	7.37198e-13	ggt5a	protein_coding	exon
chr22-36671597-36673015	3.09693e-18	0.634706	0.287	0.186	8.11701e-13	ncl	protein_coding	exon
chr15-42401910-42402184	3.36422e-18	0.834607	0.244	0.147	8.81759e-13	tiam1b	protein_coding	gap
chr7-24072037-24072539	3.68188e-18	0.61256	0.302	0.208	9.65017e-13	acin1b	protein_coding	exon
chr8-51267579-51268280	4.01867e-18	0.858619	0.179	0.103	1.05329e-12	bmp1a	protein_coding	gap
chr2-58850180-58851078	4.04258e-18	0.61935	0.271	0.196	1.05956e-12	cirbpa	protein_coding	exon
chr7-53370590-53371256	4.08815e-18	0.584077	0.306	0.232	1.0715e-12	trip4	protein_coding	gap
chr24-13177599-13178353	4.3229e-18	0.622685	0.257	0.205	1.13303e-12	stau2	protein_coding	gap
chr16-36062151-36062847	4.3571e-18	0.560849	0.313	0.218	1.14199e-12	stk40	protein_coding	gap
chr15-18017560-18018509	4.83414e-18	0.741162	0.234	0.161	1.26702e-12	phldb1b	protein_coding	gap
chr15-28284861-28285858	5.38644e-18	0.634469	0.238	0.174	1.41178e-12	myo1cb	protein_coding	gap
chr24-17806698-17807932	5.92629e-18	0.501456	0.31	0.249	1.55327e-12	cntnap2a	protein_coding	gap
chr11-37763227-37764211	6.20031e-18	0.5838	0.337	0.237	1.6251e-12	sox13	protein_coding	exon
chr6-18753128-18754177	6.7078e-18	0.613074	0.296	0.206	1.75811e-12	tnrc6c2	protein_coding	exon
chr5-20084518-20084983	7.317e-18	1.03806	0.166	0.085	1.91778e-12	sgsm1a	protein_coding	gap
chr2-33977928-33978254	8.26523e-18	0.5746	0.3	0.215	2.16631e-12	ptch2	protein_coding	gap
chr1-29935172-29935896	8.93866e-18	0.925846	0.204	0.114	2.34281e-12	pcca	protein_coding	gap
chr7-42261398-42262447	9.28361e-18	0.643882	0.232	0.165	2.43322e-12	phkb	protein_coding	gap
chr12-31766805-31767842	1.06146e-17	0.616035	0.274	0.196	2.78208e-12	RNF157	protein_coding	exon
chr9-37407256-37407933	1.48844e-17	0.783313	0.213	0.137	3.90119e-12	slc49a4	protein_coding	gap
chr10-20971451-20972598	1.77494e-17	0.715953	0.218	0.144	4.6521e-12	pcdh1a	protein_coding	exon
chr11-7152063-7153265	1.92194e-17	0.614133	0.261	0.186	5.03739e-12	smim7	protein_coding	exon
chr22-17545935-17547271	1.95509e-17	0.677258	0.303	0.195	5.12428e-12	pip5k1ca	protein_coding	gap
chr21-18618856-18619548	1.97223e-17	0.778346	0.215	0.148	5.16918e-12	TMEM132C	protein_coding	gap
chr18-25631848-25633101	2.01112e-17	0.501194	0.381	0.287	5.27113e-12	si:ch211-13k12.2	protein_coding	gap
chr6-905995-906625	2.27492e-17	0.564565	0.281	0.213	5.96255e-12	zeb2b	protein_coding	gap
chr1-7639839-7640684	2.35401e-17	0.778776	0.222	0.147	6.16983e-12	efnb2b	protein_coding	gap
chr1-29855107-29855476	2.75839e-17	0.720273	0.242	0.16	7.22972e-12	zic2b	protein_coding	gap
chr16-15386839-15387655	3.41597e-17	0.60668	0.279	0.191	8.95322e-12	has2	protein_coding	exon
chr14-31113254-31114388	3.55554e-17	0.544148	0.346	0.253	9.31904e-12	gpc4	protein_coding	gap
chr24-13270024-13270431	5.17734e-17	0.971386	0.172	0.103	1.35698e-11	rdh10a	protein_coding	gap
chr23-22840953-22841631	6.44314e-17	0.50934	0.319	0.249	1.68874e-11	rerea	protein_coding	gap
chr14-39342990-39344405	7.21229e-17	0.61785	0.229	0.167	1.89033e-11	diaph2	protein_coding	gap
chr15-16044472-16045777	8.37755e-17	0.646745	0.242	0.171	2.19575e-11	BX511308.1	lincRNA	exon
chr21-14678063-14678834	8.59364e-17	0.714644	0.229	0.148	2.25238e-11	ehmt1b	protein_coding	gap
chr14-42171351-42171685	8.75747e-17	0.551761	0.261	0.194	2.29533e-11	pcdh18b	protein_coding	exon
chr11-19279090-19279987	1.10079e-16	0.522324	0.327	0.242	2.88515e-11	prickle2b	protein_coding	gap
chr22-7734151-7735063	1.13022e-16	0.740785	0.186	0.13	2.96229e-11	si:ch73-44m9.5	protein_coding	exon
chr8-51739110-51740159	1.15342e-16	0.63865	0.247	0.182	3.02311e-11	tbx16	protein_coding	gap
chr14-20920864-20921828	1.17701e-16	0.832509	0.206	0.12	3.08494e-11	zgc:66433	protein_coding	gap
chr7-70583038-70583879	1.19623e-16	0.536118	0.271	0.203	3.13532e-11	ppargc1a	protein_coding	gap
chr24-4452444-4452755	1.1967e-16	0.624378	0.258	0.196	3.13654e-11	fzd8a	protein_coding	exon
chr11-40675442-40675923	1.31322e-16	0.758716	0.254	0.164	3.44194e-11	slc45a1	protein_coding	exon
chr7-58740562-58741456	1.57183e-16	0.781243	0.291	0.192	4.11974e-11	plag1	protein_coding	utr
chr2-53506761-53507231	2.56148e-16	0.73039	0.242	0.151	6.71363e-11	im:7138239	protein_coding	exon
chr13-51888885-51889458	2.78212e-16	0.563695	0.263	0.195	7.29192e-11	mrpl2	protein_coding	exon
chr15-36598080-36598667	2.7831e-16	0.633307	0.259	0.185	7.29449e-11	nphs1	protein_coding	gap
chr24-34270728-34271334	2.97999e-16	0.594583	0.301	0.22	7.81051e-11	agap3	protein_coding	gap
chr7-27594234-27595282	3.31801e-16	0.958316	0.153	0.085	8.69647e-11	cyp2r1	protein_coding	gap
chr24-14003089-14003577	4.05705e-16	0.994116	0.162	0.093	1.06335e-10	eya1	protein_coding	gap
chr9-55182333-55183272	5.68692e-16	0.553067	0.269	0.196	1.49054e-10	ANOS1	protein_coding	gap
chr13-30569905-30570657	7.12986e-16	0.84475	0.195	0.121	1.86873e-10	zmiz1a	protein_coding	utr
chr3-43703265-43703929	7.94369e-16	0.629696	0.197	0.138	2.08203e-10	snn	protein_coding	gap
chr13-17158183-17158797	8.31463e-16	1.03508	0.141	0.076	2.17926e-10	lrmda	protein_coding	gap
chr13-19329390-19329745	8.33158e-16	0.51736	0.29	0.232	2.1837e-10	emx2	protein_coding	exon
chr2-27408829-27409955	9.41465e-16	0.549491	0.282	0.234	2.46757e-10	elovl8a	protein_coding	exon
chr11-7554890-7555442	1.11316e-15	0.589839	0.24	0.185	2.91758e-10	adgrl2a	protein_coding	gap
chr5-29701929-29702898	1.17177e-15	0.576077	0.25	0.192	3.0712e-10	ak8	protein_coding	gap
chr22-17117506-17118538	1.27539e-15	0.667356	0.259	0.181	3.34278e-10	frem1b	protein_coding	gap
chr21-37461286-37462315	1.27954e-15	0.746542	0.218	0.147	3.35367e-10	pgk1	protein_coding	exon
chr21-25604543-25605429	1.50921e-15	0.68906	0.262	0.202	3.95562e-10	efemp2b	protein_coding	exon
chr8-51286298-51286506	2.10096e-15	1.20053	0.128	0.062	5.50661e-10	bmp1a	protein_coding	gap
chr11-40700148-40701194	2.4343e-15	0.510223	0.27	0.21	6.38027e-10	si:ch211-222l21.1	protein_coding	exon
chr11-44554788-44555714	2.70429e-15	0.504873	0.288	0.215	7.08792e-10	nid1b	protein_coding	gap
chr25-12637390-12637824	2.98398e-15	1.00107	0.14	0.081	7.82099e-10	zcchc14	protein_coding	exon
chr21-16466457-16467277	3.00674e-15	0.811872	0.183	0.106	7.88064e-10	unc5da	protein_coding	gap
chr1-26656734-26657943	6.76852e-15	0.583684	0.258	0.182	1.77402e-09	coro2a	protein_coding	exon
chr11-12771436-12772414	7.53267e-15	0.605032	0.292	0.215	1.97431e-09	rbb4l	protein_coding	exon
chr6-22629845-22630699	9.58102e-15	0.514399	0.27	0.208	2.51118e-09	cygb2	protein_coding	exon
chr4-27660283-27660739	9.77091e-15	0.658965	0.232	0.153	2.56095e-09	tbc1d22a	protein_coding	gap
chr2-31311428-31311788	1.09555e-14	0.649819	0.258	0.184	2.87142e-09	clul1	protein_coding	gap
chr14-38848820-38849078	1.19549e-14	0.525553	0.257	0.192	3.13337e-09	hnrnpa0l	protein_coding	exon
chr5-6407923-6408291	1.2868e-14	0.598676	0.251	0.172	3.37268e-09	CABZ01037298.1	protein_coding	exon
chr17-49081880-49082618	1.3143e-14	0.69408	0.236	0.157	3.44477e-09	tiam2a	protein_coding	exon
chr9-29417838-29418796	1.33064e-14	0.748332	0.16	0.105	3.48758e-09	hs6st3b	protein_coding	gap
chr5-45529944-45530862	1.42373e-14	0.515291	0.27	0.203	3.73157e-09	adamts3	protein_coding	gap
chr16-23969485-23969961	1.73555e-14	0.83149	0.198	0.124	4.54885e-09	nbn	protein_coding	gap
chr6-19882032-19882971	1.74232e-14	0.557924	0.252	0.199	4.5666e-09	ntn1a	protein_coding	gap
chr18-49002519-49004260	2.0703e-14	0.52344	0.281	0.194	5.42624e-09	BX663503.3	protein_coding	gap
chr4-13216957-13217542	2.07161e-14	0.794142	0.151	0.099	5.42967e-09	grip1	protein_coding	gap
chr18-44120694-44121507	2.16652e-14	0.771691	0.17	0.106	5.67842e-09	cdon	protein_coding	gap
chr19-32036080-32036762	2.18007e-14	0.586869	0.247	0.184	5.71395e-09	znf704	protein_coding	gap
chr11-40683126-40683516	2.84801e-14	0.57989	0.245	0.175	7.46459e-09	si:ch211-222l21.1	protein_coding	gap
chr16-35465409-35465923	2.92147e-14	0.703583	0.226	0.147	7.65713e-09	ctps1b	protein_coding	gap
chr9-26387082-26387844	2.92706e-14	0.776092	0.171	0.11	7.6718e-09	si:dkey-111i23.1	protein_coding	gap
chr1-10974335-10975661	3.03183e-14	0.505883	0.268	0.202	7.94639e-09	dmd	protein_coding	gap
chr18-15861230-15861921	3.91826e-14	0.843893	0.173	0.112	1.02697e-08	eea1	protein_coding	gap
chr24-17622590-17622958	4.15068e-14	0.742449	0.192	0.126	1.08789e-08	cntnap2a	protein_coding	gap
chr1-26064903-26065184	4.24324e-14	0.609067	0.242	0.167	1.11215e-08	pdcd4a	protein_coding	gap
chr7-17061954-17062917	4.57242e-14	0.582213	0.206	0.15	1.19843e-08	htatip2	protein_coding	exon
chr17-44059270-44060125	5.30733e-14	0.558369	0.246	0.195	1.39105e-08	peli2	protein_coding	gap
chr15-10258450-10259088	5.49422e-14	0.9202	0.149	0.088	1.44003e-08	tenm4	protein_coding	gap
chr21-19135034-19136194	5.53793e-14	0.528699	0.251	0.195	1.45148e-08	BX000991.1	lincRNA	exon
chr14-39302714-39303874	7.25269e-14	0.67312	0.185	0.126	1.90092e-08	diaph2	protein_coding	gap
chr13-17021119-17022024	7.543e-14	0.674546	0.235	0.153	1.97701e-08	lrmda	protein_coding	gap
chr5-67416430-67418068	8.85591e-14	0.829358	0.215	0.127	2.32113e-08	ebf2	protein_coding	gap
chr15-26533681-26534328	1.09783e-13	1.02443	0.133	0.073	2.87741e-08	rpa1	protein_coding	gap
chr11-19404842-19405672	1.17042e-13	0.757876	0.171	0.107	3.06765e-08	prickle2b	protein_coding	gap
chr13-4421319-4422066	1.34273e-13	0.894516	0.196	0.119	3.51929e-08	si:ch211-130h14.4	protein_coding	gap
chr11-31841068-31842415	1.50924e-13	0.673871	0.167	0.117	3.95571e-08	diaph3	protein_coding	gap
chr13-30897172-30897790	1.51738e-13	0.53154	0.236	0.165	3.97704e-08	ercc6	protein_coding	gap
chr18-25637815-25639057	1.53973e-13	0.720795	0.241	0.144	4.03561e-08	si:ch211-13k12.2	protein_coding	gap
chr9-10171047-10171884	1.64874e-13	0.841829	0.14	0.083	4.32133e-08	thsd7ba	protein_coding	gap
chr19-39971433-39971967	1.75855e-13	0.567386	0.23	0.165	4.60914e-08	BX957260.1	lincRNA	exon
chr18-49305962-49306238	1.8127e-13	1.30367	0.096	0.042	4.75106e-08	sb:cb81	protein_coding	exon
chr1-29877622-29878092	2.17659e-13	0.584272	0.181	0.127	5.70481e-08	pcca	protein_coding	gap
chr17-27719921-27720237	2.38277e-13	0.767464	0.215	0.141	6.24522e-08	qkia	protein_coding	exon
chr13-16349473-16350104	2.45969e-13	0.820983	0.187	0.114	6.44683e-08	dlg5a	protein_coding	gap
chr11-30005053-30005403	2.48481e-13	0.565672	0.207	0.15	6.51266e-08	nhsb	protein_coding	gap
chr18-37988208-37989009	2.55479e-13	0.64736	0.213	0.15	6.69608e-08	luzp2	protein_coding	gap
chr24-13995492-13996115	2.86521e-13	0.657862	0.214	0.164	7.50969e-08	eya1	protein_coding	gap
chr2-58852004-58852559	2.93383e-13	0.761791	0.183	0.119	7.68953e-08	cirbpa	protein_coding	exon
chr13-25869598-25870937	3.04456e-13	0.626563	0.22	0.157	7.97976e-08	bcl11aa	protein_coding	gap
chr20-1373116-1374148	3.18643e-13	0.816372	0.173	0.112	8.3516e-08	scara5	protein_coding	gap
chr1-37869121-37869936	3.28326e-13	0.663424	0.192	0.131	8.60539e-08	GALNTL6	protein_coding	gap
chr9-20364335-20365272	3.65426e-13	0.703157	0.19	0.133	9.57778e-08	igsf3	protein_coding	gap
chr13-39233885-39234294	3.92952e-13	0.642144	0.184	0.126	1.02992e-07	FRMD1	protein_coding	exon
chr1-38284251-38285040	4.253e-13	1.14775	0.121	0.055	1.11471e-07	BX000460.1	lincRNA	gap
chr3-14698280-14698652	4.57959e-13	0.830853	0.148	0.096	1.20031e-07	gadd45gip1	protein_coding	exon
chr5-61649017-61649997	5.43281e-13	0.546107	0.234	0.169	1.42393e-07	drl	protein_coding	gap
chr17-50561719-50562306	5.4721e-13	0.607307	0.225	0.158	1.43423e-07	bmp4	protein_coding	exon
chr2-22596802-22597466	5.76125e-13	0.704815	0.182	0.126	1.51002e-07	2002-09-01	protein_coding	gap
chr14-39659960-39660536	5.80446e-13	0.655887	0.169	0.119	1.52134e-07	diaph2	protein_coding	gap
chr21-19039701-19040250	6.44006e-13	0.59642	0.188	0.144	1.68793e-07	rpl17	protein_coding	gap
chr21-10937633-10938538	6.67247e-13	0.812747	0.144	0.085	1.74885e-07	nedd4l	protein_coding	gap
chr5-48036113-48036861	6.98306e-13	0.914712	0.155	0.089	1.83025e-07	tmem161b	protein_coding	gap
chr4-18986773-18989383	7.18877e-13	0.696056	0.233	0.168	1.88417e-07	si:dkey-31f5.11	protein_coding	exon
chr25-12638024-12638289	7.48643e-13	0.913298	0.128	0.076	1.96219e-07	jph3	protein_coding	exon
chr25-4738114-4739421	8.3584e-13	0.524443	0.268	0.194	2.19073e-07	drd4a	protein_coding	exon
chr8-23951053-23951660	8.5252e-13	0.631099	0.199	0.145	2.23445e-07	cpne5a	protein_coding	gap
chr2-32111581-32112740	9.4594e-13	0.65701	0.214	0.144	2.4793e-07	BX323880.1	protein_coding	exon
chr10-38106255-38107096	9.59301e-13	0.60402	0.225	0.151	2.51432e-07	FP016248.1	lincRNA	gap
chr2-33986240-33986483	9.96871e-13	0.648405	0.221	0.154	2.61279e-07	ptch2	protein_coding	gap
chr9-16549329-16549701	1.23222e-12	0.754598	0.164	0.102	3.22963e-07	epha3	protein_coding	gap
chr14-21117475-21118107	1.30232e-12	1.30978	0.091	0.041	3.41337e-07	si:dkey-74k8.4	protein_coding	exon
chr6-38983296-38984164	1.63662e-12	0.621326	0.178	0.14	4.28955e-07	vdrb	protein_coding	gap
chr12-29590005-29591422	1.67341e-12	0.697531	0.156	0.109	4.386e-07	nrg3b	protein_coding	gap
chr4-21564835-21565774	1.74786e-12	0.707463	0.173	0.123	4.58111e-07	ppp1r12a	protein_coding	gap
chr9-18906557-18907199	1.859e-12	1.028	0.134	0.073	4.87242e-07	gtf2f2b	protein_coding	exon
chr20-4302133-4302999	2.02188e-12	0.608551	0.211	0.148	5.29932e-07	CABZ01067980.1	lincRNA	exon
chr11-40695830-40696549	2.09869e-12	0.612951	0.177	0.133	5.50064e-07	si:ch211-222l21.1	protein_coding	exon
chr15-32551403-32552915	2.14093e-12	0.636386	0.177	0.12	5.61135e-07	frem2b	protein_coding	gap
chr14-31240883-31241880	2.21383e-12	0.735598	0.168	0.107	5.80244e-07	gpc3	protein_coding	gap
chr10-31135844-31136592	2.23194e-12	0.92528	0.135	0.078	5.8499e-07	pknox2	protein_coding	gap
chr11-35057389-35058612	2.52933e-12	0.802598	0.187	0.119	6.62935e-07	inka1a	protein_coding	exon
chr25-329862-330546	2.5852e-12	0.622244	0.206	0.15	6.77579e-07	prickle1a	protein_coding	gap
chr1-51188459-51189005	2.67701e-12	0.670444	0.187	0.13	7.01642e-07	btbd3a	protein_coding	exon
chr5-22040425-22040826	2.8524e-12	1.03652	0.132	0.069	7.4761e-07	mtmr8	protein_coding	exon
chr24-705396-706629	3.14673e-12	0.888511	0.115	0.071	8.24754e-07	HECW1	protein_coding	gap
chr19-44265453-44266902	3.32066e-12	0.669828	0.148	0.109	8.70342e-07	csmd3a	protein_coding	gap
chr24-9495753-9496348	3.37974e-12	0.54343	0.212	0.158	8.85827e-07	si:ch211-285f17.1	protein_coding	gap
chr14-39325100-39326067	3.77031e-12	0.595597	0.18	0.121	9.88193e-07	diaph2	protein_coding	gap
chr16-39400554-39401279	3.8013e-12	0.78589	0.156	0.097	9.96318e-07	stt3b	protein_coding	gap
chr9-26108696-26109352	4.05107e-12	0.735598	0.168	0.106	1.06178e-06	efnb2a	protein_coding	gap
chr23-27256853-27257582	4.2605e-12	0.588475	0.198	0.15	1.11667e-06	scn8aa	protein_coding	gap
chr24-13392043-13392684	5.35117e-12	0.716873	0.158	0.102	1.40254e-06	KCNB2	protein_coding	gap
chr16-43225538-43226327	5.95998e-12	0.509989	0.247	0.184	1.5621e-06	adam22	protein_coding	gap
chr17-27793353-27795128	6.40209e-12	0.501906	0.233	0.179	1.67798e-06	qkia	protein_coding	gap
chr15-18062634-18063684	7.18396e-12	0.508942	0.215	0.172	1.88291e-06	phldb1b	protein_coding	gap
chr17-24996435-24997665	7.33142e-12	0.556229	0.178	0.12	1.92156e-06	dlgap2a	protein_coding	gap
chr20-24035384-24036282	7.4694e-12	0.685922	0.167	0.107	1.95772e-06	bach2b	protein_coding	gap
chr25-29053892-29054330	8.95463e-12	0.565144	0.197	0.137	2.347e-06	arid3b	protein_coding	gap
chr11-19961283-19961810	9.15963e-12	0.741987	0.205	0.131	2.40073e-06	cadpsa	protein_coding	gap
chr18-36635085-36635717	9.29735e-12	0.699713	0.189	0.133	2.43683e-06	znf296	protein_coding	gap
chr11-27614794-27615701	9.47654e-12	0.760102	0.138	0.09	2.48379e-06	CR931782.1	lincRNA	gap
chr18-15353191-15353766	9.57455e-12	0.621429	0.182	0.129	2.50948e-06	rfx4	protein_coding	gap
chr6-25187726-25188712	1.05105e-11	0.705239	0.158	0.103	2.75478e-06	lrrc8db	protein_coding	gap
chr20-33377923-33378581	1.09535e-11	0.593653	0.18	0.129	2.87089e-06	si:dkey-65b13.1	protein_coding	gap
chr14-31298972-31300102	1.12814e-11	0.730795	0.188	0.127	2.95685e-06	gpc3	protein_coding	exon
chr14-40947213-40948235	1.34925e-11	0.780508	0.158	0.102	3.53638e-06	drp2	protein_coding	gap
chr12-31073833-31074614	1.38362e-11	0.68897	0.224	0.15	3.62646e-06	tcf7l2	protein_coding	gap
chr9-20371203-20371501	1.54931e-11	0.931016	0.138	0.076	4.06072e-06	igsf3	protein_coding	gap
chr21-31956028-31957017	1.66663e-11	0.527547	0.193	0.158	4.36821e-06	TENM2	protein_coding	exon
chr8-7583569-7584373	1.77176e-11	0.662056	0.17	0.119	4.64377e-06	irak1	protein_coding	gap
chr13-31984183-31984934	1.83365e-11	0.622898	0.176	0.112	4.80597e-06	CR559941.1	lincRNA	gap
chr19-26105346-26105924	1.98442e-11	0.583937	0.182	0.133	5.20113e-06	jarid2b	protein_coding	gap
chr7-48675022-48675467	2.0506e-11	0.549514	0.187	0.133	5.3746e-06	trpm5	protein_coding	exon
chr19-3142082-3142925	2.2342e-11	0.711532	0.137	0.088	5.8558e-06	zgc:86598	protein_coding	gap
chr3-30369083-30370330	2.4372e-11	0.555358	0.179	0.141	6.38787e-06	lrrc4ba	protein_coding	gap
chr23-36000102-36000685	2.70458e-11	0.646757	0.154	0.106	7.08869e-06	calcoco1a	protein_coding	cds
chr6-6451378-6452120	2.71798e-11	0.947752	0.102	0.064	7.12381e-06	cep170ab	protein_coding	gap
chr12-31098755-31099027	2.95824e-11	0.784101	0.132	0.083	7.75353e-06	tcf7l2	protein_coding	gap
chr5-6437041-6438000	3.11342e-11	0.758884	0.142	0.085	8.16024e-06	CABZ01037298.1	protein_coding	exon
chr15-30486588-30486788	3.29127e-11	0.934792	0.103	0.059	8.62638e-06	msi2b	protein_coding	gap
chr1-37867956-37868788	3.29824e-11	0.681009	0.177	0.12	8.64466e-06	GALNTL6	protein_coding	gap
chr6-47809981-47810676	3.82833e-11	0.702525	0.156	0.105	1.0034e-05	lrig2	protein_coding	utr
chr4-19431783-19432590	4.12731e-11	0.684454	0.131	0.097	1.08176e-05	snd1	protein_coding	gap
chr1-49819306-49819781	4.84758e-11	0.578908	0.18	0.131	1.27054e-05	lef1	protein_coding	gap
chr9-16548508-16548966	5.17594e-11	0.834299	0.134	0.073	1.35661e-05	epha3	protein_coding	gap
chr12-12420928-12421558	5.22057e-11	1.02907	0.109	0.058	1.36831e-05	grid1b	protein_coding	gap
chr9-28832223-28833003	5.25953e-11	0.522762	0.21	0.145	1.37852e-05	RAMP1	protein_coding	gap
chr6-32098268-32098537	6.08799e-11	0.579674	0.168	0.113	1.59566e-05	BX664614.1	lincRNA	gap
chr1-36134563-36135894	6.50725e-11	0.584956	0.23	0.154	1.70554e-05	znf827	protein_coding	gap
chr6-1395375-1396149	6.5479e-11	0.624091	0.229	0.164	1.7162e-05	PLXNA1	protein_coding	gap
chr4-69767475-69768208	6.65923e-11	0.527084	0.23	0.169	1.74538e-05	si:ch211-76m11.8	protein_coding	gap
chr15-33323235-33323532	6.66266e-11	1.07306	0.09	0.044	1.74628e-05	nbeab	protein_coding	gap
chr18-26550776-26551331	6.67527e-11	0.576254	0.165	0.109	1.74958e-05	FRMD5	protein_coding	gap
chr14-40704203-40704899	6.71932e-11	0.867524	0.125	0.078	1.76113e-05	tnmd	protein_coding	gap
chr10-16252904-16253679	6.74185e-11	0.537306	0.206	0.155	1.76703e-05	slc12a2	protein_coding	gap
chr4-27655727-27656650	6.82955e-11	0.538577	0.183	0.124	1.79002e-05	tbc1d22a	protein_coding	gap
chr1-18383423-18384007	6.99511e-11	0.541541	0.156	0.117	1.83341e-05	klhl5	protein_coding	gap
chr17-44025394-44025723	7.18169e-11	0.828693	0.159	0.1	1.88231e-05	peli2	protein_coding	exon
chr20-20099346-20100726	7.30342e-11	0.581562	0.179	0.131	1.91422e-05	kcnh5a	protein_coding	gap
chr15-15451428-15451701	7.37251e-11	0.840719	0.133	0.073	1.93233e-05	proca1	protein_coding	exon
chr15-14044966-14045297	7.89676e-11	0.667884	0.162	0.11	2.06973e-05	BX927244.2	lincRNA	exon
chr15-22254358-22255075	7.95991e-11	0.932636	0.094	0.049	2.08629e-05	si:ch211-286b4.4	protein_coding	exon
chr25-10753760-10754511	8.02429e-11	0.801212	0.12	0.076	2.10316e-05	lrp5	protein_coding	gap
chr16-40063184-40064119	8.24384e-11	0.736721	0.151	0.089	2.1607e-05	trmt11	protein_coding	gap
chr5-22316161-22317019	8.41598e-11	0.608891	0.159	0.112	2.20582e-05	arhgap20b	protein_coding	gap
chr11-42675803-42676522	8.71443e-11	0.612685	0.17	0.138	2.28404e-05	il17rd	protein_coding	gap
chr3-48463083-48463577	9.26518e-11	1.12168	0.088	0.044	2.42839e-05	BX537276.1	lincRNA	gap
chr16-42148717-42149070	9.61946e-11	0.615496	0.147	0.11	2.52125e-05	dyrk1b	protein_coding	gap
chr15-10160027-10160909	9.71321e-11	0.733929	0.115	0.072	2.54582e-05	tenm4	protein_coding	gap
chr10-31124289-31125699	1.04737e-10	0.511347	0.177	0.127	2.74514e-05	pknox2	protein_coding	gap
chr15-28698632-28699614	1.07183e-10	0.530322	0.233	0.172	2.80926e-05	nova2	protein_coding	gap
chr15-36788959-36789986	1.13473e-10	0.551832	0.166	0.124	2.97412e-05	nphs1	protein_coding	gap
chr19-42291063-42291767	1.15163e-10	0.677033	0.158	0.12	3.01842e-05	si:ch211-191i18.2	protein_coding	exon
chr9-34926577-34927062	1.27863e-10	1.08467	0.091	0.045	3.35128e-05	cdc16	protein_coding	gap
chr9-31298434-31298982	1.29591e-10	0.887879	0.118	0.068	3.39656e-05	zic5	protein_coding	gap
chr18-8893679-8894787	1.42275e-10	0.588109	0.167	0.127	3.72901e-05	CT025776.1	processed_transcript	exon
chr2-32884416-32885042	1.43011e-10	0.57539	0.163	0.117	3.74829e-05	BX323807.2	lincRNA	gap
chr2-28183986-28184842	1.46664e-10	0.548475	0.19	0.14	3.84404e-05	CABZ01068352.1	lincRNA	gap
chr12-35213731-35214322	1.5755e-10	0.617612	0.178	0.124	4.12938e-05	ndst2b	protein_coding	gap
chr24-6220601-6221269	1.63264e-10	0.685245	0.147	0.103	4.27914e-05	myo3a	protein_coding	gap
chr24-14381753-14382294	1.64269e-10	0.550806	0.187	0.129	4.30548e-05	ncoa2	protein_coding	gap
chr9-26376080-26376869	1.64787e-10	0.615612	0.168	0.121	4.31905e-05	si:dkey-111i23.1	protein_coding	gap
chr6-51238726-51239343	1.73654e-10	0.931164	0.096	0.052	4.55146e-05	ptprt	protein_coding	gap
chr14-20378866-20379340	1.85884e-10	0.635122	0.184	0.112	4.872e-05	aff2	protein_coding	gap
chr9-10604155-10605065	1.85899e-10	0.695525	0.152	0.093	4.8724e-05	CR522881.1	protein_coding	gap
chr9-15053230-15054314	1.93992e-10	0.69361	0.131	0.092	5.08452e-05	pard3bb	protein_coding	gap
chr10-41401545-41402112	2.01709e-10	0.558394	0.175	0.129	5.28679e-05	gpat4	protein_coding	exon
chr25-16907050-16907469	2.03227e-10	0.841828	0.136	0.076	5.32655e-05	zgc:77158	protein_coding	gap
chr19-37621323-37622120	2.07431e-10	0.614765	0.152	0.106	5.43674e-05	thsd7aa	protein_coding	gap
chr23-33556355-33556835	2.15302e-10	0.508041	0.221	0.165	5.64306e-05	itga5	protein_coding	gap
chr7-8736364-8737198	2.46486e-10	0.643425	0.165	0.107	6.46038e-05	si:ch211-1o7.3	protein_coding	gap
chr3-26459984-26460898	2.4914e-10	0.540067	0.213	0.157	6.52993e-05	xylt1	protein_coding	gap
chr17-41560748-41561363	2.52136e-10	1.07694	0.088	0.045	6.60845e-05	ralgapa2	protein_coding	gap
chr2-57341200-57341781	2.59506e-10	0.641694	0.149	0.1	6.80164e-05	tcf3a	protein_coding	gap
chr8-37287837-37288769	2.64787e-10	0.688314	0.131	0.092	6.94003e-05	slc12a5b	protein_coding	gap
chr9-41614987-41616176	2.73747e-10	0.59385	0.141	0.102	7.17488e-05	spegb	protein_coding	gap
chr17-41556297-41556756	2.94188e-10	0.638564	0.171	0.12	7.71064e-05	ralgapa2	protein_coding	gap
chr9-26377930-26378469	2.94534e-10	0.571315	0.159	0.11	7.71971e-05	si:dkey-111i23.1	protein_coding	gap
chr7-52637111-52637564	2.97412e-10	0.682854	0.166	0.117	7.79514e-05	tcf12	protein_coding	exon
chr17-30238479-30238988	3.01882e-10	0.74171	0.131	0.093	7.9123e-05	spata17	protein_coding	gap
chr16-24751017-24751833	3.09923e-10	0.60579	0.148	0.107	8.12306e-05	kcnn4	protein_coding	gap
chr9-30940650-30941873	3.22379e-10	0.562059	0.156	0.121	8.44951e-05	dachd	protein_coding	gap
chr3-37810705-37811236	3.34197e-10	0.706912	0.119	0.079	8.75927e-05	si:dkey-260c8.8	protein_coding	exon
chr10-5270007-5270331	3.3664e-10	0.596418	0.186	0.138	8.82331e-05	ror2	protein_coding	gap
chr2-33972960-33973228	3.42987e-10	0.595092	0.162	0.112	8.98965e-05	ptch2	protein_coding	gap
chr1-46114883-46115634	3.43631e-10	0.649314	0.112	0.073	9.00653e-05	AL929216.1	lincRNA	gap
chr15-17990948-17991821	3.46295e-10	0.500444	0.176	0.129	9.07635e-05	phldb1b	protein_coding	gap
chr9-43085066-43085864	3.50937e-10	0.757333	0.131	0.086	9.19803e-05	ccdc141	protein_coding	exon
chr7-15876785-15877208	4.12932e-10	0.504362	0.158	0.121	0.000108229	pax6b	protein_coding	gap
chr20-44843763-44844260	4.71878e-10	1.01315	0.103	0.056	0.000123679	klhl29	protein_coding	gap
chr3-26504937-26506151	4.98853e-10	0.523905	0.199	0.144	0.000130749	xylt1	protein_coding	gap
chr13-14913326-14913893	5.21744e-10	0.929991	0.109	0.062	0.000136749	cdc25b	protein_coding	exon
chr13-39373884-39374835	5.44636e-10	0.841828	0.125	0.076	0.000142749	slc35f3b	protein_coding	gap
chr2-32114858-32115302	5.7148e-10	1.02152	0.09	0.051	0.000149784	BX323880.1	protein_coding	exon
chr22-25057416-25058761	5.91185e-10	0.54841	0.172	0.12	0.000154949	dzank1	protein_coding	gap
chr25-11966801-11967677	5.96259e-10	0.656464	0.127	0.086	0.000156279	ntrk3a	protein_coding	gap
chr17-35121075-35122459	6.00518e-10	0.560178	0.18	0.117	0.000157395	asap2a	protein_coding	gap
chr8-42187733-42188386	6.42668e-10	0.975272	0.114	0.065	0.000168443	gfra2a	protein_coding	gap
chr3-8474881-8476043	6.85122e-10	0.708949	0.144	0.1	0.00017957	rbfox3b	protein_coding	gap
chr1-29849912-29850284	8.1431e-10	1.03801	0.096	0.047	0.00021343	zic2b	protein_coding	gap
chr17-35174555-35174996	8.30699e-10	0.671294	0.154	0.099	0.000217725	asap2a	protein_coding	gap
chr10-38096806-38097343	8.92679e-10	1.40641	0.069	0.028	0.00023397	FP016248.1	lincRNA	gap
chr20-41686282-41687008	9.95114e-10	0.657579	0.146	0.095	0.000260818	fam184a	protein_coding	gap
chr7-33061136-33061793	9.98112e-10	0.628484	0.156	0.109	0.000261604	kcnc1a	protein_coding	gap
chr4-17045872-17046655	1.09742e-09	0.564273	0.139	0.105	0.000287632	sox5	protein_coding	exon
chr12-26913609-26913999	1.1098e-09	1.19246	0.079	0.032	0.000290876	znf438	protein_coding	gap
chr6-57632206-57633435	1.12816e-09	0.595495	0.16	0.123	0.00029569	cbfa2t2	protein_coding	exon
chr15-35980616-35981759	1.13786e-09	0.857895	0.101	0.059	0.000298233	col4a4	protein_coding	gap
chr1-15316921-15317280	1.14118e-09	0.866704	0.119	0.072	0.000299101	dlc1	protein_coding	gap
chr19-38833190-38833942	1.17536e-09	0.533415	0.172	0.124	0.000308061	adgrb2	protein_coding	gap
chr19-34830127-34831384	1.20469e-09	0.676512	0.121	0.078	0.000315748	ctnnal1	protein_coding	gap
chr12-33083346-33084136	1.24143e-09	0.634816	0.183	0.131	0.000325377	rbfox3a	protein_coding	gap
chr15-23576164-23577165	1.25465e-09	0.543792	0.207	0.158	0.000328842	MARK4	protein_coding	gap
chr22-17127744-17128290	1.26902e-09	0.544253	0.144	0.113	0.000332609	frem1b	protein_coding	exon
chr7-56250204-56250914	1.44967e-09	0.658009	0.105	0.071	0.000379957	ankrd11	protein_coding	exon
chr7-46339915-46340480	1.45085e-09	0.538643	0.148	0.107	0.000380265	znf536	protein_coding	exon
chr19-3138225-3138479	1.45219e-09	0.727867	0.105	0.064	0.000380617	zgc:86598	protein_coding	exon
chr7-27579211-27579846	1.54599e-09	0.565093	0.16	0.117	0.000405203	cyp2r1	protein_coding	gap
chr18-7151035-7151938	1.64681e-09	0.726493	0.116	0.075	0.000431627	vwf	protein_coding	gap
chr12-27889205-27890103	1.67193e-09	0.626399	0.141	0.096	0.000438211	cacna1g	protein_coding	exon
chr25-11316345-11317019	1.67527e-09	0.692111	0.134	0.086	0.000439086	FQ312013.1	lincRNA	gap
chr22-20986934-20987516	1.68257e-09	0.750293	0.135	0.089	0.000441	ssbp4	protein_coding	gap
chr7-12066446-12066672	1.71847e-09	0.513453	0.206	0.151	0.000450409	mex3b	protein_coding	exon
chr11-27884463-27884937	1.74758e-09	0.683006	0.145	0.092	0.000458039	eif4g3a	protein_coding	gap
chr9-25390513-25390943	1.77567e-09	0.713626	0.119	0.076	0.000465401	acvr2aa	protein_coding	exon
chr16-30625612-30626303	1.79443e-09	0.542457	0.208	0.145	0.000470317	ldlrad4b	protein_coding	gap
chr21-15439314-15439848	2.10498e-09	0.58114	0.181	0.123	0.000551714	si:dkey-11o15.10	protein_coding	exon
chr2-33105953-33106761	2.32552e-09	0.538246	0.161	0.12	0.000609515	rnf220a	protein_coding	gap
chr16-35472141-35472574	2.32819e-09	1.06622	0.076	0.037	0.000610216	ctps1b	protein_coding	gap
chr16-52875140-52876332	2.34643e-09	0.8414	0.102	0.065	0.000614996	TPPP	protein_coding	exon
chr18-14569417-14569880	2.37916e-09	0.641471	0.125	0.083	0.000623574	si:dkey-246g23.4	protein_coding	exon
chr18-45131576-45131982	2.47979e-09	0.693857	0.14	0.096	0.00064995	large2	protein_coding	gap
chr15-36105505-36106468	2.52011e-09	0.652583	0.115	0.073	0.000660518	col4a3	protein_coding	exon
chr16-15368833-15369630	2.5505e-09	0.563122	0.149	0.114	0.000668483	has2	protein_coding	exon
chr16-46154888-46155644	2.6299e-09	0.712246	0.122	0.075	0.000689293	sv2a	protein_coding	gap
chr2-22402877-22403398	2.77205e-09	0.712628	0.143	0.095	0.000726551	hs2st1a	protein_coding	exon
chr9-31250182-31250737	2.90263e-09	0.9202	0.128	0.078	0.000760776	clybl	protein_coding	gap
chr9-18545235-18545926	2.94509e-09	0.754796	0.121	0.079	0.000771905	enox1	protein_coding	gap
chr14-40256639-40257111	2.96428e-09	0.967162	0.101	0.058	0.000776936	BX663611.1	rRNA	exon
chr18-34146392-34146815	3.14018e-09	1.00274	0.101	0.055	0.000823039	C18H3orf33	protein_coding	utr
chr19-40057556-40058185	3.49561e-09	0.505803	0.151	0.11	0.000916195	sfpq	protein_coding	exon
chr14-36189530-36189904	3.85005e-09	0.79276	0.108	0.066	0.0010091	BX511223.1	processed_transcript	gap
chr12-21671133-21672383	3.91236e-09	1.02568	0.082	0.045	0.00102543	eme1	protein_coding	utr
chr2-42650414-42650745	3.93658e-09	1.2815	0.065	0.03	0.00103177	myo10	protein_coding	exon
chr12-42869443-42870009	4.01363e-09	0.822838	0.092	0.058	0.00105197	CABZ01077176.1	lincRNA	gap
chr9-33508583-33509469	4.0946e-09	0.56374	0.157	0.112	0.00107319	caska	protein_coding	gap
chr23-24634416-24635011	4.27358e-09	0.75173	0.128	0.085	0.0011201	nckap5l	protein_coding	gap
chr7-26657781-26658149	4.31209e-09	0.767358	0.102	0.066	0.00113019	tp53i11a	protein_coding	gap
chr11-38536892-38538343	4.46854e-09	0.512783	0.148	0.106	0.0011712	nucks1a	protein_coding	exon
chr15-28682474-28682729	4.59163e-09	0.87162	0.09	0.048	0.00120346	blmh	protein_coding	gap
chr22-19661468-19662376	4.96906e-09	0.726493	0.111	0.072	0.00130239	celf5a	protein_coding	exon
chr10-29856845-29857116	5.0553e-09	0.701178	0.128	0.089	0.00132499	jhy	protein_coding	gap
chr13-17088183-17088554	5.13496e-09	0.561851	0.165	0.124	0.00134587	lrmda	protein_coding	gap
chr14-42995169-42995468	5.37391e-09	0.892633	0.108	0.061	0.0014085	pcdh10b	protein_coding	gap
chr11-31361650-31362345	5.38135e-09	0.729969	0.131	0.086	0.00141045	sipa1l2	protein_coding	gap
chr4-6923493-6924103	5.50684e-09	0.980158	0.106	0.065	0.00144334	dock4b	protein_coding	gap
chr6-33846866-33847464	5.68568e-09	0.694808	0.116	0.078	0.00149021	mast2	protein_coding	gap
chr6-52972461-52972746	7.04334e-09	0.672746	0.117	0.082	0.00184605	uba7	protein_coding	gap
chr19-39579642-39580055	7.76332e-09	0.531052	0.148	0.109	0.00203476	CT583726.2	lincRNA	exon
chr24-25679807-25680574	8.01981e-09	0.550606	0.13	0.096	0.00210199	chrnd	protein_coding	exon
chr14-389035-389727	8.52925e-09	0.658358	0.135	0.097	0.00223551	FAT4	protein_coding	gap
chr2-40482702-40483609	9.13248e-09	0.505059	0.13	0.088	0.00239361	epha4b	protein_coding	gap
chr19-20855985-20856522	9.34327e-09	0.534412	0.155	0.119	0.00244886	BX957344.1	lincRNA	exon
chr4-7847417-7847890	9.56937e-09	0.970227	0.076	0.042	0.00250812	ucmaa	protein_coding	gap
chr15-1823121-1823730	1.01465e-08	0.609428	0.137	0.093	0.00265939	mmp28	protein_coding	exon
chr10-24065808-24066593	1.01525e-08	0.743789	0.093	0.064	0.00266096	gbe1a	protein_coding	gap
chr1-5530716-5531303	1.01883e-08	0.795851	0.1	0.062	0.00267034	fn1b	protein_coding	exon
chr6-11785284-11785899	1.08671e-08	0.715138	0.103	0.071	0.00284824	2007-03-01	protein_coding	gap
chr5-28586320-28587008	1.10795e-08	0.580579	0.13	0.1	0.00290393	tnc	protein_coding	gap
chr3-5615268-5615520	1.11732e-08	1.12394	0.072	0.034	0.00292848	si:ch211-106h11.3	protein_coding	exon
chr20-53077343-53078061	1.13006e-08	0.888688	0.085	0.052	0.00296187	CABZ01066813.1	protein_coding	gap
chr16-49156616-49157329	1.14341e-08	0.902265	0.095	0.052	0.00299686	plcl2	protein_coding	gap
chr15-30777387-30777823	1.1494e-08	0.580007	0.139	0.096	0.00301256	msi2b	protein_coding	gap
chr7-47786334-47787162	1.16473e-08	0.96727	0.082	0.047	0.00305275	si:ch211-186j3.6	protein_coding	gap
chr23-24833185-24834044	1.16842e-08	0.802509	0.098	0.064	0.00306241	syt6a	protein_coding	gap
chr21-35220720-35221032	1.19188e-08	0.589812	0.127	0.089	0.00312391	ubtd2	protein_coding	gap
chr19-15472806-15473868	1.28101e-08	0.667706	0.133	0.082	0.00335751	lin28a	protein_coding	utr
chr24-14008728-14009490	1.3209e-08	0.583742	0.134	0.089	0.00346205	eya1	protein_coding	gap
chr10-5328995-5329590	1.3909e-08	1.05894	0.079	0.037	0.00364554	ror2	protein_coding	gap
chr9-26377447-26377757	1.4556e-08	0.646765	0.13	0.088	0.00381512	si:dkey-111i23.1	protein_coding	gap
chr15-10355046-10355599	1.4685e-08	0.604557	0.138	0.1	0.00384892	tenm4	protein_coding	gap
chr14-25891158-25891602	1.47688e-08	0.561196	0.148	0.099	0.00387088	glra1	protein_coding	gap
chr1-31684351-31684706	1.66801e-08	1.25551	0.071	0.03	0.00437183	wbp1lb	protein_coding	gap
chr6-21516142-21516692	1.69781e-08	0.76124	0.116	0.076	0.00444995	cacng4a	protein_coding	cds
chr20-8005263-8005761	1.82835e-08	0.623646	0.126	0.082	0.00479209	plpp3	protein_coding	gap
chr18-20148151-20149139	1.86721e-08	0.511846	0.146	0.105	0.00489395	BX890624.2	lincRNA	gap
chr23-25629459-25629750	1.89349e-08	0.699423	0.117	0.079	0.00496282	lrp1ab	protein_coding	gap
chr24-15094044-15094987	1.96312e-08	0.634451	0.118	0.073	0.00514532	dok6	protein_coding	gap
chr13-39375158-39376125	2.00474e-08	0.866408	0.092	0.055	0.00525441	slc35f3b	protein_coding	gap
chr10-43056106-43057352	2.01015e-08	0.682816	0.095	0.068	0.00526859	atg10	protein_coding	gap
chr13-17158992-17159363	2.01938e-08	0.666041	0.113	0.066	0.00529278	lrmda	protein_coding	gap
chr6-30532399-30532761	2.01949e-08	1.0173	0.071	0.037	0.00529307	wwc3	protein_coding	gap
chr12-37241547-37242183	2.30522e-08	0.522561	0.119	0.093	0.00604196	CR456627.1	lincRNA	exon
chr6-31888267-31888790	2.44223e-08	0.873596	0.09	0.051	0.00640105	ror1	protein_coding	gap
chr16-23958366-23958610	2.52833e-08	0.56342	0.144	0.099	0.00662674	nbn	protein_coding	gap
chr20-38931115-38931940	2.72251e-08	0.569992	0.122	0.085	0.00713566	msra	protein_coding	gap
chr20-5894379-5894879	2.77075e-08	0.626123	0.095	0.065	0.00726211	nrxn3b	protein_coding	gap
chr1-42535967-42536439	3.08038e-08	0.644474	0.13	0.088	0.00807366	ctnna2	protein_coding	gap
chr3-2018213-2018884	3.09809e-08	0.919007	0.06	0.038	0.00812006	si:dkey-88j15.3	protein_coding	gap
chr24-30367098-30367869	3.25494e-08	0.658892	0.106	0.075	0.00853115	FP085414.2	lincRNA	gap
chr25-11971244-11971595	3.3271e-08	0.544485	0.151	0.103	0.0087203	ntrk3a	protein_coding	gap
chr15-42412073-42412498	3.41563e-08	0.667674	0.113	0.075	0.00895233	tiam1b	protein_coding	gap
chr6-48992873-48993427	3.41954e-08	0.875473	0.084	0.052	0.00896258	slc16a1a	protein_coding	gap
chr19-39564062-39564812	3.50138e-08	0.595535	0.119	0.092	0.00917708	CT583726.2	lincRNA	gap
chr9-42732219-42732463	3.67251e-08	0.762633	0.092	0.058	0.0096256	ttn.1	protein_coding	exon
chr23-9845588-9846266	3.7353e-08	0.501683	0.151	0.116	0.00979019	prkcbp1l	protein_coding	exon
chr18-11306227-11306820	3.99449e-08	0.684864	0.084	0.056	0.0104695	CR387989.1	processed_transcript	gap
chr23-33554104-33554494	4.08688e-08	0.593214	0.141	0.093	0.0107117	itga5	protein_coding	gap
chr15-28734592-28735098	4.54981e-08	0.53925	0.136	0.103	0.011925	BX950186.1	rRNA	exon
chr19-34836742-34837855	4.72228e-08	0.612565	0.12	0.083	0.012377	ctnnal1	protein_coding	gap
chr19-34762138-34762442	4.84303e-08	1.24804	0.055	0.025	0.0126935	ctnnal1	protein_coding	gap
chr7-73778388-73779037	4.86631e-08	0.502339	0.134	0.103	0.0127545	pea15	protein_coding	exon
chr21-23451379-23452046	4.91303e-08	0.706134	0.109	0.072	0.012877	ncam1a	protein_coding	gap
chr20-23079654-23079870	5.00926e-08	0.674082	0.119	0.078	0.0131292	CU693368.5	rRNA	exon
chr4-58798625-58798825	5.05023e-08	0.515957	0.131	0.099	0.0132366	si:dkey-28i19.1	protein_coding	gap
chr13-39087928-39088621	5.0852e-08	0.560367	0.138	0.097	0.0133283	col19a1	protein_coding	gap
chr11-42632116-42632521	5.26938e-08	1.06299	0.065	0.032	0.013811	hesx1	protein_coding	gap
chr10-16251182-16251536	5.27053e-08	1.1152	0.069	0.034	0.013814	slc12a2	protein_coding	gap
chr17-27651156-27651931	5.51482e-08	0.554482	0.124	0.086	0.0144543	pacrg	protein_coding	gap
chr17-27797079-27797954	5.59128e-08	0.564967	0.122	0.093	0.0146547	qkia	protein_coding	gap
chr6-31967226-31967569	5.79575e-08	1.10156	0.062	0.03	0.0151906	ror1	protein_coding	gap
chr2-41632634-41633182	5.92047e-08	0.645908	0.087	0.062	0.0155175	SSBP4	protein_coding	gap
chr5-62877699-62878625	6.10647e-08	0.512695	0.148	0.114	0.016005	specc1	protein_coding	gap
chr19-26344489-26344787	6.12165e-08	0.535676	0.139	0.105	0.0160448	mylipa	protein_coding	gap
chr17-40205824-40206295	6.12221e-08	0.579662	0.107	0.075	0.0160463	LRFN2	protein_coding	exon
chr11-30009057-30009512	6.22224e-08	0.654858	0.106	0.072	0.0163084	nhsb	protein_coding	gap
chr8-9537513-9538323	6.51642e-08	0.550732	0.144	0.096	0.0170795	plxna3	protein_coding	gap
chr8-40038724-40039375	6.76827e-08	0.715385	0.084	0.055	0.0177396	ggt1a	protein_coding	exon
chr17-12904310-12905402	6.99187e-08	0.549474	0.144	0.099	0.0183256	ralgapa1	protein_coding	gap
chr17-970670-971396	7.62618e-08	0.898719	0.085	0.047	0.0199881	ppp2r5ca	protein_coding	exon
chr4-29242908-29243614	7.67839e-08	0.54248	0.109	0.081	0.020125	CR388132.2	protein_coding	gap
chr22-35252790-35253153	7.84238e-08	0.697133	0.117	0.075	0.0205548	tsc22d2	protein_coding	gap
chr3-34456141-34456732	8.67663e-08	0.560005	0.109	0.083	0.0227414	sept9a	protein_coding	exon
chr9-48732333-48732811	8.68681e-08	0.551849	0.126	0.086	0.022768	dhrs9	protein_coding	gap
chr2-44862639-44863268	8.96549e-08	0.583259	0.12	0.073	0.0234985	ece2a	protein_coding	gap
chr6-21830103-21830486	8.98534e-08	0.50613	0.136	0.099	0.0235505	setd5	protein_coding	exon
chr24-24771378-24772209	9.18705e-08	0.500173	0.138	0.106	0.0240792	pde7a	protein_coding	gap
chr7-71800991-71801737	9.41492e-08	0.931287	0.076	0.038	0.0246764	cacnb2a	protein_coding	gap
chr6-35774509-35775202	9.48735e-08	1.01187	0.065	0.035	0.0248663	brinp3a.1	protein_coding	gap
chr6-53687045-53687374	1.02037e-07	0.501725	0.142	0.095	0.0267439	cacna2d2a	protein_coding	gap
chr3-40597242-40597721	1.0611e-07	0.66018	0.121	0.081	0.0278113	rnf216	protein_coding	exon
chr15-35161346-35162355	1.16473e-07	0.610783	0.123	0.085	0.0305274	agfg1a	protein_coding	gap
chr3-41797380-41797881	1.28231e-07	0.787407	0.076	0.051	0.0336091	grifin	protein_coding	exon
chr5-66115409-66115799	1.29066e-07	0.608707	0.096	0.066	0.033828	jak2b	protein_coding	exon
chr14-40669320-40669601	1.34342e-07	0.971693	0.072	0.041	0.035211	tnmd	protein_coding	gap
chr19-19822205-19822524	1.6444e-07	0.942084	0.071	0.041	0.0430996	CR382300.4	processed_transcript	exon
chr14-34736990-34737718	1.65023e-07	0.526279	0.115	0.088	0.0432523	ablim3	protein_coding	gap
chr24-19469234-19469696	1.69164e-07	0.803328	0.092	0.054	0.0443378	sulf1	protein_coding	gap
chr15-14102429-14103145	1.69971e-07	0.685006	0.103	0.069	0.0445492	si:ch211-116o3.5	protein_coding	exon
chr13-16986891-16987247	1.78273e-07	1.09526	0.06	0.032	0.0467251	lrmda	protein_coding	gap
chr17-12043400-12044112	1.78429e-07	0.738461	0.105	0.069	0.046766	smyd3	protein_coding	gap
chr13-25502123-25502438	2.00735e-07	0.758013	0.091	0.058	0.0526125	inpp5f	protein_coding	exon
chr9-52259980-52260319	2.02952e-07	0.669555	0.098	0.064	0.0531934	tanc1b	protein_coding	gap
chr25-17923006-17923231	2.30831e-07	0.739541	0.116	0.072	0.0605005	borcs5	protein_coding	gap
chr4-27650392-27650737	2.38906e-07	0.749824	0.098	0.059	0.0626171	tbc1d22a	protein_coding	gap
chr19-3975031-3975509	2.4064e-07	1.07117	0.057	0.03	0.0630716	map7d1b	protein_coding	gap
chr1-28415837-28416312	2.42215e-07	0.515567	0.119	0.089	0.0634844	si:ch1073-440b2.1	protein_coding	gap
chr10-38091623-38091970	2.45242e-07	1.13752	0.051	0.025	0.0642776	FP016248.1	lincRNA	gap
chr1-58467272-58467765	2.46447e-07	1.13875	0.058	0.03	0.0645936	si:dkey-222h21.10	protein_coding	exon
chr1-21748222-21748934	2.46507e-07	0.671889	0.118	0.083	0.0646092	pax5	protein_coding	gap
chr4-3063261-3064336	2.50249e-07	0.654858	0.102	0.071	0.06559	plekha5	protein_coding	exon
chr9-9644531-9645019	2.62535e-07	1.20839	0.05	0.021	0.0688102	gsk3ba	protein_coding	gap
chr19-34826006-34826805	2.62735e-07	0.504863	0.11	0.075	0.0688625	ctnnal1	protein_coding	gap
chr13-22247216-22247735	2.64253e-07	0.586315	0.103	0.068	0.0692604	synpo2la	protein_coding	exon
chr12-422042-422570	2.64346e-07	0.841237	0.077	0.045	0.0692848	hs3st3l	protein_coding	gap
chr7-10939545-10940241	2.64594e-07	0.865528	0.085	0.049	0.0693499	BX470137.2	protein_coding	gap
chr7-40610223-40610749	2.65616e-07	0.674066	0.093	0.061	0.0696177	ube3c	protein_coding	gap
chr20-38959450-38959694	2.81558e-07	0.590346	0.109	0.085	0.073796	msra	protein_coding	gap
chr18-40381983-40382370	2.82174e-07	0.643048	0.1	0.068	0.0739575	sema6dl	protein_coding	exon
chr15-28729825-28730037	2.84869e-07	0.750328	0.098	0.064	0.0746639	nova2	protein_coding	gap
chr9-34712978-34713581	3.05772e-07	0.670492	0.097	0.068	0.0801426	BX601644.7	lincRNA	gap
chr6-37504649-37505315	3.05892e-07	0.746498	0.092	0.055	0.080174	jade3	protein_coding	gap
chr23-33458327-33458983	3.0594e-07	0.926615	0.082	0.042	0.0801865	itga5	protein_coding	exon
chr15-27329952-27330983	3.06644e-07	0.700156	0.085	0.055	0.0803711	bcas3	protein_coding	gap
chr24-20887503-20888274	3.09246e-07	0.782541	0.078	0.044	0.0810529	si:ch211-161h7.4	protein_coding	exon
chr14-26385922-26386303	3.22235e-07	0.534742	0.111	0.083	0.0844575	b4galt7	protein_coding	exon
chr2-39005515-39006000	3.25406e-07	0.53324	0.114	0.081	0.0852886	copb2	protein_coding	exon
chr1-43688587-43688895	3.25451e-07	1.01433	0.066	0.032	0.0853004	cisd2	protein_coding	gap
chr17-25029181-25029490	3.26511e-07	0.822599	0.067	0.037	0.0855782	dlgap2a	protein_coding	gap
chr10-17505798-17506207	3.34819e-07	0.529985	0.107	0.073	0.0877557	slc2a11l	protein_coding	exon
chr1-47195732-47196064	3.42025e-07	0.56603	0.09	0.066	0.0896443	morc3b	protein_coding	exon
chr5-7642464-7643108	3.53734e-07	0.606094	0.117	0.073	0.0927132	bmpr1ba	protein_coding	exon
chr4-5798047-5798641	3.69362e-07	0.566625	0.125	0.09	0.0968094	si:ch73-352p4.8	protein_coding	exon
chr22-33658323-33658742	3.72967e-07	0.578674	0.095	0.066	0.0977542	GRM7	protein_coding	exon
chr4-15077716-15078076	3.7381e-07	0.559216	0.116	0.083	0.0979753	nrf1	protein_coding	exon
chr5-45489419-45490100	3.7442e-07	0.561544	0.1	0.072	0.098135	adamts3	protein_coding	exon
chr14-48179005-48179554	3.79342e-07	0.748114	0.065	0.042	0.0994251	rxfp1	protein_coding	gap
chr2-7768372-7768893	4.0217e-07	0.614373	0.114	0.075	0.105408	tbl1xr1b	protein_coding	exon
chr9-15903715-15904060	4.11995e-07	0.765811	0.085	0.051	0.107983	BX469925.3	processed_transcript	exon
chr17-12818595-12819769	4.14623e-07	0.588584	0.099	0.079	0.108672	ralgapa1	protein_coding	gap
chr6-47013387-47013878	4.23199e-07	0.769437	0.086	0.058	0.11092	grm4	protein_coding	gap
chr15-10151651-10152743	4.42338e-07	0.577788	0.118	0.078	0.115936	tenm4	protein_coding	gap
chr24-27703002-27703318	4.62168e-07	0.95827	0.061	0.035	0.121134	ek1	protein_coding	exon
chr19-45623135-45624248	4.80614e-07	0.566989	0.103	0.066	0.125969	trps1	protein_coding	gap
chr11-3973681-3973891	4.81096e-07	0.914963	0.056	0.031	0.126095	glt8d1	protein_coding	gap
chr6-33857091-33857382	4.90622e-07	1.23635	0.051	0.021	0.128592	mast2	protein_coding	gap
chr13-17756003-17756705	4.92579e-07	0.647441	0.108	0.071	0.129105	2008-03-01	protein_coding	exon
chr13-17085550-17086113	5.0817e-07	0.565965	0.097	0.071	0.133191	lrmda	protein_coding	gap
chr2-23933711-23933926	5.34807e-07	0.980957	0.061	0.032	0.140172	tgfbr1a	protein_coding	exon
chr25-28861061-28861410	5.40611e-07	0.87054	0.07	0.04	0.141694	si:ch211-106e7.2	protein_coding	exon
chr21-11336013-11336551	5.49425e-07	0.764967	0.084	0.049	0.144004	zgc:162472	protein_coding	gap
chr9-44633214-44633923	5.59993e-07	0.564876	0.104	0.076	0.146774	pde1a	protein_coding	gap
chr21-15440025-15440403	5.74529e-07	0.534776	0.107	0.079	0.150584	si:dkey-11o15.10	protein_coding	exon
chr20-23987892-23988423	6.01489e-07	0.612971	0.131	0.093	0.15765	bach2b	protein_coding	gap
chr23-17743824-17744344	6.09897e-07	0.795904	0.092	0.062	0.159854	CR381647.4	processed_transcript	gap
chr18-24733122-24733635	6.18835e-07	0.677733	0.083	0.055	0.162196	AL935295.1	processed_transcript	exon
chr9-4375413-4377411	6.22178e-07	0.538234	0.113	0.09	0.163072	kalrna	protein_coding	gap
chr10-11773976-11774715	6.40797e-07	0.557429	0.118	0.083	0.167952	ppwd1	protein_coding	exon
chr17-13876572-13877078	6.4974e-07	0.773781	0.077	0.049	0.170296	BX005443.1	lincRNA	gap
chr9-12304776-12305549	6.55277e-07	0.514488	0.106	0.073	0.171747	nup35	protein_coding	gap
chr7-73039734-73040550	6.58832e-07	0.814625	0.075	0.047	0.172679	ADGRL3	protein_coding	gap
chr24-31166926-31167650	6.61752e-07	1.01699	0.059	0.031	0.173444	cnn3a	protein_coding	exon
chr11-15869486-15870080	6.65661e-07	0.659883	0.079	0.055	0.174469	rap1ab	protein_coding	gap
chr5-62282964-62283539	6.65834e-07	0.547729	0.116	0.081	0.174514	si:dkey-35m8.1	protein_coding	gap
chr8-17489139-17489348	6.71792e-07	0.7271	0.088	0.055	0.176076	skia	protein_coding	gap
chr22-35156065-35156541	6.73588e-07	0.708933	0.109	0.072	0.176547	rnf13	protein_coding	gap
chr5-3520861-3521298	6.91263e-07	0.727999	0.068	0.041	0.181179	ywhag1	protein_coding	gap
chr18-25609228-25610342	7.02166e-07	0.516559	0.145	0.109	0.184037	si:ch211-13k12.2	protein_coding	gap
chr8-20278623-20279429	7.04448e-07	0.540607	0.11	0.079	0.184635	myo1f	protein_coding	gap
chr10-15318937-15319509	7.20542e-07	0.639871	0.114	0.072	0.188853	pum3	protein_coding	exon
chr5-30843784-30844115	7.59512e-07	0.503938	0.1	0.079	0.199067	spns2	protein_coding	gap
chr3-3768656-3769164	7.7858e-07	0.718096	0.062	0.038	0.204065	gucy2c	protein_coding	gap
chr13-44710372-44711076	8.17298e-07	0.952262	0.062	0.034	0.214213	zfand3	protein_coding	gap
chr10-5315688-5316417	8.2156e-07	1.13641	0.062	0.027	0.21533	ror2	protein_coding	gap
chr2-50251744-50252612	8.32503e-07	0.562192	0.086	0.058	0.218198	cul1a	protein_coding	gap
chr16-40546100-40546509	8.54998e-07	0.533155	0.1	0.072	0.224094	nagpa	protein_coding	exon
chr7-42704352-42704852	8.58961e-07	0.780313	0.068	0.04	0.225133	BX284620.3	lincRNA	gap
chr11-1492478-1493130	8.93402e-07	0.595348	0.108	0.068	0.23416	phactr3b	protein_coding	gap
chr14-15096885-15097570	9.09677e-07	0.545759	0.096	0.068	0.238425	uvssa	protein_coding	gap
chr18-17705913-17707296	9.40744e-07	0.536964	0.129	0.089	0.246568	psme3ip1	protein_coding	exon
chr14-31806088-31806624	9.53439e-07	0.800913	0.058	0.038	0.249896	arhgef6	protein_coding	exon
chr15-39605359-39605659	9.92109e-07	0.657573	0.096	0.065	0.260031	robo1	protein_coding	gap
chr18-15318941-15319282	1.05271e-06	0.607188	0.092	0.066	0.275913	ric8b	protein_coding	gap
chr6-3783022-3783251	1.08349e-06	0.756095	0.063	0.041	0.283982	NA	protein_coding	gap
chr23-39831332-39832176	1.09539e-06	0.573623	0.16	0.119	0.2871	ppp1r14c	protein_coding	gap
chr13-31155371-31155922	1.10283e-06	0.690833	0.112	0.073	0.289052	mapk8a	protein_coding	exon
chr10-31128675-31129217	1.11251e-06	0.822599	0.063	0.04	0.291587	pknox2	protein_coding	gap
chr10-5310811-5311532	1.13161e-06	0.875647	0.073	0.037	0.296595	ror2	protein_coding	gap
chr20-53246722-53248182	1.13544e-06	0.610309	0.104	0.082	0.297597	NA	protein_coding	gap
chr21-7976453-7976891	1.15937e-06	0.555661	0.076	0.056	0.30387	NA	protein_coding	exon
chr23-33528077-33528390	1.17202e-06	0.570147	0.086	0.055	0.307184	itga5	protein_coding	gap
chr13-25624647-25625286	1.22346e-06	0.591064	0.099	0.066	0.320668	ret	protein_coding	gap
chr4-9144563-9145297	1.2315e-06	0.531753	0.112	0.082	0.322774	chst11	protein_coding	gap
chr11-30036484-30037117	1.26353e-06	1.168	0.05	0.025	0.331169	nhsb	protein_coding	gap
chr12-29857434-29858159	1.27618e-06	0.538552	0.089	0.066	0.334486	atrnl1b	protein_coding	gap
chr25-19250649-19251249	1.27949e-06	0.582119	0.101	0.068	0.335353	ppip5k1b	protein_coding	gap
chr19-18130885-18131294	1.30041e-06	0.522241	0.121	0.092	0.340837	cbx3a	protein_coding	exon
chr13-13072306-13072778	1.30072e-06	0.804637	0.078	0.049	0.340918	letm1	protein_coding	exon
chr13-42809922-42810764	1.30523e-06	0.684803	0.081	0.056	0.342099	cdh23	protein_coding	gap
chr22-14175047-14175732	1.33896e-06	1.09526	0.056	0.028	0.35094	si:ch211-246m6.5	protein_coding	exon
chr12-16130149-16131112	1.39482e-06	0.508193	0.104	0.078	0.365582	lrp2b	protein_coding	exon
chr18-5005758-5006472	1.47118e-06	0.510593	0.101	0.075	0.385595	CR792425.2	rRNA	exon
chr23-26969551-26970046	1.48316e-06	0.683971	0.109	0.066	0.388736	CU862020.1	protein_coding	gap
chr10-13376143-13376758	1.51402e-06	0.911796	0.058	0.031	0.396822	il11ra	protein_coding	gap
chr19-7461110-7461647	1.51783e-06	0.562545	0.099	0.072	0.397821	mindy1	protein_coding	exon
chr20-28739576-28740193	1.55971e-06	1.13273	0.058	0.027	0.408799	sipa1l1	protein_coding	gap
chr11-5383902-5384687	1.56966e-06	0.544156	0.087	0.062	0.411407	ptprga	protein_coding	exon
chr17-27765967-27766204	1.58122e-06	0.761074	0.071	0.044	0.414435	qkia	protein_coding	gap
chr16-1267079-1267750	1.63047e-06	0.544517	0.112	0.085	0.427346	LO018340.1	protein_coding	exon
chr22-23478494-23479180	1.63508e-06	0.863063	0.068	0.037	0.428553	dennd1b	protein_coding	cds
chr6-47447015-47447482	1.6364e-06	0.875844	0.061	0.037	0.4289	si:ch211-286o17.1	protein_coding	gap
chr4-5865910-5866445	1.63669e-06	0.591622	0.108	0.072	0.428974	utp20	protein_coding	exon
chr15-23240717-23241413	1.67697e-06	0.587047	0.104	0.066	0.439531	cbl	protein_coding	gap
chr18-20108727-20109183	1.71015e-06	0.727721	0.084	0.054	0.44823	BX890624.2	lincRNA	gap
chr2-30465848-30466191	1.71713e-06	0.617137	0.079	0.054	0.450058	neto1	protein_coding	gap
chr23-25575038-25575587	1.71917e-06	0.585243	0.104	0.071	0.450592	lrp1ab	protein_coding	gap
chr14-21116240-21116450	1.75751e-06	0.901843	0.064	0.032	0.460642	si:dkey-74k8.4	protein_coding	gap
chr11-8061333-8062330	1.78577e-06	0.512214	0.122	0.093	0.46805	ttll7	protein_coding	gap
chr17-34030729-34031107	1.83126e-06	0.552178	0.09	0.066	0.47997	gphna	protein_coding	gap
chr3-34258877-34259476	1.84992e-06	0.533267	0.12	0.089	0.484863	tnrc6c1	protein_coding	utr
chr6-51593311-51593942	1.89364e-06	0.567073	0.101	0.072	0.496322	chd6	protein_coding	gap
chr10-5318734-5319714	1.93489e-06	0.738197	0.074	0.051	0.507134	ror2	protein_coding	gap
chr9-41649462-41650120	1.95415e-06	0.519361	0.097	0.072	0.512181	spegb	protein_coding	gap
chr23-36842379-36842986	1.96865e-06	0.519422	0.111	0.082	0.51598	hipk1a	protein_coding	exon
chr20-48831123-48831797	1.99658e-06	0.672396	0.08	0.052	0.523301	xrn2	protein_coding	gap
chr6-58025632-58025932	2.00467e-06	0.559487	0.11	0.085	0.525423	tox2	protein_coding	gap
chr4-19460041-19460810	2.01032e-06	0.533155	0.096	0.066	0.526903	snd1	protein_coding	gap
chr19-34849233-34849486	2.06048e-06	0.973592	0.052	0.028	0.540049	ctnnal1	protein_coding	gap
chr13-21869879-21870721	2.11632e-06	0.750947	0.073	0.04	0.554685	zswim8	protein_coding	exon
chr7-44656896-44657323	2.14225e-06	0.985279	0.056	0.03	0.561482	cmtm4	protein_coding	gap
chr10-32930528-32930985	2.26398e-06	0.584766	0.098	0.071	0.593387	cux1a	protein_coding	gap
chr15-16965315-16965636	2.27612e-06	0.683483	0.086	0.056	0.596568	hip1	protein_coding	exon
chr5-6426692-6427151	2.3561e-06	1.16113	0.052	0.024	0.617533	CABZ01037298.1	protein_coding	exon
chr20-911276-912042	2.36623e-06	1.02645	0.05	0.028	0.620188	cnr1	protein_coding	gap
chr15-16280153-16281185	2.3721e-06	0.515487	0.122	0.095	0.621726	nxn	protein_coding	gap
chr7-17861132-17861567	2.42409e-06	0.800913	0.061	0.038	0.635352	eml3	protein_coding	exon
chr20-39004479-39004801	2.54128e-06	0.824491	0.06	0.038	0.666066	msra	protein_coding	gap
chr21-19126621-19126911	2.56229e-06	0.564814	0.102	0.066	0.671575	BX000991.1	lincRNA	gap
chr9-20348854-20349447	2.615e-06	0.548627	0.109	0.078	0.685388	igsf3	protein_coding	gap
chr24-20106921-20107463	2.64709e-06	0.595348	0.092	0.059	0.6938	oxsr1b	protein_coding	gap
chr6-53018600-53018992	2.64971e-06	0.61271	0.081	0.056	0.694487	uba7	protein_coding	gap
chr25-27764464-27765074	2.68475e-06	0.680219	0.096	0.061	0.70367	wasla	protein_coding	gap
chr3-3764258-3765125	2.7319e-06	0.758747	0.057	0.04	0.716028	gucy2c	protein_coding	exon
chr2-32115492-32116055	2.7381e-06	0.636494	0.1	0.068	0.717653	BX323880.1	protein_coding	exon
chr19-23224715-23225116	2.7688e-06	0.546736	0.089	0.061	0.7257	grb10a	protein_coding	gap
chr7-67924345-67924642	2.82214e-06	1.06958	0.05	0.027	0.739679	CU467042.1	lincRNA	gap
chr9-10220417-10220800	2.86282e-06	0.591145	0.086	0.061	0.750342	thsd7ba	protein_coding	gap
chr8-51818871-51819378	2.8698e-06	0.507652	0.095	0.072	0.752172	cabin1	protein_coding	gap
chr24-13369414-13370297	2.97661e-06	0.588848	0.091	0.064	0.780167	KCNB2	protein_coding	gap
chr12-25850088-25850687	3.0898e-06	0.604891	0.079	0.059	0.809834	glud1b	protein_coding	gap
chr3-12330611-12330923	3.11949e-06	0.9294	0.061	0.034	0.817615	glis2b	protein_coding	gap
chr15-43834213-43835016	3.12016e-06	0.594369	0.083	0.059	0.81779	NA	protein_coding	exon
chr12-13330096-13331068	3.24706e-06	0.659883	0.076	0.056	0.851052	psme2	protein_coding	gap
chr21-546954-547426	3.27918e-06	0.881971	0.06	0.034	0.859469	vimr1	protein_coding	exon
chr24-29421050-29421415	3.40714e-06	0.777955	0.061	0.035	0.893007	ntng1a	protein_coding	gap
chr13-6158089-6158496	3.41516e-06	0.616426	0.109	0.089	0.895109	CU984583.1	lincRNA	exon
chr14-31815757-31816186	3.42218e-06	0.686316	0.063	0.04	0.89695	arhgef6	protein_coding	gap
chr9-18907356-18907793	3.44431e-06	0.575622	0.107	0.076	0.902749	si:dkey-239h2.3	protein_coding	exon
chr16-12198334-12198655	3.46843e-06	0.858929	0.063	0.037	0.909073	lpcat3	protein_coding	exon
chr24-22221873-22222284	3.55157e-06	0.717886	0.072	0.045	0.930864	ctnnd2a	protein_coding	gap
chr3-15851447-15852091	3.59177e-06	0.586844	0.072	0.055	0.941399	dhrs7b	protein_coding	gap
chr19-44094014-44094524	3.78862e-06	0.592081	0.079	0.056	0.992994	rad21b	protein_coding	exon
chr8-22686809-22687311	3.79449e-06	0.725869	0.066	0.045	0.994532	iqsec2a	protein_coding	gap
chr20-41285025-41285786	3.83098e-06	0.538552	0.095	0.065	1	BX510919.1	lincRNA	gap
chr7-24731837-24732291	3.91226e-06	0.55536	0.084	0.062	1	shroom4	protein_coding	gap
chr7-42702429-42703071	3.91697e-06	0.738596	0.052	0.032	1	BX284620.3	lincRNA	exon
chr6-44152838-44153299	4.04403e-06	0.83293	0.054	0.034	1	shq1	protein_coding	gap
chr9-42696187-42696850	4.10971e-06	0.638782	0.079	0.054	1	col5a2a	protein_coding	exon
chr1-47356569-47357306	4.20699e-06	0.558594	0.101	0.075	1	bcl9	protein_coding	gap
chr3-56216442-56217720	4.2337e-06	0.604679	0.104	0.075	1	prkcab	protein_coding	gap
chr10-5304724-5305211	4.38935e-06	1.01282	0.051	0.027	1	ror2	protein_coding	gap
chr7-42234920-42235313	4.42129e-06	0.913413	0.052	0.027	1	phkb	protein_coding	gap
chr16-1399295-1399599	4.45068e-06	0.666886	0.079	0.051	1	cers2b	protein_coding	utr
chr11-30028695-30028991	4.51469e-06	1.05714	0.055	0.028	1	nhsb	protein_coding	gap
chr13-13044021-13044990	4.56578e-06	0.573762	0.105	0.072	1	letm1	protein_coding	gap
chr8-5147135-5147653	4.63138e-06	0.993944	0.055	0.028	1	FO904844.1	protein_coding	exon
chr14-20365679-20366194	4.72742e-06	0.625951	0.078	0.054	1	aff2	protein_coding	gap
chr2-52401812-52402814	4.78113e-06	0.55938	0.081	0.062	1	chico	protein_coding	exon
chr23-33515770-33516386	5.04016e-06	0.568863	0.08	0.056	1	itga5	protein_coding	gap
chr16-20189310-20189764	5.04606e-06	0.655539	0.07	0.048	1	hacl1	protein_coding	gap
chr8-29828444-29829153	5.12027e-06	0.690761	0.075	0.052	1	slc20a2	protein_coding	gap
chr9-25724502-25725168	5.4603e-06	0.578487	0.091	0.061	1	zeb2a	protein_coding	gap
chr19-42279238-42279891	5.52305e-06	0.534811	0.106	0.072	1	si:ch211-191i18.2	protein_coding	gap
chr5-3528657-3529049	5.52325e-06	0.642489	0.058	0.04	1	ywhag1	protein_coding	gap
chr1-10450809-10451304	5.57322e-06	0.577484	0.088	0.062	1	dachb	protein_coding	gap
chr11-30029226-30029635	5.58928e-06	0.727243	0.075	0.045	1	nhsb	protein_coding	gap
chr14-31842662-31842962	5.69536e-06	0.841812	0.06	0.035	1	arhgef6	protein_coding	gap
chr7-54228865-54229338	5.69663e-06	0.724624	0.077	0.048	1	pacsin3	protein_coding	gap
chr5-54624251-54624519	5.77921e-06	0.534891	0.101	0.072	1	npr2	protein_coding	gap
chr6-60074699-60075626	5.84389e-06	0.613047	0.069	0.049	1	pmepa1	protein_coding	exon
chr4-16692808-16693305	5.8677e-06	0.531691	0.107	0.072	1	dennd5b	protein_coding	gap
chr6-11853388-11853710	5.89417e-06	1.03436	0.05	0.025	1	baz2ba	protein_coding	gap
chr13-16495332-16496184	6.01084e-06	0.533134	0.093	0.065	1	dlg5a	protein_coding	exon
chr24-41293387-41294289	6.05995e-06	0.591245	0.069	0.048	1	nub1	protein_coding	gap
chr2-3786836-3787129	6.23894e-06	0.766337	0.061	0.038	1	egfra	protein_coding	cds
chr23-33490032-33490476	6.25955e-06	0.740786	0.057	0.034	1	itga5	protein_coding	gap
chr12-17925736-17926025	6.38074e-06	0.550049	0.075	0.049	1	trrap	protein_coding	exon
chr1-40901242-40901653	6.45882e-06	0.513249	0.105	0.081	1	AL929576.1	processed_transcript	exon
chr23-29662162-29662393	6.49859e-06	0.578266	0.087	0.061	1	clstn1	protein_coding	gap
chr13-23817777-23818173	6.52271e-06	0.867129	0.053	0.032	1	CR352246.1	rRNA	exon
chr6-57629839-57630179	6.56804e-06	0.699795	0.076	0.045	1	CU693502.1	lincRNA	exon
chr6-12207325-12208303	6.64688e-06	0.556981	0.098	0.071	1	pkp4	protein_coding	gap
chr22-33542605-33543209	6.69435e-06	0.966846	0.05	0.027	1	GRM7	protein_coding	gap
chr5-43498907-43499465	6.78017e-06	0.616894	0.071	0.055	1	rhobtb4	protein_coding	gap
chr17-12814307-12815273	6.86298e-06	0.561741	0.071	0.051	1	ralgapa1	protein_coding	gap
chr6-19878615-19878897	6.94638e-06	0.639376	0.079	0.052	1	ntn1a	protein_coding	gap
chr20-38554318-38555320	6.97055e-06	0.531112	0.084	0.061	1	gtf3c2	protein_coding	gap
chr15-41646865-41647443	7.07855e-06	0.648041	0.057	0.042	1	CLSTN2	protein_coding	gap
chr10-15311473-15312215	7.1103e-06	0.742728	0.068	0.038	1	kcnv2a	protein_coding	exon
chr5-4699481-4699899	7.3309e-06	0.756093	0.053	0.034	1	CU915770.1	lincRNA	exon
chr23-14381328-14381693	7.45788e-06	0.733228	0.063	0.041	1	nkain4	protein_coding	gap
chr11-27999416-28000423	7.4887e-06	0.546818	0.098	0.069	1	alpl	protein_coding	gap
chr11-24617467-24617846	7.5232e-06	0.92135	0.055	0.032	1	syt6b	protein_coding	exon
chr19-25990137-25990389	7.75977e-06	0.528289	0.106	0.076	1	jarid2b	protein_coding	gap
chr13-17044386-17044595	7.98158e-06	0.637585	0.061	0.042	1	lrmda	protein_coding	gap
chr15-47112888-47113942	8.05217e-06	0.613675	0.072	0.049	1	CABZ01079081.1	protein_coding	gap
chr23-30754289-30755238	8.33089e-06	0.558234	0.101	0.069	1	pcmtd2a	protein_coding	exon
chr14-41071781-41072202	8.74004e-06	0.727454	0.058	0.035	1	drp2	protein_coding	gap
chr21-33502669-33503351	8.88304e-06	0.539585	0.105	0.081	1	clint1b	protein_coding	exon
chr6-37082438-37083202	9.05555e-06	0.516226	0.079	0.056	1	negr1	protein_coding	gap
chr4-19461446-19461844	9.17981e-06	0.73218	0.056	0.035	1	snd1	protein_coding	gap
chr8-6982970-6983752	9.2825e-06	0.625992	0.076	0.058	1	asic1a	protein_coding	gap
chr21-2367873-2368300	9.34552e-06	0.717886	0.075	0.047	1	si:ch211-241b2.4	protein_coding	exon
chr15-22919760-22920294	9.37342e-06	0.523648	0.081	0.069	1	grik4	protein_coding	gap
chr4-49557139-49557370	9.43078e-06	0.55082	0.106	0.071	1	si:dkey-159n16.2	protein_coding	gap
chr21-28965905-28966282	9.74931e-06	0.728422	0.055	0.035	1	ppp3ca	protein_coding	gap
chr24-9424173-9424719	9.79755e-06	0.724624	0.076	0.051	1	si:ch211-285f17.1	protein_coding	gap
chr7-31631819-31632311	9.82229e-06	0.57873	0.065	0.047	1	igdcc4	protein_coding	exon
chr6-29025926-29026525	9.84698e-06	0.61477	0.115	0.076	1	evi5b	protein_coding	gap
chr10-41119361-41119670	9.87866e-06	0.511993	0.084	0.055	1	aak1b	protein_coding	exon
chr15-11299075-11299649	9.9124e-06	0.584475	0.08	0.047	1	prcp	protein_coding	gap
chr15-40958074-40958563	9.96437e-06	0.704125	0.06	0.041	1	fat3a	protein_coding	gap
chr19-46143310-46143797	1.00371e-05	0.526266	0.076	0.055	1	rbm24a	protein_coding	gap
chr10-7678048-7678642	1.01688e-05	0.509359	0.091	0.065	1	gmcl1	protein_coding	exon
chr15-17013706-17013958	1.06354e-05	0.625951	0.079	0.052	1	hip1	protein_coding	gap
chr7-7410033-7410303	1.09315e-05	0.794787	0.051	0.03	1	six7	protein_coding	gap
chr23-1108660-1108938	1.10673e-05	0.779567	0.084	0.052	1	slc34a2b	protein_coding	exon
chr18-42987511-42987859	1.11191e-05	0.780891	0.05	0.032	1	nectin1b	protein_coding	gap
chr19-34852686-34853049	1.117e-05	0.578004	0.079	0.055	1	ctnnal1	protein_coding	gap
chr3-35657165-35657620	1.13267e-05	0.946301	0.05	0.028	1	caskin1	protein_coding	gap
chr10-10215189-10215689	1.13641e-05	0.503238	0.087	0.062	1	sh2d3ca	protein_coding	gap
chr9-44055844-44056184	1.15588e-05	0.822436	0.055	0.03	1	itga4	protein_coding	exon
chr4-27661752-27662072	1.16043e-05	0.641575	0.07	0.045	1	tbc1d22a	protein_coding	gap
chr11-6211952-6212698	1.17665e-05	0.614406	0.063	0.044	1	BX248501.1	processed_transcript	gap
chr5-19165354-19166092	1.18379e-05	0.537935	0.066	0.048	1	unc13ba	protein_coding	gap
chr18-25659191-25659738	1.19341e-05	0.630338	0.079	0.052	1	fkbp16	protein_coding	gap
chr3-57106935-57107487	1.20955e-05	0.578965	0.068	0.052	1	bahcc1a	protein_coding	gap
chr1-4669723-4670120	1.21136e-05	0.775689	0.054	0.034	1	FO744838.1	lincRNA	gap
chr10-13379591-13380211	1.21848e-05	0.621419	0.072	0.049	1	il11ra	protein_coding	gap
chr15-28053453-28053936	1.23366e-05	0.860976	0.062	0.037	1	dhrs13a.3	protein_coding	gap
chr1-7914866-7915208	1.23795e-05	0.834879	0.073	0.044	1	mmd2b	protein_coding	gap
chr9-2995430-2995782	1.25867e-05	0.81867	0.062	0.037	1	rapgef4	protein_coding	gap
chr2-44885986-44886901	1.26013e-05	0.544113	0.077	0.049	1	ece2a	protein_coding	gap
chr9-43031413-43032338	1.27697e-05	0.689782	0.059	0.04	1	ttn.2	protein_coding	exon
chr11-19467586-19468496	1.27782e-05	0.84941	0.065	0.035	1	prickle2b	protein_coding	cds
chr14-40706763-40707095	1.27911e-05	0.841812	0.061	0.037	1	tnmd	protein_coding	gap
chr6-59490704-59491404	1.28979e-05	0.65037	0.069	0.051	1	gli1	protein_coding	gap
chr14-52538613-52539093	1.29372e-05	0.583477	0.078	0.056	1	ppp2r2ca	protein_coding	exon
chr3-60231377-60232312	1.3089e-05	0.516226	0.077	0.051	1	sec14l1	protein_coding	gap
chr3-7242887-7243467	1.32228e-05	0.833391	0.064	0.04	1	FO704858.1	protein_coding	exon
chr11-30401019-30401280	1.33591e-05	0.620646	0.067	0.048	1	map4k3a	protein_coding	gap
chr20-42338886-42339402	1.35939e-05	0.537204	0.083	0.056	1	dcbld1	protein_coding	gap
chr5-62901978-62902228	1.36621e-05	0.66639	0.07	0.047	1	specc1	protein_coding	gap
chr3-57100259-57100737	1.39492e-05	0.640032	0.066	0.048	1	bahcc1a	protein_coding	gap
chr1-36128758-36129568	1.41385e-05	0.519361	0.091	0.064	1	znf827	protein_coding	gap
chr7-29928295-29928634	1.41903e-05	0.621134	0.071	0.049	1	tln2a	protein_coding	exon
chr7-41709961-41710249	1.42455e-05	0.582761	0.067	0.045	1	arl8	protein_coding	exon
chr5-4407620-4408449	1.43079e-05	0.856033	0.065	0.04	1	apooa	protein_coding	exon
chr15-22278309-22278655	1.45136e-05	0.872825	0.058	0.031	1	spa17	protein_coding	gap
chr19-34821666-34822228	1.45213e-05	0.736878	0.058	0.035	1	ctnnal1	protein_coding	gap
chr17-41513413-41513921	1.47972e-05	0.65037	0.086	0.058	1	ralgapa2	protein_coding	gap
chr9-37923695-37924111	1.51184e-05	0.587785	0.084	0.056	1	adcy5	protein_coding	gap
chr5-58159915-58160501	1.51884e-05	0.519841	0.08	0.059	1	drd2b	protein_coding	gap
chr6-38168178-38168522	1.52598e-05	0.581333	0.077	0.054	1	CR407584.1	processed_transcript	gap
chr25-5892593-5892955	1.53151e-05	0.630338	0.082	0.052	1	CABZ01067754.1	lincRNA	gap
chr15-23317498-23318026	1.55346e-05	0.71565	0.065	0.044	1	mcamb	protein_coding	gap
chr7-46366283-46366915	1.64525e-05	0.82791	0.05	0.031	1	znf536	protein_coding	gap
chr15-1422639-1423149	1.66201e-05	0.748734	0.057	0.037	1	schip1	protein_coding	gap
chr21-45492092-45492464	1.66409e-05	0.841812	0.058	0.035	1	si:dkey-223p19.1	protein_coding	exon
chr23-272899-273440	1.73203e-05	0.852516	0.059	0.04	1	anks1aa	protein_coding	exon
chr14-671138-672072	1.73744e-05	1.12883	0.059	0.03	1	LO018568.1	protein_coding	gap
chr5-27388037-27388867	1.7778e-05	0.522822	0.089	0.072	1	unc5db	protein_coding	exon
chr23-41152262-41152836	1.82812e-05	0.752463	0.064	0.041	1	CABZ01056843.1	lincRNA	gap
chr9-31297753-31298243	1.83175e-05	0.553769	0.085	0.056	1	zic5	protein_coding	gap
chr21-43601034-43601357	1.85251e-05	0.722829	0.055	0.032	1	si:ch73-362m14.4	protein_coding	gap
chr24-9747652-9748190	1.91325e-05	0.540003	0.1	0.073	1	tmem108	protein_coding	gap
chr15-10214404-10214826	1.95691e-05	0.744983	0.055	0.037	1	tenm4	protein_coding	gap
chr10-37110682-37111138	1.96365e-05	0.855369	0.059	0.034	1	vezf1a	protein_coding	gap
chr5-51569982-51570640	1.96848e-05	0.672865	0.058	0.04	1	rasgrf2b	protein_coding	gap
chr1-5533693-5534131	2.01217e-05	0.766337	0.059	0.037	1	fn1b	protein_coding	exon
chr18-6053811-6054014	2.0254e-05	0.727454	0.062	0.037	1	si:ch73-386h18.1	protein_coding	gap
chr23-15895089-15895697	2.02931e-05	0.562192	0.089	0.059	1	mrgbp	protein_coding	exon
chr19-22099721-22100008	2.03212e-05	0.68878	0.052	0.035	1	atp9b	protein_coding	gap
chr3-28640461-28641123	2.04116e-05	0.518252	0.083	0.068	1	fbxl16	protein_coding	exon
chr1-51801834-51802614	2.04866e-05	0.552105	0.082	0.052	1	BX548032.3	lincRNA	gap
chr11-30394528-30394854	2.05891e-05	0.59984	0.068	0.048	1	map4k3a	protein_coding	exon
chr7-58750134-58750334	2.06187e-05	0.503357	0.087	0.062	1	rps20	processed_transcript	exon
chr1-57379059-57379414	2.06903e-05	0.764107	0.077	0.049	1	metrnlb	protein_coding	exon
chr10-41372456-41373323	2.09507e-05	0.615789	0.067	0.047	1	gpat4	protein_coding	gap
chr18-27887842-27888711	2.12366e-05	0.517334	0.093	0.069	1	iqcg	protein_coding	gap
chr19-34800989-34801768	2.15152e-05	0.849453	0.053	0.034	1	ctnnal1	protein_coding	gap
chr19-17740671-17741323	2.15573e-05	0.946791	0.06	0.035	1	top2b	protein_coding	gap
chr19-38842537-38843280	2.19459e-05	0.595632	0.079	0.055	1	adgrb2	protein_coding	gap
chr5-6401255-6402183	2.23057e-05	0.564579	0.07	0.049	1	CABZ01037298.1	protein_coding	gap
chr19-34845971-34846512	2.23649e-05	0.573023	0.073	0.054	1	ctnnal1	protein_coding	gap
chr23-33469006-33469834	2.26718e-05	0.58507	0.083	0.058	1	itga5	protein_coding	gap
chr13-3986622-3987007	2.36479e-05	0.513673	0.079	0.058	1	tjap1	protein_coding	gap
chr13-3843316-3843883	2.37906e-05	0.733228	0.059	0.037	1	qkib	protein_coding	exon
chr4-10687248-10688047	2.38455e-05	0.765202	0.055	0.037	1	cped1	protein_coding	exon
chr19-20300055-20300552	2.40264e-05	0.560765	0.062	0.045	1	rftn1a	protein_coding	exon
chr1-37903541-37904207	2.42356e-05	0.573563	0.075	0.054	1	GALNTL6	protein_coding	gap
chr21-4682773-4683359	2.42514e-05	0.517086	0.101	0.078	1	cdk5rap2	protein_coding	gap
chr9-3214057-3214755	2.51742e-05	0.745331	0.05	0.03	1	dync1i2a	protein_coding	gap
chr10-16002554-16003358	2.53267e-05	0.524654	0.08	0.055	1	aldh7a1	protein_coding	exon
chr6-19887753-19888440	2.53588e-05	0.525032	0.085	0.062	1	ntn1a	protein_coding	gap
chr2-33062992-33063368	2.54997e-05	0.601233	0.081	0.056	1	rnf220a	protein_coding	gap
chr13-39159619-39160031	2.55618e-05	0.742879	0.055	0.032	1	col9a1b	protein_coding	exon
chr12-4731560-4731865	2.57501e-05	0.636326	0.068	0.045	1	mapta	protein_coding	exon
chr7-56261519-56261894	2.57574e-05	0.54854	0.079	0.054	1	ankrd11	protein_coding	gap
chr20-48978654-48979320	2.59604e-05	0.682891	0.062	0.042	1	BX005124.1	lincRNA	exon
chr1-7960156-7961272	2.61433e-05	0.505668	0.092	0.064	1	CR855320.1	protein_coding	exon
chr13-49178763-49179172	2.67114e-05	0.552178	0.094	0.064	1	egln1a	protein_coding	gap
chr18-17818626-17819272	2.71248e-05	0.645198	0.065	0.042	1	NA	protein_coding	gap
chr4-13216237-13216611	2.732e-05	0.787899	0.05	0.031	1	grip1	protein_coding	gap
chr23-39658782-39659129	2.78613e-05	0.684293	0.055	0.035	1	vwa1	protein_coding	gap
chr14-1643127-1643935	2.78683e-05	0.607803	0.065	0.049	1	LO018106.2	protein_coding	exon
chr12-31079331-31079776	2.80301e-05	0.523236	0.083	0.062	1	tcf7l2	protein_coding	gap
chr15-35400892-35401447	2.81622e-05	0.504263	0.058	0.044	1	mecom	protein_coding	gap
chr10-43249280-43250109	2.82716e-05	0.823512	0.052	0.03	1	vcanb	protein_coding	gap
chr8-28552543-28553008	2.84335e-05	0.508712	0.064	0.045	1	srxn1	protein_coding	exon
chr3-5081260-5082123	2.90895e-05	0.522789	0.079	0.055	1	si:ch73-338o16.4	protein_coding	exon
chr18-49006558-49007322	2.91831e-05	0.529571	0.089	0.068	1	BX663503.3	protein_coding	gap
chr14-39346307-39346625	2.93008e-05	0.745777	0.072	0.045	1	diaph2	protein_coding	gap
chr13-30799201-30799596	2.95044e-05	0.590354	0.097	0.064	1	cxcl12a	protein_coding	exon
chr20-53934313-53934987	2.95673e-05	0.648041	0.057	0.041	1	ppp2r5cb	protein_coding	gap
chr18-42994178-42994875	2.96022e-05	0.704292	0.074	0.052	1	nectin1b	protein_coding	gap
chr14-30464342-30464799	3.05712e-05	0.573202	0.093	0.065	1	micu3b	protein_coding	exon
chr23-45784647-45785103	3.09793e-05	0.523236	0.083	0.064	1	VDR	protein_coding	exon
chr5-44880464-44881124	3.12018e-05	0.521001	0.087	0.058	1	kank1a	protein_coding	gap
chr6-12227712-12228524	3.12975e-05	0.505224	0.103	0.081	1	pkp4	protein_coding	gap
chr25-19869294-19869508	3.1457e-05	0.625446	0.051	0.037	1	celsr1b	protein_coding	utr
chr13-18831812-18832516	3.14717e-05	0.542504	0.07	0.052	1	lzts2a	protein_coding	gap
chr11-24849808-24850033	3.14826e-05	0.651038	0.058	0.04	1	kdm5ba	protein_coding	gap
chr5-6402414-6403126	3.16086e-05	0.598653	0.071	0.051	1	CABZ01037298.1	protein_coding	gap
chr2-47512840-47513410	3.20662e-05	0.511706	0.067	0.051	1	acsl3b	protein_coding	exon
chr2-52450589-52450936	3.26086e-05	0.875931	0.056	0.034	1	chico	protein_coding	gap
chr12-42522584-42523009	3.28497e-05	0.699666	0.053	0.032	1	ebf3a	protein_coding	gap
chr6-28002160-28002599	3.29495e-05	0.557387	0.09	0.065	1	amotl2a	protein_coding	exon
chr24-774084-774464	3.37762e-05	0.775689	0.055	0.034	1	stk17a	protein_coding	gap
chr2-12867247-12867881	3.38033e-05	0.659081	0.062	0.041	1	kmt2cb	protein_coding	gap
chr12-19623675-19624040	3.38676e-05	0.552015	0.074	0.054	1	snx29	protein_coding	gap
chr4-13695128-13695478	3.55917e-05	0.569719	0.07	0.045	1	nrcama	protein_coding	exon
chr4-27711021-27711488	3.5996e-05	0.505912	0.064	0.047	1	tbc1d22a	protein_coding	gap
chr16-42940931-42941464	3.65302e-05	0.728422	0.053	0.034	1	mtx1a	protein_coding	cds
chr15-43062404-43063110	3.77311e-05	0.788267	0.051	0.032	1	acsl3a	protein_coding	gap
chr16-40739371-40739790	3.78417e-05	0.567387	0.089	0.065	1	si:dkey-22o22.2	protein_coding	gap
chr14-50815001-50815354	3.79661e-05	0.68819	0.06	0.04	1	si:ch211-59p23.1	protein_coding	cds
chr17-45100429-45100765	3.85532e-05	0.842769	0.053	0.03	1	aldh6a1	protein_coding	exon
chr3-57092879-57093349	3.8794e-05	0.76838	0.061	0.04	1	bahcc1a	protein_coding	gap
chr19-24438951-24439574	3.89672e-05	0.670036	0.063	0.042	1	thbs3b	protein_coding	gap
chr23-7399736-7400104	3.92138e-05	0.698988	0.076	0.045	1	BX323800.1	lincRNA	exon
chr7-18674943-18675248	3.92979e-05	0.719675	0.052	0.032	1	nectin4a	protein_coding	gap
chr20-34558699-34559174	3.93067e-05	0.589323	0.069	0.042	1	si:ch211-242b18.1	protein_coding	gap
chr13-46197369-46198341	3.9501e-05	0.508197	0.07	0.059	1	ftr69	protein_coding	gap
chr9-25747751-25748830	3.96598e-05	0.517631	0.084	0.059	1	zeb2a	protein_coding	gap
chr17-29153579-29153857	3.97101e-05	0.517911	0.1	0.071	1	sptbn5	protein_coding	gap
chr14-29488158-29488693	3.97166e-05	0.774551	0.058	0.042	1	TENM2	protein_coding	gap
chr8-18067914-18068492	3.98888e-05	0.756093	0.054	0.031	1	glis1b	protein_coding	gap
chr11-28002206-28002955	4.02214e-05	0.566296	0.064	0.042	1	alpl	protein_coding	gap
chr11-22441790-22442555	4.1104e-05	0.591896	0.089	0.061	1	ppfia4	protein_coding	gap
chr4-1460285-1460750	4.12553e-05	0.71276	0.053	0.034	1	trim35-14	protein_coding	exon
chr5-4459606-4460162	4.13858e-05	0.939543	0.052	0.028	1	CABZ01079241.1	protein_coding	exon
chr10-30534688-30535089	4.16071e-05	0.505912	0.067	0.047	1	ntm	protein_coding	gap
chr2-8737069-8737440	4.17523e-05	0.654045	0.075	0.049	1	usp33	protein_coding	gap
chr16-4494764-4495144	4.24879e-05	0.563251	0.08	0.062	1	ttc29	protein_coding	exon
chr14-25545892-25546247	4.44136e-05	0.619848	0.061	0.041	1	cplx2	protein_coding	gap
chr18-24448049-24448800	4.47313e-05	0.519827	0.064	0.045	1	si:ch211-147m20.3	processed_transcript	gap
chr7-51420426-51420831	4.48411e-05	0.80926	0.05	0.03	1	arhgap36	protein_coding	gap
chr8-51492812-51493164	4.50478e-05	0.589323	0.066	0.047	1	fgfr1a	protein_coding	gap
chr7-17192262-17193234	4.62399e-05	0.522789	0.079	0.049	1	prmt3	protein_coding	gap
chr15-3020229-3020690	4.66919e-05	0.587024	0.061	0.042	1	fndc3a	protein_coding	exon
chr5-63784868-63785399	4.778e-05	0.744983	0.053	0.032	1	rgs3b	protein_coding	exon
chr13-45814672-45815357	4.77922e-05	0.66639	0.06	0.042	1	fndc5a	protein_coding	exon
chr19-24120515-24120772	4.78796e-05	0.574185	0.076	0.052	1	zgc:64022	protein_coding	exon
chr13-42811155-42811632	4.80313e-05	0.525998	0.081	0.055	1	cdh23	protein_coding	gap
chr20-50198815-50199627	4.82216e-05	0.505558	0.064	0.049	1	slc24a4b	protein_coding	exon
chr2-51993237-51993894	4.86033e-05	0.500584	0.069	0.051	1	scn12aa	protein_coding	gap
chr10-44088134-44088490	4.8612e-05	0.512246	0.056	0.044	1	grk3	protein_coding	gap
chr22-4323292-4323789	4.86501e-05	0.52985	0.059	0.037	1	kdm4b	protein_coding	gap
chr17-31911020-31911264	4.88099e-05	0.625705	0.062	0.041	1	INSYN2A	protein_coding	exon
chr8-3505075-3505680	4.92359e-05	0.674036	0.062	0.042	1	pxnb	protein_coding	gap
chr5-38851800-38852046	4.99912e-05	0.71276	0.056	0.035	1	fras1	protein_coding	gap
chr14-31836055-31836442	5.00473e-05	0.514578	0.066	0.049	1	arhgef6	protein_coding	gap
chr5-45982545-45982908	5.01871e-05	0.585857	0.076	0.056	1	sv2ca	protein_coding	gap
chr12-10735940-10736211	5.1193e-05	0.824491	0.061	0.034	1	top2a	protein_coding	exon
chr7-72534719-72535214	5.1416e-05	0.667923	0.069	0.048	1	HECTD4	protein_coding	exon
chr7-17129825-17130378	5.24449e-05	0.697088	0.064	0.045	1	prmt3	protein_coding	gap
chr13-24623887-24624087	5.31811e-05	0.738113	0.051	0.03	1	AL831745.3	lincRNA	exon
chr7-47370823-47371702	5.32736e-05	0.543232	0.073	0.055	1	dpy19l3	protein_coding	gap
chr18-49975656-49976207	5.35426e-05	0.706804	0.059	0.035	1	mob2b	protein_coding	gap
chr24-17839635-17840132	5.45128e-05	0.630517	0.076	0.055	1	cntnap2a	protein_coding	gap
chr8-13822963-13823340	5.46299e-05	0.606796	0.074	0.051	1	cabp4	protein_coding	exon
chr13-8673836-8674487	5.5008e-05	0.756097	0.057	0.034	1	prop1	protein_coding	exon
chr13-45332006-45332542	5.50714e-05	0.595632	0.085	0.056	1	znfl1g	protein_coding	exon
chr22-39023365-39024252	5.53891e-05	0.563092	0.071	0.052	1	tasora	protein_coding	exon
chr6-41298319-41298641	5.55692e-05	0.652879	0.052	0.035	1	cadpsb	protein_coding	gap
chr11-189495-189838	5.64549e-05	0.606842	0.053	0.038	1	CU633745.1	lincRNA	gap
chr11-20067548-20067838	5.64572e-05	0.561143	0.071	0.051	1	C11H3orf14	protein_coding	gap
chr1-37940323-37940792	5.71409e-05	0.525903	0.073	0.054	1	GALNTL6	protein_coding	gap
chr11-1795632-1796036	5.71836e-05	0.583477	0.076	0.044	1	lrp1aa	protein_coding	gap
chr10-5312181-5312939	5.74451e-05	0.605677	0.067	0.045	1	ror2	protein_coding	gap
chr19-9545455-9546322	5.76849e-05	0.594864	0.073	0.052	1	fam131ba	protein_coding	gap
chr23-28548650-28549044	5.77336e-05	0.615789	0.067	0.044	1	huwe1	protein_coding	exon
chr10-11370171-11370814	5.91307e-05	0.926748	0.05	0.028	1	cops4	protein_coding	utr
chr13-32613042-32613403	5.9989e-05	0.615138	0.069	0.044	1	wdr35	protein_coding	gap
chr11-11059540-11059950	6.08614e-05	0.658457	0.054	0.035	1	pla2r1	protein_coding	gap
chr17-12922112-12922341	6.1696e-05	0.614406	0.061	0.04	1	ralgapa1	protein_coding	exon
chr8-51443339-51443878	6.21223e-05	0.770254	0.053	0.032	1	fgfr1a	protein_coding	exon
chr21-29096514-29097047	6.21929e-05	0.567073	0.094	0.069	1	timd4	protein_coding	exon
chr20-45849209-45849821	6.3e-05	0.636612	0.061	0.042	1	AL929237.4	protein_coding	exon
chr6-31906853-31907502	6.30251e-05	0.520541	0.069	0.052	1	ror1	protein_coding	gap
chr16-48343878-48344765	6.3534e-05	0.543653	0.075	0.058	1	eif3ha	protein_coding	gap
chr3-56861542-56862881	6.35397e-05	0.551151	0.067	0.051	1	zgc:112148	protein_coding	gap
chr16-45241690-45242533	6.35473e-05	0.57129	0.066	0.047	1	FP016247.2	processed_transcript	exon
chr5-55892166-55892720	6.37082e-05	0.76803	0.053	0.034	1	wdr36	protein_coding	gap
chr4-12642561-12643019	6.41641e-05	0.544046	0.063	0.045	1	lmo3	protein_coding	gap
chr3-57107948-57108453	6.47354e-05	0.511339	0.061	0.044	1	bahcc1a	protein_coding	gap
chr3-25625794-25626313	6.47487e-05	0.800637	0.062	0.037	1	usp43b	protein_coding	gap
chr18-44826946-44827880	6.56845e-05	0.677102	0.07	0.049	1	srpra	protein_coding	gap
chr3-1355222-1355869	6.56871e-05	0.522789	0.08	0.059	1	FP236551.1	protein_coding	gap
chr8-12213379-12214068	6.59946e-05	0.512735	0.076	0.054	1	dab2ipa	protein_coding	gap
chr19-29820043-29820374	6.78421e-05	0.532791	0.065	0.044	1	hdac1	protein_coding	utr
chr20-1134244-1134756	6.92984e-05	0.52177	0.075	0.058	1	gabrr1	protein_coding	gap
chr14-35343004-35343390	7.01942e-05	0.539961	0.074	0.051	1	clint1a	protein_coding	gap
chr10-38121991-38122407	7.2788e-05	0.558495	0.074	0.049	1	FP016248.1	lincRNA	gap
chr9-53433382-53433625	7.33122e-05	0.55297	0.069	0.049	1	CABZ01078244.2	lincRNA	exon
chr9-46404499-46404745	7.38936e-05	0.661379	0.068	0.048	1	cx43.4	protein_coding	exon
chr20-54299727-54300784	7.43097e-05	0.535371	0.07	0.049	1	si:zfos-1505d6.3	protein_coding	exon
chr4-30318143-30318858	7.52924e-05	0.738979	0.058	0.04	1	CR394552.1	protein_coding	exon
chr7-37579381-37579789	7.56242e-05	0.64299	0.06	0.042	1	nkd1	protein_coding	exon
chr19-39527995-39528420	7.58731e-05	0.606842	0.057	0.038	1	CT583726.2	lincRNA	gap
chr24-31311216-31312015	7.71032e-05	0.642018	0.063	0.041	1	abcd3a	protein_coding	gap
chr9-20807984-20808370	7.88143e-05	0.736227	0.051	0.032	1	gdap2	protein_coding	gap
chr11-19080762-19081375	7.94561e-05	0.6798	0.053	0.032	1	magi1b	protein_coding	gap
chr16-42422693-42423080	7.94781e-05	0.586844	0.08	0.054	1	smarcc1a	protein_coding	exon
chr11-36689075-36689537	7.99953e-05	0.787899	0.053	0.028	1	cacna2d3	protein_coding	exon
chr9-51292008-51292797	8.09824e-05	0.593208	0.069	0.051	1	slc4a10b	protein_coding	gap
chr12-8779007-8779606	8.11837e-05	0.615473	0.065	0.044	1	jmjd1cb	protein_coding	gap
chr13-9413918-9414455	8.16375e-05	0.76122	0.05	0.031	1	si:ch211-243o19.4	protein_coding	gap
chr3-27348452-27348937	8.17501e-05	0.524006	0.06	0.042	1	BX908803.2	lincRNA	exon
chr2-23254853-23255521	8.17881e-05	0.614406	0.058	0.041	1	kifap3b	protein_coding	gap
chr24-24989177-24989530	8.19333e-05	0.643525	0.059	0.04	1	zdhhc20b	protein_coding	exon
chr20-27263249-27263620	8.20049e-05	0.558049	0.057	0.038	1	si:dkey-85n7.6	protein_coding	gap
chr1-36104778-36105369	8.33223e-05	0.564509	0.063	0.045	1	znf827	protein_coding	exon
chr20-621149-621960	8.37081e-05	0.68465	0.065	0.042	1	prkg3	protein_coding	gap
chr14-48256864-48257169	8.58213e-05	0.637953	0.057	0.04	1	rxfp1	protein_coding	gap
chr15-10306571-10306993	8.66197e-05	0.542964	0.07	0.048	1	tenm4	protein_coding	gap
chr22-33175234-33175923	8.74525e-05	0.568303	0.055	0.037	1	dag1	protein_coding	exon
chr13-8387847-8388286	8.84616e-05	0.699666	0.055	0.032	1	epas1b	protein_coding	exon
chr14-29869242-29869974	9.01702e-05	0.552015	0.071	0.051	1	sorbs2b	protein_coding	gap
chr15-35974399-35974817	9.16088e-05	0.66496	0.053	0.034	1	col4a4	protein_coding	gap
chr2-32119080-32119399	9.53498e-05	0.610742	0.071	0.051	1	BX323880.1	protein_coding	exon
chr22-35695276-35696168	9.59152e-05	0.552178	0.064	0.051	1	LO017643.2	lincRNA	gap
chr11-27989185-27989546	9.8763e-05	0.780891	0.05	0.031	1	alpl	protein_coding	exon
chr24-23627631-23628063	9.87902e-05	0.551745	0.053	0.04	1	BX640462.3	lincRNA	gap
chr8-5207737-5208446	9.9562e-05	0.533087	0.077	0.058	1	bnip3la	protein_coding	gap
chr9-45269501-45269839	0.000100845	0.63972	0.051	0.034	1	BX005364.1	processed_transcript	gap
chr19-15475052-15475684	0.000100912	0.500584	0.077	0.055	1	lin28a	protein_coding	exon
chr14-7828287-7828825	0.000101287	0.638348	0.055	0.035	1	ppp3cb	protein_coding	gap
chr17-12801442-12802037	0.000102504	0.631466	0.057	0.038	1	BX294369.1	rRNA	exon
chr16-1508931-1509220	0.00010292	0.781553	0.052	0.031	1	ascc3	protein_coding	exon
chr7-25626875-25627648	0.000103929	0.618814	0.053	0.032	1	dysf	protein_coding	gap
chr20-24034410-24034713	0.000104098	0.510014	0.062	0.047	1	bach2b	protein_coding	gap
chr21-11321489-11321937	0.000104661	0.638772	0.055	0.035	1	rtkn2b	protein_coding	gap
chr4-19131939-19133308	0.000105041	0.511344	0.097	0.075	1	si:dkey-21o22.2	protein_coding	exon
chr12-23046769-23047487	0.000105574	0.638348	0.051	0.037	1	armc4	protein_coding	gap
chr17-6654623-6655045	0.000105878	0.698444	0.053	0.032	1	BX005321.1	protein_coding	gap
chr21-19100116-19100457	0.000106681	0.736878	0.059	0.037	1	BX000991.1	lincRNA	gap
chr7-70574540-70575030	0.000107558	0.507355	0.072	0.055	1	ppargc1a	protein_coding	exon
chr2-19794275-19794592	0.000108756	0.744983	0.053	0.034	1	ptbp2b	protein_coding	cds
chr13-46891633-46891952	0.000110951	0.5686	0.054	0.04	1	slc29a1a	protein_coding	gap
chr5-45617694-45618050	0.000111022	0.650212	0.058	0.038	1	NPFFR2	protein_coding	gap
chr19-9783048-9783377	0.000111656	0.583728	0.076	0.054	1	si:dkey-14o18.2	protein_coding	gap
chr12-46916207-46916807	0.000111661	0.631784	0.055	0.038	1	fam53b	protein_coding	gap
chr4-11782770-11782970	0.000112893	0.525057	0.069	0.049	1	BX649350.2	lincRNA	exon
chr1-42430669-42431203	0.000113734	0.651925	0.051	0.032	1	ctnna2	protein_coding	gap
chr7-33394738-33395824	0.000114263	0.587212	0.078	0.056	1	glceb	protein_coding	gap
chr10-14422900-14423325	0.000115591	0.590405	0.052	0.034	1	galt	protein_coding	gap
chr13-29656151-29656444	0.000115784	0.643525	0.057	0.04	1	CT025909.3	processed_transcript	gap
chr16-50487700-50488247	0.000118149	0.63724	0.056	0.041	1	IGLON5	protein_coding	gap
chr24-9555440-9555711	0.000119411	0.723567	0.05	0.028	1	si:ch211-285f17.1	protein_coding	exon
chr23-33505570-33506191	0.00011962	0.532888	0.069	0.048	1	itga5	protein_coding	gap
chr20-40286494-40287017	0.000122268	0.521186	0.077	0.051	1	clvs2	protein_coding	gap
chr5-9618807-9619384	0.000122677	0.578051	0.05	0.038	1	sh2b3	protein_coding	gap
chr19-8852417-8852965	0.000122768	0.709675	0.053	0.037	1	BX248499.1	rRNA	exon
chr5-44867428-44867788	0.000123283	0.700713	0.057	0.035	1	kank1a	protein_coding	gap
chr2-59068564-59068958	0.000123531	0.525501	0.07	0.054	1	stk11	protein_coding	exon
chr9-23871341-23871882	0.000124137	0.631466	0.063	0.042	1	FAM124A	protein_coding	gap
chr18-25619054-25619364	0.000124497	0.537362	0.083	0.059	1	si:ch211-13k12.2	protein_coding	gap
chr21-1251458-1251834	0.000124612	0.537535	0.073	0.056	1	CABZ01086127.1	lincRNA	gap
chr2-39370466-39370946	0.000126153	0.6121	0.052	0.035	1	BX248328.1	rRNA	exon
chr6-58587803-58588516	0.000127328	0.6798	0.051	0.035	1	helz2	protein_coding	gap
chr7-70280473-70281047	0.00012751	0.579817	0.05	0.037	1	adgra3	protein_coding	gap
chr7-46334437-46334663	0.00012894	0.56638	0.059	0.04	1	znf536	protein_coding	gap
chr7-34131881-34132151	0.000129312	0.693074	0.055	0.034	1	smad3a	protein_coding	gap
chr1-54414124-54414685	0.00013027	0.625545	0.052	0.034	1	CABZ01043826.1	protein_coding	gap
chr4-7848533-7849107	0.000131119	0.519827	0.067	0.047	1	ucmaa	protein_coding	exon
chr9-43178733-43179661	0.000131193	0.600005	0.075	0.055	1	sestd1	protein_coding	gap
chr5-7444003-7444719	0.000131484	0.502311	0.057	0.045	1	UNC5C	protein_coding	exon
chr3-12201454-12201732	0.000134085	0.724218	0.062	0.041	1	tfap4	protein_coding	exon
chr6-12098966-12099325	0.000139255	0.545173	0.072	0.048	1	tanc1a	protein_coding	gap
chr24-36155316-36156262	0.00013946	0.583728	0.07	0.047	1	pak1ip1	protein_coding	exon
chr10-24069704-24070173	0.000141377	0.551745	0.053	0.038	1	gbe1a	protein_coding	gap
chr11-16110879-16111138	0.000142862	0.526718	0.058	0.042	1	rpf1	protein_coding	gap
chr20-32209880-32210260	0.000145977	0.512225	0.076	0.054	1	sesn1	protein_coding	gap
chr16-22947093-22947916	0.000148076	0.513588	0.069	0.047	1	si:dkey-246i14.3	protein_coding	gap
chr23-7771089-7771733	0.000148606	0.668408	0.053	0.034	1	myt1b	protein_coding	exon
chr17-4695439-4696130	0.000150191	0.641156	0.066	0.045	1	KLHL29	protein_coding	gap
chr3-30855207-30855613	0.00015127	0.53546	0.067	0.048	1	shank1	protein_coding	gap
chr11-19914470-19914817	0.000151588	0.751978	0.064	0.041	1	cadpsa	protein_coding	gap
chr7-33648708-33649379	0.000152818	0.709675	0.056	0.035	1	tle3b	protein_coding	gap
chr11-30026923-30027222	0.000153433	0.681873	0.053	0.032	1	nhsb	protein_coding	gap
chr11-8598008-8598482	0.000154121	0.659657	0.052	0.03	1	tbl1xr1a	protein_coding	gap
chr6-29278022-29278334	0.000155058	0.766772	0.052	0.031	1	nme7	protein_coding	gap
chr8-47771294-47771918	0.000155838	0.847331	0.055	0.031	1	kank3	protein_coding	gap
chr9-31116323-31117190	0.000156077	0.532791	0.063	0.045	1	BX470183.1	processed_transcript	gap
chr8-12383622-12384064	0.000157308	0.572419	0.058	0.042	1	phf19	protein_coding	gap
chr6-28481993-28482556	0.000159485	0.638772	0.053	0.035	1	lpp	protein_coding	gap
chr17-49089113-49089634	0.000162987	0.524654	0.085	0.058	1	tiam2a	protein_coding	gap
chr1-47366234-47366576	0.000164542	0.618506	0.051	0.034	1	bcl9	protein_coding	exon
chr2-38340683-38341063	0.000164655	0.68878	0.052	0.035	1	prmt5	protein_coding	exon
chr11-33427099-33427491	0.000164664	0.570574	0.057	0.042	1	cntnap5l	protein_coding	gap
chr7-7630060-7630622	0.000166742	0.518138	0.059	0.044	1	clcn3	protein_coding	exon
chr13-16492626-16492842	0.000166832	0.6191	0.055	0.034	1	dlg5a	protein_coding	gap
chr10-32763576-32764440	0.000167031	0.503819	0.069	0.051	1	ppm1e	protein_coding	gap
chr13-3054344-3054909	0.000167084	0.631784	0.055	0.037	1	LO018354.1	rRNA	exon
chr20-20015438-20015746	0.000168697	0.76122	0.053	0.032	1	kcnh5a	protein_coding	gap
chr11-38624438-38625147	0.000170212	0.504023	0.062	0.051	1	AL845324.1	lincRNA	gap
chr19-12422600-12423325	0.00017198	0.657342	0.055	0.038	1	seh1l	protein_coding	gap
chr11-13690412-13691221	0.00017436	0.709993	0.059	0.035	1	wdr18	protein_coding	gap
chr12-40546553-40547194	0.000175088	0.625545	0.05	0.034	1	LO018644.1	lincRNA	gap
chr1-23230527-23231217	0.000176885	0.644096	0.054	0.035	1	si:dkey-92j12.5	protein_coding	cds
chr16-25037530-25038023	0.000177335	0.523789	0.075	0.055	1	znf1035	protein_coding	cds
chr8-53243710-53244409	0.000178132	0.522131	0.066	0.048	1	cacna1db	protein_coding	gap
chr4-21556742-21557123	0.000182353	0.570108	0.064	0.045	1	ppp1r12a	protein_coding	gap
chr12-7474254-7474676	0.000182461	0.660951	0.052	0.035	1	phyhiplb	protein_coding	gap
chr11-36745161-36745631	0.000183779	0.598576	0.05	0.035	1	cacna2d3	protein_coding	gap
chr17-25032906-25033231	0.000186558	0.562435	0.061	0.045	1	dlgap2a	protein_coding	gap
chr22-36588962-36590022	0.000187586	0.648041	0.056	0.041	1	armc9	protein_coding	gap
chr16-21146399-21146836	0.000190028	0.58146	0.056	0.038	1	pde11al	protein_coding	gap
chr21-3426158-3426521	0.000190766	0.612627	0.053	0.035	1	smad7	protein_coding	gap
chr16-34004486-34004906	0.000191077	0.619367	0.054	0.035	1	zdhhc18a	protein_coding	cds
chr3-62032011-62032986	0.000192281	0.564579	0.07	0.054	1	rai1	protein_coding	gap
chr7-50246176-50246823	0.000192828	0.532791	0.059	0.042	1	hsd17b12b	protein_coding	gap
chr13-48137392-48138079	0.000192911	0.566481	0.053	0.034	1	golga4	protein_coding	gap
chr5-6885278-6885806	0.000195841	0.801813	0.05	0.028	1	smad4b	protein_coding	gap
chr23-22818320-22818530	0.000196885	0.604524	0.052	0.037	1	rerea	protein_coding	gap
chr24-10943612-10944082	0.000201214	0.599592	0.053	0.037	1	asap1b	protein_coding	gap
chr6-14203185-14203464	0.00020474	0.602245	0.061	0.041	1	inpp4ab	protein_coding	gap
chr22-12866511-12866784	0.000205589	0.570475	0.076	0.055	1	nab1a	protein_coding	exon
chr23-14371564-14371815	0.000205851	0.678662	0.06	0.038	1	nkain4	protein_coding	gap
chr3-12199207-12199477	0.000206031	0.56939	0.068	0.045	1	tfap4	protein_coding	exon
chr9-21369376-21369847	0.000206596	0.647657	0.05	0.032	1	ift88	protein_coding	gap
chr4-3046782-3047240	0.000206747	0.551745	0.056	0.038	1	plekha5	protein_coding	gap
chr23-33496176-33496789	0.000206767	0.694596	0.053	0.038	1	itga5	protein_coding	exon
chr6-57535510-57535899	0.000207732	0.584424	0.058	0.041	1	itcha	protein_coding	gap
chr17-24105008-24105260	0.000209889	0.51453	0.085	0.058	1	ehbp1	protein_coding	exon
chr8-51308857-51309384	0.000210291	0.684293	0.053	0.031	1	kansl3	protein_coding	cds
chr23-33455493-33455822	0.000210974	0.699666	0.052	0.035	1	itga5	protein_coding	gap
chr12-36128451-36129027	0.000212872	0.644096	0.055	0.038	1	map2k6	protein_coding	gap
chr13-44964665-44964938	0.000216393	0.802042	0.05	0.027	1	CR376783.1	protein_coding	gap
chr11-10442943-10444008	0.000217135	0.569108	0.073	0.054	1	ect2	protein_coding	gap
chr6-22629483-22629683	0.000220085	0.611532	0.052	0.037	1	cygb2	protein_coding	exon
chr10-27971997-27972502	0.000222159	0.6121	0.052	0.038	1	ints2	protein_coding	exon
chr7-12994374-12994822	0.000225508	0.605354	0.051	0.035	1	slc25a22b	protein_coding	gap
chr25-24993614-24993989	0.000225869	0.5519	0.063	0.047	1	BRSK2	protein_coding	gap
chr15-75680-76327	0.000230205	0.609274	0.058	0.04	1	AXL	protein_coding	gap
chr12-26926480-26927250	0.000231234	0.619616	0.055	0.042	1	znf438	protein_coding	gap
chr7-16242189-16242661	0.000233105	0.505912	0.059	0.045	1	btr07	protein_coding	exon
chr25-31030172-31030767	0.000234388	0.722829	0.051	0.032	1	CR381618.1	lincRNA	exon
chr12-10732200-10732418	0.000239708	0.788267	0.053	0.032	1	top2a	protein_coding	gap
chr2-20841492-20841909	0.000242833	0.541026	0.064	0.048	1	tpra	protein_coding	gap
chr6-33661943-33662298	0.000247678	0.558049	0.055	0.035	1	mast2	protein_coding	exon
chr4-15752184-15752738	0.000248064	0.502104	0.069	0.054	1	exoc4	protein_coding	gap
chr12-42375429-42376104	0.000252506	0.63724	0.055	0.04	1	glrx3	protein_coding	gap
chr18-32913694-32914000	0.00025384	0.505558	0.069	0.051	1	AL844192.1	lincRNA	exon
chr2-31915986-31916526	0.000255628	0.51057	0.069	0.054	1	amph	protein_coding	gap
chr3-22089999-22090675	0.000256367	0.564579	0.063	0.044	1	kansl1b	protein_coding	gap
chr21-1206983-1207327	0.000258858	0.592618	0.059	0.041	1	CABZ01086127.1	lincRNA	gap
chr5-54092738-54093175	0.000261372	0.658457	0.052	0.035	1	CR450749.3	lincRNA	exon
chr3-61021712-61022462	0.000262719	0.663442	0.058	0.044	1	helz	protein_coding	gap
chr10-15317479-15318289	0.000263652	0.523789	0.072	0.048	1	pum3	protein_coding	exon
chr18-22590184-22590514	0.000265499	0.532733	0.057	0.041	1	bcar1	protein_coding	gap
chr6-59934681-59935300	0.000267524	0.639072	0.068	0.048	1	fbxl3b	protein_coding	exon
chr16-48383988-48384657	0.000268716	0.517641	0.068	0.049	1	eif3ha	protein_coding	gap
chr20-29490409-29491317	0.000270657	0.58482	0.076	0.055	1	rrm2	protein_coding	exon
chr16-6054329-6054833	0.000277406	0.527496	0.064	0.049	1	ulk4	protein_coding	gap
chr15-45422998-45423731	0.000282751	0.573403	0.059	0.041	1	fgf12b	protein_coding	gap
chr8-7223241-7224043	0.000283053	0.615473	0.057	0.044	1	grip2a	protein_coding	gap
chr2-15832442-15832667	0.000286189	0.600005	0.081	0.056	1	vav3b	protein_coding	gap
chr21-29098191-29098587	0.000291066	0.523291	0.071	0.048	1	timd4	protein_coding	gap
chr23-33465988-33466431	0.000298317	0.639228	0.052	0.032	1	itga5	protein_coding	exon
chr15-23005360-23005687	0.00030253	0.562435	0.056	0.042	1	grik4	protein_coding	gap
chr23-30755683-30756175	0.00030335	0.549641	0.063	0.042	1	pcmtd2a	protein_coding	exon
chr8-2688614-2688957	0.000306644	0.589161	0.059	0.04	1	fam102aa	protein_coding	gap
chr25-30506017-30506863	0.000307281	0.690187	0.056	0.031	1	banp	protein_coding	gap
chr3-57155753-57156338	0.000309434	0.514552	0.073	0.055	1	bahcc1a	protein_coding	gap
chr23-33497666-33498179	0.000314043	0.522664	0.054	0.037	1	itga5	protein_coding	gap
chr20-35212937-35213293	0.000325134	0.619616	0.058	0.038	1	fzd3a	protein_coding	cds
chr7-1202041-1202559	0.000328322	0.573165	0.054	0.037	1	CT030017.1	rRNA	exon
chr18-12634497-12634973	0.000337362	0.564425	0.061	0.042	1	hipk2	protein_coding	gap
chr17-27814126-27814491	0.000343271	0.562126	0.054	0.037	1	qkia	protein_coding	utr
chr14-37382423-37383657	0.000343743	0.514552	0.068	0.052	1	FP102806.1	lincRNA	gap
chr8-14945223-14945727	0.000346841	0.673117	0.052	0.035	1	abl2	protein_coding	gap
chr8-1812970-1813236	0.000350296	0.514614	0.057	0.044	1	pi4kab	protein_coding	gap
chr10-42158432-42158970	0.000352652	0.590388	0.056	0.04	1	CR925773.1	protein_coding	exon
chr15-10222883-10223387	0.000353787	0.604524	0.05	0.035	1	tenm4	protein_coding	gap
chr21-22036033-22036594	0.000354035	0.63215	0.051	0.03	1	CR854959.2	rRNA	exon
chr6-21946251-21946882	0.000354324	0.522131	0.065	0.044	1	plxnb1b	protein_coding	exon
chr8-16683763-16684541	0.000356316	0.591539	0.058	0.044	1	si:ch211-198n5.11	protein_coding	gap
chr1-11911314-11911909	0.000360503	0.541467	0.056	0.04	1	grk4	protein_coding	exon
chr14-31345216-31346030	0.000362301	0.513479	0.056	0.042	1	gpc3	protein_coding	gap
chr1-21681273-21682102	0.000364654	0.631186	0.063	0.041	1	zcchc7	protein_coding	gap
chr15-7298242-7298620	0.000372345	0.618506	0.051	0.034	1	SLC7A1	protein_coding	exon
chr2-7156498-7156884	0.000376958	0.6191	0.056	0.037	1	rc3h1b	protein_coding	gap
chr25-4715232-4715510	0.000380398	0.754379	0.052	0.031	1	drd4a	protein_coding	gap
chr16-40792718-40793532	0.000385214	0.502311	0.061	0.04	1	si:dkey-22o22.2	protein_coding	gap
chr3-57091699-57091957	0.000385349	0.586439	0.05	0.037	1	bahcc1a	protein_coding	gap
chr9-1129423-1130001	0.000387085	0.535796	0.056	0.034	1	DOCK9	protein_coding	exon
chr19-44426975-44427591	0.000392561	0.504263	0.059	0.048	1	csmd3a	protein_coding	exon
chr3-25445117-25445404	0.000399363	0.518811	0.053	0.037	1	grb2b	protein_coding	gap
chr11-35196717-35197735	0.000403011	0.500529	0.065	0.051	1	mst1rb	protein_coding	exon
chr16-25035872-25036177	0.000420875	0.718909	0.058	0.034	1	znf1035	protein_coding	cds
chr20-41298457-41298936	0.000425479	0.591767	0.053	0.035	1	BX510919.1	lincRNA	gap
chr13-17057831-17058239	0.000428448	0.632354	0.053	0.034	1	lrmda	protein_coding	gap
chr21-32663574-32664005	0.00044795	0.513479	0.063	0.045	1	adamts2	protein_coding	gap
chr8-15231703-15232013	0.0004487	0.550221	0.053	0.034	1	bcar3	protein_coding	exon
chr9-18759261-18759910	0.000461892	0.505912	0.064	0.045	1	tsc22d1	protein_coding	gap
chr18-48173734-48174204	0.000473216	0.51187	0.053	0.038	1	smtla	protein_coding	exon
chr9-21344889-21345230	0.000510349	0.765399	0.051	0.03	1	xpo4	protein_coding	gap
chr11-15477640-15478215	0.000516972	0.706804	0.057	0.031	1	cdk5rap1	protein_coding	exon
chr6-11865090-11865688	0.00052174	0.568057	0.062	0.045	1	baz2ba	protein_coding	gap
chr12-47593866-47594185	0.000539747	0.667959	0.05	0.034	1	rgs7b	protein_coding	exon
chr11-19087826-19088497	0.000542605	0.692317	0.053	0.031	1	magi1b	protein_coding	gap
chr8-11111868-11112382	0.000566839	0.541965	0.055	0.042	1	ampd1	protein_coding	exon
chr6-58678978-58679400	0.000576722	0.625446	0.05	0.035	1	sp7	protein_coding	exon
chr14-36089232-36089868	0.000580136	0.545788	0.057	0.047	1	BX511223.1	processed_transcript	gap
chr10-30501311-30501777	0.00058899	0.539434	0.052	0.037	1	ntm	protein_coding	gap
chr4-75738205-75738517	0.000595083	0.63724	0.051	0.041	1	si:dkey-84h14.1	protein_coding	gap
chr21-10937059-10937462	0.000599821	0.559767	0.053	0.037	1	nedd4l	protein_coding	gap
chr15-46812474-46813037	0.000600205	0.563251	0.072	0.054	1	chrd	protein_coding	gap
chr2-49005071-49005534	0.000607862	0.504263	0.059	0.045	1	cdc34b	protein_coding	exon
chr19-40145825-40146314	0.000610289	0.652879	0.051	0.032	1	si:ch211-173p18.3	protein_coding	exon
chr8-10932465-10932953	0.000614755	0.518138	0.055	0.042	1	BX321886.1	protein_coding	gap
chr7-47419507-47420257	0.000628793	0.509311	0.061	0.041	1	si:ch211-186j3.6	protein_coding	cds
chr10-38060645-38061166	0.000629892	0.570574	0.052	0.04	1	FP016248.1	lincRNA	gap
chr12-26024631-26024850	0.000632422	0.542964	0.061	0.051	1	ldb3b	protein_coding	utr
chr19-319099-319689	0.000641845	0.54253	0.052	0.041	1	gpd1c	protein_coding	gap
chr24-2941424-2942128	0.000657351	0.606842	0.051	0.037	1	tubb6	protein_coding	exon
chr8-4973978-4974774	0.000665142	0.502163	0.068	0.048	1	tmem230b	protein_coding	exon
chr4-54500480-54500840	0.000670886	0.560314	0.062	0.042	1	si:ch211-227e10.6	protein_coding	gap
chr22-38890147-38890623	0.00067521	0.548107	0.057	0.041	1	anos1b	protein_coding	gap
chr25-6359648-6360295	0.000685468	0.591767	0.05	0.034	1	sin3aa	protein_coding	exon
chr17-41601522-41602019	0.000689563	0.513334	0.053	0.04	1	ralgapa2	protein_coding	gap
chr13-35834315-35834624	0.000696628	0.576147	0.05	0.035	1	map3k4	protein_coding	gap
chr16-6556150-6556603	0.000697752	0.538429	0.064	0.044	1	BX001026.1	lincRNA	exon
chr1-21327795-21328205	0.000699733	0.558049	0.055	0.037	1	gria2a	protein_coding	exon
chr17-27768257-27768489	0.000711805	0.526718	0.058	0.04	1	qkia	protein_coding	gap
chr19-20549408-20550114	0.000712267	0.598576	0.051	0.037	1	kcnh8	protein_coding	gap
chr14-10735615-10735928	0.000713525	0.559767	0.053	0.031	1	atrx	protein_coding	cds
chr9-37291090-37291688	0.000718717	0.535938	0.054	0.035	1	gli2a	protein_coding	exon
chr3-43614723-43615124	0.000723101	0.5686	0.053	0.04	1	axin1	protein_coding	gap
chr5-62432950-62433411	0.000724183	0.502231	0.065	0.048	1	ABR	protein_coding	gap
chr5-387537-388016	0.000727091	0.686377	0.053	0.037	1	HOOK3	protein_coding	gap
chr4-34426803-34427120	0.000761568	0.505912	0.065	0.048	1	si:ch211-246b8.2	protein_coding	gap
chr20-14641293-14641884	0.00076291	0.535796	0.052	0.04	1	scrn2	protein_coding	gap
chr5-28579162-28580038	0.000769433	0.596329	0.051	0.041	1	tnc	protein_coding	gap
chr25-175504-175723	0.000777037	0.555214	0.053	0.037	1	CABZ01114053.1	protein_coding	exon
chr2-26063095-26063362	0.000778949	0.6121	0.05	0.034	1	grin3ba	protein_coding	gap
chr4-27311012-27311376	0.000782075	0.502521	0.053	0.037	1	tafa5a	protein_coding	gap
chr4-2344554-2344927	0.000796493	0.625497	0.051	0.035	1	phlda1	protein_coding	exon
chr13-22340803-22341285	0.000800304	0.68878	0.053	0.03	1	usp54a	protein_coding	gap
chr21-2557050-2557681	0.00083185	0.603018	0.057	0.041	1	cert1b	protein_coding	gap
chr17-53189156-53189416	0.000844336	0.543179	0.05	0.034	1	dph6	protein_coding	gap
chr12-22535959-22536554	0.000866432	0.59984	0.06	0.041	1	zbtb4	protein_coding	cds
chr6-8371441-8371931	0.000886757	0.631961	0.055	0.035	1	ilf3a	protein_coding	gap
chr1-47367473-47367901	0.000887684	0.550628	0.059	0.041	1	bcl9	protein_coding	gap
chr6-12223692-12224422	0.000944464	0.52985	0.057	0.041	1	pkp4	protein_coding	exon
chr18-2893539-2894244	0.000961758	0.502521	0.05	0.035	1	fam168a	protein_coding	gap
chr23-9827462-9827945	0.000969182	0.566296	0.059	0.038	1	prkcbp1l	protein_coding	gap
chr5-37661944-37662572	0.000979426	0.546473	0.06	0.047	1	sptbn2	protein_coding	gap
chr3-43617599-43617974	0.000990991	0.6121	0.052	0.035	1	axin1	protein_coding	gap
chr5-43080502-43080823	0.00101488	0.506831	0.055	0.041	1	wdr54	protein_coding	exon
chr11-31019104-31019421	0.00104491	0.543179	0.051	0.038	1	cacna1ab	protein_coding	gap
chr20-31069683-31069988	0.00108086	0.543179	0.052	0.037	1	fndc1	protein_coding	exon
chr25-3582281-3582613	0.00110014	0.535938	0.055	0.035	1	si:ch211-272n13.3	protein_coding	exon
chr11-27616433-27616889	0.00110107	0.510853	0.055	0.04	1	CR931782.1	lincRNA	gap
chr23-22897872-22898488	0.00111702	0.505912	0.059	0.049	1	rerea	protein_coding	gap
chr17-7479600-7479953	0.0011205	0.539055	0.057	0.041	1	si:ch211-278p9.2	protein_coding	gap
chr10-34943264-34943893	0.0011229	0.525718	0.051	0.034	1	CT573139.1	processed_transcript	gap
chr23-11288792-11289136	0.00119292	0.500189	0.05	0.034	1	chl1a	protein_coding	gap
chr13-31141942-31142561	0.00119502	0.668714	0.094	0.065	1	CR931802.4	protein_coding	exon
chr1-14355683-14356031	0.00119569	0.51187	0.052	0.032	1	crmp1	protein_coding	exon
chr12-26131308-26131637	0.00119733	0.504549	0.054	0.041	1	opn4b	protein_coding	gap
chr15-19353693-19354324	0.00124701	0.529317	0.05	0.04	1	esamb	protein_coding	utr
chr8-8337414-8337760	0.00124741	0.551745	0.054	0.041	1	srpk3	protein_coding	gap
chr20-40431790-40432190	0.00126329	0.597482	0.05	0.032	1	pkib	protein_coding	gap
chr25-4806232-4806825	0.00126338	0.529317	0.05	0.034	1	myo5c	protein_coding	exon
chr13-16369223-16369625	0.00131859	0.641575	0.05	0.032	1	dlg5a	protein_coding	gap
chr25-29426099-29426889	0.00146118	0.523378	0.05	0.038	1	ube2q2	protein_coding	exon
chr11-4970103-4970840	0.00150041	0.555624	0.05	0.037	1	ptprga	protein_coding	gap
chr24-14365894-14366557	0.00151261	0.511339	0.057	0.045	1	ncoa2	protein_coding	gap
chr10-32716670-32717154	0.00155119	0.557306	0.059	0.044	1	ppm1e	protein_coding	gap
chr22-32454778-32455218	0.00156071	0.515981	0.053	0.04	1	pcbp4	protein_coding	gap
chr1-7698207-7698544	0.00179851	0.51187	0.052	0.034	1	BX908756.1	lincRNA	exon
chr7-31398937-31399365	0.0018128	0.560314	0.055	0.04	1	strc1	protein_coding	exon
chr17-18775285-18775775	0.00194832	0.509266	0.05	0.038	1	vrk1	protein_coding	gap
chr9-9611188-9611562	0.00206922	0.510014	0.064	0.044	1	gsk3ba	protein_coding	gap
chr3-43608985-43609424	0.00209189	0.618506	0.05	0.034	1	axin1	protein_coding	gap
chr23-14357873-14358266	0.00214789	0.576796	0.05	0.038	1	nkain4	protein_coding	gap
chr20-51211960-51212179	0.00224193	0.576147	0.051	0.035	1	CU075928.1	rRNA	exon
chr6-11866318-11866566	0.00240933	0.518811	0.051	0.038	1	baz2ba	protein_coding	gap
chr11-7132872-7133362	0.00257604	0.545173	0.074	0.049	1	bmp7a	protein_coding	gap
chr3-62376400-62376930	0.00306792	0.536583	0.076	0.048	1	gprc5ba	protein_coding	gap
chr6-31536908-31537386	0.00341123	0.551745	0.053	0.04	1	raver2	protein_coding	gap
chr14-4138990-4140308	0.00343867	0.528634	0.067	0.062	1	casp3b	protein_coding	gap
chr1-55041110-55041396	0.00355456	0.539055	0.056	0.04	1	vps54	protein_coding	gap
chr9-1308274-1308573	0.00645201	0.507443	0.051	0.035	1	casp10	protein_coding	exon
chr22-6475970-6476250	0.00648496	0.507443	0.051	0.038	1	CR926879.1	rRNA	exon
chr21-39621284-39621668	0.0327942	0.551745	0.053	0.04	1	aldocb	protein_coding	gap
chr19-44099337-44100281	2.39424e-12	0.648939	0.225	0.16	6.27527e-07	NA	NA	NA
chr17-49698570-49698945	1.23211e-07	0.749225	0.085	0.054	0.0322934	NA	NA	NA
chr14-18735931-18736728	2.09423e-10	0.801439	0.124	0.078	5.48896e-05	NA	NA	NA
chr7-42651516-42652680	6.76259e-55	0.965172	0.457	0.306	1.77247e-49	NA	NA	NA
chr10-16216306-16216814	2.76992e-12	0.925214	0.131	0.075	7.25993e-07	NA	NA	NA
chr23-23339237-23339726	1.30527e-07	0.643582	0.117	0.076	0.0342111	NA	NA	NA
chr3-44101681-44102354	1.30848e-07	0.684917	0.093	0.062	0.034295	NA	NA	NA
chr6-8420698-8421839	2.43632e-45	0.576895	0.685	0.561	6.38558e-40	NA	NA	NA
chr5-6637385-6638036	2.75315e-21	0.797284	0.321	0.218	7.21599e-16	NA	NA	NA
chr24-1364295-1365503	3.5346e-12	0.693429	0.158	0.105	9.26415e-07	NA	NA	NA
chr3-26557060-26558362	1.59553e-42	0.563585	0.561	0.46	4.18187e-37	NA	NA	NA
chr3-42316000-42316824	0.000166886	0.608723	0.058	0.045	1	NA	NA	NA
chr17-29011101-29011589	1.6566e-07	0.550356	0.14	0.112	0.0434192	NA	NA	NA
chr23-27023793-27024378	4.21719e-12	0.760102	0.144	0.092	1.10532e-06	NA	NA	NA
chr14-10786203-10787037	0.000168019	0.564509	0.065	0.048	1	NA	NA	NA
chr3-44126103-44126840	4.27787e-12	0.948022	0.155	0.085	1.12123e-06	NA	NA	NA
chr24-6962540-6963355	7.24953e-21	0.586624	0.356	0.263	1.9001e-15	NA	NA	NA
chr14-28136580-28137260	1.82676e-07	1.01699	0.061	0.031	0.0478792	NA	NA	NA
chr5-68514491-68514899	1.89984e-07	0.578177	0.15	0.105	0.0497945	NA	NA	NA
chr17-44024915-44025237	4.32974e-06	0.60319	0.114	0.082	1	NA	NA	NA
chr3-45135888-45137027	3.48963e-38	1.19853	0.296	0.164	9.14628e-33	NA	NA	NA
chr14-42157414-42158091	3.71531e-35	1.08304	0.348	0.192	9.73778e-30	NA	NA	NA
chr23-41172038-41172692	7.88998e-12	0.592721	0.182	0.123	2.06796e-06	NA	NA	NA
chr7-11969717-11970585	4.37846e-20	0.876358	0.217	0.129	1.14759e-14	NA	NA	NA
chr19-15648966-15649424	2.36061e-07	0.635969	0.104	0.075	0.0618714	NA	NA	NA
chr25-14752689-14753185	9.28388e-12	0.675777	0.175	0.113	2.4333e-06	NA	NA	NA
chr4-1453684-1454052	0.000181158	0.575044	0.053	0.03	1	NA	NA	NA
chr11-18711843-18712337	4.00012e-33	0.665417	0.41	0.314	1.04843e-27	NA	NA	NA
chr6-53930333-53930725	1.56026e-05	0.587754	0.091	0.066	1	NA	NA	NA
chr9-20446605-20447535	9.81723e-12	0.571225	0.187	0.131	2.57309e-06	NA	NA	NA
chr18-20369381-20370075	2.44787e-07	0.509696	0.129	0.096	0.0641584	NA	NA	NA
chr19-39995282-39996281	1.06908e-11	0.682943	0.17	0.116	2.80206e-06	NA	NA	NA
chr16-42641778-42642311	8.47028e-05	0.662368	0.058	0.035	1	NA	NA	NA
chr6-56953546-56954070	0.000187685	0.59984	0.056	0.042	1	NA	NA	NA
chr12-20198528-20199518	1.29393e-11	0.639031	0.175	0.117	3.39137e-06	NA	NA	NA
chr17-33085382-33086734	1.3078e-11	0.530826	0.212	0.175	3.42772e-06	NA	NA	NA
chr23-31082249-31082783	0.000191046	0.6612	0.059	0.041	1	NA	NA	NA
chr16-4248611-4249723	1.66564e-08	0.733304	0.145	0.095	0.00436563	NA	NA	NA
chr4-31210809-31211553	1.41895e-11	0.540538	0.204	0.151	3.71904e-06	NA	NA	NA
chr13-30796578-30797193	4.16661e-30	1.24826	0.245	0.124	1.09206e-24	NA	NA	NA
chr19-33809270-33809947	1.88333e-05	0.718909	0.057	0.034	1	NA	NA	NA
chr10-39330592-39330931	2.7461e-07	0.969562	0.079	0.042	0.0719751	NA	NA	NA
chr25-2162102-2162722	2.74898e-07	0.895878	0.087	0.047	0.0720504	NA	NA	NA
chr8-32362733-32363352	2.78358e-07	0.507539	0.135	0.102	0.0729573	NA	NA	NA
chr8-36303190-36303666	0.000199579	0.614406	0.066	0.041	1	NA	NA	NA
chr7-33763857-33764421	7.45188e-10	0.890841	0.097	0.061	0.000195313	NA	NA	NA
chr17-44267677-44268325	2.05843e-11	0.569517	0.229	0.167	5.39512e-06	NA	NA	NA
chr7-65780267-65781107	2.12305e-11	0.716936	0.157	0.102	5.56448e-06	NA	NA	NA
chr13-19698775-19699679	2.16845e-11	0.726468	0.139	0.093	5.68349e-06	NA	NA	NA
chr16-53315586-53315877	5.96836e-06	0.770254	0.058	0.035	1	NA	NA	NA
chr21-37327276-37327784	8.77016e-10	0.53446	0.15	0.106	0.000229865	NA	NA	NA
chr5-18732244-18732449	1.61833e-06	0.819504	0.06	0.035	0.424162	NA	NA	NA
chr12-441545-442581	2.03781e-05	0.504377	0.082	0.061	1	NA	NA	NA
chr24-38248263-38248638	2.03883e-05	0.549957	0.093	0.065	1	NA	NA	NA
chr2-14888738-14889193	3.16427e-07	0.694316	0.099	0.062	0.0829352	NA	NA	NA
chr22-33487486-33488307	3.23528e-11	0.531156	0.203	0.151	8.47962e-06	NA	NA	NA
chr19-38100765-38101844	3.26815e-11	0.514768	0.181	0.136	8.56578e-06	NA	NA	NA
chr5-27789007-27789385	1.69074e-06	0.611591	0.072	0.047	0.44314	NA	NA	NA
chr2-48060660-48061358	0.000211403	0.576337	0.066	0.045	1	NA	NA	NA
chr13-38322502-38323009	2.88864e-08	1.07987	0.077	0.038	0.0075711	NA	NA	NA
chr15-12724504-12725575	2.54316e-27	0.678886	0.348	0.253	6.66558e-22	NA	NA	NA
chr25-23981267-23981499	3.44885e-07	0.51333	0.116	0.089	0.0903939	NA	NA	NA
chr8-51771856-51772385	4.54309e-27	0.811171	0.321	0.198	1.19074e-21	NA	NA	NA
chr3-26544513-26544936	2.10042e-05	0.581366	0.07	0.048	1	NA	NA	NA
chr5-51690537-51691123	1.79137e-06	0.598653	0.073	0.051	0.469517	NA	NA	NA
chr19-26407774-26408358	1.82026e-06	0.872973	0.057	0.037	0.477089	NA	NA	NA
chr5-35769607-35770112	6.33854e-11	0.725787	0.13	0.083	1.66132e-05	NA	NA	NA
chr12-25410964-25411912	1.30705e-26	0.72521	0.418	0.301	3.42576e-21	NA	NA	NA
chr7-11964170-11964600	2.22144e-05	0.715837	0.059	0.041	1	NA	NA	NA
chr8-43628724-43628938	4.09378e-07	0.786902	0.079	0.048	0.107297	NA	NA	NA
chr12-24274903-24275698	4.11507e-07	0.638505	0.081	0.055	0.107856	NA	NA	NA
chr14-31164940-31165454	9.80004e-18	0.552149	0.3	0.233	2.56858e-12	NA	NA	NA
chr21-7463939-7464500	3.80058e-26	0.641093	0.328	0.251	9.96128e-21	NA	NA	NA
chr24-15880726-15881675	2.32063e-05	0.536803	0.089	0.065	1	NA	NA	NA
chr18-40442515-40443235	4.20344e-07	0.781136	0.092	0.052	0.110172	NA	NA	NA
chr23-38874164-38874391	2.35678e-05	0.61028	0.069	0.048	1	NA	NA	NA
chr21-15412022-15412530	0.000252372	0.712632	0.051	0.032	1	NA	NA	NA
chr20-29990357-29990951	5.37838e-05	0.625545	0.051	0.037	1	NA	NA	NA
chr13-51597624-51598283	2.38321e-05	0.578004	0.067	0.051	1	NA	NA	NA
chr6-11823350-11824448	2.66753e-25	0.676731	0.405	0.285	6.99157e-20	NA	NA	NA
chr3-45379839-45380716	2.15773e-17	0.654331	0.264	0.189	5.65539e-12	NA	NA	NA
chr22-14138312-14139241	1.94886e-09	0.632822	0.149	0.103	0.000510795	NA	NA	NA
chr12-38461994-38462579	2.99357e-25	0.630078	0.372	0.288	7.84611e-20	NA	NA	NA
chr23-23422080-23422392	2.45249e-05	0.631784	0.058	0.041	1	NA	NA	NA
chr1-37561624-37562075	2.46269e-05	0.779213	0.064	0.04	1	NA	NA	NA
chr19-14230197-14230699	8.97559e-11	0.746285	0.188	0.131	2.35249e-05	NA	NA	NA
chr25-29537834-29538359	2.40587e-06	0.641315	0.091	0.059	0.630575	NA	NA	NA
chr20-33355434-33355976	3.97558e-17	0.544516	0.312	0.225	1.04199e-11	NA	NA	NA
chr2-18115838-18116323	5.50135e-07	0.799345	0.093	0.056	0.14419	NA	NA	NA
chr8-449940-451323	1.47191e-24	0.573006	0.404	0.316	3.85787e-19	NA	NA	NA
chr18-20355873-20356352	2.5695e-05	0.747504	0.051	0.03	1	NA	NA	NA
chr24-36007935-36008273	0.000271147	0.606124	0.056	0.037	1	NA	NA	NA
chr1-5315064-5315929	3.63427e-24	1.03362	0.233	0.136	9.5254e-19	NA	NA	NA
chr12-27507952-27508493	6.80442e-17	0.879039	0.228	0.134	1.78343e-11	NA	NA	NA
chr25-7091875-7092873	1.14757e-10	0.586257	0.155	0.133	3.00778e-05	NA	NA	NA
chr14-42159397-42159914	7.72378e-17	0.882402	0.174	0.103	2.02439e-11	NA	NA	NA
chr14-28941787-28942918	1.18768e-10	0.668462	0.16	0.1	3.1129e-05	NA	NA	NA
chr23-15519436-15521141	1.58162e-23	0.520267	0.366	0.287	4.14541e-18	NA	NA	NA
chr4-21604110-21604875	1.25762e-10	0.608141	0.172	0.117	3.29622e-05	NA	NA	NA
chr16-7140044-7140863	3.0131e-23	0.588089	0.454	0.346	7.89731e-18	NA	NA	NA
chr6-56250751-56251220	1.29066e-10	0.851303	0.153	0.092	3.3828e-05	NA	NA	NA
chr7-54772112-54772964	3.30307e-23	1.08916	0.238	0.131	8.65733e-18	NA	NA	NA
chr7-44023686-44024435	1.32354e-10	0.506619	0.16	0.12	3.46898e-05	NA	NA	NA
chr1-15989453-15990295	7.10868e-08	0.635806	0.1	0.064	0.0186318	NA	NA	NA
chr14-40635747-40636290	6.28466e-05	0.671433	0.053	0.034	1	NA	NA	NA
chr12-38486372-38486840	2.84789e-05	0.544687	0.06	0.041	1	NA	NA	NA
chr11-10871786-10872346	1.4918e-10	0.824791	0.136	0.085	3.90999e-05	NA	NA	NA
chr13-30826369-30827021	1.49459e-10	0.882676	0.132	0.079	3.91731e-05	NA	NA	NA
chr10-38367100-38367680	1.52086e-10	0.829598	0.147	0.09	3.98617e-05	NA	NA	NA
chr20-33327408-33328071	1.47549e-22	0.633878	0.36	0.264	3.86724e-17	NA	NA	NA
chr16-45892413-45892831	7.00618e-07	0.700522	0.085	0.055	0.183631	NA	NA	NA
chr15-17532131-17532331	0.00033092	0.532791	0.063	0.047	1	NA	NA	NA
chr22-20678431-20678969	3.07473e-16	0.769451	0.236	0.15	8.05883e-11	NA	NA	NA
chr4-26345584-26346107	1.71334e-10	1.3003	0.069	0.031	4.49064e-05	NA	NA	NA
chr18-11712985-11713474	2.96498e-05	0.552954	0.08	0.054	1	NA	NA	NA
chr21-3400314-3401050	1.78806e-10	0.553067	0.248	0.196	4.68649e-05	NA	NA	NA
chr14-32655470-32656282	4.77407e-22	0.592659	0.367	0.261	1.25128e-16	NA	NA	NA
chr20-47587080-47587453	0.0003518	0.645198	0.062	0.037	1	NA	NA	NA
chr5-66840810-66841726	3.09986e-05	0.730951	0.067	0.044	1	NA	NA	NA
chr20-33330116-33330332	8.20211e-07	0.635969	0.093	0.071	0.214977	NA	NA	NA
chr20-33330486-33331445	8.49396e-22	0.519607	0.358	0.268	2.22626e-16	NA	NA	NA
chr7-29480186-29480700	8.27765e-07	0.63305	0.099	0.066	0.216957	NA	NA	NA
chr6-32253796-32255141	9.32384e-22	0.818351	0.275	0.172	2.44377e-16	NA	NA	NA
chr13-26042971-26043516	6.96885e-09	0.563888	0.162	0.13	0.00182653	NA	NA	NA
chr23-2481044-2481361	8.4421e-07	0.742598	0.102	0.062	0.221267	NA	NA	NA
chr20-24395286-24395867	8.45642e-07	0.715503	0.077	0.052	0.221642	NA	NA	NA
chr3-45135192-45135678	8.48612e-16	1.32018	0.114	0.049	2.2242e-10	NA	NA	NA
chr11-35066121-35067306	1.88869e-21	0.560742	0.334	0.256	4.95024e-16	NA	NA	NA
chr17-29782569-29783051	8.7366e-07	0.993198	0.069	0.042	0.228985	NA	NA	NA
chr10-35193340-35193614	3.77627e-06	0.593645	0.107	0.075	0.989756	NA	NA	NA
chr7-43537761-43538313	2.94557e-21	0.993539	0.2	0.117	7.72032e-16	NA	NA	NA
chr15-12723309-12724308	3.20967e-21	0.821238	0.231	0.144	8.41251e-16	NA	NA	NA
chr20-4326754-4327988	4.05415e-21	0.92869	0.22	0.12	1.06259e-15	NA	NA	NA
chr7-63026015-63026923	4.05561e-21	0.85429	0.229	0.141	1.06297e-15	NA	NA	NA
chr16-1035225-1036954	4.17122e-21	0.746625	0.275	0.194	1.09327e-15	NA	NA	NA
chr12-38452945-38453499	3.48284e-05	0.593031	0.055	0.035	1	NA	NA	NA
chr17-18761831-18762365	3.0499e-10	0.89066	0.122	0.071	7.99376e-05	NA	NA	NA
chr14-19697037-19697691	1.08476e-08	0.760568	0.098	0.052	0.00284315	NA	NA	NA
chr1-24852943-24853475	1.03229e-06	0.8731	0.064	0.038	0.270563	NA	NA	NA
chr9-36290914-36291520	3.65061e-05	0.524382	0.094	0.069	1	NA	NA	NA
chr9-33910807-33911104	6.54988e-06	0.664569	0.063	0.038	1	NA	NA	NA
chr14-32159226-32160048	1.63308e-20	0.794404	0.258	0.172	4.28028e-15	NA	NA	NA
chr19-36013715-36014010	3.69012e-05	0.61028	0.066	0.044	1	NA	NA	NA
chr2-17979956-17981087	6.185e-15	0.936352	0.16	0.096	1.62108e-09	NA	NA	NA
chr24-24313712-24314237	4.4612e-06	0.501967	0.093	0.066	1	NA	NA	NA
chr13-38964010-38964521	0.000483566	0.544046	0.062	0.041	1	NA	NA	NA
chr2-1643569-1644307	3.83264e-05	0.567521	0.078	0.058	1	NA	NA	NA
chr9-4907138-4907367	4.21675e-10	1.11043	0.081	0.041	0.000110521	NA	NA	NA
chr1-16758190-16759516	8.03001e-20	0.859347	0.208	0.137	2.10466e-14	NA	NA	NA
chr18-31562656-31564228	9.67409e-20	0.596445	0.47	0.39	2.53557e-14	NA	NA	NA
chr5-32372099-32373264	1.10581e-19	0.510091	0.317	0.233	2.89833e-14	NA	NA	NA
chr22-10410640-10411190	1.81776e-19	0.523117	0.354	0.264	4.76434e-14	NA	NA	NA
chr7-44331174-44331913	4.91044e-10	0.656097	0.143	0.096	0.000128702	NA	NA	NA
chr25-33450254-33451333	5.02243e-06	0.517911	0.095	0.075	1	NA	NA	NA
chr7-50148113-50149609	2.67467e-19	0.716867	0.247	0.164	7.01029e-14	NA	NA	NA
chr20-4376339-4376696	0.000549496	0.618814	0.051	0.034	1	NA	NA	NA
chr19-14346106-14346483	5.53025e-10	0.538869	0.149	0.106	0.000144947	NA	NA	NA
chr15-10548602-10549058	5.62334e-10	0.888224	0.106	0.056	0.000147387	NA	NA	NA
chr16-30665746-30666342	2.67331e-13	1.02991	0.109	0.058	7.00673e-08	NA	NA	NA
chr5-54807764-54808898	5.71794e-19	0.528771	0.338	0.257	1.49867e-13	NA	NA	NA
chr6-25635690-25638126	6.00197e-19	0.596577	0.308	0.22	1.57311e-13	NA	NA	NA
chr17-13152009-13152383	9.19559e-05	0.557947	0.07	0.049	1	NA	NA	NA
chr20-8449179-8450082	6.42066e-10	0.770272	0.147	0.096	0.000168285	NA	NA	NA
chr16-36951946-36952274	1.90688e-05	0.680412	0.06	0.041	1	NA	NA	NA
chr24-290414-291006	4.17195e-05	0.605677	0.064	0.042	1	NA	NA	NA
chr17-13804924-13805672	7.10518e-10	0.508694	0.162	0.131	0.000186226	NA	NA	NA
chr2-59420372-59421073	1.89568e-08	1.10029	0.062	0.03	0.00496857	NA	NA	NA
chr13-14941630-14942135	7.50143e-10	0.514031	0.159	0.121	0.000196612	NA	NA	NA
chr5-3251041-3252130	1.67743e-18	0.894331	0.206	0.12	4.39654e-13	NA	NA	NA
chr3-1476502-1477083	5.94658e-06	0.554909	0.063	0.051	1	NA	NA	NA
chr13-46434813-46435275	2.98025e-07	0.505368	0.126	0.092	0.0781121	NA	NA	NA
chr15-33333852-33334411	2.24016e-08	0.640276	0.115	0.078	0.00587145	NA	NA	NA
chr12-8559729-8560539	4.65263e-14	0.960414	0.174	0.099	1.21945e-08	NA	NA	NA
chr11-10376210-10377715	3.21638e-18	0.624659	0.266	0.201	8.43009e-13	NA	NA	NA
chr8-45474706-45475227	0.000666827	0.546244	0.053	0.035	1	NA	NA	NA
chr1-5132344-5132698	4.6805e-05	0.78921	0.059	0.037	1	NA	NA	NA
chr18-11334327-11335186	5.95411e-14	0.890812	0.162	0.093	1.56057e-08	NA	NA	NA
chr6-32243523-32244062	5.79478e-05	0.808225	0.05	0.032	1	NA	NA	NA
chr4-55672259-55672495	2.05475e-05	0.738197	0.075	0.048	1	NA	NA	NA
chr10-28286918-28287665	4.18362e-18	0.847801	0.24	0.151	1.09652e-12	NA	NA	NA
chr6-53459026-53460726	8.25773e-13	0.530884	0.172	0.129	2.16434e-07	NA	NA	NA
chr16-30677777-30678913	1.1711e-09	0.559193	0.152	0.105	0.000306945	NA	NA	NA
chr9-19212810-19213585	0.000703169	0.551745	0.052	0.034	1	NA	NA	NA
chr8-45450350-45451120	5.04451e-18	0.630526	0.298	0.205	1.32216e-12	NA	NA	NA
chr2-56308266-56308881	0.000110191	0.5686	0.052	0.034	1	NA	NA	NA
chr11-35126219-35126607	0.000136762	0.589323	0.068	0.044	1	NA	NA	NA
chr14-41824557-41825488	3.39746e-08	0.5839	0.122	0.089	0.00890472	NA	NA	NA
chr22-13954869-13955674	1.69245e-13	0.580822	0.26	0.184	4.4359e-08	NA	NA	NA
chr17-44234382-44234847	1.73483e-13	0.502854	0.237	0.171	4.54696e-08	NA	NA	NA
chr2-55543227-55543708	0.000112671	0.625545	0.05	0.032	1	NA	NA	NA
chr2-1401169-1401766	5.04822e-05	0.68878	0.05	0.032	1	NA	NA	NA
chr4-14086495-14087465	1.56557e-09	0.515301	0.146	0.112	0.000410334	NA	NA	NA
chr20-30006772-30007453	3.87879e-08	0.566499	0.158	0.113	0.0101663	NA	NA	NA
chr21-5016954-5017566	1.97984e-06	1.23619	0.063	0.03	0.518914	NA	NA	NA
chr10-12248213-12249361	0.000115225	0.533032	0.074	0.059	1	NA	NA	NA
chr1-17304665-17305450	1.49855e-17	1.12717	0.162	0.085	3.92768e-12	NA	NA	NA
chr17-49708555-49709011	7.74233e-06	0.851516	0.06	0.034	1	NA	NA	NA
chr8-5784977-5785489	2.03882e-06	0.552954	0.078	0.055	0.534372	NA	NA	NA
chr7-44827239-44827801	5.27012e-16	1.19829	0.129	0.061	1.38129e-10	NA	NA	NA
chr21-15580637-15581474	2.09636e-06	0.585555	0.099	0.066	0.549453	NA	NA	NA
chr20-45394281-45394783	8.19427e-06	0.671368	0.073	0.051	1	NA	NA	NA
chr25-7088697-7089299	0.000121854	0.535796	0.055	0.042	1	NA	NA	NA
chr25-29533403-29533811	8.60388e-06	0.513843	0.099	0.075	1	NA	NA	NA
chr15-21470722-21471104	5.51124e-05	0.730913	0.058	0.037	1	NA	NA	NA
chr2-48052871-48053812	5.53653e-05	0.562545	0.1	0.075	1	NA	NA	NA
chr2-31144449-31145168	0.000944227	0.514614	0.055	0.038	1	NA	NA	NA
chr3-45152390-45153064	3.52739e-17	0.743695	0.236	0.147	9.24525e-12	NA	NA	NA
chr1-42011742-42012418	5.35126e-07	0.71152	0.094	0.058	0.140256	NA	NA	NA
chr7-63716678-63717048	0.000945069	0.530268	0.067	0.047	1	NA	NA	NA
chr13-6176338-6176964	4.92671e-17	0.578153	0.275	0.212	1.29128e-11	NA	NA	NA
chr3-26598863-26599261	5.65632e-08	0.622964	0.101	0.069	0.0148252	NA	NA	NA
chr16-6224068-6225216	6.10617e-17	0.605393	0.31	0.237	1.60042e-11	NA	NA	NA
chr13-46437752-46438202	6.14831e-17	0.844223	0.188	0.114	1.61146e-11	NA	NA	NA
chr2-19766676-19767223	2.70413e-09	0.799041	0.108	0.064	0.000708749	NA	NA	NA
chr7-43975460-43976338	1.10639e-10	0.599019	0.168	0.123	2.89983e-05	NA	NA	NA
chr14-13009760-13010526	5.78472e-05	0.524006	0.059	0.044	1	NA	NA	NA
chr9-10102700-10103019	0.000280537	0.780891	0.052	0.03	1	NA	NA	NA
chr13-27925396-27925899	1.05192e-08	0.890225	0.084	0.049	0.00275708	NA	NA	NA
chr8-6499815-6500954	2.74362e-06	0.519858	0.093	0.069	0.719099	NA	NA	NA
chr17-37757867-37758518	3.17375e-09	0.606883	0.179	0.129	0.000831836	NA	NA	NA
chr5-39363526-39363948	8.05226e-05	0.63724	0.059	0.042	1	NA	NA	NA
chr7-56077392-56077755	3.64638e-09	0.555043	0.151	0.105	0.000955713	NA	NA	NA
chr4-26950268-26951015	2.85028e-06	0.544617	0.077	0.052	0.747054	NA	NA	NA
chr11-25361750-25362069	2.85718e-06	0.806958	0.061	0.038	0.748864	NA	NA	NA
chr8-46732806-46733324	2.05475e-07	0.728405	0.079	0.052	0.0538547	NA	NA	NA
chr5-39335870-39336585	2.23389e-07	0.577649	0.121	0.09	0.0585501	NA	NA	NA
chr13-29874321-29875203	1.00039e-12	0.586625	0.18	0.131	2.62202e-07	NA	NA	NA
chr3-48452814-48453161	0.00124475	0.505912	0.068	0.049	1	NA	NA	NA
chr24-14516150-14516719	2.14983e-16	0.727132	0.243	0.161	5.63468e-11	NA	NA	NA
chr24-656871-657889	4.32095e-09	1.16447	0.068	0.034	0.00113252	NA	NA	NA
chr19-34938976-34939500	8.06615e-08	0.522327	0.136	0.097	0.0211413	NA	NA	NA
chr1-48898522-48898996	1.5582e-12	0.714859	0.15	0.096	4.08402e-07	NA	NA	NA
chr1-43047371-43047710	3.26645e-06	0.765202	0.06	0.032	0.856134	NA	NA	NA
chr2-19811830-19812248	0.00129523	0.51187	0.05	0.034	1	NA	NA	NA
chr10-32086938-32088084	5.05746e-09	0.545087	0.124	0.089	0.00132556	NA	NA	NA
chr6-14478525-14479063	3.31742e-06	0.571761	0.098	0.071	0.869492	NA	NA	NA
chr9-44666872-44667766	4.85241e-16	0.664579	0.216	0.16	1.27181e-10	NA	NA	NA
chr5-35770312-35771060	5.1607e-16	0.666516	0.21	0.151	1.35261e-10	NA	NA	NA
chr4-60290075-60290721	0.000559156	0.611532	0.053	0.031	1	NA	NA	NA
chr3-44109398-44110679	5.55788e-09	0.51563	0.158	0.119	0.00145671	NA	NA	NA
chr20-8451690-8452698	6.79995e-16	0.738229	0.275	0.175	1.78226e-10	NA	NA	NA
chr6-32237928-32239390	5.85687e-09	0.59248	0.137	0.093	0.00153508	NA	NA	NA
chr16-42401353-42402037	7.48562e-16	0.533076	0.29	0.212	1.96197e-10	NA	NA	NA
chr9-8159198-8159724	6.19935e-09	0.971213	0.085	0.045	0.00162484	NA	NA	NA
chr19-39885079-39885308	0.000155895	0.511339	0.065	0.048	1	NA	NA	NA
chr24-1613428-1614110	0.00163862	0.506831	0.054	0.035	1	NA	NA	NA
chr1-51182940-51183610	8.3756e-16	0.950021	0.169	0.099	2.19524e-10	NA	NA	NA
chr6-36326756-36327726	7.29124e-09	0.629189	0.104	0.081	0.00191103	NA	NA	NA
chr10-14101443-14101934	3.68027e-06	0.843513	0.06	0.035	0.964595	NA	NA	NA
chr19-39392379-39393464	9.46214e-16	0.536241	0.301	0.202	2.48002e-10	NA	NA	NA
chr10-32085551-32085946	1.32929e-07	0.778659	0.083	0.049	0.0348406	NA	NA	NA
chr6-12183860-12184613	7.69578e-05	0.562435	0.057	0.04	1	NA	NA	NA
chr12-35535360-35535920	1.25659e-15	0.759951	0.202	0.134	3.29352e-10	NA	NA	NA
chr3-24771345-24771967	7.7219e-05	0.620646	0.065	0.044	1	NA	NA	NA
chr8-39134317-39134566	0.00208962	0.598576	0.052	0.035	1	NA	NA	NA
chr24-1590466-1591203	7.90391e-05	0.677877	0.053	0.034	1	NA	NA	NA
chr2-40286561-40287482	1.61772e-15	0.535091	0.254	0.199	4.24002e-10	NA	NA	NA
chr2-20224478-20225072	0.000273913	0.571144	0.051	0.035	1	NA	NA	NA
chr1-30697756-30698296	9.98498e-07	0.674324	0.084	0.059	0.261705	NA	NA	NA
chr6-14493576-14494731	2.5598e-15	0.510518	0.248	0.206	6.7092e-10	NA	NA	NA
chr10-23393435-23393869	2.83205e-08	0.991564	0.076	0.045	0.00742277	NA	NA	NA
chr2-8335405-8336057	6.27591e-07	0.897876	0.056	0.032	0.164491	NA	NA	NA
chr18-47283466-47283822	8.0731e-05	0.68878	0.05	0.035	1	NA	NA	NA
chr24-14512317-14512636	6.03387e-15	0.692266	0.221	0.147	1.58147e-09	NA	NA	NA
chr7-44746337-44747083	3.17414e-08	0.624157	0.139	0.1	0.00831939	NA	NA	NA
chr15-21411697-21412269	1.7816e-06	0.966032	0.053	0.028	0.466954	NA	NA	NA
chr7-42607893-42608477	3.50935e-10	0.967162	0.098	0.056	9.19797e-05	NA	NA	NA
chr8-30106882-30107574	4.5561e-06	0.569719	0.068	0.044	1	NA	NA	NA
chr17-37730929-37731514	2.36379e-07	0.540026	0.123	0.095	0.0619548	NA	NA	NA
chr15-1312556-1313150	0.000500081	0.594207	0.05	0.038	1	NA	NA	NA
chr2-26024347-26025021	1.11953e-14	0.519621	0.299	0.225	2.93427e-09	NA	NA	NA
chr13-30976389-30976828	4.6688e-10	0.511488	0.179	0.134	0.000122369	NA	NA	NA
chr22-29504837-29505460	1.35504e-08	0.652172	0.114	0.075	0.00355155	NA	NA	NA
chr2-18192782-18193818	1.37459e-08	0.527233	0.152	0.105	0.00360278	NA	NA	NA
chr3-12196642-12197709	2.4349e-13	0.771952	0.194	0.121	6.38186e-08	NA	NA	NA
chr10-16214082-16214325	8.55118e-05	0.525903	0.075	0.054	1	NA	NA	NA
chr17-5050698-5051225	1.459e-08	0.891835	0.079	0.049	0.00382403	NA	NA	NA
chr10-27964826-27965863	5.21669e-06	0.58634	0.077	0.061	1	NA	NA	NA
chr5-54801330-54801644	2.67168e-13	0.798065	0.184	0.109	7.00245e-08	NA	NA	NA
chr25-12269677-12270386	4.60738e-08	0.509676	0.151	0.106	0.0120759	NA	NA	NA
chr6-26753270-26754258	2.09213e-14	0.694763	0.233	0.15	5.48346e-09	NA	NA	NA
chr14-13339562-13339917	4.10587e-05	0.560157	0.078	0.055	1	NA	NA	NA
chr11-37128593-37129363	1.42158e-11	0.527248	0.197	0.148	3.72594e-06	NA	NA	NA
chr25-14463543-14464167	1.8374e-08	0.529559	0.128	0.085	0.0048158	NA	NA	NA
chr3-10172864-10173271	1.41509e-06	0.586647	0.116	0.079	0.370894	NA	NA	NA
chr16-34026071-34026538	0.000194779	0.589323	0.065	0.048	1	NA	NA	NA
chr8-51773746-51774571	2.96737e-14	0.547028	0.248	0.191	7.77745e-09	NA	NA	NA
chr16-55153150-55153464	0.00026174	0.502406	0.058	0.042	1	NA	NA	NA
chr15-27719811-27720517	3.76601e-14	0.568112	0.237	0.171	9.87067e-09	NA	NA	NA
chr10-5932000-5932329	5.94616e-06	0.761074	0.073	0.041	1	NA	NA	NA
chr17-10992388-10992874	1.98165e-05	0.562692	0.064	0.045	1	NA	NA	NA
chr16-48220485-48220806	0.000124334	0.611532	0.051	0.031	1	NA	NA	NA
chr5-39333088-39333304	5.66468e-08	1.37111	0.055	0.023	0.0148471	NA	NA	NA
chr3-28813403-28813931	1.61439e-06	0.629766	0.092	0.062	0.42313	NA	NA	NA
chr17-18543657-18544201	4.52466e-05	0.630099	0.069	0.055	1	NA	NA	NA
chr5-6658511-6659445	2.38232e-08	0.684143	0.111	0.079	0.00624404	NA	NA	NA
chr11-15207335-15208282	5.92772e-08	0.686028	0.116	0.072	0.0155365	NA	NA	NA
chr12-44794847-44795647	9.81476e-07	0.768781	0.084	0.055	0.257244	NA	NA	NA
chr9-4931407-4931873	3.94695e-06	0.527206	0.11	0.085	1	NA	NA	NA
chr6-26759278-26759724	0.000129354	0.584036	0.066	0.047	1	NA	NA	NA
chr10-29940271-29940924	7.71168e-13	0.714744	0.181	0.123	2.02122e-07	NA	NA	NA
chr15-27739901-27740736	1.45032e-05	0.637748	0.086	0.059	1	NA	NA	NA
chr4-5724920-5725455	0.000107082	0.554673	0.077	0.056	1	NA	NA	NA
chr25-33288104-33288693	2.08199e-05	0.581366	0.068	0.047	1	NA	NA	NA
chr21-21425615-21426122	6.17168e-05	0.55403	0.067	0.048	1	NA	NA	NA
chr1-49314935-49315305	0.000175271	0.594207	0.058	0.04	1	NA	NA	NA
chr23-38919571-38919971	1.14451e-08	0.870034	0.097	0.054	0.00299975	NA	NA	NA
chr20-47568201-47568735	0.000176888	0.646832	0.051	0.034	1	NA	NA	NA
chr23-33320820-33322311	1.09183e-12	0.954825	0.138	0.081	2.86169e-07	NA	NA	NA
chr9-26158693-26159212	7.05454e-06	0.593208	0.074	0.051	1	NA	NA	NA
chr15-27879339-27880048	7.9082e-08	0.573828	0.111	0.075	0.0207273	NA	NA	NA
chr12-24941404-24941784	7.21504e-06	0.553677	0.093	0.068	1	NA	NA	NA
chr21-36330822-36331175	7.27083e-06	0.635331	0.073	0.045	1	NA	NA	NA
chr20-55154672-55155296	5.11913e-05	0.558495	0.073	0.049	1	NA	NA	NA
chr5-36078771-36079470	4.93637e-06	0.687791	0.069	0.048	1	NA	NA	NA
chr3-26564612-26565089	4.12004e-07	0.597972	0.104	0.068	0.107986	NA	NA	NA
chr15-12714796-12715280	4.31581e-08	0.681569	0.099	0.068	0.0113117	NA	NA	NA
chr20-50555621-50556504	2.348e-05	0.525903	0.065	0.052	1	NA	NA	NA
chr24-35483345-35484000	2.0073e-12	0.778401	0.184	0.117	5.26112e-07	NA	NA	NA
chr14-19121696-19122173	1.23089e-05	0.790934	0.076	0.045	1	NA	NA	NA
chr16-6230888-6231530	4.67318e-08	0.507303	0.148	0.107	0.0122484	NA	NA	NA
chr9-5653846-5654171	0.000252882	0.587847	0.056	0.037	1	NA	NA	NA
chr16-27191333-27191832	0.000120961	0.562126	0.056	0.04	1	NA	NA	NA
chr21-16739835-16740777	1.8752e-09	0.606028	0.141	0.105	0.000491489	NA	NA	NA
chr23-22709847-22710274	0.000122394	0.591372	0.071	0.045	1	NA	NA	NA
chr4-15120437-15121102	3.41918e-13	0.561633	0.172	0.127	8.96165e-08	NA	NA	NA
chr1-11081212-11081835	8.33694e-07	0.750947	0.086	0.055	0.21851	NA	NA	NA
chr2-48998898-48999223	1.2895e-07	1.36632	0.058	0.02	0.0337978	NA	NA	NA
chr13-45310608-45311144	0.000357154	0.593031	0.052	0.038	1	NA	NA	NA
chr19-45012806-45013567	3.67369e-06	0.725736	0.055	0.035	0.962871	NA	NA	NA
chr23-3155992-3156965	5.17833e-13	0.59802	0.195	0.143	1.35724e-07	NA	NA	NA
chr12-37170091-37170498	3.75738e-06	0.639696	0.074	0.051	0.984806	NA	NA	NA
chr17-44105867-44106406	1.31873e-05	0.6097	0.089	0.065	1	NA	NA	NA
chr4-26290283-26291167	5.72137e-05	0.548762	0.065	0.049	1	NA	NA	NA
chr11-2036652-2036863	5.88718e-08	0.592157	0.163	0.124	0.0154302	NA	NA	NA
chr12-16037082-16037700	0.00012624	0.607312	0.066	0.048	1	NA	NA	NA
chr19-38102052-38102293	9.54243e-07	0.613047	0.085	0.055	0.250106	NA	NA	NA
chr15-13034015-13034323	0.00102989	0.515981	0.054	0.038	1	NA	NA	NA
chr13-24481320-24481809	5.96564e-07	0.749755	0.08	0.051	0.156359	NA	NA	NA
chr13-11954325-11954633	0.00235036	0.67147	0.05	0.032	1	NA	NA	NA
chr14-24833604-24834236	1.0007e-06	0.504562	0.121	0.082	0.262282	NA	NA	NA
chr13-20907758-20908071	0.000210386	0.504263	0.062	0.048	1	NA	NA	NA
chr9-1222935-1223393	1.02805e-05	0.689813	0.103	0.069	1	NA	NA	NA
chr13-35283935-35284404	6.45293e-07	0.652116	0.091	0.064	0.169131	NA	NA	NA
chr17-4477345-4477970	1.4748e-05	0.592879	0.072	0.052	1	NA	NA	NA
chr6-32158816-32159106	2.09408e-05	0.56939	0.077	0.052	1	NA	NA	NA
chr18-38303690-38304370	3.66396e-05	0.782725	0.051	0.028	1	NA	NA	NA
chr8-54172763-54173367	1.47829e-05	0.629114	0.103	0.069	1	NA	NA	NA
chr7-42866650-42867138	1.10981e-06	0.851073	0.07	0.042	0.290881	NA	NA	NA
chr5-39330243-39331053	1.22763e-12	0.505855	0.207	0.157	3.2176e-07	NA	NA	NA
chr10-14125210-14126081	0.000180683	0.544113	0.073	0.051	1	NA	NA	NA
chr23-15546936-15547496	1.15145e-05	0.75708	0.075	0.048	1	NA	NA	NA
chr14-13591108-13591715	0.000325771	0.703371	0.05	0.032	1	NA	NA	NA
chr6-14413591-14413963	0.000146375	0.595303	0.058	0.037	1	NA	NA	NA
chr19-20938066-20938791	4.7037e-10	0.641006	0.147	0.112	0.000123284	NA	NA	NA
chr13-3863082-3863615	0.0012972	0.509266	0.053	0.041	1	NA	NA	NA
chr17-22273686-22274139	3.28083e-06	1.00747	0.054	0.03	0.859902	NA	NA	NA
chr18-40326376-40327237	1.94508e-12	0.505565	0.263	0.194	5.09802e-07	NA	NA	NA
chr23-33586984-33587379	0.000780036	0.536102	0.05	0.038	1	NA	NA	NA
chr23-25697649-25698302	7.64682e-07	0.620901	0.122	0.076	0.200422	NA	NA	NA
chr9-8176535-8177306	1.23347e-05	0.591064	0.09	0.065	1	NA	NA	NA
chr21-44817431-44818309	6.59685e-05	0.784599	0.055	0.04	1	NA	NA	NA
chr9-18927177-18927822	1.07597e-07	0.595878	0.109	0.078	0.0282011	NA	NA	NA
chr14-40227699-40228243	1.08534e-07	0.63993	0.101	0.072	0.0284467	NA	NA	NA
chr24-28904193-28904593	3.12301e-05	0.769302	0.066	0.038	1	NA	NA	NA
chr23-41172943-41173652	2.08273e-10	0.529286	0.133	0.11	5.45883e-05	NA	NA	NA
chr14-1103914-1104300	5.04702e-07	0.823985	0.094	0.052	0.132282	NA	NA	NA
chr10-841199-841972	0.00159986	0.508523	0.055	0.04	1	NA	NA	NA
chr2-19814959-19816277	1.23116e-10	0.740036	0.125	0.086	3.22686e-05	NA	NA	NA
chr20-8595448-8596050	4.23281e-05	0.530749	0.077	0.052	1	NA	NA	NA
chr1-42015700-42016484	0.0017787	0.515981	0.052	0.04	1	NA	NA	NA
chr21-7476769-7477443	7.88537e-10	0.522395	0.15	0.102	0.000206675	NA	NA	NA
chr4-42440595-42440962	2.42059e-06	0.542489	0.089	0.066	0.634435	NA	NA	NA
chr19-8887082-8887637	1.46658e-07	0.541811	0.138	0.096	0.038439	NA	NA	NA
chr2-32171137-32172139	2.80583e-10	0.543273	0.173	0.13	7.35404e-05	NA	NA	NA
chr21-15695432-15695857	2.25722e-08	1.09454	0.067	0.032	0.00591614	NA	NA	NA
chr6-18409940-18410639	9.55056e-10	0.818138	0.108	0.066	0.000250319	NA	NA	NA
chr10-19268017-19268555	0.000661141	0.570108	0.057	0.044	1	NA	NA	NA
chr16-4225772-4226472	0.00018184	0.603018	0.057	0.042	1	NA	NA	NA
chr18-36248485-36248961	3.46294e-05	0.734785	0.067	0.041	1	NA	NA	NA
chr6-54526357-54526665	0.00108021	0.604524	0.05	0.035	1	NA	NA	NA
chr25-29844763-29845294	0.000140208	0.742768	0.064	0.041	1	NA	NA	NA
chr17-28833664-28834771	6.08475e-05	0.613047	0.068	0.054	1	NA	NA	NA
chr9-4905802-4906137	6.41717e-08	1.10842	0.055	0.03	0.0168193	NA	NA	NA
chr7-43936460-43937136	4.83303e-05	0.570475	0.076	0.052	1	NA	NA	NA
chr14-27533536-27534376	1.08811e-06	0.510727	0.123	0.083	0.285192	NA	NA	NA
chr11-17235408-17235900	0.00130078	0.539055	0.055	0.038	1	NA	NA	NA
chr10-35854628-35855200	7.66764e-07	0.925432	0.062	0.038	0.200968	NA	NA	NA
chr23-44454583-44454844	0.00407538	0.542964	0.058	0.044	1	NA	NA	NA
chr7-12092861-12093417	0.000496771	0.5686	0.053	0.04	1	NA	NA	NA
chr16-36031160-36031445	2.85924e-05	0.593634	0.065	0.045	1	NA	NA	NA
chr8-54171713-54172513	1.86998e-05	0.581869	0.107	0.071	1	NA	NA	NA
chr13-46437095-46437452	1.30319e-08	0.521854	0.143	0.105	0.00341564	NA	NA	NA
chr21-16069549-16069963	2.44564e-07	0.587314	0.107	0.069	0.0641	NA	NA	NA
chr22-37383250-37384017	0.000391131	0.614406	0.056	0.037	1	NA	NA	NA
chr3-45150109-45150621	1.60732e-09	0.832096	0.102	0.061	0.000421277	NA	NA	NA
chr10-14093858-14094133	8.45671e-05	0.608136	0.061	0.038	1	NA	NA	NA
chr22-33704714-33705058	0.000545105	0.514662	0.05	0.034	1	NA	NA	NA
chr16-54721150-54721542	0.00130863	0.502406	0.053	0.038	1	NA	NA	NA
chr13-38936486-38936850	1.97288e-05	0.560314	0.057	0.044	1	NA	NA	NA
chr6-12353737-12354378	9.87385e-11	1.00949	0.103	0.056	2.58793e-05	NA	NA	NA
chr5-66633758-66634102	0.000152248	0.640761	0.065	0.047	1	NA	NA	NA
chr18-32651686-32652306	0.000819324	0.526252	0.053	0.042	1	NA	NA	NA
chr2-19801855-19802945	1.36937e-06	0.667906	0.095	0.061	0.358911	NA	NA	NA
chr9-46348892-46349270	8.18551e-05	0.62563	0.059	0.038	1	NA	NA	NA
chr20-923467-923906	9.47645e-05	0.780891	0.051	0.032	1	NA	NA	NA
chr14-20791668-20792388	3.46139e-06	0.551151	0.07	0.051	0.907228	NA	NA	NA
chr16-29356066-29356437	0.000506125	0.609274	0.062	0.042	1	NA	NA	NA
chr5-49582713-49583213	3.55795e-05	0.599346	0.078	0.055	1	NA	NA	NA
chr19-24971587-24972179	8.04393e-05	0.736227	0.056	0.031	1	NA	NA	NA
chr7-44829223-44830015	2.82566e-07	0.520755	0.106	0.076	0.0740603	NA	NA	NA
chr19-30820921-30821273	2.45948e-09	0.806428	0.102	0.056	0.000644628	NA	NA	NA
chr21-32741113-32741689	2.71572e-05	0.610986	0.088	0.058	1	NA	NA	NA
chr4-44305158-44305642	0.00168566	0.523291	0.06	0.051	1	NA	NA	NA
chr9-49260715-49261274	9.60973e-06	0.686185	0.08	0.056	1	NA	NA	NA
chr17-50594332-50594853	0.000988908	0.625446	0.051	0.035	1	NA	NA	NA
chr25-4334077-4334495	0.000307946	0.584424	0.058	0.044	1	NA	NA	NA
chr25-18836760-18837319	3.11857e-05	0.77246	0.076	0.047	1	NA	NA	NA
chr3-45388223-45388637	2.89127e-05	0.788267	0.052	0.034	1	NA	NA	NA
chr7-170166-170613	0.000231857	0.591767	0.05	0.038	1	NA	NA	NA
chr1-58823309-58823997	6.34172e-05	0.742639	0.058	0.049	1	NA	NA	NA
chr18-20283262-20283649	0.000140573	0.655333	0.06	0.04	1	NA	NA	NA
chr8-43261096-43261538	1.62917e-05	0.670168	0.072	0.047	1	NA	NA	NA
chr10-11957488-11958183	6.23227e-07	0.500798	0.106	0.078	0.163347	NA	NA	NA
chr4-3179893-3180312	2.83785e-06	0.555443	0.103	0.078	0.743799	NA	NA	NA
chr12-49067880-49068519	2.26987e-05	0.718096	0.065	0.044	1	NA	NA	NA
chr6-32215025-32215339	1.5477e-06	1.05647	0.067	0.034	0.405652	NA	NA	NA
chr19-40219720-40220184	3.33939e-06	0.826681	0.058	0.035	0.875252	NA	NA	NA
chr7-14468144-14468715	3.38034e-06	0.599346	0.074	0.054	0.885985	NA	NA	NA
chr23-28032681-28033056	3.07491e-05	0.665767	0.063	0.044	1	NA	NA	NA
chr7-42453535-42453972	6.51731e-05	0.525903	0.075	0.052	1	NA	NA	NA
chr7-8642754-8643068	0.00148738	0.509266	0.051	0.035	1	NA	NA	NA
chr24-17248411-17248725	6.12136e-09	0.562339	0.163	0.117	0.0016044	NA	NA	NA
chr5-17504781-17505187	0.000244527	0.579968	0.059	0.04	1	NA	NA	NA
chr6-53210953-53211726	4.36919e-10	0.769082	0.119	0.075	0.000114516	NA	NA	NA
chr24-24399352-24399913	3.11096e-06	0.535151	0.079	0.056	0.815379	NA	NA	NA
chr17-37894732-37895237	0.000115055	0.604426	0.066	0.045	1	NA	NA	NA
chr18-28944856-28945436	0.000383807	0.535938	0.051	0.04	1	NA	NA	NA
chr24-38853455-38854225	0.00171171	0.502521	0.05	0.04	1	NA	NA	NA
chr18-20327906-20328177	5.58954e-07	0.656946	0.109	0.071	0.146501	NA	NA	NA
chr25-29558052-29558462	0.00139718	0.602245	0.052	0.04	1	NA	NA	NA
chr10-14048516-14049048	7.69263e-08	0.919007	0.074	0.041	0.0201623	NA	NA	NA
chr3-53567338-53567708	9.51785e-09	0.589501	0.162	0.11	0.00249462	NA	NA	NA
chr9-56081779-56082498	0.000289445	0.539434	0.05	0.04	1	NA	NA	NA
chr7-33271578-33271984	9.81257e-05	0.598576	0.054	0.038	1	NA	NA	NA
chr14-21546318-21547111	1.16185e-06	0.64368	0.095	0.065	0.304519	NA	NA	NA
chr24-36045046-36045663	3.62711e-06	0.853794	0.074	0.041	0.950663	NA	NA	NA
chr14-33629570-33630614	9.27272e-08	0.652249	0.158	0.113	0.0243037	NA	NA	NA
chr14-43331945-43332714	8.2382e-05	0.550049	0.071	0.051	1	NA	NA	NA

## Sheet: DEL2_marker_peaks
peaks	p_val	avg_log2FC	pct.1	pct.2	p_val_adj	gene_name	gene_biotype	type
chr11-44910547-44912881	6.21256e-85	2.70653	0.601	0.165	1.6283e-79	pfklb	protein_coding	gap
chr4-56861-58511	2.71289e-81	2.86678	0.538	0.128	7.11046e-76	si:zfos-932h1.3	protein_coding	exon
chr19-74799-75560	1.33387e-72	2.63961	0.549	0.134	3.49607e-67	hnrnpr	protein_coding	cds
chr7-22805176-22806112	1.27076e-60	2.18906	0.58	0.177	3.33065e-55	rbm4.1	protein_coding	exon
chr19-48013278-48014307	2.52359e-60	2.21168	0.542	0.193	6.6143e-55	zgc:158376	protein_coding	exon
chr7-22799103-22799933	1.86395e-56	1.64084	0.675	0.322	4.88538e-51	rbm4.2	protein_coding	exon
chr1-39458-39860	8.95664e-51	2.38834	0.441	0.128	2.34753e-45	tmem39a	protein_coding	utr
chr19-48065586-48067021	2.63013e-49	1.94131	0.559	0.243	6.89355e-44	zgc:85936	protein_coding	gap
chr4-64913147-64915378	2.98144e-47	1.72848	0.58	0.241	7.81432e-42	si:ch211-234c11.2	protein_coding	gap
chr25-202162-203036	2.98647e-46	1.98188	0.538	0.206	7.82751e-41	FP236318.4	protein_coding	gap
chr12-22569718-22571400	2.82844e-45	1.87637	0.545	0.196	7.41331e-40	polr2a	protein_coding	cds
chr14-236278-237217	3.27656e-45	1.68183	0.605	0.283	8.58783e-40	bod1l1	protein_coding	exon
chr22-96375-97518	3.64712e-45	2.00513	0.531	0.208	9.55906e-40	nckipsd	protein_coding	exon
chr3-45767618-45769257	1.13418e-41	1.94419	0.514	0.193	2.97269e-36	gper1	protein_coding	cds
chr23-3757853-3758978	3.59071e-41	1.04784	0.829	0.537	9.41121e-36	hmga1a	protein_coding	gap
chr20-2638311-2639078	2.02125e-40	2.17545	0.402	0.123	5.29767e-35	bub1	protein_coding	gap
chr25-35097419-35098643	3.59725e-40	1.55549	0.545	0.268	9.42836e-35	zgc:162611	protein_coding	cds
chr1-14625-15182	1.12465e-39	1.50387	0.664	0.318	2.94769e-34	cep97	protein_coding	exon
chr25-18782804-18784118	4.41035e-38	1.32258	0.619	0.336	1.15595e-32	fbxl13	protein_coding	exon
chr25-240527-241030	6.45925e-38	2.2554	0.441	0.143	1.69296e-32	pus7	protein_coding	gap
chr7-26058149-26060294	1.34937e-36	2.18324	0.367	0.131	3.53669e-31	si:dkey-6n21.13	protein_coding	cds
chr22-616121-617390	1.5969e-36	1.18299	0.657	0.39	4.18546e-31	srsf3b	protein_coding	gap
chr7-22792909-22794058	3.13427e-36	1.08718	0.745	0.454	8.21489e-31	rbm4.3	protein_coding	exon
chr14-14854047-14855467	3.72022e-36	2.2683	0.374	0.101	9.75066e-31	ccdc142	protein_coding	exon
chr1-13780-14318	1.53406e-35	2.0659	0.423	0.144	4.02075e-30	cep97	protein_coding	gap
chr14-28431-28976	2.97374e-35	1.51307	0.577	0.266	7.79414e-30	zbtb49	protein_coding	exon
chr6-53414237-53414915	1.03638e-34	2.35072	0.336	0.078	2.71634e-29	mst1	protein_coding	gap
chr9-64414-65294	1.34856e-34	2.1689	0.364	0.12	3.53455e-29	il10rb	protein_coding	exon
chr16-46760930-46761613	2.40087e-34	1.78664	0.423	0.167	6.29266e-29	FO082781.1	protein_coding	exon
chr15-26925019-26925912	6.06872e-34	2.55631	0.294	0.062	1.59061e-28	ccdc9	protein_coding	gap
chr2-25848642-25849427	6.26834e-34	2.34752	0.346	0.078	1.64293e-28	CR392026.1	processed_transcript	exon
chr14-82432-83040	1.81085e-33	2.09444	0.336	0.114	4.74621e-28	stag3	protein_coding	exon
chr21-2250676-2251839	2.1264e-33	1.84589	0.462	0.178	5.57328e-28	si:ch73-299h12.1	protein_coding	exon
chr14-84415-85200	2.46245e-33	2.23598	0.343	0.116	6.45406e-28	stag3	protein_coding	gap
chr1-58978202-58978875	1.27201e-32	1.70011	0.458	0.191	3.33392e-27	eri2	protein_coding	exon
chr17-15232685-15233239	3.73739e-32	2.2804	0.329	0.088	9.79567e-27	styx	protein_coding	exon
chr7-24109791-24111139	6.58954e-32	1.36457	0.573	0.309	1.72711e-26	ajuba	protein_coding	cds
chr6-265582-266281	1.48523e-31	1.71165	0.455	0.172	3.89278e-26	rps19bp1	protein_coding	gap
chr7-73834322-73834733	1.89778e-31	2.11137	0.329	0.091	4.97407e-26	zgc:92594	protein_coding	exon
chr2-127539-127899	2.67431e-31	2.46258	0.294	0.062	7.00935e-26	igfbp1b	protein_coding	cds
chr3-62188651-62190273	5.06752e-31	1.65624	0.472	0.232	1.32819e-25	tbl3	protein_coding	gap
chr21-22883859-22885113	1.36974e-30	1.66767	0.465	0.174	3.59008e-25	pcf11	protein_coding	exon
chr22-1580117-1580862	1.48611e-30	2.16086	0.311	0.092	3.89509e-25	znf1183	protein_coding	gap
chr14-6956100-6957659	1.77587e-30	1.69488	0.441	0.17	4.65455e-25	nme5	protein_coding	gap
chr19-13424578-13425797	3.32012e-30	2.26133	0.336	0.09	8.702e-25	tmem200b	protein_coding	cds
chr12-22567908-22568208	4.67079e-30	2.33246	0.283	0.069	1.22421e-24	polr2a	protein_coding	exon
chr10-41994810-41996138	4.81518e-30	1.96767	0.36	0.118	1.26205e-24	setd1ba	protein_coding	exon
chr22-554111-554666	5.65338e-30	1.98308	0.35	0.113	1.48175e-24	bysl	protein_coding	gap
chr6-33611-33985	6.50358e-30	2.07472	0.343	0.11	1.70458e-24	MARF1	protein_coding	gap
chr19-9457950-9458954	1.05815e-29	1.66262	0.43	0.167	2.7734e-24	si:ch211-288g17.3	protein_coding	cds
chr23-45858507-45860117	1.79498e-29	1.55567	0.51	0.286	4.70461e-24	lmnl3	protein_coding	utr
chr21-45865088-45866008	2.07952e-29	2.00305	0.36	0.124	5.4504e-24	larp1	protein_coding	gap
chr19-30355041-30355434	2.13705e-29	1.88465	0.367	0.116	5.60119e-24	khdrbs1b	protein_coding	exon
chr3-1226909-1227489	2.76585e-29	1.62832	0.406	0.171	7.24926e-24	wbp2nl	protein_coding	gap
chr14-5863970-5864962	7.20339e-29	1.34085	0.556	0.284	1.888e-23	tubb4b	protein_coding	cds
chr22-2518458-2520210	7.55427e-29	1.8549	0.378	0.147	1.97997e-23	zgc:173726	protein_coding	gap
chr11-1403209-1404602	8.58564e-29	1.81808	0.346	0.143	2.25029e-23	si:ch211-266k22.6	protein_coding	exon
chr19-43032073-43032569	1.01519e-28	3.11599	0.199	0.027	2.6608e-23	nkain1	protein_coding	utr
chr8-23108944-23110246	1.21024e-28	1.79741	0.444	0.152	3.17203e-23	ythdf1	protein_coding	exon
chr3-1220864-1221238	1.29e-28	1.96937	0.353	0.111	3.38107e-23	rrp7a	protein_coding	exon
chr20-23234172-23235489	2.05878e-28	2.11075	0.336	0.101	5.39605e-23	ociad2	protein_coding	exon
chr6-274853-275784	2.19068e-28	1.3156	0.49	0.27	5.74174e-23	atf4a	protein_coding	exon
chr5-22105213-22106613	2.38787e-28	1.95454	0.374	0.118	6.25858e-23	zc3h12b	protein_coding	exon
chr3-25270325-25272015	2.72554e-28	0.961455	0.731	0.457	7.1436e-23	ddx5	protein_coding	exon
chr9-56237447-56238815	4.53527e-28	1.71843	0.409	0.164	1.18869e-22	cnot11	protein_coding	gap
chr17-15233841-15235710	4.55016e-28	1.50702	0.521	0.279	1.19259e-22	styx	protein_coding	exon
chr5-24131221-24131912	5.80127e-28	1.64857	0.423	0.163	1.52051e-22	si:ch211-114c12.2	protein_coding	exon
chr25-35099420-35099683	6.33538e-28	1.67556	0.399	0.145	1.6605e-22	zgc:162611	protein_coding	gap
chr17-5626609-5627772	6.57416e-28	1.95824	0.332	0.109	1.72308e-22	CU571310.1	protein_coding	gap
chr14-27325-27618	8.91082e-28	2.33813	0.325	0.089	2.33552e-22	zbtb49	protein_coding	gap
chr19-5318519-5319763	1.22608e-27	1.66994	0.42	0.178	3.21355e-22	si:dkeyp-113d7.1	protein_coding	cds
chr19-5143295-5144214	1.42123e-27	1.94322	0.294	0.104	3.72503e-22	si:dkey-89b17.4	protein_coding	exon
chr6-1807178-1809800	2.3739e-27	1.2555	0.521	0.282	6.22197e-22	FO834857.1	protein_coding	exon
chr7-22819485-22820104	2.3999e-27	1.99398	0.315	0.097	6.29012e-22	sf1	protein_coding	cds
chr21-13217205-13217672	3.67962e-27	2.44169	0.238	0.056	9.64425e-22	sptan1	protein_coding	exon
chr1-633586-636224	5.7755e-27	1.37206	0.472	0.299	1.51375e-21	appa	protein_coding	gap
chr1-54964280-54964975	6.48846e-27	1.79995	0.36	0.119	1.70062e-21	khsrp	protein_coding	exon
chr1-8642881-8644201	7.12514e-27	1.63115	0.413	0.17	1.86749e-21	fbxl18	protein_coding	exon
chr22-604533-605308	1.34008e-26	1.77385	0.346	0.126	3.51233e-21	cdkn1a	protein_coding	exon
chr3-24202487-24202924	1.49387e-26	2.06242	0.29	0.083	3.91541e-21	si:dkey-110g7.8	protein_coding	exon
chr14-52576847-52577451	2.7239e-26	2.01766	0.301	0.097	7.13931e-21	CU469526.1	protein_coding	gap
chr2-58910847-58911141	4.07965e-26	2.57965	0.206	0.044	1.06927e-20	sugp1	protein_coding	exon
chr24-17152292-17153059	4.14746e-26	2.39651	0.241	0.063	1.08705e-20	mllt10	protein_coding	gap
chr14-52485174-52485609	6.08176e-26	2.16203	0.252	0.07	1.59402e-20	tcerg1a	protein_coding	exon
chr8-21139849-21140597	6.74658e-26	1.96572	0.318	0.091	1.76827e-20	cpt2	protein_coding	exon
chr19-48012593-48013120	6.93943e-26	1.71937	0.381	0.138	1.81882e-20	zgc:158376	protein_coding	exon
chr2-27466061-27466401	8.22185e-26	2.5246	0.224	0.044	2.15494e-20	CU469530.2	protein_coding	exon
chr4-5375311-5376410	8.52392e-26	1.89989	0.367	0.118	2.23411e-20	selenoo2	protein_coding	exon
chr4-68119968-68120353	1.15626e-25	2.16638	0.252	0.07	3.03056e-20	znf1096	protein_coding	gap
chr6-12976668-12977849	1.34258e-25	1.84537	0.322	0.106	3.51889e-20	mcm6	protein_coding	gap
chr14-32856545-32858791	1.42302e-25	1.41243	0.493	0.227	3.72971e-20	nkrf	protein_coding	exon
chr6-51579862-51581231	1.73049e-25	1.95999	0.332	0.102	4.53561e-20	chd6	protein_coding	cds
chr6-16474439-16477286	2.05162e-25	1.20462	0.5	0.273	5.37728e-20	zgc:161969	protein_coding	exon
chr14-8935057-8935566	2.90947e-25	2.90716	0.171	0.032	7.6257e-20	zgc:153681	protein_coding	gap
chr1-43994967-43995818	4.29893e-25	2.15864	0.276	0.074	1.12674e-19	zgc:66472	protein_coding	gap
chr3-32722815-32724129	5.38042e-25	1.79324	0.35	0.123	1.4102e-19	setd1a	protein_coding	exon
chr15-23710530-23712119	5.38431e-25	1.72852	0.416	0.16	1.41122e-19	zc3h4	protein_coding	cds
chr25-3243864-3244553	6.85545e-25	1.71704	0.371	0.122	1.79681e-19	metap2b	protein_coding	gap
chr7-73838710-73839057	7.63037e-25	1.5488	0.416	0.167	1.99991e-19	caap1	protein_coding	cds
chr6-10724591-10724904	8.39357e-25	2.1788	0.269	0.068	2.19995e-19	sp3b	protein_coding	exon
chr18-21102356-21103357	1.00924e-24	2.20801	0.266	0.077	2.6452e-19	si:dkey-12e7.1	protein_coding	cds
chr6-57679813-57682509	1.06293e-24	1.19362	0.51	0.307	2.78592e-19	cbfa2t2	protein_coding	gap
chr19-29799046-29800040	1.09984e-24	0.877791	0.692	0.463	2.88268e-19	marcksl1b	protein_coding	cds
chr21-45849573-45849961	1.18387e-24	1.86643	0.346	0.114	3.10291e-19	faxdc2	protein_coding	gap
chr3-62200417-62202113	1.69688e-24	1.67725	0.364	0.171	4.44751e-19	sco1	protein_coding	gap
chr4-55831138-55832926	1.80836e-24	2.06411	0.259	0.09	4.73969e-19	CT583728.27	protein_coding	exon
chr22-10593623-10594344	2.09666e-24	2.22888	0.262	0.067	5.49533e-19	bap1	protein_coding	exon
chr1-44043068-44043675	2.22443e-24	2.47714	0.217	0.045	5.83021e-19	si:ch73-109d9.2	protein_coding	gap
chr4-22462847-22464052	2.27531e-24	1.70341	0.357	0.132	5.96355e-19	kmt2e	protein_coding	gap
chr3-1383754-1384441	2.64116e-24	1.53973	0.455	0.199	6.92246e-19	ddx47	protein_coding	gap
chr21-40404559-40404766	3.47198e-24	2.23393	0.245	0.056	9.10003e-19	nsrp1	protein_coding	gap
chr2-42384137-42384828	4.87887e-24	1.93545	0.304	0.096	1.27875e-18	slco5a1a	protein_coding	utr
chr23-44425104-44426776	4.94002e-24	1.76998	0.36	0.125	1.29477e-18	eif4e2rs1	protein_coding	exon
chr19-18145955-18146826	4.98381e-24	1.91352	0.283	0.099	1.30625e-18	nfe2l3	protein_coding	cds
chr22-15979004-15979918	5.63292e-24	1.94439	0.276	0.087	1.47638e-18	rc3h1a	protein_coding	exon
chr4-76162-76666	6.68336e-24	1.69405	0.343	0.129	1.7517e-18	mansc1	protein_coding	exon
chr22-2528526-2529355	7.26733e-24	2.57545	0.182	0.043	1.90476e-18	znf1003	protein_coding	cds
chr2-118537-118899	7.78575e-24	1.54963	0.371	0.162	2.04064e-18	znfl2a	protein_coding	exon
chr3-19255561-19256782	8.90312e-24	1.5553	0.423	0.158	2.3335e-18	smarca4a	protein_coding	exon
chr16-32665395-32666032	1.16284e-23	1.85814	0.297	0.1	3.04778e-18	pnisr	protein_coding	exon
chr9-2767355-2768320	1.21428e-23	1.86078	0.325	0.108	3.18261e-18	sp3a	protein_coding	exon
chr23-31441195-31441743	1.43534e-23	2.71265	0.182	0.034	3.76202e-18	eya4	protein_coding	gap
chr23-27596328-27597322	2.28468e-23	2.14711	0.245	0.07	5.98813e-18	phf8	protein_coding	gap
chr18-22299456-22301284	2.35672e-23	1.73248	0.36	0.149	6.17693e-18	carmil2	protein_coding	exon
chr4-70125-70526	2.49795e-23	1.79311	0.388	0.136	6.54711e-18	mansc1	protein_coding	exon
chr23-30738210-30738521	3.92325e-23	2.72415	0.171	0.032	1.02828e-17	asxl1	protein_coding	gap
chr13-35905024-35905331	4.0045e-23	1.58839	0.339	0.136	1.04958e-17	mycla	protein_coding	cds
chr1-59207810-59208306	6.92798e-23	2.10867	0.241	0.076	1.81582e-17	lpar2b	protein_coding	gap
chr15-14035564-14036710	7.28408e-23	1.00499	0.556	0.353	1.90915e-17	ZFP36L1	protein_coding	cds
chr6-46415433-46416672	8.03356e-23	1.68035	0.311	0.125	2.10559e-17	pbrm1l	protein_coding	exon
chr4-28971188-28972181	8.06347e-23	2.31339	0.21	0.058	2.11343e-17	si:dkey-23a23.3	protein_coding	gap
chr4-49077169-49077581	8.24892e-23	1.65532	0.332	0.122	2.16203e-17	zgc:173705	protein_coding	gap
chr15-26926384-26926654	8.47678e-23	2.84522	0.182	0.028	2.22175e-17	ccdc9	protein_coding	exon
chr2-27465405-27465847	8.58491e-23	2.49161	0.203	0.043	2.2501e-17	CU469530.2	protein_coding	exon
chr3-32641622-32643849	9.71695e-23	1.47451	0.381	0.189	2.5468e-17	srrm2	protein_coding	exon
chr20-47496479-47496942	1.2367e-22	2.98343	0.168	0.032	3.24138e-17	lin28b	protein_coding	gap
chr12-36101008-36103409	1.37963e-22	1.48267	0.395	0.183	3.61599e-17	btbd17a	protein_coding	cds
chr15-1552547-1554911	2.33366e-22	1.42831	0.399	0.2	6.1165e-17	smc4	protein_coding	gap
chr23-26754628-26755103	3.34879e-22	2.68825	0.178	0.03	8.77714e-17	zgc:158263	protein_coding	exon
chr1-31944-32150	3.39962e-22	1.95654	0.276	0.09	8.91038e-17	eed	protein_coding	gap
chr12-4619244-4622518	3.70066e-22	1.01947	0.58	0.389	9.69939e-17	prr12a	protein_coding	exon
chr14-219856-220667	3.73137e-22	2.0927	0.29	0.091	9.77989e-17	bod1l1	protein_coding	exon
chr19-5144444-5145628	3.79053e-22	1.59755	0.332	0.138	9.93494e-17	si:dkey-89b17.4	protein_coding	exon
chr3-1214838-1215282	4.96514e-22	1.71098	0.35	0.121	1.30136e-16	poldip3	protein_coding	exon
chr5-24227236-24227936	4.98751e-22	1.91389	0.255	0.083	1.30722e-16	senp3a	protein_coding	exon
chr12-29225404-29227395	5.2403e-22	1.54601	0.339	0.151	1.37348e-16	si:ch211-214e3.5	protein_coding	cds
chr11-26381007-26382345	5.99093e-22	1.49308	0.385	0.162	1.57022e-16	rbm12	protein_coding	cds
chr13-13038043-13038285	6.04259e-22	2.52207	0.178	0.037	1.58376e-16	letm1	protein_coding	gap
chr12-10375328-10375850	6.24524e-22	2.12241	0.22	0.061	1.63687e-16	mki67	protein_coding	exon
chr15-41697843-41698643	6.48476e-22	2.26711	0.196	0.059	1.69965e-16	si:ch211-276c2.4	protein_coding	exon
chr7-73835925-73838473	6.73663e-22	0.781536	0.692	0.48	1.76567e-16	caap1	protein_coding	exon
chr3-1395484-1396189	7.64535e-22	1.36624	0.458	0.227	2.00384e-16	wbp11	protein_coding	cds
chr6-271525-271949	7.68613e-22	1.59251	0.343	0.144	2.01453e-16	atf4a	protein_coding	cds
chr23-32016129-32017264	7.80723e-22	1.67278	0.381	0.156	2.04627e-16	plagx	protein_coding	cds
chr15-805679-807108	8.072e-22	1.90531	0.269	0.101	2.11566e-16	zgc:162936	protein_coding	gap
chr21-26080293-26080790	8.46243e-22	2.20861	0.22	0.054	2.218e-16	tlcd1	protein_coding	exon
chr21-2155800-2156727	8.99672e-22	2.15268	0.217	0.065	2.35803e-16	gb:ai877918	protein_coding	exon
chr3-34991663-34992483	1.00911e-21	1.74419	0.304	0.118	2.64487e-16	smarce1	protein_coding	exon
chr19-3183501-3183940	1.01994e-21	2.42298	0.203	0.042	2.67324e-16	zgc:86598	protein_coding	gap
chr23-38986285-38987008	1.26755e-21	2.75561	0.157	0.027	3.32225e-16	ATP9A	protein_coding	gap
chr15-47605779-47607484	1.27516e-21	1.53622	0.367	0.19	3.34218e-16	socs9	protein_coding	cds
chr8-53951620-53952175	1.29543e-21	1.94197	0.259	0.076	3.3953e-16	cdk11b	protein_coding	exon
chr19-7630589-7631384	2.09248e-21	1.78012	0.294	0.108	5.48436e-16	pygo2	protein_coding	cds
chr14-16416285-16417076	2.12967e-21	1.74666	0.269	0.105	5.58185e-16	maml1	protein_coding	gap
chr6-3690402-3691045	2.71478e-21	2.38106	0.241	0.047	7.11541e-16	klhl41b	protein_coding	utr
chr17-48950042-48950620	2.78213e-21	2.75086	0.15	0.029	7.29193e-16	hs1bp3	protein_coding	gap
chr2-42170455-42171238	3.31265e-21	1.41879	0.374	0.175	8.68241e-16	slc39a6	protein_coding	exon
chr22-10636727-10637761	3.49553e-21	1.64406	0.318	0.126	9.16174e-16	rad54l2	protein_coding	cds
chr22-793256-794092	3.81031e-21	2.14526	0.224	0.057	9.98679e-16	cry3b	protein_coding	gap
chr14-247810-248010	4.23722e-21	1.86007	0.266	0.082	1.11057e-15	tmem107	protein_coding	utr
chr18-3556496-3557480	4.67739e-21	1.87763	0.266	0.088	1.22594e-15	eif2a	protein_coding	exon
chr17-10575911-10577306	5.65558e-21	1.49335	0.346	0.163	1.48232e-15	mgaa	protein_coding	gap
chr12-27218987-27220019	5.78748e-21	2.08664	0.227	0.068	1.51689e-15	nbr1a	protein_coding	exon
chr16-33094779-33095199	7.1026e-21	2.2509	0.203	0.047	1.86158e-15	dop1a	protein_coding	exon
chr6-9690227-9691017	7.46464e-21	1.77145	0.29	0.101	1.95647e-15	nop58	protein_coding	gap
chr21-40399492-40399833	9.16393e-21	1.59999	0.336	0.126	2.40186e-15	nup98	protein_coding	exon
chr2-42383083-42383788	1.10277e-20	1.88157	0.301	0.095	2.89035e-15	slco5a1a	protein_coding	utr
chr25-3737334-3738184	1.22479e-20	2.03618	0.224	0.067	3.21016e-15	morc2	protein_coding	gap
chr13-87994-88243	1.48896e-20	2.23847	0.217	0.063	3.90254e-15	ppp1r21	protein_coding	gap
chr10-15608093-15608750	1.72348e-20	1.58382	0.329	0.13	4.51722e-15	zfand5b	protein_coding	exon
chr8-24303854-24304793	1.87047e-20	1.66507	0.297	0.12	4.9025e-15	ZNF335	protein_coding	exon
chr21-32285320-32286546	2.46877e-20	1.62734	0.315	0.125	6.47061e-15	clk4b	protein_coding	exon
chr1-59005807-59006145	2.62397e-20	2.94685	0.171	0.028	6.8774e-15	cdc37	protein_coding	exon
chr19-48103563-48104395	3.01606e-20	1.65431	0.315	0.136	7.90507e-15	utp18	protein_coding	gap
chr5-6623734-6623958	3.097e-20	1.93497	0.241	0.077	8.11721e-15	zgc:110796	protein_coding	exon
chr4-49079761-49080712	3.18409e-20	1.16792	0.462	0.232	8.34546e-15	zgc:173705	protein_coding	exon
chr3-31931967-31933189	3.36014e-20	1.12025	0.476	0.27	8.80689e-15	snrnp70	protein_coding	cds
chr12-28940316-28940767	3.5037e-20	2.16042	0.203	0.054	9.18317e-15	AL732488.2	lincRNA	gap
chr8-52713344-52714886	3.60242e-20	0.84098	0.661	0.456	9.44189e-15	tubb2b	protein_coding	cds
chr17-48974520-48974941	3.70418e-20	2.60114	0.157	0.031	9.70861e-15	CABZ01088109.1	lincRNA	gap
chr23-44433192-44433757	4.55771e-20	2.71869	0.154	0.028	1.19457e-14	eif4e2rs1	protein_coding	gap
chr9-48077412-48078535	4.72367e-20	1.53586	0.315	0.14	1.23807e-14	arpc2	protein_coding	exon
chr3-59888969-59891489	5.35199e-20	0.953153	0.573	0.374	1.40275e-14	alyref	protein_coding	exon
chr20-13455841-13456631	5.40488e-20	1.89584	0.269	0.092	1.41661e-14	enpp1	protein_coding	gap
chr8-23361609-23362910	5.90757e-20	1.74112	0.276	0.099	1.54837e-14	dnmt3ba	protein_coding	exon
chr5-69871650-69872210	6.07457e-20	2.17995	0.21	0.053	1.59214e-14	ugt2a5	protein_coding	gap
chr15-5885156-5885584	7.76519e-20	2.31669	0.189	0.043	2.03525e-14	brwd1	protein_coding	gap
chr13-28742765-28743812	8.00437e-20	1.47298	0.343	0.157	2.09794e-14	ldb1a	protein_coding	gap
chr2-8782842-8784229	8.60191e-20	1.62302	0.304	0.132	2.25455e-14	zzz3	protein_coding	gap
chr15-47870098-47870927	8.71531e-20	1.95589	0.252	0.078	2.28427e-14	si:ch1073-429i10.1	protein_coding	gap
chr14-228294-228717	8.75107e-20	1.89489	0.259	0.082	2.29365e-14	bod1l1	protein_coding	exon
chr12-34742069-34742786	9.09748e-20	1.80525	0.266	0.094	2.38444e-14	bahcc1b	protein_coding	gap
chr6-6281619-6282003	9.48135e-20	2.57557	0.15	0.033	2.48505e-14	mtif2	protein_coding	gap
chr13-35921805-35922458	1.01106e-19	1.54342	0.297	0.128	2.64998e-14	mfsd2aa	protein_coding	exon
chr2-38215706-38216614	1.07288e-19	1.57274	0.304	0.134	2.812e-14	acin1a	protein_coding	exon
chr19-48373853-48374330	1.08166e-19	1.61086	0.35	0.144	2.83503e-14	abhd5b	protein_coding	cds
chr14-33436662-33437444	1.18635e-19	2.25101	0.182	0.049	3.10941e-14	tmem255a	protein_coding	exon
chr21-2202323-2203232	1.22451e-19	2.03618	0.217	0.065	3.20944e-14	zgc:162971	protein_coding	cds
chr17-27413577-27415131	1.2967e-19	1.13275	0.497	0.267	3.39864e-14	ythdf2	protein_coding	exon
chr25-3319559-3320747	1.37978e-19	1.10007	0.49	0.312	3.6164e-14	slc25a3b	protein_coding	gap
chr21-44016187-44016893	1.39629e-19	1.88412	0.231	0.078	3.65966e-14	ik	protein_coding	gap
chr4-47052070-47053048	1.45324e-19	1.52994	0.287	0.126	3.80893e-14	si:dkey-31n13.4	protein_coding	gap
chr19-24560664-24561490	1.50535e-19	2.12923	0.213	0.057	3.9455e-14	polr3gla	protein_coding	exon
chr9-58838-59925	1.64334e-19	1.47028	0.36	0.162	4.30717e-14	zgc:158316	protein_coding	exon
chr5-33293015-33293545	1.65016e-19	1.9177	0.241	0.072	4.32505e-14	med22	protein_coding	gap
chr19-46304361-46305205	1.65274e-19	2.26329	0.203	0.051	4.33181e-14	grinaa	protein_coding	exon
chr19-16021733-16022998	1.6939e-19	1.37558	0.385	0.164	4.43969e-14	ctps1a	protein_coding	gap
chr4-38429911-38431577	1.72082e-19	1.58415	0.301	0.114	4.51025e-14	znf994	protein_coding	gap
chr10-32062877-32063212	1.74422e-19	2.09755	0.21	0.058	4.57159e-14	thap12a	protein_coding	cds
chr2-21621010-21621792	2.16934e-19	1.87763	0.266	0.085	5.68582e-14	C2H7orf25	protein_coding	cds
chr22-2920990-2922327	2.21961e-19	1.60591	0.301	0.121	5.81758e-14	pak2b	protein_coding	gap
chr22-5192-5407	2.3035e-19	2.35541	0.213	0.047	6.03746e-14	atad3	protein_coding	exon
chr15-877011-878981	2.30847e-19	1.28153	0.385	0.192	6.05048e-14	si:dkey-7i4.9	protein_coding	gap
chr1-38169979-38170841	2.34329e-19	0.933356	0.545	0.351	6.14175e-14	hmgb2a	protein_coding	exon
chr4-47386918-47388169	2.50063e-19	1.36755	0.346	0.163	6.55413e-14	znf1122	protein_coding	gap
chr6-6973100-6974027	2.90693e-19	0.989872	0.517	0.327	7.61904e-14	tuba8l4	protein_coding	cds
chr9-46409175-46410197	3.17116e-19	1.26887	0.427	0.205	8.31158e-14	cx43.4	protein_coding	cds
chr6-52247549-52249166	3.2937e-19	1.44025	0.364	0.162	8.63276e-14	zc3h10	protein_coding	exon
chr15-16339858-16340729	3.37958e-19	1.87699	0.231	0.077	8.85784e-14	p2rx8	protein_coding	exon
chr10-44353701-44354178	3.86961e-19	1.60995	0.339	0.125	1.01422e-13	sbno1	protein_coding	exon
chr14-52576008-52576595	4.04899e-19	1.82351	0.287	0.096	1.06124e-13	CU469526.1	protein_coding	cds
chr22-2713495-2714414	4.06985e-19	1.97499	0.227	0.071	1.0667e-13	si:dkey-20i20.15	protein_coding	gap
chr4-48774290-48775195	4.1235e-19	1.85742	0.252	0.076	1.08077e-13	znf1020	protein_coding	gap
chr23-45017728-45019495	4.28322e-19	1.22977	0.434	0.25	1.12263e-13	ctc1	protein_coding	gap
chr23-38251717-38253697	4.99392e-19	1.10952	0.437	0.258	1.3089e-13	znf217	protein_coding	exon
chr17-2119015-2119958	5.05127e-19	2.32687	0.185	0.048	1.32393e-13	zfyve19	protein_coding	gap
chr5-33272562-33273148	5.52778e-19	2.20362	0.196	0.047	1.44883e-13	kyat1	protein_coding	exon
chr11-14998886-14999672	6.53804e-19	1.6367	0.28	0.113	1.71361e-13	elavl1b	protein_coding	gap
chr9-8975742-8976209	7.34175e-19	2.46438	0.164	0.032	1.92427e-13	ing1	protein_coding	gap
chr4-314352-314790	7.37124e-19	1.84056	0.255	0.081	1.93199e-13	si:ch211-51e12.7	protein_coding	exon
chr21-43703637-43705130	8.25205e-19	1.09689	0.5	0.279	2.16285e-13	dkc1	protein_coding	gap
chr22-3161838-3162456	8.87159e-19	2.24424	0.189	0.046	2.32524e-13	lonp1	protein_coding	gap
chr15-911629-912449	8.9591e-19	2.13719	0.199	0.055	2.34817e-13	zgc:162936	protein_coding	gap
chr16-40569078-40569470	9.17415e-19	2.20067	0.199	0.05	2.40454e-13	tp53inp1	protein_coding	cds
chr14-109348-109733	9.82521e-19	1.97727	0.245	0.078	2.57518e-13	gpc2	protein_coding	gap
chr20-26958605-26959317	1.02655e-18	1.76663	0.255	0.087	2.69058e-13	si:dkey-177p2.6	protein_coding	cds
chr4-47393844-47395534	1.04462e-18	1.30841	0.343	0.191	2.73794e-13	znf1122	protein_coding	exon
chr18-21118078-21118880	1.07554e-18	1.45533	0.36	0.148	2.81898e-13	kmt5b	protein_coding	cds
chr19-20790513-20791418	1.08155e-18	1.45282	0.318	0.143	2.83474e-13	adnp2b	protein_coding	exon
chr2-38072209-38073025	1.11263e-18	1.74965	0.28	0.091	2.91619e-13	tox4a	protein_coding	exon
chr22-31048886-31049778	1.23068e-18	1.89099	0.238	0.076	3.2256e-13	cand2	protein_coding	exon
chr11-43218338-43219034	1.24463e-18	2.27298	0.182	0.042	3.26215e-13	sptbn1	protein_coding	gap
chr4-33426924-33428133	1.3802e-18	0.884797	0.566	0.36	3.6175e-13	znf1065	protein_coding	exon
chr19-42453347-42455320	1.50513e-18	1.36701	0.339	0.185	3.94494e-13	pogza	protein_coding	cds
chr3-35418849-35420358	1.54984e-18	1.40372	0.364	0.168	4.06212e-13	rbbp6	protein_coding	exon
chr6-57478920-57479126	1.57622e-18	1.71411	0.255	0.087	4.13126e-13	snrpb	protein_coding	exon
chr19-48054559-48055257	1.92153e-18	1.58516	0.287	0.126	5.03632e-13	psmd3	protein_coding	gap
chr22-2434429-2435038	1.9668e-18	1.94485	0.217	0.068	5.15495e-13	zgc:171435	protein_coding	gap
chr20-33483990-33484441	2.00729e-18	1.63844	0.248	0.107	5.2611e-13	smek1	protein_coding	exon
chr12-28948326-28948906	2.14339e-18	1.75288	0.259	0.09	5.6178e-13	znf646	protein_coding	cds
chr22-15966820-15967677	2.25436e-18	1.81318	0.245	0.086	5.90867e-13	stil	protein_coding	exon
chr3-1199816-1200552	2.54877e-18	1.50565	0.325	0.138	6.6803e-13	fam234b	protein_coding	gap
chr4-52366496-52367010	2.61951e-18	1.86544	0.234	0.076	6.86572e-13	zgc:173705	protein_coding	utr
chr19-3873742-3874625	2.86065e-18	1.39358	0.36	0.156	7.49773e-13	thrap3b	protein_coding	exon
chr4-59700080-59702279	3.23247e-18	0.960312	0.497	0.301	8.47228e-13	si:dkey-149m13.5	protein_coding	utr
chr1-45721802-45722551	3.79383e-18	1.67204	0.241	0.096	9.94359e-13	si:ch211-214c7.4	protein_coding	gap
chr6-25190263-25191878	4.02595e-18	1.41069	0.364	0.162	1.0552e-12	lrrc8c	protein_coding	exon
chr7-18594101-18595039	4.16216e-18	1.72848	0.262	0.097	1.0909e-12	dtx4a	protein_coding	exon
chr4-68206447-68207183	4.20688e-18	1.96749	0.252	0.085	1.10262e-12	znf1096	protein_coding	gap
chr21-2229567-2229785	4.24496e-18	2.44745	0.147	0.032	1.1126e-12	BX510922.4	protein_coding	gap
chr4-58062930-58063736	4.78797e-18	1.7002	0.248	0.086	1.25492e-12	si:dkey-57k17.1	protein_coding	gap
chr12-28959347-28959556	4.86407e-18	2.17042	0.178	0.047	1.27487e-12	znf668	protein_coding	cds
chr25-37335348-37335977	5.00666e-18	1.31373	0.346	0.182	1.31224e-12	trim44	protein_coding	exon
chr3-32703102-32703329	5.29958e-18	2.25042	0.182	0.04	1.38902e-12	fus	protein_coding	exon
chr12-33938-34403	5.36838e-18	2.11417	0.21	0.063	1.40705e-12	foxk2	protein_coding	exon
chr24-37678650-37678892	5.76939e-18	2.60677	0.136	0.026	1.51215e-12	anks3	protein_coding	gap
chr16-36057967-36058493	6.64239e-18	1.97536	0.21	0.062	1.74096e-12	stk40	protein_coding	gap
chr13-25832229-25832858	6.74198e-18	2.09246	0.196	0.049	1.76707e-12	papolg	protein_coding	gap
chr4-47051251-47051733	7.32978e-18	1.8253	0.234	0.08	1.92113e-12	si:dkey-31n13.4	protein_coding	gap
chr4-43303925-43304981	7.43823e-18	1.61776	0.283	0.099	1.94955e-12	si:dkey-29j8.2	protein_coding	gap
chr5-27438385-27438878	7.77421e-18	1.87332	0.227	0.077	2.03761e-12	drd7	protein_coding	exon
chr25-36241933-36243388	7.8649e-18	1.6612	0.269	0.113	2.06138e-12	nfatc3b	protein_coding	exon
chr19-3182793-3183075	8.13149e-18	2.70126	0.129	0.024	2.13126e-12	zgc:86598	protein_coding	gap
chr6-39643917-39644435	8.23731e-18	1.99147	0.22	0.061	2.15899e-12	larp4ab	protein_coding	exon
chr12-23429400-23430244	8.73886e-18	1.15176	0.406	0.234	2.29045e-12	bambia	protein_coding	exon
chr14-5868144-5868641	9.35639e-18	1.90577	0.231	0.072	2.4523e-12	loxl3a	protein_coding	gap
chr13-52233-52859	9.81575e-18	2.04834	0.231	0.068	2.5727e-12	ppp1r21	protein_coding	gap
chr16-40584648-40585419	9.89932e-18	1.65207	0.294	0.104	2.5946e-12	ccne2	protein_coding	exon
chr1-14659830-14660280	1.04839e-17	1.76806	0.248	0.079	2.74783e-12	CR847936.1	protein_coding	exon
chr13-36533634-36535438	1.06474e-17	0.530686	0.818	0.668	2.79066e-12	srsf5a	protein_coding	gap
chr22-38918743-38919409	1.35341e-17	1.8718	0.22	0.076	3.54727e-12	senp5	protein_coding	cds
chr6-84710-85655	1.4038e-17	1.77627	0.238	0.094	3.67935e-12	SMARCA4	protein_coding	gap
chr5-23578562-23578955	1.4721e-17	2.08596	0.196	0.048	3.85836e-12	cwc15	protein_coding	gap
chr3-1201079-1201415	1.50893e-17	2.05112	0.21	0.058	3.9549e-12	fam234b	protein_coding	exon
chr19-3880872-3881161	1.63492e-17	2.38036	0.161	0.032	4.28511e-12	thrap3b	protein_coding	gap
chr21-30024922-30026835	1.79949e-17	1.36153	0.35	0.173	4.71646e-12	pwwp2a	protein_coding	exon
chr6-54427637-54428188	1.85024e-17	1.77598	0.238	0.079	4.84947e-12	snrpc	protein_coding	exon
chr21-45867108-45867357	1.8931e-17	1.77223	0.245	0.083	4.96179e-12	larp1	protein_coding	exon
chr10-207522-208387	2.00039e-17	1.35605	0.374	0.189	5.24299e-12	psmg1	protein_coding	gap
chr20-33622935-33623456	2.04831e-17	1.53397	0.297	0.141	5.36859e-12	rock2b	protein_coding	gap
chr7-33340344-33340748	2.09651e-17	2.07582	0.192	0.047	5.49494e-12	coro2ba	protein_coding	exon
chr6-42409794-42410677	2.10561e-17	2.01525	0.213	0.064	5.51878e-12	ip6k2a	protein_coding	cds
chr19-371060-371575	2.13422e-17	1.43319	0.308	0.138	5.59376e-12	vps72a	protein_coding	cds
chr4-52625135-52625411	2.14604e-17	2.80805	0.133	0.026	5.62476e-12	si:dkeyp-44b5.5	protein_coding	exon
chr7-19555836-19556063	2.24859e-17	2.02376	0.185	0.061	5.89354e-12	si:ch211-212k18.5	protein_coding	exon
chr16-34053461-34054948	2.42027e-17	1.6755	0.283	0.101	6.3435e-12	tent5ba	protein_coding	cds
chr12-22569147-22569436	2.44025e-17	1.71688	0.252	0.088	6.39588e-12	polr2a	protein_coding	exon
chr25-34728392-34729233	2.56808e-17	1.84053	0.245	0.079	6.73091e-12	frs2b	protein_coding	cds
chr25-13672717-13673299	2.93402e-17	1.71624	0.262	0.09	7.69004e-12	znf319b	protein_coding	cds
chr4-43386981-43387989	2.97936e-17	0.910182	0.545	0.364	7.80886e-12	si:dkey-29j8.2	protein_coding	gap
chr1-51727281-51728072	3.00699e-17	2.27055	0.154	0.046	7.88128e-12	prdx2	protein_coding	gap
chr6-54428406-54428642	3.00735e-17	2.00139	0.189	0.054	7.88224e-12	snrpc	protein_coding	exon
chr12-49160136-49160634	3.10911e-17	2.14491	0.192	0.055	8.14894e-12	acadsb	protein_coding	exon
chr11-37713636-37713843	3.21582e-17	2.51808	0.133	0.028	8.42863e-12	yod1	protein_coding	gap
chr8-21140813-21141145	3.21992e-17	2.15084	0.178	0.046	8.43937e-12	cpt2	protein_coding	exon
chr10-32071430-32072138	3.23417e-17	1.73407	0.245	0.088	8.47673e-12	si:dkey-250d21.1	protein_coding	exon
chr21-2166552-2167551	3.27195e-17	1.79441	0.231	0.081	8.57574e-12	BX510922.2	protein_coding	utr
chr6-301459-302348	3.27476e-17	1.05927	0.423	0.267	8.58312e-12	rbfox2	protein_coding	gap
chr24-37683463-37683772	3.60729e-17	2.18186	0.154	0.046	9.45467e-12	zgc:112185	protein_coding	gap
chr6-9704731-9706209	3.75144e-17	1.0113	0.49	0.297	9.83247e-12	fzd7b	protein_coding	cds
chr11-12794754-12795781	3.87949e-17	1.68455	0.28	0.097	1.01681e-11	txlng	protein_coding	gap
chr4-9186885-9187600	4.1036e-17	1.77598	0.234	0.078	1.07555e-11	hcfc2	protein_coding	exon
chr10-41405109-41405406	4.77189e-17	2.25867	0.157	0.04	1.25071e-11	cabp1b	protein_coding	exon
chr19-58345-59126	5.42037e-17	1.68035	0.269	0.112	1.42067e-11	col14a1b	protein_coding	exon
chr1-500816-502138	5.46798e-17	1.08205	0.427	0.238	1.43315e-11	blzf1	protein_coding	gap
chr3-60024304-60024557	5.47477e-17	2.98744	0.126	0.018	1.43493e-11	recql5	protein_coding	gap
chr3-35417243-35418142	5.56019e-17	1.59003	0.28	0.112	1.45732e-11	rbbp6	protein_coding	exon
chr11-14302497-14305266	5.60801e-17	1.19769	0.385	0.233	1.46985e-11	si:ch211-262i1.4	protein_coding	exon
chr22-559186-559786	5.70032e-17	1.13729	0.409	0.209	1.49405e-11	med20	protein_coding	gap
chr22-2164431-2164674	6.04255e-17	2.45807	0.143	0.031	1.58375e-11	BX640537.2	processed_transcript	exon
chr25-12965404-12966016	6.11007e-17	1.18473	0.371	0.185	1.60144e-11	CR450808.4	processed_transcript	exon
chr16-40568171-40568524	6.57643e-17	2.09473	0.196	0.047	1.72367e-11	tp53inp1	protein_coding	exon
chr19-26957713-26958737	6.96339e-17	1.55256	0.28	0.113	1.8251e-11	zbtb12.2	protein_coding	cds
chr9-32170633-32171328	7.11877e-17	1.29967	0.332	0.155	1.86582e-11	sf3b1	protein_coding	exon
chr12-24909936-24910237	7.12185e-17	2.60677	0.129	0.026	1.86663e-11	msh2	protein_coding	exon
chr4-14719233-14719923	7.25374e-17	1.6942	0.259	0.099	1.9012e-11	kcnj8	protein_coding	exon
chr5-72383139-72384067	7.37357e-17	1.59963	0.245	0.115	1.93261e-11	lman2la	protein_coding	exon
chr22-2042304-2042504	7.71693e-17	2.50585	0.129	0.028	2.0226e-11	znf1153	protein_coding	gap
chr22-2336726-2336934	7.71961e-17	2.27541	0.171	0.038	2.0233e-11	AL929017.1	processed_transcript	gap
chr9-21453479-21454323	8.13384e-17	1.54425	0.287	0.11	2.13187e-11	zmym2	protein_coding	cds
chr21-236796-237286	8.41752e-17	2.49798	0.182	0.036	2.20622e-11	dtwd2	protein_coding	gap
chr3-15834973-15836084	8.58382e-17	1.81907	0.238	0.092	2.24981e-11	tmem11	protein_coding	exon
chr12-4690492-4690933	8.58769e-17	1.57478	0.28	0.108	2.25082e-11	kansl1a	protein_coding	cds
chr19-48119155-48119567	8.79644e-17	1.16667	0.427	0.227	2.30554e-11	nme2b.1	protein_coding	gap
chr24-1003069-1003728	9.40699e-17	1.69551	0.259	0.089	2.46556e-11	cdk13	protein_coding	exon
chr14-5831751-5832241	9.55127e-17	1.99734	0.206	0.054	2.50338e-11	aup1	protein_coding	exon
chr3-37798948-37799699	9.56163e-17	1.8326	0.234	0.071	2.50609e-11	si:dkey-260c8.8	protein_coding	gap
chr19-26747606-26748535	9.89824e-17	1.49728	0.294	0.128	2.59432e-11	prrc2a	protein_coding	exon
chr20-13454342-13455655	9.91669e-17	1.32232	0.339	0.167	2.59916e-11	enpp1	protein_coding	gap
chr3-1382721-1383131	1.06177e-16	1.56196	0.325	0.141	2.7829e-11	ddx47	protein_coding	gap
chr5-61485545-61487901	1.06196e-16	0.930358	0.549	0.338	2.7834e-11	lrwd1	protein_coding	gap
chr6-39660483-39660705	1.07432e-16	1.94136	0.189	0.054	2.81578e-11	pfdn5	protein_coding	exon
chr8-395009-395520	1.08932e-16	1.72651	0.259	0.096	2.85509e-11	trim36	protein_coding	exon
chr6-29646-30132	1.15829e-16	1.52386	0.287	0.133	3.03586e-11	CZQB01141835.1	protein_coding	exon
chr22-195058-195840	1.17646e-16	1.28014	0.392	0.19	3.0835e-11	fbxo42	protein_coding	exon
chr5-23051532-23051983	1.21939e-16	1.99537	0.189	0.054	3.196e-11	atrxl	protein_coding	gap
chr22-38791674-38792532	1.2463e-16	1.87504	0.196	0.065	3.26654e-11	alpi.2	protein_coding	exon
chr1-40254551-40256136	1.26525e-16	1.36363	0.301	0.159	3.3162e-11	faah2a	protein_coding	gap
chr12-10433835-10434098	1.27736e-16	3.19123	0.105	0.013	3.34794e-11	uqcrc2b	protein_coding	gap
chr2-5127536-5127769	1.34053e-16	2.25877	0.168	0.038	3.51352e-11	ptmab	protein_coding	exon
chr3-24203216-24203569	1.44395e-16	1.96558	0.206	0.056	3.78457e-11	si:dkey-110g7.8	protein_coding	exon
chr19-29814760-29815413	1.50775e-16	1.76899	0.206	0.072	3.9518e-11	hdac1	protein_coding	exon
chr12-4691145-4691516	1.62211e-16	1.59874	0.245	0.097	4.25153e-11	kansl1a	protein_coding	cds
chr22-6308883-6309337	1.63831e-16	2.93595	0.112	0.018	4.294e-11	AL928685.2	processed_transcript	gap
chr24-27676845-27677252	1.65672e-16	2.19555	0.154	0.043	4.34225e-11	ek1	protein_coding	gap
chr6-33921261-33921509	1.83231e-16	2.10627	0.168	0.043	4.80246e-11	akr1a1b	protein_coding	exon
chr1-44033133-44033475	1.83926e-16	2.80805	0.136	0.024	4.82068e-11	si:ch73-109d9.3	protein_coding	gap
chr10-42112662-42114450	1.89713e-16	1.25593	0.346	0.225	4.97237e-11	stambpa	protein_coding	gap
chr25-3650772-3651299	1.92784e-16	1.88609	0.192	0.061	5.05285e-11	CABZ01058261.1	protein_coding	exon
chr4-67135502-67136889	2.00454e-16	1.30306	0.325	0.146	5.25387e-11	CT573263.1	protein_coding	exon
chr21-43708367-43710712	2.00534e-16	1.00851	0.469	0.287	5.25598e-11	dkc1	protein_coding	gap
chr4-59236651-59238336	2.07171e-16	1.42968	0.294	0.12	5.42993e-11	znf1085	protein_coding	exon
chr15-44107080-44108257	2.10718e-16	1.65054	0.273	0.102	5.52291e-11	CU655961.1	protein_coding	gap
chr14-30803874-30804998	2.11385e-16	1.35482	0.339	0.161	5.54038e-11	prss23	protein_coding	exon
chr6-22031581-22031963	2.19555e-16	2.37054	0.154	0.033	5.75452e-11	si:dkey-156n14.3	protein_coding	gap
chr4-41608852-41610154	2.25751e-16	1.78673	0.234	0.071	5.91692e-11	BX088603.1	processed_transcript	gap
chr6-8471811-8472649	2.30764e-16	1.88419	0.192	0.065	6.04831e-11	rasal3	protein_coding	gap
chr3-31880344-31880882	2.43829e-16	1.89785	0.206	0.06	6.39074e-11	ddx42	protein_coding	cds
chr2-321326-321598	2.44306e-16	1.81724	0.206	0.066	6.40323e-11	CU928013.1	processed_transcript	gap
chr5-36588314-36588934	2.48068e-16	1.4798	0.269	0.12	6.50184e-11	taf1	protein_coding	exon
chr4-52181929-52183119	2.4993e-16	1.20935	0.346	0.183	6.55064e-11	si:dkey-16b10.1	protein_coding	gap
chr10-2867258-2867893	2.53366e-16	1.92443	0.203	0.07	6.64071e-11	ddx56	protein_coding	gap
chr22-2044373-2044740	2.66654e-16	2.18023	0.157	0.042	6.98897e-11	znf1153	protein_coding	gap
chr11-40673500-40673774	2.6916e-16	1.95351	0.21	0.061	7.05465e-11	slc45a1	protein_coding	exon
chr14-225694-226836	2.70097e-16	1.27739	0.36	0.182	7.07922e-11	bod1l1	protein_coding	exon
chr1-46838288-46838488	2.71409e-16	2.68918	0.122	0.022	7.11359e-11	agpat3	protein_coding	utr
chr4-28949180-28950259	2.82795e-16	1.84056	0.231	0.081	7.41202e-11	zgc:174315	protein_coding	exon
chr11-37711121-37712631	2.83656e-16	1.55378	0.259	0.12	7.4346e-11	yod1	protein_coding	cds
chr13-523381-523937	2.87172e-16	1.88925	0.234	0.072	7.52674e-11	nvl	protein_coding	exon
chr17-13108450-13109423	2.91261e-16	1.55719	0.266	0.113	7.63392e-11	pnn	protein_coding	cds
chr18-22288109-22288777	2.97075e-16	0.918059	0.542	0.318	7.7863e-11	ctcf	protein_coding	exon
chr4-66834225-66835233	3.04329e-16	1.27088	0.332	0.166	7.97643e-11	BX649556.2	protein_coding	exon
chr5-23587270-23587537	3.08092e-16	1.94028	0.178	0.052	8.07505e-11	fam76b	protein_coding	gap
chr5-24506848-24507973	3.12139e-16	1.60542	0.276	0.105	8.18113e-11	tia1l	protein_coding	exon
chr22-2178496-2178854	3.13692e-16	2.15599	0.161	0.042	8.22184e-11	BX640537.1	processed_transcript	exon
chr5-1969042-1969305	3.21183e-16	1.66892	0.245	0.082	8.41818e-11	dhx33	protein_coding	gap
chr4-47667596-47668024	3.43002e-16	1.8417	0.224	0.061	8.99004e-11	znf1040	protein_coding	gap
chr24-41990794-41991325	3.60914e-16	1.52822	0.273	0.113	9.45953e-11	zbtb14	protein_coding	cds
chr19-7160865-7161568	3.62777e-16	1.12081	0.388	0.215	9.50835e-11	brd2a	protein_coding	exon
chr14-41434-41696	3.83605e-16	1.89683	0.224	0.074	1.00542e-10	tmem107	protein_coding	exon
chr22-568131-568391	4.01707e-16	2.29375	0.178	0.039	1.05287e-10	usp49	protein_coding	gap
chr1-164681-166987	4.26937e-16	1.03258	0.486	0.31	1.119e-10	cul4a	protein_coding	gap
chr22-12174446-12175282	4.72605e-16	1.38964	0.29	0.14	1.23869e-10	ccnt2b	protein_coding	cds
chr15-19302069-19302520	4.77263e-16	2.64464	0.129	0.025	1.2509e-10	jam3a	protein_coding	gap
chr5-22025291-22025885	4.83863e-16	1.36916	0.308	0.133	1.2682e-10	asb12a	protein_coding	gap
chr2-25851485-25851762	4.87242e-16	2.06501	0.185	0.047	1.27706e-10	CR392026.1	processed_transcript	exon
chr11-25451120-25451353	5.07254e-16	1.98938	0.189	0.054	1.32951e-10	hcfc1a	protein_coding	gap
chr15-2502452-2502826	5.22e-16	1.89423	0.203	0.06	1.36816e-10	wdr53	protein_coding	exon
chr16-29457167-29458340	5.22601e-16	2.08571	0.175	0.062	1.36973e-10	lingo4b	protein_coding	cds
chr1-151210-151517	5.71154e-16	1.97536	0.21	0.06	1.49699e-10	prozb	protein_coding	cds
chr19-43759042-43759991	6.61842e-16	1.8572	0.22	0.072	1.73468e-10	si:ch1073-513e17.1	protein_coding	gap
chr4-73325464-73327686	6.88314e-16	1.34266	0.304	0.152	1.80406e-10	zgc:171727	protein_coding	gap
chr23-45871512-45872323	6.9447e-16	1.9286	0.213	0.088	1.8202e-10	fbxl5	protein_coding	gap
chr11-45403438-45403853	7.0224e-16	2.21536	0.175	0.042	1.84056e-10	ankrd13c	protein_coding	exon
chr23-44089243-44089574	7.18109e-16	2.13035	0.157	0.039	1.88216e-10	G3BP2	protein_coding	gap
chr3-31074113-31074405	7.22586e-16	1.78401	0.224	0.067	1.89389e-10	elob	protein_coding	gap
chr13-3944837-3945076	7.28129e-16	2.21102	0.164	0.04	1.90842e-10	yipf3	protein_coding	gap
chr23-43498144-43499292	7.63008e-16	1.37533	0.304	0.147	1.99984e-10	znf341	protein_coding	gap
chr21-225484-227620	7.89184e-16	0.915953	0.503	0.327	2.06844e-10	bxdc2	protein_coding	gap
chr11-26379894-26380760	7.983e-16	1.33256	0.339	0.15	2.09234e-10	rbm12	protein_coding	cds
chr3-15361485-15362577	8.02988e-16	1.32619	0.35	0.17	2.10462e-10	sh2b1	protein_coding	cds
chr22-2785390-2786071	8.44182e-16	1.87362	0.192	0.066	2.21259e-10	si:dkey-20i20.15	protein_coding	gap
chr2-38216829-38217418	8.51799e-16	1.83196	0.196	0.067	2.23256e-10	acin1a	protein_coding	gap
chr22-2340510-2342078	9.67286e-16	1.43453	0.287	0.134	2.53525e-10	AL929017.1	processed_transcript	exon
chr4-30303777-30304832	1.01756e-15	1.69291	0.199	0.078	2.667e-10	CR394552.1	protein_coding	gap
chr22-16277715-16278119	1.05233e-15	2.30169	0.143	0.032	2.75814e-10	cdc14ab	protein_coding	exon
chr10-32073457-32074288	1.06073e-15	1.64208	0.245	0.09	2.78015e-10	si:dkey-250d21.1	protein_coding	exon
chr23-27581730-27581968	1.07085e-15	2.43159	0.136	0.026	2.80669e-10	si:ch211-156j22.4	protein_coding	gap
chr22-17538994-17540101	1.14055e-15	0.948372	0.476	0.303	2.98938e-10	hnrnpm	protein_coding	exon
chr19-48044668-48044989	1.18695e-15	2.06162	0.22	0.056	3.11099e-10	psmd3	protein_coding	exon
chr8-21111917-21112180	1.18805e-15	2.23359	0.168	0.038	3.11388e-10	tmco1	protein_coding	exon
chr14-10614488-10614737	1.21351e-15	1.93972	0.192	0.055	3.18059e-10	si:dkey-92i17.2	protein_coding	gap
chr5-23043153-23043435	1.29958e-15	1.93972	0.192	0.055	3.40619e-10	cnga2b	protein_coding	exon
chr23-18908529-18909322	1.36109e-15	1.22577	0.35	0.166	3.56739e-10	si:ch211-209j10.6	protein_coding	gap
chr22-5709275-5709560	1.42342e-15	1.82065	0.199	0.061	3.73076e-10	pgbd4	protein_coding	gap
chr2-42355352-42356139	1.43523e-15	1.6069	0.227	0.101	3.76172e-10	si:dkey-7l6.3	protein_coding	cds
chr21-45354068-45355049	1.44171e-15	1.60986	0.255	0.096	3.77871e-10	PPP2CA	protein_coding	gap
chr22-1590549-1591111	1.46685e-15	1.69173	0.227	0.078	3.8446e-10	si:ch211-255f4.11	protein_coding	gap
chr25-37444672-37444911	1.46693e-15	1.97492	0.196	0.062	3.84481e-10	slc10a3	protein_coding	utr
chr4-72848415-72849027	1.48195e-15	1.60451	0.217	0.096	3.88418e-10	myrfl	protein_coding	gap
chr3-1397374-1397955	1.5423e-15	1.05482	0.395	0.242	4.04234e-10	wbp11	protein_coding	exon
chr23-21517741-21519003	1.58873e-15	1.4546	0.297	0.133	4.16403e-10	rcc2	protein_coding	exon
chr4-49021084-49021502	1.63736e-15	2.36177	0.14	0.031	4.2915e-10	si:ch211-234c11.2	protein_coding	gap
chr4-43302977-43303692	1.65015e-15	1.63013	0.231	0.093	4.32502e-10	si:dkey-29j8.2	protein_coding	gap
chr20-34777217-34777686	1.65193e-15	1.58748	0.248	0.091	4.3297e-10	mcm3	protein_coding	exon
chr5-22015798-22016311	1.6812e-15	1.48941	0.29	0.11	4.40642e-10	amer1	protein_coding	cds
chr24-37673894-37674542	1.69583e-15	1.93486	0.175	0.058	4.44475e-10	anks3	protein_coding	gap
chr19-10906107-10907219	1.77864e-15	1.65962	0.227	0.083	4.66179e-10	pip5k1aa	protein_coding	gap
chr14-107000-107456	1.83566e-15	1.41863	0.329	0.146	4.81125e-10	gpc2	protein_coding	exon
chr25-35160769-35161480	1.84766e-15	1.43187	0.28	0.112	4.84271e-10	ano9a	protein_coding	gap
chr7-30213473-30215027	1.86148e-15	1.44517	0.301	0.13	4.87891e-10	znf710b	protein_coding	exon
chr22-1792125-1792890	1.86624e-15	1.80551	0.203	0.068	4.89141e-10	znf1154	protein_coding	utr
chr4-30724549-30725649	1.89981e-15	1.55757	0.287	0.108	4.97939e-10	CU207245.1	protein_coding	exon
chr22-552866-553597	1.93625e-15	1.22139	0.35	0.179	5.07489e-10	bysl	protein_coding	gap
chr5-24130167-24130880	1.97623e-15	0.97814	0.458	0.267	5.17967e-10	si:ch211-114c12.2	protein_coding	exon
chr1-26663008-26665040	2.07055e-15	0.507988	0.808	0.667	5.4269e-10	anp32b	protein_coding	gap
chr4-313725-313991	2.16238e-15	1.74812	0.217	0.07	5.66758e-10	si:ch211-51e12.7	protein_coding	exon
chr14-52486001-52486346	2.20041e-15	2.08431	0.175	0.049	5.76724e-10	tcerg1a	protein_coding	exon
chr7-24026067-24026533	2.22569e-15	2.70816	0.119	0.02	5.83352e-10	tinf2	protein_coding	gap
chr12-19043235-19044376	2.25275e-15	1.59321	0.245	0.096	5.90445e-10	kctd17	protein_coding	gap
chr6-59939815-59940492	2.27086e-15	1.86016	0.224	0.082	5.95191e-10	fbxl3b	protein_coding	gap
chr3-1381448-1381720	2.36386e-15	1.66187	0.283	0.108	6.19564e-10	ddx47	protein_coding	gap
chr7-25020257-25021201	2.49376e-15	1.89108	0.21	0.068	6.53611e-10	b3gat3	protein_coding	gap
chr22-2527878-2528143	2.58671e-15	3.17643	0.094	0.012	6.77975e-10	znf1003	protein_coding	gap
chr2-105732-106061	2.60912e-15	1.72661	0.245	0.089	6.83848e-10	TADA1	protein_coding	exon
chr22-2042787-2043076	2.67484e-15	2.05623	0.161	0.047	7.01072e-10	znf1153	protein_coding	gap
chr9-30544995-30546274	3.08465e-15	1.53223	0.241	0.106	8.08484e-10	chaf1b	protein_coding	exon
chr6-13435734-13436679	3.13271e-15	1.73951	0.213	0.079	8.21079e-10	fmnl2b	protein_coding	gap
chr5-72384780-72385266	3.2559e-15	1.89885	0.224	0.069	8.53368e-10	wbp1	protein_coding	cds
chr6-59840838-59841826	3.28597e-15	1.2337	0.378	0.205	8.61249e-10	ddx3xb	protein_coding	gap
chr4-49078719-49079115	3.31174e-15	1.5811	0.234	0.085	8.68005e-10	zgc:173705	protein_coding	gap
chr19-5146145-5147264	3.36962e-15	1.41898	0.294	0.131	8.83173e-10	si:dkey-89b17.4	protein_coding	exon
chr4-34864229-34864941	3.42605e-15	2.31612	0.147	0.033	8.97963e-10	znf985	protein_coding	gap
chr15-825894-826157	3.49652e-15	2.58888	0.122	0.025	9.16435e-10	si:dkey-7i4.7	protein_coding	gap
chr4-26028676-26029113	3.57104e-15	1.40892	0.276	0.12	9.35965e-10	usp44	protein_coding	exon
chr15-159797-160108	3.60183e-15	1.49012	0.255	0.108	9.44035e-10	BX640522.1	protein_coding	gap
chr5-20441241-20442820	3.60814e-15	1.29099	0.332	0.172	9.4569e-10	si:ch211-191d15.2	protein_coding	exon
chr9-2896993-2897402	3.79968e-15	1.81752	0.199	0.065	9.95893e-10	zak	protein_coding	exon
chr13-3943558-3943798	3.87518e-15	2.32305	0.143	0.033	1.01568e-09	yipf3	protein_coding	gap
chr6-24374758-24376334	3.95556e-15	1.5219	0.287	0.122	1.03675e-09	brdt	protein_coding	gap
chr22-4444493-4444827	3.9765e-15	2.5001	0.122	0.027	1.04224e-09	ticam1	protein_coding	cds
chr21-41822043-41822627	4.01345e-15	1.87455	0.157	0.06	1.05192e-09	cct6a	protein_coding	gap
chr6-59923352-59924389	4.48704e-15	1.47395	0.287	0.123	1.17605e-09	aamp	protein_coding	exon
chr20-3307508-3308909	4.51005e-15	1.31933	0.304	0.142	1.18208e-09	cebpz	protein_coding	exon
chr16-12263162-12263642	4.58683e-15	1.21894	0.336	0.163	1.2022e-09	leng8	protein_coding	exon
chr1-52758090-52759144	4.61439e-15	1.81174	0.203	0.063	1.20943e-09	wu:fc75a09	protein_coding	cds
chr4-61414616-61415780	4.81565e-15	1.59	0.21	0.085	1.26218e-09	znf1021	protein_coding	gap
chr5-52007380-52007670	4.93659e-15	2.79291	0.108	0.018	1.29387e-09	cdk7	protein_coding	gap
chr22-2094035-2094407	4.98518e-15	2.25887	0.15	0.037	1.30661e-09	znf1153	protein_coding	gap
chr18-20444562-20445945	5.07339e-15	1.60514	0.245	0.101	1.32973e-09	kif23	protein_coding	gap
chr4-38428973-38429286	5.25762e-15	2.64435	0.112	0.02	1.37802e-09	znf994	protein_coding	gap
chr2-30427719-30429887	5.33721e-15	1.25427	0.332	0.17	1.39888e-09	socs6b	protein_coding	exon
chr8-9372293-9372781	5.4398e-15	2.0836	0.147	0.045	1.42577e-09	plxna3	protein_coding	gap
chr12-28964878-28965342	5.65307e-15	2.02199	0.171	0.046	1.48166e-09	si:rp71-1c10.11	protein_coding	gap
chr5-42067051-42068299	5.94861e-15	1.25145	0.332	0.187	1.55912e-09	UBB	protein_coding	cds
chr21-27377183-27377585	5.99109e-15	1.67992	0.206	0.075	1.57026e-09	rbm14a	protein_coding	cds
chr24-9288482-9288741	5.99828e-15	1.52478	0.234	0.096	1.57214e-09	tgif1	protein_coding	cds
chr4-1614639-1615425	6.10866e-15	1.16485	0.339	0.179	1.60107e-09	slc38a2	protein_coding	exon
chr8-15282008-15282597	6.13309e-15	1.70504	0.217	0.075	1.60748e-09	dnttip2	protein_coding	exon
chr4-2054832-2055419	6.296e-15	1.18898	0.353	0.192	1.65018e-09	cpsf6	protein_coding	exon
chr14-24291294-24292263	6.41627e-15	1.85057	0.21	0.065	1.6817e-09	klhl3	protein_coding	gap
chr13-525782-526937	6.6254e-15	1.7033	0.245	0.091	1.73651e-09	nvl	protein_coding	gap
chr1-45713752-45714018	6.73345e-15	2.32007	0.136	0.031	1.76483e-09	si:ch211-214c7.4	protein_coding	gap
chr1-58977346-58977925	6.85041e-15	1.41343	0.297	0.138	1.79549e-09	eri2	protein_coding	gap
chr22-12171786-12172265	6.98646e-15	1.62052	0.241	0.084	1.83115e-09	ccnt2b	protein_coding	gap
chr23-27682241-27683824	7.02612e-15	1.359	0.287	0.146	1.84154e-09	ikzf4	protein_coding	exon
chr2-23384319-23385146	7.06307e-15	1.23681	0.336	0.164	1.85122e-09	ivns1abpb	protein_coding	gap
chr8-31042323-31043042	7.73428e-15	1.73374	0.213	0.073	2.02715e-09	snrnp200	protein_coding	gap
chr15-1608078-1608607	7.87637e-15	1.46146	0.262	0.114	2.06439e-09	kpna4	protein_coding	gap
chr10-3140935-3141155	8.05916e-15	2.15201	0.15	0.039	2.1123e-09	ube2l3a	protein_coding	exon
chr23-27582125-27582434	8.19971e-15	2.48917	0.126	0.023	2.14913e-09	si:ch211-156j22.4	protein_coding	gap
chr3-26239180-26239656	8.20296e-15	1.94235	0.185	0.055	2.14999e-09	ppp4ca	protein_coding	gap
chr23-38256634-38257660	8.37389e-15	1.31544	0.322	0.144	2.19479e-09	znf217	protein_coding	exon
chr10-17724678-17725494	8.39704e-15	1.58803	0.255	0.109	2.20086e-09	slc20a1b	protein_coding	exon
chr12-284862-285172	8.45982e-15	1.19555	0.364	0.189	2.21731e-09	map2k4b	protein_coding	gap
chr15-1575629-1576273	8.49812e-15	1.86301	0.206	0.063	2.22735e-09	trim59	protein_coding	utr
chr12-10385447-10385977	8.50573e-15	1.78009	0.192	0.066	2.22934e-09	eef2k	protein_coding	gap
chr7-30543162-30544265	8.53712e-15	1.63814	0.22	0.088	2.23757e-09	sltm	protein_coding	exon
chr4-59039134-59039857	9.12072e-15	1.07005	0.392	0.206	2.39053e-09	si:dkey-28i19.1	protein_coding	gap
chr19-16035408-16035904	9.33046e-15	2.21766	0.147	0.039	2.4455e-09	rab42a	protein_coding	cds
chr11-25305685-25307463	9.3616e-15	1.14496	0.367	0.193	2.45367e-09	top1l	protein_coding	gap
chr5-42074103-42074985	9.74615e-15	1.883	0.206	0.064	2.55446e-09	cxcl11.6	protein_coding	gap
chr6-57688416-57688923	9.93437e-15	1.93083	0.171	0.056	2.60379e-09	cbfa2t2	protein_coding	gap
chr19-48359169-48359596	1.03974e-14	1.85811	0.196	0.069	2.72515e-09	sgo1	protein_coding	gap
chr6-42638231-42638613	1.05739e-14	2.25984	0.136	0.033	2.77141e-09	BX005129.5	processed_transcript	gap
chr6-12973785-12974585	1.0588e-14	1.41562	0.259	0.11	2.77511e-09	mcm6	protein_coding	gap
chr15-5792844-5794107	1.13974e-14	1.17948	0.381	0.187	2.98725e-09	hnrnpl2	protein_coding	gap
chr15-47955759-47956534	1.16114e-14	1.73229	0.238	0.079	3.04333e-09	SAMD4B	protein_coding	exon
chr6-3700883-3701698	1.1806e-14	1.69491	0.196	0.072	3.09433e-09	ppig	protein_coding	gap
chr7-26020050-26021990	1.18733e-14	1.11502	0.336	0.211	3.11197e-09	pelp1	protein_coding	exon
chr6-59837455-59838019	1.24395e-14	1.18581	0.357	0.183	3.26038e-09	ddx3xb	protein_coding	exon
chr5-72201773-72202963	1.27257e-14	1.45546	0.297	0.141	3.33539e-09	ddx54	protein_coding	gap
chr7-26621273-26621697	1.30083e-14	2.13909	0.147	0.04	3.40947e-09	phf23b	protein_coding	gap
chr15-23713192-23713906	1.33515e-14	1.56058	0.241	0.096	3.49941e-09	zc3h4	protein_coding	exon
chr4-42176915-42177530	1.39084e-14	1.99466	0.168	0.048	3.64539e-09	si:ch211-142b24.2	protein_coding	gap
chr4-112051-112607	1.39789e-14	1.9277	0.192	0.065	3.66384e-09	dusp16	protein_coding	gap
chr21-32770598-32770834	1.42062e-14	2.13035	0.147	0.037	3.72344e-09	cnot6a	protein_coding	gap
chr9-33795453-33795988	1.49648e-14	1.94977	0.161	0.047	3.92227e-09	BX572627.1	protein_coding	gap
chr4-68237987-68238758	1.52527e-14	1.42775	0.262	0.11	3.99772e-09	znf1096	protein_coding	gap
chr25-34733036-34733285	1.5692e-14	2.76866	0.101	0.017	4.11287e-09	frs2b	protein_coding	gap
chr10-42531644-42532670	1.6274e-14	1.5686	0.234	0.09	4.26541e-09	actr1	protein_coding	exon
chr14-52427246-52428308	1.68074e-14	1.6018	0.245	0.104	4.40521e-09	rest	protein_coding	cds
chr8-45424678-45425578	1.70127e-14	1.74927	0.206	0.069	4.45902e-09	ywhabb	protein_coding	gap
chr5-1223682-1224454	1.73083e-14	2.17105	0.171	0.053	4.53648e-09	BBLN	protein_coding	utr
chr4-59344320-59344882	1.79602e-14	2.04604	0.147	0.047	4.70734e-09	zgc:173720	protein_coding	gap
chr12-5996568-5997630	1.80333e-14	1.35689	0.283	0.123	4.72652e-09	kat7b	protein_coding	gap
chr9-24205397-24206100	1.83127e-14	1.62809	0.245	0.094	4.79975e-09	C9H2orf69	protein_coding	cds
chr4-68118160-68118780	1.83878e-14	1.53134	0.22	0.094	4.81942e-09	znf1096	protein_coding	gap
chr9-26092403-26093510	1.85848e-14	1.5181	0.245	0.105	4.87106e-09	arglu1a	protein_coding	gap
chr6-143352-143770	1.88742e-14	1.55335	0.231	0.095	4.94692e-09	s1pr5b	protein_coding	exon
chr22-2443826-2444664	1.92099e-14	1.70624	0.206	0.079	5.03488e-09	zgc:171435	protein_coding	exon
chr5-22121306-22121703	1.96141e-14	1.99071	0.161	0.044	5.14084e-09	las1l	protein_coding	exon
chr5-36586644-36586872	2.00929e-14	2.33557	0.14	0.029	5.26632e-09	taf1	protein_coding	exon
chr17-53433762-53434025	2.05963e-14	1.47677	0.238	0.104	5.39826e-09	srsf10b	protein_coding	exon
chr3-32640719-32641189	2.09123e-14	1.99789	0.171	0.051	5.4811e-09	srrm2	protein_coding	gap
chr4-5331426-5331846	2.10713e-14	1.72548	0.22	0.074	5.52277e-09	osgep	protein_coding	exon
chr14-32168-32398	2.19403e-14	1.12997	0.346	0.193	5.75052e-09	lyar	protein_coding	exon
chr22-1628050-1628523	2.24894e-14	1.73848	0.182	0.072	5.89445e-09	si:dkey-1b17.1	protein_coding	exon
chr12-29247770-29248199	2.25223e-14	1.94482	0.171	0.051	5.90307e-09	bms1	protein_coding	gap
chr10-36625499-36626011	2.38364e-14	1.97713	0.178	0.046	6.24749e-09	rsf1b.1	protein_coding	exon
chr1-53703159-53703985	2.38743e-14	1.5557	0.231	0.095	6.25743e-09	cct4	protein_coding	gap
chr9-8983987-8985379	2.40905e-14	1.521	0.245	0.102	6.31409e-09	ing1	protein_coding	exon
chr21-44721613-44722104	2.4235e-14	1.92332	0.168	0.053	6.35197e-09	ammecr1	protein_coding	gap
chr19-30344964-30346634	2.42845e-14	0.95228	0.427	0.28	6.36495e-09	khdrbs1b	protein_coding	exon
chr2-10883273-10884525	2.46854e-14	1.3044	0.294	0.139	6.47003e-09	cdcp2	protein_coding	gap
chr21-2187085-2187451	2.4983e-14	2.09606	0.164	0.04	6.54801e-09	zgc:171220	protein_coding	exon
chr3-62199405-62199971	2.53545e-14	1.93769	0.192	0.061	6.6454e-09	sco1	protein_coding	gap
chr7-44726428-44727179	2.54226e-14	1.71606	0.206	0.077	6.66325e-09	BX511128.3	lincRNA	exon
chr4-48625696-48625959	2.59282e-14	0.868373	0.472	0.305	6.79575e-09	znf1063	protein_coding	exon
chr3-58814985-58816663	2.6269e-14	1.24207	0.297	0.16	6.88508e-09	luc7l3	protein_coding	gap
chr24-37701672-37701923	2.68307e-14	2.23958	0.147	0.033	7.0323e-09	zmp:0000000624	protein_coding	gap
chr22-21626544-21627131	2.68516e-14	1.40648	0.245	0.116	7.03777e-09	tle2a	protein_coding	gap
chr2-57838845-57839312	2.6863e-14	2.73181	0.098	0.018	7.04076e-09	sf3a2	protein_coding	exon
chr3-59883116-59883659	2.73046e-14	1.04365	0.416	0.225	7.1565e-09	alyref	protein_coding	exon
chr23-29738985-29739427	2.77289e-14	2.16706	0.15	0.04	7.26772e-09	ctnnbip1	protein_coding	gap
chr16-19017911-19018474	2.84541e-14	2.10378	0.154	0.041	7.4578e-09	si:ch211-254p10.2	protein_coding	exon
chr4-45227103-45228041	3.07246e-14	1.23742	0.329	0.148	8.05289e-09	znf1115	protein_coding	gap
chr5-54784018-54784711	3.15376e-14	1.43008	0.248	0.105	8.26596e-09	pik3r1	protein_coding	gap
chr13-9373344-9375139	3.15836e-14	1.33957	0.301	0.146	8.27802e-09	alms1	protein_coding	exon
chr22-20146277-20148109	3.34706e-14	1.17382	0.36	0.196	8.77261e-09	eef2a.2	protein_coding	gap
chr20-2719360-2719594	3.401e-14	1.90994	0.157	0.048	8.91398e-09	akirin2	protein_coding	gap
chr3-25274223-25274473	3.5243e-14	1.29352	0.287	0.133	9.23715e-09	ddx5	protein_coding	exon
chr3-1105185-1105780	3.56185e-14	1.46295	0.252	0.111	9.33557e-09	si:ch1073-322p19.1	protein_coding	cds
chr13-33237326-33237693	3.65043e-14	2.03441	0.175	0.051	9.56774e-09	rtf1	protein_coding	gap
chr4-56629043-56629462	3.65492e-14	2.41075	0.133	0.026	9.57951e-09	znf1118	protein_coding	gap
chr4-37100144-37100683	3.65972e-14	1.38357	0.276	0.108	9.59209e-09	BX571760.1	protein_coding	exon
chr4-22465017-22465241	3.72188e-14	1.98539	0.175	0.048	9.755e-09	kmt2e	protein_coding	gap
chr16-4523329-4524205	3.87726e-14	1.74139	0.178	0.063	1.01623e-08	ppp1r8b	protein_coding	exon
chr5-37871930-37873802	3.98089e-14	1.37317	0.283	0.136	1.04339e-08	arhgap35b	protein_coding	cds
chr21-2205908-2206231	4.0144e-14	1.94399	0.168	0.052	1.05217e-08	zgc:162971	protein_coding	gap
chr13-17016721-17016938	4.18082e-14	2.24995	0.129	0.033	1.09579e-08	lrmda	protein_coding	gap
chr24-24110077-24110410	4.31101e-14	2.04232	0.136	0.046	1.12991e-08	zgc:112982	protein_coding	gap
chr3-60051750-60052919	4.60241e-14	1.2419	0.283	0.161	1.20629e-08	sec14l1	protein_coding	gap
chr19-42516728-42516968	4.66211e-14	2.45487	0.115	0.024	1.22194e-08	BX950855.1	lincRNA	exon
chr6-9668238-9668725	4.7001e-14	1.78009	0.192	0.067	1.23189e-08	nop58	protein_coding	exon
chr5-33270942-33271194	4.71871e-14	2.05568	0.157	0.041	1.23677e-08	kyat1	protein_coding	gap
chr20-2741159-2741949	4.81107e-14	1.00263	0.385	0.226	1.26098e-08	syncrip	protein_coding	cds
chr1-53706509-53707472	4.94659e-14	1.45456	0.252	0.099	1.2965e-08	cct4	protein_coding	gap
chr2-51812622-51813017	5.08265e-14	2.125	0.147	0.04	1.33216e-08	crygn1	protein_coding	gap
chr21-45848475-45848711	5.11604e-14	1.86728	0.178	0.06	1.34091e-08	faxdc2	protein_coding	exon
chr22-76656-77023	5.22817e-14	2.15442	0.182	0.051	1.3703e-08	CABZ01101813.1	protein_coding	utr
chr13-33240379-33240812	5.32949e-14	2.06737	0.168	0.043	1.39685e-08	rtf1	protein_coding	gap
chr20-25643097-25643515	5.3427e-14	2.05059	0.154	0.044	1.40032e-08	si:dkeyp-117h8.4	protein_coding	gap
chr2-32506954-32507532	5.3741e-14	1.29832	0.304	0.128	1.40855e-08	abcf2a	protein_coding	exon
chr8-6903417-6904844	5.76562e-14	1.0841	0.374	0.214	1.51116e-08	asb6	protein_coding	cds
chr13-25834609-25835251	5.87487e-14	1.99466	0.168	0.047	1.5398e-08	papolg	protein_coding	gap
chr14-24285551-24285764	6.10528e-14	2.48104	0.126	0.022	1.60019e-08	klhl3	protein_coding	gap
chr21-39574748-39575090	6.34176e-14	2.16235	0.133	0.037	1.66217e-08	srsf1b	protein_coding	gap
chr1-9165426-9165856	6.40992e-14	2.20158	0.15	0.039	1.68003e-08	plk1	protein_coding	exon
chr13-9375541-9376630	6.66801e-14	1.54176	0.234	0.099	1.74768e-08	alms1	protein_coding	exon
chr10-44686844-44687070	6.90927e-14	2.63732	0.105	0.021	1.81091e-08	tpst2	protein_coding	gap
chr1-7673771-7674402	7.35695e-14	1.20076	0.322	0.162	1.92825e-08	arglu1b	protein_coding	exon
chr18-16948734-16949460	7.56007e-14	2.21364	0.126	0.035	1.98149e-08	si:dkey-8l13.5	protein_coding	gap
chr19-7295267-7295908	7.5695e-14	2.1012	0.14	0.04	1.98396e-08	ccdc127b	protein_coding	exon
chr5-67490083-67491300	7.63275e-14	1.61076	0.199	0.08	2.00054e-08	UTP14C	protein_coding	gap
chr9-56219165-56220327	7.78636e-14	1.42888	0.273	0.124	2.0408e-08	TBC1D8	protein_coding	gap
chr21-18253030-18254235	7.83191e-14	1.62614	0.227	0.091	2.05274e-08	vav2	protein_coding	gap
chr20-34778139-34778678	8.13083e-14	1.44134	0.248	0.103	2.13108e-08	mcm3	protein_coding	gap
chr11-1411363-1412363	8.23812e-14	1.52023	0.252	0.119	2.1592e-08	ppp1r3db	protein_coding	exon
chr18-7058378-7058785	8.35888e-14	2.20467	0.136	0.036	2.19085e-08	utp15	protein_coding	exon
chr11-24353084-24353419	8.36815e-14	2.19882	0.147	0.037	2.19328e-08	nfs1	protein_coding	gap
chr3-37556527-37556935	8.50861e-14	1.74927	0.192	0.065	2.2301e-08	arf2a	protein_coding	exon
chr1-496783-497097	8.5722e-14	1.6785	0.196	0.079	2.24676e-08	blzf1	protein_coding	exon
chr22-1289567-1290695	8.6186e-14	1.40444	0.276	0.116	2.25893e-08	si:ch73-138e16.3	protein_coding	cds
chr6-45924795-45925684	8.90481e-14	1.52441	0.245	0.097	2.33394e-08	h6pd	protein_coding	cds
chr7-71338498-71339373	9.28229e-14	1.41459	0.248	0.109	2.43288e-08	sod3a	protein_coding	exon
chr6-59847760-59848564	9.33436e-14	1.04895	0.378	0.224	2.44653e-08	ddx3xb	protein_coding	gap
chr2-41696119-41696389	9.4621e-14	2.55437	0.101	0.019	2.48001e-08	SSBP4	protein_coding	gap
chr1-13960489-13961422	9.47862e-14	1.54639	0.21	0.087	2.48434e-08	elf2b	protein_coding	exon
chr4-31486679-31487435	9.61902e-14	1.949	0.157	0.046	2.52114e-08	znf996	protein_coding	gap
chr2-58915214-58915414	9.65702e-14	1.49447	0.245	0.09	2.5311e-08	sugp1	protein_coding	gap
chr22-2899117-2899886	9.67238e-14	1.72876	0.178	0.068	2.53512e-08	pak2b	protein_coding	gap
chr3-39649063-39649936	9.78993e-14	1.57471	0.21	0.082	2.56593e-08	BX322795.1	rRNA	exon
chr1-167243-167538	1.01462e-13	2.12164	0.157	0.052	2.65931e-08	cul4a	protein_coding	exon
chr3-35857129-35858229	1.03917e-13	1.76652	0.206	0.078	2.72366e-08	suz12a	protein_coding	exon
chr23-43497306-43497739	1.04316e-13	2.17203	0.129	0.034	2.7341e-08	znf341	protein_coding	gap
chr20-54231765-54232732	1.05846e-13	1.29354	0.283	0.135	2.77421e-08	prpf39	protein_coding	gap
chr14-52494078-52495340	1.06804e-13	1.63091	0.206	0.086	2.79931e-08	tcerg1a	protein_coding	gap
chr19-3868166-3868631	1.06966e-13	1.70286	0.178	0.068	2.80358e-08	thrap3b	protein_coding	exon
chr13-46187273-46188305	1.07553e-13	1.54137	0.217	0.091	2.81896e-08	ftr70	protein_coding	gap
chr21-45856283-45856590	1.08465e-13	1.68772	0.224	0.083	2.84286e-08	larp1	protein_coding	exon
chr22-10218805-10219236	1.10575e-13	2.19784	0.147	0.035	2.89815e-08	kctd6a	protein_coding	exon
chr8-2579669-2580104	1.12127e-13	1.85409	0.164	0.055	2.93883e-08	si:ch211-51h9.7	protein_coding	exon
chr11-19907693-19908331	1.12785e-13	1.90934	0.178	0.055	2.95607e-08	cadpsa	protein_coding	gap
chr22-2227060-2227695	1.14035e-13	1.94483	0.164	0.055	2.98884e-08	znf1157	protein_coding	gap
chr1-29902334-29902848	1.15634e-13	2.20858	0.143	0.032	3.03074e-08	pcca	protein_coding	gap
chr13-510511-511750	1.20323e-13	1.33571	0.287	0.128	3.15366e-08	degs1	protein_coding	exon
chr19-30413567-30414328	1.24131e-13	1.12169	0.336	0.174	3.25346e-08	ppp1r10	protein_coding	exon
chr4-41450836-41453409	1.25191e-13	1.15623	0.343	0.178	3.28123e-08	BX088603.2	processed_transcript	exon
chr22-1256297-1256534	1.25498e-13	1.86756	0.178	0.05	3.28929e-08	CU570769.1	processed_transcript	gap
chr4-32467930-32469437	1.28484e-13	1.50217	0.255	0.093	3.36755e-08	znf1085	protein_coding	exon
chr4-69784439-69784978	1.34322e-13	1.6624	0.189	0.072	3.52056e-08	znf1081	protein_coding	gap
chr20-51647976-51649262	1.34982e-13	1.30065	0.255	0.136	3.53785e-08	LO018154.1	protein_coding	utr
chr4-2688577-2690277	1.35366e-13	1.39723	0.266	0.137	3.54793e-08	slco1c1	protein_coding	gap
chr19-26743237-26744784	1.37465e-13	1.21294	0.343	0.181	3.60293e-08	prrc2a	protein_coding	cds
chr10-25701584-25702272	1.39e-13	1.6198	0.189	0.095	3.64316e-08	scaf4a	protein_coding	exon
chr2-3071995-3072811	1.41233e-13	1.78736	0.196	0.061	3.70169e-08	arf1	protein_coding	gap
chr23-30736813-30737303	1.41999e-13	1.71156	0.196	0.065	3.72177e-08	asxl1	protein_coding	exon
chr10-45233214-45233575	1.45492e-13	1.89464	0.185	0.058	3.81332e-08	pargl	protein_coding	exon
chr23-17871053-17872564	1.47148e-13	0.9516	0.437	0.268	3.85673e-08	naca	protein_coding	exon
chr6-3699590-3700050	1.51905e-13	1.94093	0.168	0.047	3.98142e-08	ppig	protein_coding	gap
chr19-7004848-7005509	1.55504e-13	2.01882	0.154	0.058	4.07574e-08	zbtb22b	protein_coding	exon
chr13-489735-490578	1.60215e-13	1.6273	0.21	0.093	4.19922e-08	fbxo28	protein_coding	exon
chr4-1690115-1690852	1.67702e-13	1.50018	0.234	0.098	4.39544e-08	gas2l3	protein_coding	cds
chr7-33337777-33338136	1.70597e-13	2.17344	0.129	0.032	4.47133e-08	coro2ba	protein_coding	exon
chr11-38509537-38510330	1.71874e-13	1.79394	0.199	0.073	4.50479e-08	si:ch211-117k10.3	protein_coding	cds
chr1-40144430-40144908	1.75288e-13	2.53253	0.112	0.022	4.59428e-08	zgc:152658	protein_coding	cds
chr25-28672631-28673283	1.77302e-13	1.81802	0.178	0.054	4.64706e-08	lrrc10	protein_coding	cds
chr22-1566351-1566665	1.82537e-13	1.82494	0.154	0.057	4.78428e-08	AL954741.2	protein_coding	utr
chr22-10614967-10615561	1.85332e-13	2.02482	0.154	0.044	4.85752e-08	rad54l2	protein_coding	exon
chr19-48030073-48030490	1.85756e-13	0.850978	0.49	0.316	4.86864e-08	kpnb1	protein_coding	gap
chr10-44274298-44275474	1.89435e-13	1.57753	0.241	0.113	4.96509e-08	CABZ01074708.1	lincRNA	gap
chr4-59351564-59352905	1.97779e-13	1.23525	0.276	0.152	5.18378e-08	zgc:173720	protein_coding	gap
chr10-45055796-45056368	1.97879e-13	1.42878	0.255	0.106	5.18638e-08	mrps24	protein_coding	gap
chr12-17581251-17582072	2.0045e-13	1.61348	0.196	0.083	5.25377e-08	usp42	protein_coding	exon
chr11-24330021-24330450	2.02858e-13	2.2104	0.143	0.032	5.31689e-08	rem1	protein_coding	cds
chr12-27041845-27042505	2.04293e-13	1.86008	0.171	0.053	5.3545e-08	fbrs	protein_coding	gap
chr3-34156429-34156663	2.05665e-13	1.8297	0.171	0.05	5.39045e-08	carm1	protein_coding	gap
chr3-62215254-62215821	2.10306e-13	1.78658	0.175	0.058	5.5121e-08	BX470259.2	protein_coding	exon
chr7-6401725-6402322	2.15189e-13	1.2277	0.28	0.142	5.64007e-08	dusp19b	protein_coding	gap
chr14-6227793-6229362	2.15491e-13	0.876599	0.448	0.295	5.64799e-08	hdx	protein_coding	gap
chr15-5884746-5885003	2.34623e-13	2.18846	0.133	0.033	6.14944e-08	brwd1	protein_coding	gap
chr12-48346325-48346820	2.35809e-13	3.02903	0.105	0.018	6.18052e-08	dnajb12b	protein_coding	exon
chr6-53419657-53419937	2.37097e-13	1.47746	0.238	0.091	6.21429e-08	mst1	protein_coding	gap
chr19-42036990-42037413	2.38017e-13	2.20659	0.129	0.032	6.2384e-08	trioa	protein_coding	gap
chr14-9431997-9432993	2.38368e-13	1.77426	0.182	0.06	6.24759e-08	si:dkeyp-86f7.4	protein_coding	exon
chr22-2373913-2374284	2.39298e-13	2.71614	0.098	0.018	6.27198e-08	si:dkey-4c15.13	protein_coding	exon
chr15-912678-913476	2.42226e-13	1.84155	0.182	0.059	6.34873e-08	zgc:162936	protein_coding	gap
chr22-5646049-5647225	2.44698e-13	1.48425	0.234	0.097	6.4135e-08	mcm2	protein_coding	exon
chr4-9192293-9192637	2.51733e-13	1.71802	0.178	0.066	6.5979e-08	hcfc2	protein_coding	exon
chr14-52468957-52469987	2.53677e-13	1.49663	0.241	0.11	6.64885e-08	b4galt1l	protein_coding	exon
chr1-23263911-23264119	2.72278e-13	2.41328	0.112	0.023	7.13637e-08	rfc1	protein_coding	gap
chr9-21547354-21547753	2.77337e-13	2.28069	0.129	0.03	7.26896e-08	arhgef7a	protein_coding	gap
chr13-45021310-45021533	2.81863e-13	1.40664	0.248	0.108	7.3876e-08	khdrbs1a	protein_coding	gap
chr3-7529089-7529373	2.82387e-13	2.00037	0.161	0.044	7.40134e-08	znf1001	protein_coding	exon
chr4-43383489-43383692	2.96613e-13	1.63446	0.192	0.078	7.7742e-08	si:dkey-29j8.2	protein_coding	gap
chr22-28764862-28765200	3.00823e-13	2.29967	0.136	0.031	7.88453e-08	si:dkeyp-34c12.1	protein_coding	gap
chr15-1634949-1635681	3.03364e-13	1.57252	0.213	0.082	7.95115e-08	ppm1lb	protein_coding	exon
chr21-27374578-27375250	3.0938e-13	1.27515	0.29	0.144	8.10883e-08	rbm14a	protein_coding	exon
chr19-7828228-7828608	3.1106e-13	1.79203	0.178	0.057	8.15285e-08	znf687b	protein_coding	exon
chr21-27199266-27199756	3.14471e-13	1.59272	0.203	0.083	8.24224e-08	zgc:77262	protein_coding	cds
chr6-10897511-10898185	3.1768e-13	1.6171	0.21	0.08	8.32637e-08	nfe2l2b	protein_coding	gap
chr6-83846-84160	3.19926e-13	2.39385	0.122	0.029	8.38524e-08	SMARCA4	protein_coding	gap
chr13-51305918-51306492	3.21983e-13	1.37067	0.227	0.107	8.43913e-08	CU929144.1	lincRNA	gap
chr21-44718265-44720277	3.22755e-13	1.33294	0.262	0.136	8.45937e-08	ammecr1	protein_coding	gap
chr2-330803-331579	3.28543e-13	1.45579	0.234	0.114	8.61109e-08	zgc:174263	protein_coding	cds
chr20-13457034-13458062	3.2964e-13	1.27195	0.255	0.145	8.63984e-08	enpp1	protein_coding	gap
chr20-16894886-16895461	3.32946e-13	2.05059	0.136	0.042	8.72647e-08	psma6b	protein_coding	gap
chr16-33937030-33937488	3.34402e-13	1.92221	0.161	0.046	8.76464e-08	snip1	protein_coding	exon
chr2-58899856-58900194	3.37149e-13	1.66391	0.22	0.084	8.83664e-08	mau2	protein_coding	exon
chr14-87332-87716	3.45527e-13	1.7799	0.196	0.073	9.05622e-08	stag3	protein_coding	exon
chr12-58125-58492	3.50169e-13	1.39838	0.273	0.128	9.17789e-08	si:ch1073-357b18.4	protein_coding	exon
chr6-1410791-1411391	3.56861e-13	2.0614	0.147	0.039	9.3533e-08	PLXNA1	protein_coding	gap
chr21-2178523-2180212	3.58518e-13	1.06071	0.325	0.196	9.39671e-08	zgc:171220	protein_coding	exon
chr5-72196584-72197006	3.81912e-13	1.79686	0.164	0.057	1.00099e-07	ddx54	protein_coding	exon
chr1-13958337-13958996	3.88303e-13	1.74836	0.199	0.075	1.01774e-07	elf2b	protein_coding	exon
chr11-25335570-25336316	3.9322e-13	1.60582	0.203	0.081	1.03063e-07	fam83d	protein_coding	cds
chr25-13673657-13674568	4.27934e-13	1.16563	0.346	0.168	1.12161e-07	znf319b	protein_coding	cds
chr25-3301258-3302114	4.29225e-13	1.48569	0.234	0.093	1.12499e-07	tmpob	protein_coding	cds
chr10-44377669-44378097	4.4989e-13	1.66373	0.224	0.08	1.17916e-07	snrnp35	protein_coding	exon
chr14-31070595-31071098	4.55793e-13	1.87104	0.157	0.053	1.19463e-07	mbnl3	protein_coding	gap
chr10-201866-202126	4.60523e-13	2.20071	0.143	0.032	1.20703e-07	psmg1	protein_coding	exon
chr25-37326094-37326738	4.60979e-13	1.70345	0.21	0.068	1.20822e-07	ldlrad3	protein_coding	exon
chr4-56715846-56716609	4.6545e-13	1.39947	0.262	0.108	1.21994e-07	znf1047	protein_coding	gap
chr20-26387622-26388380	4.77802e-13	1.65501	0.206	0.075	1.25231e-07	armt1	protein_coding	cds
chr22-1608099-1608631	4.80063e-13	1.57396	0.203	0.081	1.25824e-07	znf1183	protein_coding	exon
chr10-44347853-44348404	4.81673e-13	1.65626	0.192	0.072	1.26246e-07	sbno1	protein_coding	gap
chr22-4951971-4952204	5.03375e-13	2.4426	0.108	0.023	1.31934e-07	si:ch1073-104i17.1	protein_coding	gap
chr4-33184508-33184771	5.06553e-13	2.43303	0.108	0.022	1.32767e-07	si:ch211-162i8.4	protein_coding	gap
chr7-22976422-22976821	5.15475e-13	2.20951	0.133	0.031	1.35106e-07	si:dkey-171c9.3	protein_coding	gap
chr5-33275502-33275706	5.23069e-13	1.87661	0.157	0.048	1.37096e-07	surf6	protein_coding	cds
chr1-58985119-58985806	5.37102e-13	1.27853	0.304	0.146	1.40774e-07	thumpd1	protein_coding	exon
chr6-59824130-59824688	5.4374e-13	1.57364	0.196	0.097	1.42514e-07	caskb	protein_coding	exon
chr25-206094-206392	5.44382e-13	1.44416	0.252	0.099	1.42682e-07	FP236318.5	protein_coding	gap
chr8-6901596-6902904	5.45256e-13	0.997396	0.36	0.233	1.42911e-07	asb6	protein_coding	exon
chr4-65143224-65143462	5.48926e-13	2.58825	0.098	0.017	1.43873e-07	si:dkey-14o6.4	protein_coding	gap
chr14-31576971-31578149	5.72536e-13	1.83667	0.171	0.064	1.50061e-07	ints6l	protein_coding	gap
chr6-53325513-53325715	5.90101e-13	2.23762	0.126	0.028	1.54665e-07	gnb1b	protein_coding	gap
chr2-2632347-2632565	6.00756e-13	1.71505	0.161	0.058	1.57457e-07	serbp1b	protein_coding	gap
chr15-1542831-1543976	6.2294e-13	1.66905	0.199	0.068	1.63272e-07	smc4	protein_coding	gap
chr19-30403884-30404221	6.27443e-13	1.89847	0.15	0.046	1.64452e-07	agr2	protein_coding	gap
chr15-41721215-41721770	6.30414e-13	2.01849	0.147	0.046	1.65231e-07	ftr90	protein_coding	utr
chr20-51651365-51651962	6.31467e-13	1.41562	0.255	0.103	1.65507e-07	LO018154.1	protein_coding	gap
chr22-1614230-1614623	6.34194e-13	1.57811	0.196	0.074	1.66221e-07	znf1183	protein_coding	exon
chr23-3743882-3744772	6.38867e-13	1.56521	0.227	0.087	1.67447e-07	smim29	protein_coding	exon
chr23-7026324-7027221	6.46821e-13	1.23778	0.28	0.152	1.69531e-07	prpf6	protein_coding	gap
chr22-16295866-16296263	6.4849e-13	1.76023	0.182	0.063	1.69969e-07	dbt	protein_coding	gap
chr22-2795620-2796204	6.52633e-13	1.8904	0.161	0.05	1.71055e-07	si:dkey-20i20.15	protein_coding	gap
chr16-53591771-53592733	6.68739e-13	1.11068	0.343	0.216	1.75276e-07	gpatch3	protein_coding	exon
chr10-44691721-44694616	6.76145e-13	0.599409	0.706	0.526	1.77217e-07	ubc	protein_coding	cds
chr8-49755593-49757083	6.79391e-13	1.25653	0.283	0.143	1.78068e-07	hnrnpk	protein_coding	exon
chr7-12934649-12935083	6.86934e-13	1.66207	0.196	0.067	1.80045e-07	fth1a	protein_coding	gap
chr21-20114074-20114557	7.06826e-13	2.03541	0.154	0.045	1.85258e-07	dusp4	protein_coding	cds
chr1-54965756-54966053	7.108e-13	1.92153	0.157	0.045	1.863e-07	khsrp	protein_coding	exon
chr8-28406380-28407093	7.14359e-13	1.87038	0.147	0.046	1.87233e-07	ptpn1	protein_coding	gap
chr20-54242131-54242658	7.279e-13	1.24493	0.29	0.148	1.90782e-07	prpf39	protein_coding	exon
chr17-48981257-48981785	7.45437e-13	1.93593	0.14	0.048	1.95378e-07	CABZ01088109.1	lincRNA	gap
chr11-40691716-40692018	7.57477e-13	2.09186	0.129	0.035	1.98534e-07	si:ch211-222l21.1	protein_coding	gap
chr1-14460117-14460471	7.58523e-13	1.89244	0.161	0.044	1.98808e-07	rbpja	protein_coding	cds
chr11-45393828-45394209	7.59677e-13	1.70529	0.192	0.061	1.9911e-07	srsf11	protein_coding	gap
chr5-36627842-36628996	7.67515e-13	1.47372	0.206	0.096	2.01165e-07	nova1	protein_coding	exon
chr17-15536266-15537296	7.67535e-13	0.75491	0.497	0.342	2.0117e-07	marcksb	protein_coding	cds
chr4-59715161-59715810	7.70115e-13	1.42521	0.231	0.102	2.01846e-07	si:dkey-149m13.4	protein_coding	gap
chr1-651831-652098	7.81571e-13	1.68782	0.203	0.065	2.04849e-07	appa	protein_coding	gap
chr6-1411605-1412377	7.88169e-13	1.79131	0.199	0.056	2.06578e-07	PLXNA1	protein_coding	gap
chr16-6197091-6197587	8.0096e-13	1.30665	0.283	0.121	2.09931e-07	ctnnb1	protein_coding	exon
chr4-50199821-50200218	8.03793e-13	1.75321	0.154	0.057	2.10673e-07	si:ch211-152l15.2	protein_coding	exon
chr19-43828648-43829172	8.19176e-13	1.71106	0.175	0.063	2.14705e-07	eloa	protein_coding	gap
chr1-6175616-6176058	8.23963e-13	1.76716	0.175	0.06	2.1596e-07	prkag3a	protein_coding	gap
chr22-2124699-2124952	8.44138e-13	2.21126	0.133	0.035	2.21248e-07	znf1155	protein_coding	cds
chr19-48111155-48111818	8.57823e-13	1.19342	0.315	0.166	2.24835e-07	nme2b.2	protein_coding	gap
chr4-42091526-42092037	8.68883e-13	1.02032	0.385	0.212	2.27733e-07	znf1060	protein_coding	exon
chr4-44583346-44583960	8.69115e-13	1.66681	0.185	0.069	2.27794e-07	si:dkey-7j22.2	protein_coding	gap
chr3-62224723-62225318	8.78374e-13	2.4275	0.115	0.023	2.30221e-07	BX470259.3	protein_coding	gap
chr23-22060384-22061450	9.04883e-13	1.67576	0.182	0.068	2.37169e-07	eif4g3b	protein_coding	gap
chr14-6217610-6218597	9.17227e-13	1.50892	0.22	0.091	2.40404e-07	hdx	protein_coding	exon
chr4-51456422-51456986	9.35617e-13	1.6944	0.171	0.059	2.45224e-07	CR628395.1	protein_coding	exon
chr25-36251360-36251560	9.40698e-13	2.47253	0.112	0.021	2.46556e-07	dus2	protein_coding	gap
chr2-23834026-23834263	9.55188e-13	2.59566	0.094	0.017	2.50354e-07	si:dkey-24c2.9	protein_coding	gap
chr15-41684598-41684900	9.61616e-13	2.11212	0.126	0.031	2.52039e-07	spsb4b	protein_coding	gap
chr3-25385573-25385987	9.62734e-13	2.33944	0.115	0.028	2.52332e-07	bptf	protein_coding	exon
chr2-38064380-38065539	9.8192e-13	1.40836	0.231	0.117	2.5736e-07	si:rp71-1g18.1	protein_coding	cds
chr4-37245117-37246267	1.03472e-12	1.3448	0.252	0.11	2.712e-07	znf973	protein_coding	exon
chr7-5473909-5474582	1.04271e-12	2.62799	0.094	0.018	2.73293e-07	arhgef11	protein_coding	gap
chr19-13361875-13363847	1.05082e-12	1.45436	0.224	0.11	2.75418e-07	CR450687.1	lincRNA	exon
chr4-40844421-40845412	1.05362e-12	1.80855	0.154	0.049	2.76153e-07	si:dkey-285e18.5	protein_coding	exon
chr16-46758398-46759609	1.05523e-12	1.04092	0.339	0.2	2.76576e-07	FO082781.1	protein_coding	exon
chr16-25017896-25018443	1.07668e-12	1.57298	0.206	0.076	2.82198e-07	znf1035	protein_coding	gap
chr2-4079800-4080149	1.09222e-12	1.70105	0.189	0.068	2.8627e-07	mib1	protein_coding	gap
chr14-6219739-6220324	1.11479e-12	1.91816	0.157	0.054	2.92184e-07	hdx	protein_coding	gap
chr10-6581347-6581934	1.13312e-12	1.96377	0.133	0.042	2.9699e-07	chd1	protein_coding	gap
chr2-51811516-51812435	1.16573e-12	1.42414	0.231	0.103	3.05536e-07	crygn1	protein_coding	gap
chr22-550957-551176	1.1713e-12	1.60287	0.203	0.07	3.06998e-07	bysl	protein_coding	cds
chr19-30448787-30449580	1.27875e-12	1.27655	0.269	0.128	3.35159e-07	si:ch211-215a10.4	protein_coding	exon
chr2-107771-108656	1.30808e-12	0.885646	0.448	0.317	3.42846e-07	TADA1	protein_coding	gap
chr23-27768722-27769040	1.30838e-12	1.68456	0.175	0.062	3.42925e-07	kmt2d	protein_coding	exon
chr22-2463763-2464003	1.32515e-12	2.4031	0.101	0.023	3.47319e-07	si:ch73-92e7.4	protein_coding	gap
chr17-23975185-23975507	1.33636e-12	2.22082	0.126	0.033	3.50258e-07	xpo1b	protein_coding	exon
chr19-26727502-26729091	1.33764e-12	1.40329	0.259	0.108	3.50594e-07	pdia8	protein_coding	gap
chr19-43879262-43879566	1.33884e-12	2.62136	0.101	0.018	3.50908e-07	pithd1	protein_coding	gap
chr7-33348144-33348970	1.38318e-12	0.600404	0.605	0.486	3.62531e-07	anp32a	protein_coding	exon
chr14-32872866-32873223	1.39175e-12	2.08127	0.133	0.033	3.64777e-07	si:rp71-46j2.7	protein_coding	gap
chr19-356240-357216	1.41648e-12	1.43023	0.245	0.112	3.71258e-07	mcl1a	protein_coding	exon
chr15-5880093-5881039	1.47131e-12	1.49219	0.224	0.089	3.8563e-07	brwd1	protein_coding	gap
chr10-29859580-29860420	1.52322e-12	1.16887	0.311	0.157	3.99233e-07	jhy	protein_coding	exon
chr12-4637266-4638185	1.55066e-12	1.47603	0.224	0.087	4.06426e-07	prr12a	protein_coding	exon
chr3-53011745-53012019	1.55324e-12	1.83593	0.157	0.047	4.07103e-07	pbx4	protein_coding	gap
chr1-53704277-53704520	1.5539e-12	2.12546	0.126	0.036	4.07275e-07	cct4	protein_coding	exon
chr1-52784367-52784776	1.57148e-12	1.99899	0.14	0.039	4.11884e-07	patl1	protein_coding	exon
chr13-269847-270322	1.57461e-12	1.82247	0.168	0.06	4.12704e-07	slc30a6	protein_coding	exon
chr4-46650359-46650799	1.58818e-12	2.45487	0.115	0.022	4.1626e-07	BX927193.2	protein_coding	exon
chr13-45482097-45482375	1.6039e-12	2.10813	0.136	0.031	4.20381e-07	mgst3b	protein_coding	exon
chr14-28476785-28477478	1.62205e-12	1.48084	0.238	0.089	4.25138e-07	xiap	protein_coding	cds
chr2-4067569-4069059	1.62919e-12	1.12811	0.315	0.158	4.2701e-07	yme1l1b	protein_coding	gap
chr15-46727977-46728435	1.63413e-12	2.93882	0.08	0.012	4.28305e-07	ilkap	protein_coding	exon
chr19-31593934-31594239	1.63708e-12	1.87166	0.14	0.046	4.29078e-07	ripor2	protein_coding	exon
chr15-20117303-20118174	1.64779e-12	1.48424	0.224	0.089	4.31883e-07	med13b	protein_coding	exon
chr4-16871077-16871326	1.65751e-12	2.00723	0.143	0.039	4.34432e-07	tmpoa	protein_coding	gap
chr17-23929646-23930188	1.67615e-12	1.90271	0.161	0.05	4.39318e-07	pex13	protein_coding	exon
chr18-22727001-22727201	1.73286e-12	2.91979	0.08	0.011	4.54181e-07	nudt21	protein_coding	gap
chr6-55292273-55292561	1.75003e-12	1.7408	0.164	0.057	4.58682e-07	ube2c	protein_coding	gap
chr2-30746584-30747175	1.75359e-12	1.62689	0.189	0.076	4.59614e-07	tcea1	protein_coding	gap
chr2-32664670-32665740	1.77376e-12	1.37921	0.238	0.114	4.64901e-07	puf60a	protein_coding	gap
chr5-42004370-42005701	1.78922e-12	1.39471	0.227	0.106	4.68952e-07	pigl	protein_coding	gap
chr6-7129075-7129905	1.82014e-12	1.67345	0.171	0.07	4.77057e-07	GPR161	protein_coding	exon
chr21-13706795-13707283	1.86215e-12	2.09782	0.129	0.032	4.88068e-07	npdc1a	protein_coding	gap
chr25-228256-228475	1.87277e-12	2.78026	0.091	0.018	4.9085e-07	CU855936.2	protein_coding	gap
chr2-15057204-15058503	1.87394e-12	1.35085	0.238	0.11	4.91158e-07	cnn3b	protein_coding	gap
chr4-65308683-65309131	1.90504e-12	2.27499	0.126	0.025	4.99308e-07	si:dkey-14o6.8	protein_coding	gap
chr4-47302887-47304212	1.91748e-12	1.25939	0.28	0.127	5.02569e-07	si:ch211-261d9.1	protein_coding	exon
chr17-11431833-11432678	1.92647e-12	1.67411	0.178	0.063	5.04925e-07	psma3	protein_coding	gap
chr4-47047306-47048470	1.94707e-12	1.24784	0.262	0.126	5.10326e-07	si:dkey-31n13.4	protein_coding	gap
chr1-47343460-47343986	1.95962e-12	1.56953	0.192	0.073	5.13615e-07	bcl9	protein_coding	gap
chr15-429206-429673	2.03972e-12	1.597	0.199	0.075	5.34608e-07	CABZ01056629.1	protein_coding	exon
chr23-25316137-25316559	2.0474e-12	2.23724	0.122	0.027	5.36622e-07	esyt1a	protein_coding	gap
chr22-15697482-15697727	2.07933e-12	1.81696	0.161	0.05	5.44989e-07	safb	protein_coding	gap
chr5-60853518-60854613	2.13051e-12	1.50588	0.217	0.094	5.58406e-07	lig3	protein_coding	gap
chr1-43992027-43992557	2.13413e-12	1.70114	0.164	0.061	5.59354e-07	zgc:66472	protein_coding	gap
chr22-2624041-2624390	2.2295e-12	2.33155	0.119	0.026	5.84349e-07	si:ch73-92e7.4	protein_coding	gap
chr8-41249644-41251526	2.24355e-12	1.72412	0.189	0.071	5.88032e-07	zgc:152830	protein_coding	gap
chr19-3922505-3922777	2.25563e-12	2.0947	0.129	0.034	5.91198e-07	si:ch73-281i18.6	protein_coding	gap
chr8-14075756-14076483	2.25781e-12	1.37231	0.241	0.105	5.91768e-07	dedd	protein_coding	exon
chr14-45555188-45555443	2.28176e-12	1.48335	0.213	0.081	5.98046e-07	ints5	protein_coding	cds
chr17-50255526-50255906	2.28317e-12	2.02387	0.143	0.038	5.98417e-07	zc2hc1c	protein_coding	cds
chr22-5123273-5124609	2.34668e-12	0.997498	0.385	0.213	6.15061e-07	loxl5a	protein_coding	exon
chr22-2195036-2195803	2.41914e-12	1.6709	0.189	0.074	6.34054e-07	BX640537.3	lincRNA	exon
chr15-19995536-19996028	2.45462e-12	2.1271	0.133	0.032	6.43354e-07	zgc:112083	protein_coding	exon
chr19-6995564-6996045	2.46969e-12	1.63694	0.189	0.068	6.47302e-07	kifc1	protein_coding	exon
chr25-3753791-3755318	2.50267e-12	1.33137	0.231	0.113	6.55947e-07	zgc:158398	protein_coding	gap
chr6-52716197-52716714	2.5793e-12	1.71635	0.185	0.065	6.76032e-07	oser1	protein_coding	cds
chr23-45861810-45862150	2.59775e-12	1.51005	0.224	0.096	6.80868e-07	syap1	protein_coding	gap
chr24-37672515-37673710	2.63921e-12	1.44725	0.224	0.093	6.91734e-07	anks3	protein_coding	gap
chr15-901369-902420	2.64189e-12	1.88492	0.171	0.054	6.92436e-07	si:dkey-77f5.13	protein_coding	gap
chr6-6665640-6666033	2.66213e-12	1.82332	0.15	0.05	6.97741e-07	zgc:113227	protein_coding	cds
chr10-43759016-43761056	2.70658e-12	0.761733	0.514	0.322	7.09391e-07	cetn3	protein_coding	exon
chr1-59227650-59228003	2.72691e-12	1.47253	0.227	0.088	7.14721e-07	akap8l	protein_coding	gap
chr4-67702228-67702723	2.91547e-12	2.0796	0.14	0.038	7.64142e-07	znf1091	protein_coding	gap
chr9-8973653-8974141	2.91978e-12	1.43982	0.231	0.093	7.65272e-07	ing1	protein_coding	cds
chr20-26404898-26405465	3.03676e-12	1.21305	0.297	0.14	7.95931e-07	zbtb2b	protein_coding	cds
chr3-31073451-31073664	3.06759e-12	1.89835	0.143	0.042	8.04013e-07	elob	protein_coding	gap
chr8-51718381-51718729	3.11627e-12	2.09546	0.143	0.035	8.16771e-07	klhl22	protein_coding	exon
chr6-53291100-53292081	3.18788e-12	1.75612	0.171	0.064	8.3554e-07	cysltr3	protein_coding	exon
chr11-24059564-24060021	3.19728e-12	1.32507	0.231	0.115	8.38004e-07	trib3	protein_coding	cds
chr17-49090065-49090536	3.21716e-12	2.21367	0.122	0.028	8.43215e-07	tiam2a	protein_coding	gap
chr15-1526053-1526417	3.23913e-12	2.42718	0.119	0.024	8.48972e-07	ift80	protein_coding	gap
chr17-13394481-13395082	3.23994e-12	1.58723	0.203	0.08	8.49185e-07	BX005308.2	lincRNA	gap
chr6-45924091-45924412	3.28535e-12	1.91273	0.143	0.044	8.61087e-07	h6pd	protein_coding	gap
chr13-12016166-12016562	3.28798e-12	1.20884	0.29	0.132	8.61776e-07	pprc1	protein_coding	exon
chr11-11280001-11280302	3.34254e-12	1.75033	0.161	0.056	8.76078e-07	col9a1a	protein_coding	gap
chr4-42036874-42037394	3.34327e-12	1.55201	0.185	0.076	8.76269e-07	si:dkeyp-85d8.5	protein_coding	gap
chr23-30720337-30721137	3.37922e-12	1.86083	0.15	0.05	8.85691e-07	dnajc11a	protein_coding	gap
chr18-45775734-45777175	3.39256e-12	1.00144	0.416	0.23	8.89187e-07	CU896647.1	lincRNA	exon
chr1-59199509-59201494	3.39726e-12	0.972684	0.381	0.29	8.90418e-07	lpar2b	protein_coding	gap
chr3-25061176-25061952	3.5955e-12	1.98448	0.136	0.041	9.42376e-07	xpnpep3	protein_coding	gap
chr6-53321593-53321832	3.60039e-12	1.79333	0.147	0.048	9.43658e-07	gnb1b	protein_coding	gap
chr3-43777481-43777919	3.65653e-12	2.03636	0.133	0.038	9.58372e-07	zc3h7a	protein_coding	gap
chr3-33753917-33754294	3.70503e-12	1.86045	0.15	0.051	9.71083e-07	nacc1a	protein_coding	exon
chr15-5806429-5808035	3.77825e-12	1.03466	0.343	0.192	9.90275e-07	rbp2a	protein_coding	gap
chr6-21876702-21877031	3.80508e-12	2.10125	0.136	0.032	9.97308e-07	plxnb1b	protein_coding	utr
chr2-16741241-16741720	3.83871e-12	1.96892	0.143	0.041	1.00612e-06	ubxn7	protein_coding	exon
chr21-18271032-18271289	3.9301e-12	1.33124	0.234	0.115	1.03008e-06	brd3a	protein_coding	exon
chr22-10548402-10548686	3.94096e-12	2.16489	0.122	0.031	1.03292e-06	atrip	protein_coding	gap
chr15-16326749-16327016	3.95349e-12	2.18559	0.119	0.031	1.0362e-06	txndc17	protein_coding	exon
chr22-20177-20637	4.01233e-12	1.78281	0.182	0.077	1.05163e-06	sdhb	protein_coding	exon
chr22-2132895-2133237	4.05239e-12	2.08597	0.133	0.035	1.06213e-06	si:dkeyp-79b7.3	protein_coding	exon
chr16-5602608-5602821	4.17656e-12	2.30758	0.119	0.027	1.09467e-06	zgc:91890	protein_coding	gap
chr19-7830287-7830655	4.20686e-12	1.6017	0.182	0.068	1.10261e-06	znf687b	protein_coding	cds
chr8-22503980-22504855	4.29095e-12	1.78812	0.164	0.057	1.12465e-06	si:ch211-261n11.5	protein_coding	exon
chr18-39185705-39186248	4.32697e-12	1.16923	0.336	0.154	1.13409e-06	mapk6	protein_coding	cds
chr2-43591227-43592028	4.40129e-12	1.14924	0.29	0.172	1.15357e-06	epc1b	protein_coding	exon
chr15-919746-920332	4.41512e-12	1.80797	0.147	0.048	1.1572e-06	si:dkey-77f5.14	protein_coding	utr
chr4-67703916-67704458	4.53146e-12	1.68744	0.15	0.06	1.18769e-06	znf1091	protein_coding	gap
chr15-690140-690607	4.53406e-12	2.24231	0.108	0.036	1.18837e-06	zgc:174574	protein_coding	gap
chr3-116904-117527	4.55341e-12	2.0589	0.136	0.035	1.19344e-06	zgc:110249	protein_coding	gap
chr17-5630574-5632535	4.61533e-12	0.688774	0.538	0.399	1.20967e-06	CU571310.1	protein_coding	exon
chr7-73804284-73804851	4.62567e-12	1.47198	0.196	0.088	1.21238e-06	si:ch73-252p3.1	protein_coding	cds
chr4-67847080-67847474	4.63185e-12	2.14449	0.122	0.032	1.214e-06	si:ch211-66c13.1	protein_coding	gap
chr17-53420047-53420507	4.65287e-12	1.55254	0.199	0.085	1.21951e-06	slc9a1b	protein_coding	exon
chr1-43994310-43994667	4.71156e-12	1.93073	0.126	0.044	1.2349e-06	zgc:66472	protein_coding	exon
chr1-49428347-49429527	4.82142e-12	1.3817	0.238	0.111	1.26369e-06	taf5	protein_coding	gap
chr8-52706935-52707450	4.85054e-12	2.04525	0.119	0.038	1.27132e-06	bcl2l16	protein_coding	gap
chr18-21113054-21115136	4.96959e-12	0.547396	0.671	0.499	1.30252e-06	kmt5b	protein_coding	gap
chr6-3726424-3727323	4.97477e-12	1.1769	0.297	0.154	1.30388e-06	ssb	protein_coding	gap
chr1-52796809-52797377	5.15111e-12	1.55736	0.185	0.073	1.3501e-06	smarca5	protein_coding	exon
chr11-3965038-3965528	5.22607e-12	1.58887	0.203	0.068	1.36975e-06	gnl3	protein_coding	gap
chr21-15612208-15612756	5.3248e-12	1.97166	0.136	0.041	1.39562e-06	smarcb1b	protein_coding	gap
chr3-34230157-34230536	5.33854e-12	1.79874	0.15	0.052	1.39923e-06	slc25a23b	protein_coding	exon
chr4-46545269-46546500	5.45698e-12	1.06703	0.318	0.166	1.43027e-06	BX927193.2	protein_coding	gap
chr7-64963378-64963665	5.45856e-12	2.01419	0.14	0.035	1.43068e-06	sinhcafl	protein_coding	cds
chr20-28344746-28345029	5.65657e-12	2.47008	0.101	0.02	1.48258e-06	ino80	protein_coding	gap
chr14-16417232-16417472	5.70346e-12	2.34151	0.112	0.026	1.49487e-06	maml1	protein_coding	gap
chr9-2768621-2769521	5.82367e-12	1.55562	0.206	0.073	1.52638e-06	sp3a	protein_coding	gap
chr5-69887273-69887809	5.92631e-12	1.80177	0.14	0.05	1.55328e-06	ythdc1	protein_coding	exon
chr19-7829756-7830065	6.03194e-12	1.79686	0.154	0.056	1.58097e-06	znf687b	protein_coding	cds
chr22-2520647-2521541	6.0398e-12	1.4979	0.206	0.084	1.58302e-06	zgc:173726	protein_coding	exon
chr16-33104020-33105056	6.04863e-12	0.597138	0.629	0.478	1.58534e-06	pnrc2	protein_coding	cds
chr6-57466024-57467498	6.06744e-12	1.03869	0.346	0.193	1.59027e-06	ddx27	protein_coding	gap
chr3-13836486-13837721	6.08793e-12	1.34283	0.238	0.11	1.59564e-06	ptger1b	protein_coding	exon
chr25-3636948-3637180	6.15169e-12	2.12145	0.119	0.028	1.61235e-06	si:ch211-272n13.3	protein_coding	gap
chr4-48629467-48630108	6.17233e-12	0.866901	0.402	0.264	1.61776e-06	znf1063	protein_coding	exon
chr19-24130706-24131023	6.22033e-12	1.87661	0.147	0.046	1.63034e-06	thap7	protein_coding	cds
chr3-21087571-21088016	6.22942e-12	2.00135	0.14	0.042	1.63273e-06	nlk1	protein_coding	exon
chr1-38819148-38819526	6.28807e-12	1.53052	0.203	0.08	1.6481e-06	spcs3	protein_coding	gap
chr4-50201622-50202721	6.40021e-12	1.2953	0.252	0.111	1.67749e-06	si:ch211-152l15.2	protein_coding	exon
chr11-45409727-45410986	6.43261e-12	1.31011	0.259	0.123	1.68598e-06	ankrd13c	protein_coding	exon
chr24-17015152-17015352	6.54648e-12	2.30894	0.119	0.027	1.71583e-06	zfx	protein_coding	gap
chr15-14046441-14046713	6.59346e-12	2.02763	0.129	0.033	1.72814e-06	BX927244.2	lincRNA	gap
chr21-27192975-27193262	6.60428e-12	1.70213	0.157	0.06	1.73097e-06	zgc:110782	protein_coding	cds
chr4-56775026-56776888	6.70697e-12	1.01353	0.35	0.191	1.75789e-06	BX649355.1	processed_transcript	exon
chr10-44313826-44315246	6.71836e-12	1.11497	0.318	0.183	1.76088e-06	sbno1	protein_coding	gap
chr20-34779080-34779469	6.85849e-12	1.51109	0.199	0.078	1.7976e-06	mcm3	protein_coding	exon
chr14-26489814-26490522	7.23272e-12	1.69908	0.192	0.062	1.89569e-06	smad5	protein_coding	gap
chr3-36305718-36305966	7.37279e-12	2.53787	0.098	0.018	1.9324e-06	wipi1	protein_coding	exon
chr4-35902626-35903525	7.39134e-12	1.81326	0.161	0.055	1.93726e-06	znf1089	protein_coding	gap
chr21-33473159-33473581	7.4466e-12	1.8759	0.14	0.046	1.95175e-06	si:ch73-42p12.2	protein_coding	gap
chr25-3356554-3357062	7.50076e-12	2.02801	0.115	0.037	1.96594e-06	slc35b4	protein_coding	cds
chr25-10781980-10783143	7.52941e-12	1.4296	0.22	0.094	1.97345e-06	BX572619.1	protein_coding	gap
chr17-16096340-16096549	7.53211e-12	1.78368	0.147	0.051	1.97416e-06	znf395a	protein_coding	exon
chr1-59018750-59019143	7.61535e-12	1.41289	0.206	0.097	1.99598e-06	EARS2	protein_coding	exon
chr3-15882224-15882660	7.77628e-12	2.1271	0.126	0.033	2.03815e-06	cramp1	protein_coding	gap
chr14-10596730-10597218	8.15712e-12	2.2968	0.105	0.026	2.13797e-06	gpr174	protein_coding	exon
chr1-155866-156103	8.38574e-12	1.8494	0.196	0.06	2.19789e-06	pcid2	protein_coding	exon
chr22-10647501-10647735	8.4301e-12	2.18078	0.119	0.029	2.20952e-06	rassf1	protein_coding	gap
chr13-45464047-45464807	8.68073e-12	1.56599	0.203	0.072	2.27521e-06	rsrp1	protein_coding	exon
chr19-18149196-18149672	8.93752e-12	1.1502	0.287	0.142	2.34252e-06	nfe2l3	protein_coding	gap
chr19-40258378-40258652	8.95646e-12	2.06564	0.133	0.033	2.34748e-06	cdk6	protein_coding	gap
chr23-27770520-27771501	8.98768e-12	1.36651	0.234	0.104	2.35566e-06	kmt2d	protein_coding	exon
chr12-31730221-31730616	9.28013e-12	1.67194	0.182	0.059	2.43231e-06	RNF157	protein_coding	gap
chr7-25010507-25010781	9.341e-12	2.00517	0.133	0.036	2.44827e-06	naa40	protein_coding	cds
chr4-36915880-36917022	9.35914e-12	1.30657	0.22	0.113	2.45302e-06	BX537137.1	protein_coding	exon
chr10-36032146-36032706	9.465e-12	1.23702	0.269	0.121	2.48077e-06	hmgb1a	protein_coding	exon
chr14-38795715-38796293	9.64154e-12	1.31723	0.241	0.109	2.52704e-06	sil1	protein_coding	cds
chr6-41087676-41087918	9.763e-12	1.8279	0.129	0.043	2.55887e-06	AL732567.1	processed_transcript	gap
chr2-33998628-33999572	9.78423e-12	1.74428	0.203	0.068	2.56444e-06	ptch2	protein_coding	exon
chr21-14871711-14872110	9.85281e-12	1.7596	0.171	0.052	2.58241e-06	ulk1b	protein_coding	gap
chr6-46413768-46414032	1.00507e-11	1.80797	0.147	0.047	2.63428e-06	pbrm1l	protein_coding	exon
chr8-49762322-49762694	1.01921e-11	0.823294	0.427	0.279	2.67133e-06	hnrnpk	protein_coding	exon
chr21-4999428-4999918	1.06309e-11	1.38447	0.213	0.093	2.78634e-06	rnf165a	protein_coding	gap
chr20-2716302-2716918	1.06762e-11	1.22912	0.262	0.127	2.79821e-06	akirin2	protein_coding	exon
chr2-24304758-24305027	1.07265e-11	2.2873	0.098	0.026	2.8114e-06	fitm1l	protein_coding	utr
chr3-18009733-18009996	1.09703e-11	1.61268	0.185	0.066	2.8753e-06	aclya	protein_coding	exon
chr23-35662935-35663881	1.10463e-11	1.55562	0.182	0.075	2.89523e-06	ccnt1	protein_coding	cds
chr11-37620404-37621416	1.11023e-11	1.48346	0.182	0.085	2.90991e-06	hp1bp3	protein_coding	gap
chr15-39983027-39983616	1.12374e-11	1.8759	0.143	0.047	2.94532e-06	cab39	protein_coding	gap
chr22-20153035-20153368	1.13354e-11	2.18726	0.101	0.028	2.97101e-06	eef2a.2	protein_coding	exon
chr15-5804884-5805140	1.17443e-11	2.08926	0.126	0.036	3.07818e-06	rbp2a	protein_coding	gap
chr14-12395534-12396021	1.1785e-11	1.35541	0.213	0.103	3.08883e-06	thoc2	protein_coding	gap
chr13-12012250-12012851	1.19181e-11	1.30075	0.245	0.107	3.12372e-06	pprc1	protein_coding	exon
chr21-43185626-43186152	1.19326e-11	1.96892	0.143	0.04	3.12751e-06	aff4	protein_coding	gap
chr3-6992928-6993144	1.21449e-11	1.75629	0.143	0.054	3.18317e-06	zgc:113102	protein_coding	exon
chr6-24068912-24069169	1.22296e-11	2.24874	0.108	0.025	3.20537e-06	dr1	protein_coding	exon
chr5-48987854-48988114	1.2235e-11	2.49061	0.087	0.018	3.20677e-06	arrdc3a	protein_coding	cds
chr3-30898899-30899278	1.25582e-11	1.80177	0.147	0.048	3.29149e-06	ppp1caa	protein_coding	gap
chr14-39294963-39295455	1.25967e-11	1.92322	0.133	0.043	3.30158e-06	diaph2	protein_coding	gap
chr3-37693171-37693885	1.25994e-11	1.69796	0.15	0.061	3.30229e-06	gpatch8	protein_coding	gap
chr10-45065900-45066341	1.2751e-11	1.75036	0.171	0.057	3.34203e-06	nudcd3	protein_coding	exon
chr1-54965179-54965379	1.27676e-11	1.74522	0.161	0.048	3.34638e-06	khsrp	protein_coding	exon
chr22-2835440-2836167	1.29409e-11	1.68062	0.161	0.058	3.3918e-06	si:dkey-20i20.8	protein_coding	gap
chr2-30170435-30170678	1.3039e-11	2.13407	0.112	0.03	3.41751e-06	kcnb2	protein_coding	gap
chr22-2179106-2179360	1.30593e-11	2.35064	0.105	0.022	3.42282e-06	BX640537.1	processed_transcript	exon
chr21-27362598-27363178	1.31411e-11	1.79874	0.147	0.051	3.44427e-06	rin1a	protein_coding	exon
chr10-29266267-29267353	1.3145e-11	0.887078	0.402	0.242	3.44529e-06	crebzf	protein_coding	cds
chr10-39110465-39111147	1.32521e-11	2.00815	0.129	0.04	3.47336e-06	si:ch73-1a9.4	protein_coding	gap
chr1-40506353-40507171	1.33069e-11	1.54697	0.171	0.078	3.48772e-06	maml3	protein_coding	gap
chr14-38792993-38793997	1.33229e-11	1.19312	0.266	0.137	3.49193e-06	si:ch211-195b11.3	protein_coding	exon
chr1-59009428-59009747	1.33297e-11	1.57626	0.182	0.075	3.4937e-06	cdc37	protein_coding	exon
chr7-20860265-20860845	1.35892e-11	1.90218	0.129	0.043	3.56171e-06	fis1	protein_coding	gap
chr14-28452976-28453327	1.3621e-11	2.17902	0.108	0.028	3.57005e-06	acsl4a	protein_coding	exon
chr18-16728497-16729416	1.36312e-11	1.53052	0.199	0.077	3.57273e-06	eif4g2b	protein_coding	exon
chr5-6624670-6624882	1.36969e-11	1.67673	0.171	0.061	3.58994e-06	zgc:110796	protein_coding	exon
chr3-27596180-27596600	1.37098e-11	1.76947	0.164	0.053	3.59334e-06	NA	protein_coding	cds
chr22-4430367-4431390	1.38361e-11	1.51164	0.189	0.086	3.62642e-06	uhrf1	protein_coding	exon
chr11-2609138-2609686	1.38856e-11	2.0589	0.119	0.036	3.6394e-06	dnajc14	protein_coding	exon
chr6-59828838-59829045	1.39519e-11	1.55419	0.196	0.088	3.65678e-06	ddx3xb	protein_coding	exon
chr3-19685634-19687540	1.39556e-11	0.593623	0.598	0.45	3.65774e-06	tlk2	protein_coding	gap
chr4-62436664-62436893	1.39679e-11	2.35064	0.101	0.022	3.66098e-06	si:ch211-79g12.1	protein_coding	gap
chr9-35837880-35838688	1.39939e-11	1.20269	0.287	0.136	3.6678e-06	si:dkey-67c22.2	protein_coding	exon
chr16-47295170-47296617	1.40745e-11	1.20778	0.266	0.135	3.68891e-06	mios	protein_coding	exon
chr14-30533925-30534269	1.42979e-11	2.22471	0.108	0.027	3.74747e-06	FP015860.1	lincRNA	gap
chr4-67145439-67145650	1.43091e-11	1.77942	0.154	0.046	3.75041e-06	CT573263.1	protein_coding	exon
chr3-37564003-37564241	1.43453e-11	2.20546	0.105	0.024	3.75989e-06	arf2a	protein_coding	exon
chr10-35177170-35178513	1.44443e-11	1.09742	0.315	0.165	3.78583e-06	pom121	protein_coding	exon
chr2-16793116-16793472	1.44624e-11	2.24886	0.101	0.027	3.79058e-06	tfa	protein_coding	utr
chr23-31264222-31264868	1.45852e-11	1.74277	0.147	0.053	3.82277e-06	si:dkey-261l7.2	protein_coding	gap
chr6-60045662-60045914	1.46777e-11	2.36915	0.112	0.027	3.847e-06	ccndbp1	protein_coding	exon
chr14-21814690-21815095	1.47773e-11	1.74625	0.157	0.055	3.87312e-06	ankrd13d	protein_coding	gap
chr15-5790701-5791271	1.49131e-11	1.22602	0.273	0.124	3.9087e-06	hnrnpl2	protein_coding	exon
chr21-5055921-5057115	1.54586e-11	0.83074	0.427	0.308	4.05169e-06	C21H18orf25	protein_coding	exon
chr17-28804392-28804861	1.56334e-11	1.97277	0.133	0.037	4.09749e-06	g2e3	protein_coding	gap
chr3-31063784-31063984	1.57171e-11	1.85937	0.154	0.04	4.11943e-06	elob	protein_coding	exon
chr15-22441614-22441814	1.59746e-11	2.16095	0.115	0.027	4.18692e-06	tlcd5a	protein_coding	cds
chr15-24684566-24684824	1.60367e-11	2.20176	0.119	0.032	4.20319e-06	poldip2	protein_coding	gap
chr22-777041-777512	1.60929e-11	2.13538	0.143	0.041	4.21793e-06	rbbp5	protein_coding	exon
chr20-54235336-54235702	1.61281e-11	1.5325	0.192	0.072	4.22716e-06	prpf39	protein_coding	gap
chr3-15483747-15483963	1.61292e-11	2.50961	0.091	0.018	4.22746e-06	nfatc2ip	protein_coding	gap
chr8-17471771-17472664	1.63236e-11	1.38063	0.231	0.104	4.2784e-06	skia	protein_coding	gap
chr13-13024585-13025065	1.63518e-11	1.44471	0.206	0.082	4.2858e-06	nsd2	protein_coding	gap
chr5-24139622-24140042	1.65884e-11	2.05086	0.119	0.035	4.34781e-06	mrps31	protein_coding	gap
chr17-27728577-27729054	1.66724e-11	1.04106	0.339	0.181	4.36981e-06	qkia	protein_coding	gap
chr22-1269840-1271262	1.67667e-11	1.35127	0.245	0.098	4.39454e-06	CU570769.1	processed_transcript	exon
chr13-276254-276547	1.6779e-11	1.64837	0.164	0.059	4.39775e-06	slc30a6	protein_coding	gap
chr16-27539326-27539572	1.69436e-11	1.61771	0.182	0.06	4.4409e-06	tex10	protein_coding	exon
chr10-103881-104440	1.71644e-11	1.72087	0.161	0.052	4.49877e-06	ttc3	protein_coding	gap
chr5-41478000-41478367	1.72902e-11	1.43816	0.203	0.084	4.53173e-06	pias2	protein_coding	exon
chr4-45614755-45615156	1.73313e-11	1.70348	0.164	0.055	4.54251e-06	znf1038	protein_coding	gap
chr22-5750824-5752418	1.73818e-11	0.979422	0.339	0.205	4.55576e-06	bcdin3d	protein_coding	gap
chr15-16067240-16067452	1.74913e-11	1.67521	0.147	0.057	4.58446e-06	dynll2a	protein_coding	exon
chr15-41698924-41699225	1.75943e-11	2.20813	0.112	0.025	4.61146e-06	si:ch211-276c2.4	protein_coding	gap
chr17-11363615-11364169	1.76189e-11	2.28752	0.143	0.033	4.6179e-06	si:ch211-185a18.2	protein_coding	gap
chr21-26495145-26495527	1.76595e-11	1.71106	0.171	0.06	4.62853e-06	cd248b	protein_coding	exon
chr7-25021509-25021956	1.78577e-11	1.71295	0.164	0.053	4.6805e-06	b3gat3	protein_coding	exon
chr10-22495053-22495352	1.78658e-11	1.99087	0.14	0.035	4.68261e-06	CT573337.1	protein_coding	exon
chr21-40389599-40390298	1.80563e-11	1.52739	0.189	0.075	4.73255e-06	nup98	protein_coding	exon
chr6-6283189-6283453	1.82644e-11	2.31344	0.105	0.024	4.78707e-06	mtif2	protein_coding	gap
chr14-38814999-38815738	1.87993e-11	1.5192	0.168	0.075	4.92728e-06	spdl1	protein_coding	exon
chr6-45937514-45938006	1.88596e-11	1.2925	0.238	0.104	4.94309e-06	tardbp	protein_coding	utr
chr2-38088204-38088592	1.8931e-11	1.9268	0.133	0.041	4.96178e-06	chd8	protein_coding	cds
chr19-6982204-6982983	1.95281e-11	1.62544	0.164	0.063	5.11828e-06	znf384l	protein_coding	gap
chr22-2933725-2933974	1.97097e-11	1.72997	0.154	0.057	5.16589e-06	pigx	protein_coding	exon
chr11-44650453-44650906	1.97114e-11	1.48545	0.199	0.082	5.16634e-06	tomm20b	protein_coding	exon
chr3-34244051-34244928	2.00656e-11	1.54098	0.178	0.071	5.25919e-06	znf207a	protein_coding	exon
chr4-59325048-59325577	2.00955e-11	1.51056	0.21	0.071	5.26702e-06	znf1084	protein_coding	exon
chr21-43631465-43632586	2.01266e-11	1.50116	0.175	0.087	5.27515e-06	si:ch1073-263o8.2	protein_coding	cds
chr15-22440630-22441003	2.0207e-11	2.02359	0.126	0.037	5.29624e-06	tlcd5a	protein_coding	gap
chr4-49045351-49045831	2.02979e-11	1.64667	0.161	0.068	5.32007e-06	si:ch211-234c11.3	protein_coding	gap
chr13-1101922-1102184	2.04693e-11	1.86952	0.175	0.051	5.36499e-06	ppp3r1a	protein_coding	gap
chr5-69792577-69793468	2.05789e-11	1.53991	0.192	0.073	5.39372e-06	kmt5ab	protein_coding	exon
chr3-21081143-21081743	2.0688e-11	2.12151	0.126	0.03	5.42229e-06	nlk1	protein_coding	gap
chr4-43688056-43689438	2.07351e-11	1.14022	0.283	0.139	5.43466e-06	zgc:173705	protein_coding	exon
chr6-3692329-3693952	2.10228e-11	0.685983	0.507	0.369	5.51006e-06	ppig	protein_coding	gap
chr6-13191433-13192277	2.10816e-11	1.51129	0.192	0.078	5.52545e-06	eef1b2	protein_coding	cds
chr21-221648-222190	2.14262e-11	1.67113	0.196	0.067	5.61579e-06	nup54	protein_coding	exon
chr5-22024006-22024265	2.16126e-11	1.49784	0.189	0.075	5.66465e-06	asb12a	protein_coding	exon
chr7-12936253-12936459	2.18402e-11	1.72096	0.161	0.056	5.72428e-06	fth1a	protein_coding	exon
chr12-28925888-28926218	2.20206e-11	2.22397	0.105	0.026	5.77157e-06	rnf40	protein_coding	gap
chr3-60063939-60064517	2.2233e-11	1.46461	0.178	0.073	5.82724e-06	zgc:113030	protein_coding	gap
chr11-44939181-44941259	2.23769e-11	1.14089	0.322	0.192	5.86497e-06	orc2	protein_coding	gap
chr8-20460445-20460905	2.25522e-11	1.77322	0.157	0.051	5.91092e-06	rexo1	protein_coding	exon
chr21-13139195-13139508	2.27989e-11	1.84321	0.143	0.043	5.97557e-06	odf2a	protein_coding	exon
chr11-44888387-44889333	2.31382e-11	1.29727	0.234	0.106	6.06449e-06	eif4a3	protein_coding	gap
chr17-27724362-27725064	2.32062e-11	0.853364	0.427	0.248	6.08233e-06	qkia	protein_coding	gap
chr2-58909309-58909771	2.32946e-11	1.74414	0.171	0.058	6.1055e-06	sugp1	protein_coding	exon
chr14-41280214-41280423	2.37701e-11	2.32071	0.098	0.022	6.23012e-06	tmem35	protein_coding	cds
chr3-1143133-1143413	2.39415e-11	1.41089	0.213	0.089	6.27504e-06	si:ch73-211l13.2	protein_coding	gap
chr2-42368931-42369865	2.39984e-11	1.44566	0.206	0.085	6.28996e-06	gtpbp4	protein_coding	gap
chr23-7028322-7028761	2.45221e-11	1.71709	0.157	0.055	6.42722e-06	prpf6	protein_coding	gap
chr13-36552432-36552697	2.47245e-11	1.65555	0.168	0.059	6.48026e-06	synj2bp	protein_coding	exon
chr15-44097544-44098912	2.48543e-11	1.29067	0.241	0.131	6.51429e-06	zgc:112998	protein_coding	exon
chr19-42066703-42066966	2.54696e-11	2.07898	0.119	0.034	6.67556e-06	si:ch211-13c6.2	protein_coding	exon
chr10-42526987-42527269	2.57471e-11	2.23447	0.101	0.024	6.74828e-06	actr1	protein_coding	gap
chr16-12507955-12508172	2.6005e-11	2.14252	0.105	0.029	6.81589e-06	cox6b2	protein_coding	gap
chr8-23365796-23365999	2.63914e-11	2.17318	0.115	0.027	6.91716e-06	dnmt3ba	protein_coding	exon
chr16-40582602-40583363	2.64109e-11	1.27348	0.252	0.113	6.92228e-06	ccne2	protein_coding	exon
chr11-45439713-45440041	2.70469e-11	1.89584	0.136	0.041	7.08897e-06	sos1	protein_coding	exon
chr19-48026229-48026577	2.72389e-11	0.814437	0.451	0.279	7.13929e-06	kpnb1	protein_coding	gap
chr4-40224437-40224645	2.73849e-11	1.38998	0.21	0.088	7.17754e-06	znf995	protein_coding	utr
chr9-63166-63557	2.75838e-11	1.81752	0.171	0.056	7.22969e-06	il10rb	protein_coding	exon
chr11-12786259-12786714	2.76007e-11	2.1043	0.119	0.036	7.23412e-06	txlng	protein_coding	gap
chr16-23537024-23537844	2.77749e-11	1.2429	0.234	0.123	7.27977e-06	adar	protein_coding	cds
chr3-29879082-29879624	2.79008e-11	1.40992	0.199	0.087	7.31276e-06	slc25a39	protein_coding	exon
chr3-61532216-61532675	2.79948e-11	1.41982	0.22	0.087	7.3374e-06	zgc:113295	protein_coding	exon
chr21-238407-238884	2.81341e-11	2.10656	0.136	0.036	7.37391e-06	dtwd2	protein_coding	exon
chr4-9856070-9856395	2.82002e-11	2.32281	0.098	0.022	7.39123e-06	fbxo18	protein_coding	gap
chr8-388780-389325	3.01013e-11	0.743467	0.5	0.334	7.88952e-06	pym1	protein_coding	cds
chr22-10526491-10527800	3.02381e-11	1.43601	0.206	0.085	7.92538e-06	ippk	protein_coding	gap
chr11-11272299-11272599	3.04994e-11	1.39482	0.203	0.083	7.99386e-06	ptp4a1	protein_coding	exon
chr13-3944062-3944536	3.07857e-11	1.50341	0.199	0.078	8.06889e-06	yipf3	protein_coding	gap
chr13-36519442-36519929	3.10346e-11	1.36816	0.199	0.083	8.13414e-06	pacs2	protein_coding	gap
chr14-39283487-39283819	3.12601e-11	1.89707	0.129	0.041	8.19323e-06	diaph2	protein_coding	gap
chr2-38039744-38040349	3.13963e-11	1.74724	0.147	0.051	8.22894e-06	casq1a	protein_coding	exon
chr6-304221-304860	3.16737e-11	1.26195	0.245	0.12	8.30165e-06	rbfox2	protein_coding	gap
chr19-1868075-1868542	3.20173e-11	1.99621	0.119	0.036	8.3917e-06	clptm1l	protein_coding	exon
chr15-869594-871200	3.22025e-11	0.956611	0.36	0.22	8.44024e-06	si:dkey-77f5.11	protein_coding	utr
chr4-47279005-47279432	3.28345e-11	2.41243	0.094	0.021	8.60589e-06	CR450840.1	lincRNA	exon
chr23-27744315-27744683	3.31205e-11	1.98314	0.122	0.034	8.68085e-06	dhh	protein_coding	gap
chr8-20854749-20854971	3.34543e-11	1.91793	0.133	0.039	8.76834e-06	dohh	protein_coding	gap
chr9-41036229-41037040	3.37247e-11	1.41089	0.213	0.087	8.83922e-06	adat3	protein_coding	cds
chr15-28258814-28259405	3.38311e-11	1.36008	0.213	0.094	8.8671e-06	prpf8	protein_coding	exon
chr5-23056653-23057259	3.3982e-11	1.44476	0.21	0.084	8.90665e-06	atrxl	protein_coding	exon
chr6-42672509-42674223	3.4117e-11	1.02591	0.343	0.18	8.94204e-06	rbm6	protein_coding	exon
chr8-26928432-26928632	3.41995e-11	1.90948	0.129	0.04	8.96367e-06	slc16a1b	protein_coding	gap
chr20-33477303-33478236	3.48038e-11	1.51189	0.22	0.084	9.12203e-06	smek1	protein_coding	gap
chr19-30414622-30414971	3.53233e-11	1.28976	0.217	0.101	9.2582e-06	ppp1r10	protein_coding	exon
chr24-17266110-17266401	3.57325e-11	2.30298	0.098	0.024	9.36546e-06	bmi1a	protein_coding	cds
chr7-51643658-51644209	3.64348e-11	1.22683	0.224	0.119	9.54953e-06	cited1	protein_coding	cds
chr23-20635950-20636433	3.70588e-11	1.79734	0.154	0.049	9.71306e-06	camkvl	protein_coding	cds
chr3-3360963-3363207	3.77e-11	1.11581	0.301	0.17	9.88114e-06	si:dkey-46g23.1	protein_coding	exon
chr20-54219990-54221128	3.80308e-11	1.08666	0.301	0.161	9.96783e-06	prpf39	protein_coding	gap
chr18-3563086-3563581	3.81028e-11	1.85689	0.126	0.045	9.9867e-06	eif2a	protein_coding	gap
chr25-17317445-17317703	3.81393e-11	1.65775	0.171	0.055	9.99627e-06	cnot1	protein_coding	gap
chr4-45614038-45614563	3.82824e-11	1.62912	0.164	0.057	1.00338e-05	znf1038	protein_coding	gap
chr4-33826506-33827342	3.96382e-11	1.87166	0.133	0.045	1.03891e-05	znf1026	protein_coding	gap
chr12-13716901-13717463	3.97251e-11	1.87101	0.136	0.044	1.04119e-05	oplah	protein_coding	exon
chr7-65115018-65115385	3.97893e-11	2.08758	0.105	0.033	1.04287e-05	tmem41b	protein_coding	gap
chr3-31049575-31050669	4.01141e-11	1.47699	0.199	0.085	1.05139e-05	armc5	protein_coding	exon
chr4-302527-302739	4.04199e-11	1.88061	0.143	0.042	1.0594e-05	msgn1	protein_coding	exon
chr19-35446533-35446742	4.07775e-11	1.55183	0.168	0.062	1.06877e-05	anln	protein_coding	exon
chr4-9861216-9861469	4.07944e-11	2.19647	0.105	0.026	1.06922e-05	fbxo18	protein_coding	exon
chr15-1546982-1547187	4.11736e-11	1.98696	0.133	0.033	1.07916e-05	smc4	protein_coding	exon
chr19-26760323-26760713	4.16338e-11	2.29381	0.108	0.021	1.09122e-05	prrc2a	protein_coding	gap
chr6-41462912-41464182	4.17096e-11	1.14581	0.266	0.136	1.0932e-05	twf2a	protein_coding	exon
chr22-1592048-1592257	4.18785e-11	1.74868	0.154	0.049	1.09763e-05	si:ch211-255f4.11	protein_coding	gap
chr8-40514688-40515151	4.22207e-11	1.86919	0.14	0.046	1.1066e-05	CABZ01044746.1	lincRNA	gap
chr19-70671-70935	4.25557e-11	1.05951	0.325	0.192	1.11538e-05	dnajc8	protein_coding	gap
chr20-35560935-35562520	4.3043e-11	1.15338	0.315	0.163	1.12815e-05	adgrf7	protein_coding	exon
chr19-17203171-17203530	4.36495e-11	2.13115	0.122	0.028	1.14405e-05	stmn1a	protein_coding	exon
chr20-45707096-45707305	4.44257e-11	1.90637	0.136	0.04	1.16439e-05	gpcpd1	protein_coding	gap
chr1-39899717-39900065	4.49206e-11	2.17103	0.112	0.027	1.17737e-05	stox2a	protein_coding	utr
chr25-3738587-3738875	4.53859e-11	2.04211	0.119	0.033	1.18956e-05	morc2	protein_coding	gap
chr6-302806-304003	4.62378e-11	0.973876	0.329	0.222	1.21189e-05	rbfox2	protein_coding	gap
chr22-2165346-2166071	4.62975e-11	1.23972	0.252	0.115	1.21345e-05	BX640537.2	processed_transcript	exon
chr22-1242651-1242883	4.7164e-11	2.57636	0.077	0.015	1.23616e-05	ampd2a	protein_coding	gap
chr11-25446509-25447379	4.73675e-11	1.20032	0.255	0.129	1.2415e-05	hcfc1a	protein_coding	exon
chr14-5871251-5871772	4.7569e-11	1.80006	0.164	0.051	1.24678e-05	loxl3a	protein_coding	gap
chr20-27751829-27754264	4.77895e-11	0.597142	0.626	0.469	1.25256e-05	vrtn	protein_coding	cds
chr8-14074000-14074796	4.79611e-11	2.04114	0.122	0.035	1.25706e-05	dedd	protein_coding	gap
chr19-30347967-30348849	4.82444e-11	0.969973	0.318	0.189	1.26448e-05	khdrbs1b	protein_coding	exon
chr4-30716831-30718720	4.8586e-11	0.801111	0.413	0.27	1.27343e-05	CU207245.1	protein_coding	exon
chr17-16106397-16106715	4.87208e-11	1.7	0.157	0.051	1.27697e-05	znf395a	protein_coding	gap
chr1-26650674-26651204	4.87599e-11	1.8358	0.133	0.044	1.27799e-05	coro2a	protein_coding	exon
chr4-12921796-12922403	4.96071e-11	1.76228	0.15	0.053	1.3002e-05	lemd3	protein_coding	exon
chr21-3801284-3801530	5.05372e-11	1.58084	0.175	0.062	1.32458e-05	spout1	protein_coding	gap
chr3-31884351-31884769	5.09349e-11	1.9858	0.119	0.039	1.335e-05	ddx42	protein_coding	exon
chr6-45938996-45939516	5.16193e-11	1.24695	0.248	0.108	1.35294e-05	tardbp	protein_coding	cds
chr6-59916725-59917186	5.16214e-11	1.05699	0.378	0.214	1.35299e-05	aamp	protein_coding	gap
chr13-28738963-28739449	5.24819e-11	1.57863	0.171	0.063	1.37555e-05	ldb1a	protein_coding	gap
chr3-32692921-32693287	5.25644e-11	1.74476	0.147	0.046	1.37771e-05	si:dkey-16l2.17	protein_coding	exon
chr21-26620202-26620478	5.37436e-11	2.62799	0.08	0.018	1.40862e-05	esrra	protein_coding	gap
chr25-35896185-35896474	5.37466e-11	1.88151	0.129	0.041	1.40869e-05	lsm14aa	protein_coding	exon
chr22-1849042-1849960	5.39112e-11	1.49085	0.196	0.074	1.41301e-05	znf1182	protein_coding	exon
chr12-19176578-19176945	5.41866e-11	2.28642	0.105	0.025	1.42023e-05	zc3h7bb	protein_coding	gap
chr22-17613001-17613817	5.49562e-11	1.41718	0.182	0.085	1.4404e-05	arhgap45b	protein_coding	gap
chr8-47733993-47734285	5.61754e-11	1.96964	0.133	0.036	1.47235e-05	si:ch211-243p7.3	protein_coding	gap
chr11-25552841-25553049	5.67097e-11	2.12305	0.115	0.03	1.48635e-05	cxxc1b	protein_coding	exon
chr3-7822779-7824541	5.6714e-11	0.556624	0.598	0.468	1.48647e-05	trir	protein_coding	exon
chr20-5392233-5393784	5.68459e-11	1.27775	0.234	0.108	1.48993e-05	snw1	protein_coding	gap
chr22-21174003-21174233	5.82602e-11	1.64291	0.161	0.055	1.52699e-05	rex1bd	protein_coding	gap
chr25-36287884-36289072	6.01831e-11	1.19474	0.287	0.131	1.57739e-05	faap24	protein_coding	gap
chr14-45614053-45614395	6.05132e-11	1.97951	0.122	0.035	1.58605e-05	si:ch211-276i12.11	protein_coding	gap
chr14-30550912-30551145	6.16372e-11	2.55973	0.084	0.016	1.6155e-05	pfdn6	protein_coding	gap
chr3-26005028-26005663	6.24322e-11	1.53692	0.185	0.068	1.63634e-05	mcm5	protein_coding	exon
chr5-24200540-24200780	6.25994e-11	0.646781	0.559	0.382	1.64072e-05	sox19a	protein_coding	cds
chr6-50712672-50713075	6.26345e-11	2.02293	0.112	0.034	1.64164e-05	pigu	protein_coding	exon
chr9-37151947-37152725	6.31771e-11	1.47408	0.175	0.088	1.65587e-05	gli2a	protein_coding	gap
chr2-30201146-30201597	6.33402e-11	1.59611	0.171	0.063	1.66014e-05	ube2w	protein_coding	exon
chr8-22535541-22536281	6.38107e-11	1.34544	0.231	0.1	1.67247e-05	csde1	protein_coding	gap
chr25-3335016-3336690	6.47326e-11	1.13142	0.252	0.148	1.69664e-05	ldhbb	protein_coding	gap
chr4-59368739-59369743	6.48017e-11	0.984299	0.311	0.17	1.69845e-05	znf1050	protein_coding	cds
chr25-188517-188770	6.71276e-11	1.35499	0.234	0.11	1.75941e-05	pclaf	protein_coding	gap
chr11-18619807-18620186	6.84345e-11	1.93496	0.136	0.037	1.79366e-05	ncoa3	protein_coding	gap
chr19-46303565-46303853	6.86975e-11	2.07979	0.108	0.031	1.80056e-05	grinaa	protein_coding	utr
chr10-17725775-17726041	6.93074e-11	1.51925	0.182	0.072	1.81654e-05	slc20a1b	protein_coding	exon
chr16-10325698-10326631	6.99256e-11	1.48391	0.22	0.091	1.83274e-05	tubb5	protein_coding	cds
chr17-23975663-23976052	7.08234e-11	1.82219	0.14	0.045	1.85627e-05	xpo1b	protein_coding	exon
chr19-7485710-7487669	7.08336e-11	0.970831	0.357	0.204	1.85654e-05	rfx5	protein_coding	cds
chr8-678571-679382	7.08707e-11	1.64236	0.164	0.059	1.85751e-05	rnf165b	protein_coding	gap
chr19-31593338-31593792	7.09558e-11	1.65695	0.147	0.054	1.85974e-05	ripor2	protein_coding	utr
chr10-42623436-42624774	7.13984e-11	1.07437	0.283	0.165	1.87134e-05	fgfr1b	protein_coding	gap
chr22-22251238-22251505	7.14723e-11	2.02214	0.112	0.032	1.87328e-05	hdgfl2	protein_coding	exon
chr3-1188767-1189154	7.33166e-11	1.67903	0.171	0.069	1.92162e-05	smdt1a	protein_coding	gap
chr24-17352218-17352467	7.34856e-11	1.99857	0.122	0.033	1.92605e-05	ezh2	protein_coding	exon
chr19-42063129-42064138	7.41916e-11	1.41024	0.217	0.093	1.94455e-05	si:ch211-13c6.2	protein_coding	exon
chr17-50254857-50255331	7.43543e-11	2.00899	0.126	0.041	1.94882e-05	zc2hc1c	protein_coding	cds
chr22-12152300-12152923	7.46547e-11	1.70727	0.14	0.059	1.95669e-05	tmem163b	protein_coding	gap
chr6-56151418-56151849	7.51083e-11	1.13214	0.283	0.145	1.96858e-05	tfap2c	protein_coding	exon
chr7-30565582-30566235	7.58375e-11	1.75031	0.136	0.05	1.98769e-05	rnf111	protein_coding	gap
chr24-37703023-37703323	7.72762e-11	1.68319	0.154	0.058	2.0254e-05	zmp:0000000624	protein_coding	gap
chr15-763290-764429	7.85188e-11	1.23958	0.227	0.115	2.05797e-05	si:dkey-7i4.15	protein_coding	gap
chr13-51297456-51298104	7.87529e-11	1.00257	0.318	0.177	2.06411e-05	CU929144.1	lincRNA	exon
chr3-33433563-33433924	7.92252e-11	1.7228	0.164	0.054	2.07648e-05	si:dkey-283b1.7	protein_coding	cds
chr14-234243-234582	7.93484e-11	1.39754	0.231	0.092	2.07971e-05	bod1l1	protein_coding	exon
chr16-25155389-25156179	8.10016e-11	1.5912	0.185	0.063	2.12305e-05	znf576.1	protein_coding	gap
chr1-45622632-45623022	8.19705e-11	2.20074	0.108	0.026	2.14844e-05	2003-09-01	protein_coding	gap
chr3-16138660-16139019	8.27921e-11	1.70377	0.15	0.05	2.16997e-05	arl5c	protein_coding	exon
chr13-340152-341417	8.32712e-11	1.29069	0.252	0.116	2.18253e-05	si:ch1073-291c23.2	protein_coding	gap
chr19-5427066-5427342	8.35681e-11	2.79799	0.077	0.011	2.19031e-05	BX323079.1	lincRNA	gap
chr10-7999522-7999799	8.43582e-11	2.59566	0.084	0.016	2.21102e-05	atp6v0a2a	protein_coding	exon
chr10-20584966-20585203	8.54313e-11	1.71078	0.154	0.053	2.23914e-05	nsd3	protein_coding	gap
chr11-2679971-2680655	8.55043e-11	0.948499	0.346	0.229	2.24106e-05	si:ch211-160o17.4	protein_coding	cds
chr21-33472542-33472790	8.73193e-11	2.28642	0.105	0.025	2.28863e-05	si:ch73-42p12.2	protein_coding	gap
chr12-49141828-49142144	8.91625e-11	1.80676	0.119	0.046	2.33694e-05	si:zfos-911d5.4	protein_coding	gap
chr3-30894079-30894402	8.95993e-11	1.63595	0.157	0.059	2.34839e-05	ppp1caa	protein_coding	exon
chr21-3797990-3798521	8.98349e-11	1.19299	0.248	0.123	2.35456e-05	spout1	protein_coding	gap
chr2-57251323-57252301	9.2022e-11	1.437	0.182	0.087	2.41189e-05	mbd3a	protein_coding	gap
chr1-44005427-44006090	9.22742e-11	1.18964	0.262	0.125	2.4185e-05	si:dkey-22i16.10	protein_coding	gap
chr20-23032528-23032735	9.29549e-11	2.29657	0.094	0.021	2.43634e-05	BX511028.2	protein_coding	gap
chr24-41994025-41994530	9.34772e-11	1.57218	0.189	0.071	2.45003e-05	zbtb14	protein_coding	cds
chr24-23752326-23752769	9.36631e-11	1.69033	0.161	0.052	2.4549e-05	MCMDC2	protein_coding	exon
chr13-25838828-25839512	9.51192e-11	1.26708	0.234	0.104	2.49307e-05	papolg	protein_coding	exon
chr4-16323894-16324725	9.64548e-11	1.02267	0.339	0.174	2.52807e-05	epyc	protein_coding	exon
chr20-23953970-23954842	9.68295e-11	1.56135	0.182	0.065	2.53789e-05	casp8ap2	protein_coding	exon
chr21-27359617-27359979	9.70162e-11	1.95046	0.112	0.042	2.54278e-05	rin1a	protein_coding	exon
chr4-47395974-47396805	9.70188e-11	1.10129	0.259	0.144	2.54285e-05	znf1122	protein_coding	exon
chr22-15712178-15712577	9.7159e-11	1.77576	0.126	0.045	2.54653e-05	malt2	protein_coding	exon
chr10-44313367-44313630	9.83714e-11	1.59746	0.175	0.061	2.5783e-05	sbno1	protein_coding	exon
chr6-11064814-11065994	9.84215e-11	0.87273	0.329	0.235	2.57962e-05	abcc6a	protein_coding	gap
chr19-30995854-30996226	1.00771e-10	1.76031	0.143	0.047	2.6412e-05	sync	protein_coding	gap
chr6-55421923-55422384	1.02948e-10	1.52346	0.182	0.069	2.69826e-05	ctsa	protein_coding	gap
chr4-69514898-69515650	1.06381e-10	1.2866	0.206	0.098	2.78823e-05	znf1025	protein_coding	exon
chr7-41822157-41822500	1.06819e-10	1.76115	0.133	0.045	2.79973e-05	mylk3	protein_coding	exon
chr4-16332343-16332761	1.08477e-10	1.76696	0.136	0.044	2.84316e-05	epyc	protein_coding	gap
chr17-23888152-23888676	1.10153e-10	2.10813	0.119	0.03	2.88709e-05	pdzd8	protein_coding	gap
chr15-25197481-25197848	1.1203e-10	1.73077	0.154	0.052	2.9363e-05	mnta	protein_coding	cds
chr3-24197446-24200373	1.12208e-10	0.632818	0.563	0.391	2.94095e-05	atf4b	protein_coding	cds
chr3-45362619-45363095	1.125e-10	1.53445	0.168	0.064	2.94862e-05	il21r.1	protein_coding	exon
chr4-46671269-46671469	1.13111e-10	1.80676	0.136	0.044	2.96462e-05	zgc:173702	protein_coding	gap
chr3-32483485-32484247	1.14242e-10	1.30744	0.227	0.104	2.99426e-05	scaf1	protein_coding	exon
chr23-27778380-27779899	1.14676e-10	0.996438	0.332	0.197	3.00566e-05	kmt2d	protein_coding	exon
chr13-45472139-45473257	1.14992e-10	0.880856	0.364	0.218	3.01393e-05	rsrp1	protein_coding	exon
chr14-10643388-10643818	1.15878e-10	1.94477	0.119	0.035	3.03716e-05	nup62l	protein_coding	gap
chr1-25141676-25143308	1.16044e-10	0.718774	0.462	0.322	3.04151e-05	fbxw7	protein_coding	gap
chr20-33503540-33503996	1.17124e-10	1.91574	0.122	0.041	3.06981e-05	paplnb	protein_coding	gap
chr22-10547956-10548256	1.18128e-10	2.36717	0.094	0.023	3.09612e-05	atrip	protein_coding	exon
chr23-43478020-43478825	1.18649e-10	1.50991	0.171	0.065	3.10977e-05	e2f1	protein_coding	exon
chr11-44923086-44924021	1.2107e-10	1.39551	0.182	0.086	3.17324e-05	pfklb	protein_coding	gap
chr1-59323634-59324227	1.22283e-10	1.23814	0.213	0.125	3.20503e-05	parn	protein_coding	exon
chr20-13151137-13152778	1.22339e-10	1.13816	0.255	0.135	3.20649e-05	dtl	protein_coding	gap
chr4-56717362-56717776	1.23226e-10	1.5662	0.171	0.061	3.22973e-05	znf1047	protein_coding	gap
chr8-53957198-53958136	1.23577e-10	0.969406	0.325	0.193	3.23893e-05	cdk11b	protein_coding	gap
chr7-26535813-26536592	1.25416e-10	1.13372	0.276	0.133	3.28714e-05	si:dkey-62k3.5	protein_coding	gap
chr3-30194914-30195216	1.25606e-10	1.95545	0.122	0.038	3.29213e-05	akt1s1	protein_coding	cds
chr1-52134791-52135357	1.25729e-10	1.37083	0.189	0.089	3.29533e-05	rnf11a	protein_coding	exon
chr12-49265-49600	1.26234e-10	0.849628	0.434	0.295	3.30857e-05	mrpl58	protein_coding	exon
chr4-32759718-32760903	1.263e-10	1.1494	0.259	0.119	3.3103e-05	znf1042	protein_coding	utr
chr2-14777688-14778304	1.27797e-10	1.30885	0.192	0.095	3.34955e-05	CR388189.5	processed_transcript	exon
chr22-21164264-21165123	1.28865e-10	1.67194	0.157	0.057	3.37753e-05	crlf1b	protein_coding	gap
chr25-7752958-7753679	1.29062e-10	1.55663	0.175	0.064	3.38271e-05	phf21ab	protein_coding	gap
chr10-25337303-25337752	1.29447e-10	1.86941	0.122	0.038	3.3928e-05	cct8	protein_coding	gap
chr25-30136461-30137258	1.29539e-10	1.52473	0.175	0.065	3.39521e-05	api5	protein_coding	gap
chr2-19783032-19783785	1.30171e-10	1.34835	0.231	0.1	3.41177e-05	ptbp2b	protein_coding	gap
chr21-24307229-24307772	1.31311e-10	2.20553	0.101	0.029	3.44165e-05	cadm1a	protein_coding	gap
chr19-38514552-38514937	1.3192e-10	1.66355	0.15	0.055	3.45761e-05	col16a1	protein_coding	gap
chr23-44079888-44080520	1.32395e-10	1.10895	0.266	0.145	3.47006e-05	G3BP2	protein_coding	gap
chr21-30510646-30511275	1.33791e-10	1.66355	0.164	0.054	3.50666e-05	slc7a3a	protein_coding	gap
chr2-37810916-37811575	1.35176e-10	1.67833	0.164	0.053	3.54296e-05	ltb4r2b	protein_coding	exon
chr22-36680889-36681913	1.3557e-10	0.883582	0.381	0.22	3.55329e-05	ncl	protein_coding	gap
chr23-27598382-27599510	1.3653e-10	1.45282	0.206	0.083	3.57843e-05	phf8	protein_coding	gap
chr19-17388935-17389261	1.37998e-10	1.3644	0.203	0.083	3.61691e-05	rpl15	protein_coding	gap
chr11-11725253-11725618	1.41087e-10	1.91979	0.133	0.037	3.69787e-05	jupa	protein_coding	gap
chr1-25130108-25131530	1.417e-10	1.04084	0.315	0.182	3.71395e-05	fbxw7	protein_coding	gap
chr23-22063905-22064533	1.42083e-10	1.65811	0.178	0.055	3.72397e-05	phc2a	protein_coding	exon
chr8-51721147-51721618	1.42316e-10	1.77207	0.14	0.05	3.73008e-05	klhl22	protein_coding	cds
chr5-24238644-24238925	1.43536e-10	1.6729	0.15	0.05	3.76206e-05	plscr3a	protein_coding	exon
chr19-30435377-30436196	1.43627e-10	1.50607	0.168	0.071	3.76444e-05	abcf1	protein_coding	gap
chr19-48052620-48053088	1.43949e-10	1.29958	0.248	0.114	3.7729e-05	psmd3	protein_coding	exon
chr12-10369018-10370262	1.44791e-10	0.941884	0.364	0.208	3.79496e-05	mki67	protein_coding	exon
chr8-53954331-53954542	1.46233e-10	2.03241	0.115	0.034	3.83275e-05	cdk11b	protein_coding	exon
chr5-69671568-69671980	1.46971e-10	2.68316	0.073	0.014	3.85211e-05	CT978957.1	processed_transcript	gap
chr4-37226661-37227174	1.47693e-10	2.32996	0.091	0.02	3.87102e-05	si:dkey-3p4.7	protein_coding	exon
chr11-44898486-44899736	1.48145e-10	0.837806	0.385	0.235	3.88287e-05	NA	protein_coding	utr
chr3-30899641-30900643	1.48676e-10	1.26302	0.241	0.109	3.8968e-05	ppp1caa	protein_coding	gap
chr7-73924923-73925501	1.50701e-10	1.40708	0.196	0.082	3.94985e-05	CU694197.1	lincRNA	gap
chr7-63360908-63361454	1.51011e-10	1.51469	0.168	0.063	3.95798e-05	pcdh7b	protein_coding	gap
chr6-45900362-45901222	1.52086e-10	1.25747	0.245	0.111	3.98616e-05	epha2a	protein_coding	exon
chr11-44891943-44892459	1.53063e-10	2.08255	0.122	0.031	4.01178e-05	eif4a3	protein_coding	gap
chr10-36624968-36625236	1.54433e-10	1.98074	0.112	0.032	4.04768e-05	rsf1b.1	protein_coding	exon
chr15-24554767-24555319	1.55209e-10	1.53792	0.178	0.066	4.06801e-05	phf12b	protein_coding	exon
chr24-42067796-42068568	1.5645e-10	1.69057	0.182	0.061	4.10053e-05	ppp4r1	protein_coding	gap
chr10-7817574-7818030	1.57225e-10	0.903016	0.353	0.209	4.12085e-05	mat2aa	protein_coding	gap
chr4-69783132-69783884	1.58484e-10	1.40852	0.196	0.083	4.15386e-05	znf1081	protein_coding	cds
chr16-27554354-27555345	1.59852e-10	1.48088	0.199	0.078	4.18972e-05	si:ch211-197h24.6	protein_coding	exon
chr14-34076487-34076830	1.60165e-10	1.87708	0.133	0.037	4.19791e-05	lonrf1	protein_coding	gap
chr5-69705871-69706435	1.61546e-10	1.7101	0.136	0.052	4.23411e-05	dguok	protein_coding	exon
chr6-52227284-52228920	1.63406e-10	1.0333	0.322	0.179	4.28285e-05	tomm34	protein_coding	gap
chr15-16063258-16063560	1.64474e-10	1.59948	0.161	0.057	4.31085e-05	dynll2a	protein_coding	exon
chr1-6168299-6168827	1.66503e-10	1.34857	0.217	0.092	4.36402e-05	cnppd1	protein_coding	cds
chr16-21905065-21905310	1.68337e-10	2.01576	0.112	0.03	4.41209e-05	setdb1b	protein_coding	gap
chr9-3026891-3027262	1.70695e-10	1.58366	0.178	0.061	4.47391e-05	rapgef4	protein_coding	gap
chr3-31118950-31119194	1.7099e-10	1.75723	0.129	0.047	4.48163e-05	smg1	protein_coding	utr
chr24-15277772-15278792	1.76082e-10	1.30682	0.238	0.106	4.6151e-05	socs6a	protein_coding	exon
chr12-19141547-19142162	1.76627e-10	1.33682	0.231	0.096	4.62938e-05	phf5a	protein_coding	gap
chr12-10359512-10360149	1.77742e-10	1.60787	0.185	0.064	4.65861e-05	ndc80	protein_coding	gap
chr23-32396296-32397568	1.8044e-10	1.37502	0.196	0.101	4.72931e-05	taf8	protein_coding	gap
chr16-21905655-21905935	1.82905e-10	1.97951	0.119	0.033	4.79393e-05	setdb1b	protein_coding	exon
chr14-45544210-45544719	1.8391e-10	1.56863	0.147	0.067	4.82025e-05	ganab	protein_coding	gap
chr8-546613-547814	1.84281e-10	1.52243	0.196	0.079	4.82998e-05	FO704758.1	protein_coding	exon
chr6-33887938-33888306	1.85192e-10	1.89973	0.115	0.036	4.85386e-05	gpbp1l1	protein_coding	exon
chr7-52719803-52721053	1.85561e-10	0.85302	0.42	0.249	4.86353e-05	znf280d	protein_coding	gap
chr15-1856201-1856415	1.87515e-10	2.29515	0.091	0.021	4.91475e-05	porb	protein_coding	gap
chr23-24606214-24606882	1.92266e-10	1.5103	0.182	0.067	5.03928e-05	kansl2	protein_coding	exon
chr4-43083688-43084328	1.92799e-10	0.858512	0.371	0.225	5.05324e-05	znf1137	protein_coding	gap
chr6-49312633-49313407	1.92851e-10	1.56953	0.161	0.061	5.0546e-05	BX569793.1	lincRNA	gap
chr22-15726349-15726835	1.93353e-10	2.15013	0.119	0.028	5.06778e-05	fam32a	protein_coding	exon
chr21-19123660-19124425	1.94649e-10	1.54488	0.168	0.063	5.10173e-05	BX000991.1	lincRNA	gap
chr3-23568917-23569774	1.94769e-10	0.613953	0.58	0.398	5.10487e-05	igf2bp1	protein_coding	gap
chr7-22974793-22975984	1.98326e-10	1.44732	0.196	0.087	5.1981e-05	si:dkey-171c9.3	protein_coding	exon
chr3-20053475-20054624	1.98492e-10	1.20408	0.224	0.116	5.20245e-05	ubtf	protein_coding	gap
chr21-11911479-11911769	1.99757e-10	2.00001	0.108	0.035	5.23562e-05	dcaf12	protein_coding	cds
chr22-2125187-2125390	2.01847e-10	1.91614	0.119	0.039	5.29039e-05	znf1155	protein_coding	cds
chr7-7787579-7788087	2.07109e-10	1.98696	0.108	0.033	5.4283e-05	trmt10b	protein_coding	gap
chr10-41406931-41407746	2.12232e-10	1.15507	0.273	0.135	5.56257e-05	cabp1b	protein_coding	exon
chr5-36625086-36626631	2.13217e-10	1.07081	0.273	0.161	5.58841e-05	nova1	protein_coding	exon
chr6-38850245-38850451	2.13552e-10	1.41926	0.189	0.079	5.59717e-05	stk35l	protein_coding	exon
chr9-41031596-41031837	2.15093e-10	1.84438	0.122	0.037	5.63758e-05	ormdl1	protein_coding	gap
chr14-52399959-52400452	2.15717e-10	1.77614	0.14	0.048	5.65392e-05	polr2b	protein_coding	exon
chr1-156319-158254	2.15933e-10	0.526381	0.713	0.513	5.65958e-05	pcid2	protein_coding	gap
chr12-27050469-27051170	2.20021e-10	1.58143	0.164	0.064	5.76673e-05	fbrs	protein_coding	exon
chr2-57924128-57925599	2.22509e-10	1.21179	0.238	0.121	5.83193e-05	si:dkeyp-68b7.5	protein_coding	exon
chr7-73925754-73926032	2.26163e-10	1.76696	0.136	0.043	5.92771e-05	CU694197.1	lincRNA	gap
chr20-45704220-45704549	2.26311e-10	1.97606	0.126	0.034	5.93159e-05	gpcpd1	protein_coding	gap
chr6-11071002-11071202	2.26833e-10	1.30591	0.196	0.091	5.94527e-05	sumo3a	protein_coding	exon
chr12-281170-281442	2.27321e-10	1.6043	0.182	0.069	5.95806e-05	map2k4b	protein_coding	exon
chr15-24685017-24685330	2.28631e-10	2.02763	0.112	0.033	5.99241e-05	poldip2	protein_coding	gap
chr4-50312551-50313113	2.29084e-10	1.01508	0.287	0.157	6.00427e-05	znf1066	protein_coding	gap
chr19-24896163-24896561	2.29184e-10	1.68374	0.154	0.054	6.00688e-05	eya3	protein_coding	exon
chr20-23070832-23071499	2.29907e-10	1.61592	0.164	0.057	6.02583e-05	CU693368.5	rRNA	exon
chr5-30561242-30562557	2.30653e-10	1.13255	0.238	0.129	6.04539e-05	c2cd2l	protein_coding	exon
chr11-25316935-25318065	2.31253e-10	1.16244	0.259	0.131	6.06112e-05	si:ch211-232b12.5	protein_coding	cds
chr14-111331-111774	2.31613e-10	1.33989	0.262	0.111	6.07054e-05	gpc2	protein_coding	exon
chr3-62180618-62181639	2.33083e-10	1.25698	0.217	0.125	6.10909e-05	tbl3	protein_coding	gap
chr4-28446534-28446929	2.33918e-10	1.58015	0.164	0.058	6.13096e-05	znf1067	protein_coding	gap
chr25-29694189-29695631	2.36341e-10	0.961908	0.315	0.199	6.19447e-05	brd1b	protein_coding	cds
chr22-2233422-2233639	2.36482e-10	2.12697	0.105	0.026	6.19817e-05	znf1161	protein_coding	gap
chr8-23683182-23683620	2.37324e-10	2.21053	0.105	0.026	6.22025e-05	cfp	protein_coding	gap
chr16-25298612-25298821	2.41573e-10	2.20244	0.098	0.023	6.33161e-05	tbc1d31	protein_coding	gap
chr7-22977014-22977517	2.41697e-10	1.26079	0.231	0.106	6.33486e-05	si:dkey-171c9.3	protein_coding	gap
chr15-19907139-19907544	2.42584e-10	1.96385	0.115	0.032	6.35811e-05	thap12b	protein_coding	cds
chr19-20213319-20213553	2.46076e-10	1.7943	0.129	0.041	6.44963e-05	igf2bp3	protein_coding	gap
chr22-10618063-10618477	2.47052e-10	1.87017	0.122	0.036	6.4752e-05	rad54l2	protein_coding	exon
chr19-5303144-5303736	2.47406e-10	1.75189	0.143	0.048	6.48449e-05	si:dkeyp-113d7.10	protein_coding	gap
chr4-46561082-46561309	2.48807e-10	2.26237	0.098	0.023	6.5212e-05	BX927193.2	protein_coding	gap
chr12-3292053-3293235	2.50795e-10	1.2632	0.238	0.136	6.57332e-05	lsm12b	protein_coding	gap
chr22-15972577-15974117	2.51377e-10	0.709188	0.451	0.315	6.58856e-05	stil	protein_coding	utr
chr14-27999346-28000061	2.56251e-10	0.99584	0.318	0.167	6.71631e-05	tsc22d3	protein_coding	exon
chr7-41803553-41804040	2.57359e-10	1.74668	0.126	0.045	6.74536e-05	vps35	protein_coding	gap
chr16-13538350-13538622	2.57517e-10	2.70776	0.07	0.012	6.74951e-05	BX323458.2	processed_transcript	gap
chr12-28842459-28843313	2.61921e-10	1.45928	0.189	0.079	6.86493e-05	si:ch211-194k22.8	protein_coding	gap
chr13-1118865-1120075	2.67403e-10	1.20136	0.241	0.119	7.0086e-05	ppp3r1a	protein_coding	gap
chr3-55639812-55640140	2.68251e-10	1.5887	0.157	0.062	7.03082e-05	axin2	protein_coding	exon
chr3-57048071-57048357	2.68401e-10	1.8982	0.119	0.035	7.03476e-05	bahcc1a	protein_coding	gap
chr16-33112687-33112898	2.71584e-10	2.12697	0.091	0.027	7.11819e-05	cnr2	protein_coding	gap
chr14-220904-221265	2.7455e-10	1.69727	0.168	0.058	7.19592e-05	bod1l1	protein_coding	gap
chr17-49432453-49433098	2.74644e-10	1.57564	0.157	0.06	7.19838e-05	znf292a	protein_coding	gap
chr10-7996305-7996819	2.82869e-10	2.4031	0.094	0.021	7.41396e-05	atp6v0a2a	protein_coding	gap
chr13-33248250-33248695	2.86253e-10	1.24433	0.234	0.112	7.50267e-05	ndufaf1	protein_coding	cds
chr4-59327197-59327592	2.86333e-10	1.663	0.157	0.049	7.50475e-05	znf1084	protein_coding	exon
chr2-42351476-42351945	2.87953e-10	1.46346	0.168	0.072	7.54721e-05	si:dkey-7l6.3	protein_coding	exon
chr4-72579848-72580346	2.88797e-10	1.98388	0.112	0.036	7.56933e-05	si:cabz01054394.5	protein_coding	gap
chr15-756928-757332	2.89768e-10	1.88783	0.129	0.036	7.59478e-05	znf1011	protein_coding	gap
chr4-45331352-45332234	2.95288e-10	1.38863	0.175	0.082	7.73947e-05	si:dkey-247i3.6	protein_coding	gap
chr19-5051302-5051606	3.09659e-10	2.08744	0.101	0.025	8.11614e-05	chd4a	protein_coding	gap
chr1-23348439-23349032	3.10777e-10	1.61771	0.15	0.06	8.14544e-05	pds5a	protein_coding	gap
chr15-45582929-45584484	3.11842e-10	0.98854	0.287	0.18	8.17336e-05	cldn15lb	protein_coding	gap
chr23-27613113-27613652	3.12166e-10	1.26944	0.213	0.108	8.18184e-05	phf8	protein_coding	exon
chr21-3790316-3790566	3.12651e-10	1.60494	0.154	0.057	8.19456e-05	nsa2	protein_coding	exon
chr15-1583118-1583325	3.13377e-10	1.81975	0.143	0.041	8.21359e-05	trim59	protein_coding	gap
chr1-52453093-52453704	3.13576e-10	2.20813	0.105	0.023	8.21881e-05	si:ch211-217k17.7	protein_coding	gap
chr6-41447665-41447918	3.17837e-10	2.11302	0.108	0.028	8.33047e-05	cplane2	protein_coding	gap
chr7-41153670-41153905	3.21261e-10	1.53023	0.168	0.062	8.42022e-05	puf60b	protein_coding	exon
chr4-59085796-59086158	3.22942e-10	1.88665	0.115	0.038	8.46428e-05	si:dkey-28i19.1	protein_coding	gap
chr18-40885930-40886390	3.24344e-10	1.6551	0.147	0.055	8.50101e-05	snrpd2	protein_coding	exon
chr5-22522534-22523478	3.25525e-10	1.25485	0.213	0.117	8.53199e-05	glra4b	protein_coding	gap
chr2-27466924-27468851	3.30412e-10	0.745306	0.437	0.281	8.66007e-05	CU469530.2	protein_coding	exon
chr16-25168898-25169121	3.30813e-10	1.80246	0.129	0.041	8.67058e-05	znf576.2	protein_coding	exon
chr3-60049675-60050115	3.35117e-10	1.2237	0.234	0.107	8.78338e-05	si:ch211-110e21.4	protein_coding	gap
chr10-5028933-5029865	3.36611e-10	1.32172	0.217	0.093	8.82255e-05	enoph1	protein_coding	gap
chr19-43026214-43026450	3.37276e-10	1.96385	0.119	0.031	8.83997e-05	nkain1	protein_coding	gap
chr3-25274688-25275545	3.48821e-10	0.675837	0.479	0.342	9.14257e-05	ddx5	protein_coding	gap
chr9-11677441-11677641	3.50981e-10	2.17282	0.105	0.023	9.19919e-05	zc3h15	protein_coding	exon
chr13-11978950-11979264	3.52457e-10	1.92823	0.129	0.034	9.23787e-05	npm3	protein_coding	gap
chr7-30632699-30633991	3.55235e-10	0.934982	0.336	0.197	9.31068e-05	myo1ea	protein_coding	exon
chr3-311726-312359	3.55651e-10	1.44732	0.196	0.086	9.32157e-05	FP326649.1	protein_coding	exon
chr6-10701571-10703030	3.56777e-10	1.14479	0.245	0.132	9.3511e-05	si:dkey-34m19.3	protein_coding	cds
chr22-2544484-2545197	3.57368e-10	1.68769	0.161	0.049	9.36657e-05	CU570894.2	protein_coding	gap
chr4-69382827-69383860	3.57611e-10	1.29909	0.21	0.091	9.37296e-05	si:dkey-246j6.1	protein_coding	gap
chr19-42498525-42498793	3.6125e-10	2.06663	0.112	0.027	9.46833e-05	zgc:110239	protein_coding	exon
chr1-5275522-5276506	3.62034e-10	0.952833	0.336	0.205	9.48887e-05	spry2	protein_coding	cds
chr14-41391013-41391665	3.63225e-10	1.68846	0.14	0.049	9.5201e-05	cstf2	protein_coding	exon
chr16-33933240-33933684	3.6634e-10	1.80797	0.108	0.047	9.60173e-05	snip1	protein_coding	exon
chr20-46737016-46738587	3.69828e-10	0.987921	0.301	0.183	9.69316e-05	si:ch211-57i17.2	protein_coding	utr
chr12-24915694-24915901	3.70867e-10	2.43808	0.08	0.015	9.72038e-05	msh2	protein_coding	gap
chr4-2052511-2053005	3.77371e-10	1.26691	0.227	0.1	9.89086e-05	cpsf6	protein_coding	exon
chr11-25265697-25266008	3.82226e-10	1.72524	0.14	0.045	0.000100181	tp53inp2	protein_coding	exon
chr11-38544352-38545441	3.86097e-10	1.13823	0.241	0.123	0.000101196	nucks1a	protein_coding	gap
chr17-9945783-9946253	3.93749e-10	1.39927	0.182	0.08	0.000103201	sptssa	protein_coding	gap
chr6-8385559-8386015	4.00399e-10	1.69866	0.136	0.051	0.000104944	ilf3a	protein_coding	gap
chr15-19282722-19283057	4.01161e-10	2.02293	0.126	0.032	0.000105144	BX324206.2	lincRNA	exon
chr23-19479386-19479869	4.07178e-10	1.7804	0.119	0.053	0.000106721	tasorb	protein_coding	exon
chr12-24910401-24910616	4.07738e-10	2.27845	0.105	0.021	0.000106868	msh2	protein_coding	exon
chr15-2513938-2514399	4.09388e-10	1.57266	0.15	0.066	0.0001073	srprb	protein_coding	gap
chr1-59321219-59321735	4.10347e-10	1.72775	0.178	0.056	0.000107552	parn	protein_coding	exon
chr6-55319-56090	4.1113e-10	1.47505	0.171	0.083	0.000107757	mbd5	protein_coding	exon
chr1-39907030-39909505	4.12048e-10	1.16714	0.245	0.149	0.000107997	stox2a	protein_coding	cds
chr17-51754542-51755556	4.13094e-10	1.1826	0.28	0.138	0.000108272	odc1	protein_coding	exon
chr9-30431186-30432271	4.16052e-10	1.33384	0.185	0.099	0.000109047	gja8a	protein_coding	cds
chr11-25546336-25546651	4.16157e-10	2.39916	0.087	0.019	0.000109074	cxxc1b	protein_coding	gap
chr12-38565852-38566301	4.20262e-10	1.36816	0.196	0.082	0.00011015	ttyh2	protein_coding	gap
chr24-11905479-11905970	4.22499e-10	1.28601	0.206	0.092	0.000110737	tm9sf1	protein_coding	exon
chr24-26333768-26334410	4.24776e-10	1.65198	0.15	0.054	0.000111333	mynn	protein_coding	exon
chr11-2651731-2652159	4.24956e-10	1.43406	0.168	0.071	0.00011138	si:ch211-160o17.4	protein_coding	cds
chr6-59935848-59937043	4.25713e-10	1.2045	0.227	0.136	0.000111579	fbxl3b	protein_coding	exon
chr25-35895504-35895820	4.30062e-10	1.81398	0.126	0.043	0.000112719	lsm14aa	protein_coding	gap
chr25-35892405-35892929	4.36347e-10	1.19742	0.227	0.111	0.000114366	lsm14aa	protein_coding	gap
chr15-1015790-1017016	4.37658e-10	1.69919	0.14	0.063	0.00011471	znf1010	protein_coding	exon
chr4-38944326-38944702	4.38595e-10	2.32281	0.108	0.02	0.000114955	znf997	protein_coding	exon
chr23-28497719-28498316	4.39672e-10	1.53982	0.157	0.064	0.000115237	huwe1	protein_coding	exon
chr7-5893141-5893619	4.50501e-10	1.74066	0.129	0.043	0.000118076	si:dkey-23a13.2	protein_coding	gap
chr6-14027148-14027455	4.5322e-10	2.10932	0.101	0.027	0.000118789	etv5b	protein_coding	exon
chr20-23952754-23953623	4.53345e-10	1.63921	0.157	0.055	0.000118821	casp8ap2	protein_coding	exon
chr9-20839444-20839836	4.56943e-10	1.77703	0.119	0.046	0.000119764	gdap2	protein_coding	gap
chr19-7418016-7418407	4.59888e-10	1.91793	0.122	0.036	0.000120536	rab25a	protein_coding	gap
chr3-36199111-36199681	4.60646e-10	1.65845	0.15	0.056	0.000120735	csnk1da	protein_coding	gap
chr2-44767207-44767552	4.61811e-10	1.78196	0.136	0.043	0.00012104	ncapd2	protein_coding	gap
chr4-16537090-16537877	4.68304e-10	1.13709	0.266	0.129	0.000122742	btg1	protein_coding	utr
chr11-25405752-25406419	4.80943e-10	1.06503	0.28	0.155	0.000126055	adnpa	protein_coding	cds
chr3-1142552-1142873	4.81342e-10	1.32483	0.21	0.096	0.000126159	si:ch73-211l13.2	protein_coding	gap
chr1-47184551-47184959	4.88475e-10	1.70926	0.154	0.052	0.000128029	morc3b	protein_coding	exon
chr22-4423639-4424510	4.89296e-10	1.25793	0.224	0.104	0.000128244	uhrf1	protein_coding	gap
chr21-13680261-13681244	4.92227e-10	1.11173	0.266	0.133	0.000129012	fut7	protein_coding	cds
chr25-7766913-7767145	5.03273e-10	1.9433	0.126	0.032	0.000131907	phf21ab	protein_coding	exon
chr20-27102932-27103317	5.0626e-10	2.41754	0.077	0.02	0.00013269	ubr7	protein_coding	gap
chr3-27620109-27621064	5.10661e-10	1.45847	0.185	0.078	0.000133844	usp7	protein_coding	gap
chr16-16233710-16235467	5.23798e-10	0.953	0.343	0.187	0.000137287	rbm12b	protein_coding	cds
chr22-1575102-1576372	5.26133e-10	0.593709	0.566	0.422	0.000137899	znf1183	protein_coding	gap
chr17-13408196-13408412	5.30876e-10	2.58149	0.07	0.014	0.000139142	BX005308.2	lincRNA	gap
chr19-5148931-5149343	5.39841e-10	1.45058	0.175	0.075	0.000141492	si:dkey-89b17.4	protein_coding	cds
chr3-32373449-32373857	5.41395e-10	2.06871	0.101	0.027	0.000141899	ap2a1	protein_coding	gap
chr4-46566554-46567005	5.45783e-10	1.62767	0.164	0.053	0.000143049	BX927193.2	protein_coding	exon
chr5-24188214-24188639	5.46863e-10	2.21053	0.087	0.026	0.000143332	mpdu1a	protein_coding	exon
chr16-24822440-24823341	5.53756e-10	1.58516	0.157	0.061	0.000145139	si:dkey-79d12.5	protein_coding	gap
chr20-54238933-54239537	5.57268e-10	1.42201	0.189	0.08	0.00014606	prpf39	protein_coding	gap
chr4-37315254-37315962	5.58926e-10	1.5711	0.154	0.057	0.000146494	CR556708.2	lincRNA	exon
chr21-5207486-5207792	5.59215e-10	1.94754	0.115	0.033	0.00014657	st8sia5	protein_coding	exon
chr19-29837609-29838097	5.61082e-10	1.69747	0.14	0.05	0.000147059	txlna	protein_coding	cds
chr3-15809154-15809893	5.61381e-10	1.43115	0.196	0.086	0.000147138	phospho1	protein_coding	cds
chr9-31548336-31548836	5.63589e-10	1.9549	0.126	0.033	0.000147716	si:ch211-168k14.2	protein_coding	gap
chr4-45203229-45204418	5.66808e-10	0.820118	0.364	0.236	0.00014856	znf1115	protein_coding	gap
chr4-46580327-46581136	5.66863e-10	1.68636	0.126	0.048	0.000148574	BX927193.2	protein_coding	gap
chr19-48119762-48120138	5.74246e-10	1.06709	0.308	0.177	0.000150509	nme2b.1	protein_coding	gap
chr19-43959478-43960210	5.86116e-10	1.72285	0.122	0.048	0.00015362	ankib1a	protein_coding	cds
chr2-13700534-13701041	5.8789e-10	1.64114	0.192	0.063	0.000154085	ebna1bp2	protein_coding	gap
chr22-2853207-2854877	5.89404e-10	1.2277	0.269	0.128	0.000154482	si:dkey-20i20.4	protein_coding	gap
chr10-20576839-20577355	5.89956e-10	1.78498	0.126	0.039	0.000154627	nsd3	protein_coding	exon
chr22-2812847-2813545	5.95768e-10	1.82889	0.129	0.043	0.00015615	si:dkey-20i20.15	protein_coding	gap
chr1-54125996-54126645	6.02721e-10	1.59263	0.168	0.057	0.000157973	LO017722.1	protein_coding	exon
chr13-33017280-33017594	6.06953e-10	2.00448	0.101	0.029	0.000159082	rbm25a	protein_coding	exon
chr11-40672017-40672272	6.07818e-10	1.33071	0.192	0.084	0.000159309	slc45a1	protein_coding	gap
chr24-17339614-17339973	6.08059e-10	2.13042	0.112	0.025	0.000159372	pdia4	protein_coding	gap
chr11-19908561-19908878	6.12254e-10	1.96385	0.108	0.033	0.000160471	cadpsa	protein_coding	gap
chr15-14241567-14242718	6.13803e-10	0.731908	0.42	0.3	0.000160877	si:ch211-11n16.3	protein_coding	exon
chr10-22026957-22027477	6.22874e-10	2.12697	0.094	0.026	0.000163255	kcnip1b	protein_coding	gap
chr21-26400376-26400952	6.2624e-10	1.70134	0.133	0.046	0.000164137	eif4ebp3	protein_coding	exon
chr22-2487114-2487393	6.2998e-10	2.09757	0.105	0.03	0.000165117	si:ch73-92e7.4	protein_coding	gap
chr19-48110563-48110939	6.30403e-10	1.21171	0.276	0.125	0.000165228	nme2b.2	protein_coding	exon
chr1-1718562-1718802	6.31336e-10	1.60551	0.15	0.052	0.000165473	atp1a1a.1	protein_coding	exon
chr6-140772-141702	6.33977e-10	1.09289	0.273	0.161	0.000166165	s1pr5b	protein_coding	exon
chr1-12387697-12388320	6.37805e-10	1.76115	0.129	0.044	0.000167168	sclt1	protein_coding	exon
chr3-34999836-35000442	6.39071e-10	1.4566	0.168	0.07	0.0001675	prkcbb	protein_coding	exon
chr5-24189057-24189357	6.421e-10	2.34504	0.098	0.022	0.000168294	mpdu1a	protein_coding	exon
chr11-45393311-45393630	6.53778e-10	1.2684	0.224	0.095	0.000171355	srsf11	protein_coding	exon
chr4-55632216-55632994	6.57846e-10	1.42859	0.168	0.064	0.000172421	znf1074	protein_coding	utr
chr10-36532720-36533605	6.62142e-10	1.4646	0.143	0.08	0.000173547	nipblb	protein_coding	gap
chr7-41152961-41153446	6.66334e-10	1.25895	0.196	0.095	0.000174645	puf60b	protein_coding	gap
chr21-5240179-5241107	6.75403e-10	1.44476	0.185	0.081	0.000177022	st8sia5	protein_coding	exon
chr3-25416881-25417135	6.85157e-10	1.46184	0.164	0.072	0.000179579	bptf	protein_coding	exon
chr4-49945413-49946640	6.87704e-10	0.892761	0.371	0.201	0.000180247	zgc:173709	protein_coding	exon
chr14-229577-230339	6.89243e-10	1.03759	0.283	0.158	0.00018065	bod1l1	protein_coding	gap
chr16-25302577-25303140	6.90239e-10	1.63595	0.154	0.057	0.000180911	tbc1d31	protein_coding	gap
chr22-38788785-38789224	6.92797e-10	1.85036	0.126	0.042	0.000181581	alpi.2	protein_coding	exon
chr24-16977058-16977902	6.99331e-10	0.97261	0.304	0.173	0.000183294	klhl15	protein_coding	gap
chr14-6940510-6940767	7.00671e-10	1.38186	0.192	0.073	0.000183645	clk4a	protein_coding	exon
chr6-1400005-1400767	7.01194e-10	1.094	0.301	0.147	0.000183782	PLXNA1	protein_coding	gap
chr6-13440073-13440630	7.07148e-10	1.7942	0.15	0.044	0.000185343	fmnl2b	protein_coding	gap
chr11-44965685-44966107	7.13646e-10	1.72289	0.129	0.045	0.000187046	ldb1b	protein_coding	gap
chr4-50313428-50313848	7.17221e-10	1.25849	0.224	0.097	0.000187983	znf1066	protein_coding	gap
chr9-32166726-32166926	7.3243e-10	1.51974	0.164	0.063	0.000191969	sf3b1	protein_coding	gap
chr2-21612296-21613325	7.32825e-10	1.09986	0.227	0.135	0.000192073	ralab	protein_coding	exon
chr17-107709-108896	7.36896e-10	0.653553	0.486	0.366	0.00019314	arhgap11a	protein_coding	gap
chr17-23977337-23977761	7.41662e-10	1.80246	0.129	0.039	0.000194389	xpo1b	protein_coding	exon
chr16-25176766-25177316	7.55276e-10	1.82889	0.122	0.045	0.000197957	wu:fe05a04	protein_coding	exon
chr3-19679063-19679407	7.56632e-10	2.22059	0.098	0.024	0.000198313	mettl2a	protein_coding	gap
chr16-25018847-25019387	7.57541e-10	1.45595	0.189	0.073	0.000198551	znf1035	protein_coding	gap
chr19-30429059-30430034	7.61424e-10	1.10839	0.238	0.125	0.000199568	abcf1	protein_coding	exon
chr13-46934968-46936005	7.71902e-10	1.40564	0.175	0.076	0.000202315	mtrf1l	protein_coding	gap
chr18-20234568-20235611	7.72106e-10	1.26281	0.203	0.112	0.000202368	tle3a	protein_coding	gap
chr8-417515-417925	7.81992e-10	1.51496	0.164	0.068	0.000204959	pggt1b	protein_coding	exon
chr7-71508243-71508447	7.83218e-10	1.65295	0.143	0.048	0.000205281	ppp1r15a	protein_coding	gap
chr15-47620337-47620586	7.88378e-10	1.98652	0.101	0.03	0.000206633	paf1	protein_coding	gap
chr1-640892-641391	7.90179e-10	1.14205	0.266	0.141	0.000207105	appa	protein_coding	gap
chr5-41987777-41988209	7.98187e-10	1.80246	0.122	0.04	0.000209204	ncor1	protein_coding	gap
chr21-2146494-2146809	7.99006e-10	1.60981	0.133	0.055	0.000209419	BX510922.1	processed_transcript	exon
chr18-18426640-18427144	8.02951e-10	1.32256	0.185	0.086	0.000210453	n4bp1	protein_coding	exon
chr19-60097-60348	8.06471e-10	1.44034	0.185	0.089	0.000211375	col14a1b	protein_coding	gap
chr7-26082045-26082734	8.07597e-10	1.4403	0.182	0.072	0.00021167	ache	protein_coding	cds
chr2-113813-115619	8.12811e-10	0.61417	0.622	0.501	0.000213037	fggy	protein_coding	exon
chr19-13395215-13396518	8.14758e-10	0.98301	0.301	0.186	0.000213547	lrp12	protein_coding	cds
chr20-2958806-2959172	8.18909e-10	1.80676	0.14	0.042	0.000214635	amd1	protein_coding	gap
chr12-48345162-48345497	8.23678e-10	1.58143	0.164	0.062	0.000215885	dnajb12b	protein_coding	exon
chr4-46561766-46562843	8.27466e-10	1.37427	0.171	0.085	0.000216878	BX927193.2	protein_coding	gap
chr3-34988688-34989220	8.28951e-10	1.19627	0.22	0.111	0.000217267	smarce1	protein_coding	gap
chr25-35090062-35090660	8.32577e-10	1.47914	0.182	0.062	0.000218218	kif15	protein_coding	exon
chr12-36401-36678	8.35218e-10	1.47505	0.199	0.084	0.00021891	foxk2	protein_coding	gap
chr10-22500884-22501100	8.39161e-10	2.1531	0.091	0.026	0.000219943	zgc:172339	protein_coding	exon
chr8-24307822-24308156	8.45738e-10	1.87897	0.122	0.036	0.000221667	ZNF335	protein_coding	exon
chr8-41264276-41264584	8.50284e-10	1.81641	0.119	0.036	0.000222859	rnf10	protein_coding	exon
chr22-19645050-19645687	8.60586e-10	1.50288	0.178	0.071	0.000225559	rgmd	protein_coding	cds
chr6-48717842-48719277	8.61541e-10	0.958471	0.276	0.152	0.000225809	si:dkeyp-6a3.1	protein_coding	exon
chr6-41444286-41444565	8.68187e-10	2.02713	0.105	0.028	0.000227551	cadpsb	protein_coding	cds
chr9-21449712-21450009	8.73593e-10	1.85346	0.115	0.037	0.000228968	zmym2	protein_coding	exon
chr17-19487929-19488157	8.74038e-10	2.20079	0.084	0.022	0.000229084	kif11	protein_coding	gap
chr19-10324801-10325040	8.75736e-10	1.83536	0.122	0.037	0.000229529	u2af2b	protein_coding	exon
chr11-1523646-1525398	8.94284e-10	0.825518	0.409	0.248	0.000234391	srsf6b	protein_coding	gap
chr4-59412864-59413870	8.97589e-10	1.34964	0.203	0.085	0.000235257	zgc:173720	protein_coding	gap
chr4-65297028-65298035	8.99355e-10	1.45819	0.154	0.066	0.00023572	znf1095	protein_coding	cds
chr1-8559661-8560332	9.07154e-10	1.62767	0.143	0.053	0.000237764	ptcd1	protein_coding	exon
chr15-15463666-15464062	9.13098e-10	1.74522	0.122	0.048	0.000239322	rab34a	protein_coding	exon
chr5-29022451-29023597	9.1569e-10	0.786313	0.413	0.289	0.000240001	whrnb	protein_coding	gap
chr14-6235418-6236179	9.21342e-10	1.48628	0.161	0.067	0.000241483	smu1a	protein_coding	gap
chr6-24379392-24380093	9.22388e-10	1.46694	0.168	0.07	0.000241757	brdt	protein_coding	gap
chr10-44342494-44343007	9.31892e-10	1.40132	0.161	0.072	0.000244248	sbno1	protein_coding	exon
chr15-18032900-18033196	9.32135e-10	2.30298	0.098	0.021	0.000244312	phldb1b	protein_coding	gap
chr4-65332448-65334073	9.37448e-10	1.03791	0.273	0.149	0.000245704	znf1108	protein_coding	gap
chr12-16093545-16094240	9.41796e-10	1.38515	0.199	0.079	0.000246844	znf281b	protein_coding	exon
chr3-1164203-1164566	9.47007e-10	1.11461	0.252	0.129	0.000248209	triobpb	protein_coding	exon
chr20-51650771-51651173	9.48157e-10	1.46013	0.154	0.07	0.000248511	LO018154.1	protein_coding	gap
chr15-826838-827404	9.49692e-10	1.72286	0.136	0.046	0.000248913	si:dkey-7i4.7	protein_coding	exon
chr3-37560174-37560525	9.51032e-10	1.6348	0.161	0.053	0.000249264	arf2a	protein_coding	exon
chr7-24984842-24985230	9.55056e-10	1.82014	0.133	0.039	0.000250319	rcor2	protein_coding	gap
chr13-521972-522428	9.56479e-10	1.51511	0.178	0.077	0.000250692	nvl	protein_coding	exon
chr4-69629448-69630773	9.62227e-10	1.26304	0.189	0.13	0.000252199	znf1030	protein_coding	gap
chr4-28415457-28415980	9.66665e-10	2.07352	0.105	0.028	0.000253362	znf1041	protein_coding	exon
chr7-12935754-12936042	9.68491e-10	1.5662	0.154	0.059	0.000253841	fth1a	protein_coding	gap
chr5-72066901-72067230	9.73256e-10	1.84966	0.129	0.043	0.00025509	dqx1	protein_coding	exon
chr18-20236741-20237342	9.82625e-10	1.61955	0.136	0.057	0.000257545	tle3a	protein_coding	gap
chr6-8182172-8183248	9.85983e-10	1.29345	0.203	0.093	0.000258425	nfil3-5	protein_coding	exon
chr8-26874795-26875247	9.86655e-10	1.57671	0.168	0.058	0.000258601	rimkla	protein_coding	exon
chr4-1605963-1606278	9.95917e-10	1.34918	0.175	0.078	0.000261029	slc38a2	protein_coding	gap
chr10-8453302-8454508	9.99842e-10	1.40484	0.196	0.076	0.000262058	pptc7b	protein_coding	gap
chr16-33096515-33097922	1.00983e-09	0.700047	0.465	0.294	0.000264675	dop1a	protein_coding	exon
chr16-43145670-43146373	1.01676e-09	1.74868	0.14	0.047	0.000266492	dbf4	protein_coding	exon
chr4-21132069-21132977	1.01941e-09	1.14535	0.269	0.135	0.000267186	syt1a	protein_coding	gap
chr19-43074408-43075000	1.05901e-09	1.05623	0.248	0.145	0.000277565	pum1	protein_coding	exon
chr22-2068820-2069166	1.0765e-09	1.86611	0.136	0.038	0.000282149	znf1153	protein_coding	gap
chr2-57922029-57922673	1.08669e-09	1.42617	0.164	0.072	0.00028482	si:dkeyp-68b7.5	protein_coding	exon
chr4-65141948-65142229	1.08817e-09	1.93048	0.101	0.028	0.000285209	si:dkey-14o6.4	protein_coding	gap
chr13-10618-10896	1.10321e-09	1.54216	0.154	0.064	0.000289149	ppp4r3b	protein_coding	exon
chr2-48310403-48310781	1.10477e-09	1.62391	0.143	0.052	0.000289559	per2	protein_coding	cds
chr3-26007491-26008093	1.10533e-09	1.64802	0.133	0.051	0.000289706	mcm5	protein_coding	exon
chr17-53420958-53421326	1.11103e-09	1.77426	0.14	0.054	0.000291201	slc9a1b	protein_coding	exon
chr7-6481902-6483720	1.11617e-09	0.943687	0.259	0.176	0.000292548	si:cabz01036022.1	protein_coding	gap
chr24-24114070-24114784	1.13282e-09	1.25829	0.231	0.097	0.000296911	zgc:112982	protein_coding	exon
chr3-35415501-35415861	1.15244e-09	1.4097	0.182	0.077	0.000302053	rbbp6	protein_coding	exon
chr4-33814189-33814659	1.15513e-09	2.29809	0.098	0.019	0.000302758	znf1026	protein_coding	exon
chr22-6311175-6311799	1.15749e-09	1.54888	0.154	0.056	0.000303378	AL928685.2	processed_transcript	gap
chr12-19351633-19351987	1.172e-09	1.77374	0.119	0.039	0.00030718	tomm22	protein_coding	gap
chr19-5299240-5299652	1.1791e-09	1.79622	0.119	0.042	0.000309041	si:dkeyp-113d7.10	protein_coding	gap
chr5-22981485-22982005	1.17962e-09	1.4912	0.192	0.071	0.000309177	brwd3	protein_coding	exon
chr13-33275708-33276421	1.18124e-09	1.52417	0.161	0.067	0.000309602	tmem39b	protein_coding	exon
chr8-22534203-22534549	1.18569e-09	1.32978	0.178	0.085	0.000310769	csde1	protein_coding	exon
chr7-12934173-12934396	1.18788e-09	1.63327	0.143	0.05	0.000311343	fth1a	protein_coding	exon
chr1-9141581-9141966	1.18851e-09	1.16703	0.227	0.111	0.000311508	rasd3	protein_coding	exon
chr15-2514724-2514998	1.1925e-09	1.42028	0.161	0.071	0.000312553	srprb	protein_coding	gap
chr12-27041445-27041645	1.215e-09	1.82695	0.119	0.038	0.00031845	fbrs	protein_coding	exon
chr24-37707561-37707767	1.21653e-09	1.91104	0.115	0.034	0.000318852	zmp:0000000624	protein_coding	gap
chr4-29756874-29757284	1.23716e-09	2.26265	0.091	0.022	0.000324259	znf1119	protein_coding	exon
chr3-15686774-15687902	1.24076e-09	1.43755	0.185	0.08	0.000325202	BX936308.2	processed_transcript	exon
chr22-1648959-1649491	1.25652e-09	1.17257	0.234	0.11	0.000329334	BX649416.2	processed_transcript	exon
chr12-27050043-27050253	1.26138e-09	2.12556	0.087	0.023	0.000330605	fbrs	protein_coding	gap
chr16-6191012-6192438	1.27256e-09	0.785416	0.388	0.261	0.000333537	ctnnb1	protein_coding	gap
chr11-1525835-1526193	1.29612e-09	1.44451	0.15	0.071	0.000339711	srsf6b	protein_coding	gap
chr25-229040-229622	1.29743e-09	1.58779	0.185	0.062	0.000340056	CU855936.2	protein_coding	gap
chr25-13679460-13679702	1.29856e-09	1.82668	0.122	0.036	0.000340351	usb1	protein_coding	gap
chr6-53280333-53281231	1.30041e-09	1.00061	0.29	0.159	0.000340835	rbm5	protein_coding	gap
chr22-16300919-16302153	1.31446e-09	1.02851	0.29	0.158	0.000344518	dbt	protein_coding	gap
chr23-43475822-43476279	1.33099e-09	1.75783	0.126	0.042	0.000348852	e2f1	protein_coding	exon
chr25-28651472-28652134	1.33871e-09	1.85847	0.122	0.04	0.000350875	fnbp4	protein_coding	gap
chr15-42281367-42281832	1.3622e-09	1.49906	0.171	0.061	0.00035703	farsb	protein_coding	gap
chr1-41232778-41233627	1.36711e-09	1.41448	0.161	0.07	0.000358319	rgs12b	protein_coding	gap
chr1-486306-487369	1.3847e-09	1.47835	0.168	0.082	0.00036293	ercc5	protein_coding	exon
chr7-26633230-26633638	1.3886e-09	1.40392	0.168	0.071	0.000363951	hsbp1a	protein_coding	gap
chr24-17357528-17358040	1.40812e-09	1.62346	0.136	0.057	0.000369067	ezh2	protein_coding	exon
chr23-6716166-6717240	1.40878e-09	1.08833	0.238	0.133	0.00036924	baz2a	protein_coding	exon
chr19-25980309-25980828	1.41194e-09	1.54365	0.147	0.055	0.000370067	jarid2b	protein_coding	gap
chr2-58892982-58893557	1.44547e-09	1.55582	0.185	0.072	0.000378856	mau2	protein_coding	exon
chr22-28759894-28760862	1.44816e-09	1.07618	0.255	0.132	0.000379561	si:dkeyp-34c12.1	protein_coding	gap
chr10-44990662-44991125	1.45302e-09	1.14217	0.234	0.117	0.000380834	h2az2b	protein_coding	exon
chr6-39069528-39070397	1.45401e-09	1.42885	0.171	0.074	0.000381096	eif4bb	protein_coding	exon
chr4-54719921-54720581	1.46211e-09	1.74107	0.122	0.038	0.000383217	CR388413.1	processed_transcript	exon
chr23-4355859-4357433	1.46406e-09	1.17385	0.227	0.13	0.000383729	mybl2a	protein_coding	exon
chr22-2695446-2695663	1.46878e-09	2.02669	0.105	0.026	0.000384965	si:dkey-20i20.15	protein_coding	gap
chr16-38345208-38345600	1.46883e-09	2.04657	0.094	0.026	0.000384978	gabpb2b	protein_coding	gap
chr13-50622060-50622366	1.47803e-09	0.835083	0.346	0.207	0.000387391	vox	protein_coding	cds
chr20-5387494-5387774	1.48215e-09	1.6729	0.126	0.047	0.000388469	snw1	protein_coding	gap
chr15-9867350-9867971	1.48236e-09	1.06425	0.255	0.135	0.000388524	si:dkey-13m3.2	protein_coding	gap
chr23-6719139-6720140	1.48367e-09	1.02677	0.287	0.159	0.000388868	baz2a	protein_coding	exon
chr6-34925396-34925606	1.49537e-09	1.84423	0.119	0.036	0.000391934	il12rb2	protein_coding	exon
chr4-45294575-45294793	1.4971e-09	1.92209	0.112	0.03	0.00039239	si:ch211-162i8.2	protein_coding	gap
chr1-9161258-9161516	1.51737e-09	1.60291	0.14	0.05	0.000397702	plk1	protein_coding	exon
chr12-7595008-7595776	1.52384e-09	1.45485	0.178	0.081	0.000399398	slc16a9b	protein_coding	exon
chr10-17717942-17718242	1.53347e-09	1.27215	0.217	0.094	0.000401922	slc20a1b	protein_coding	gap
chr19-26952195-26952874	1.54135e-09	1.42733	0.171	0.075	0.000403985	zbtb12.2	protein_coding	exon
chr2-57959471-57960063	1.56459e-09	1.67271	0.136	0.048	0.000410077	si:dkeyp-68b7.12	protein_coding	exon
chr19-30439398-30439880	1.59249e-09	1.60434	0.15	0.054	0.000417389	abcf1	protein_coding	exon
chr22-20153857-20154428	1.60269e-09	1.71366	0.133	0.045	0.000420063	eef2a.2	protein_coding	exon
chr3-16241516-16242038	1.60752e-09	1.74275	0.129	0.042	0.000421328	bckdhbl	protein_coding	exon
chr14-32882217-32882909	1.60824e-09	0.751355	0.416	0.269	0.000421519	slc25a5	protein_coding	exon
chr2-43858797-43859446	1.60883e-09	1.94479	0.115	0.035	0.000421673	nlrb5	protein_coding	gap
chr14-21654445-21655313	1.6207e-09	1.13123	0.234	0.123	0.000424783	kdm3b	protein_coding	exon
chr6-33908324-33909174	1.62953e-09	1.1965	0.22	0.101	0.000427097	ccdc17	protein_coding	gap
chr18-22744476-22744945	1.65898e-09	1.98389	0.101	0.028	0.000434818	hsf4	protein_coding	exon
chr25-3250571-3251433	1.67016e-09	1.08003	0.255	0.134	0.000437748	metap2b	protein_coding	exon
chr6-13441021-13441263	1.67048e-09	2.12697	0.091	0.025	0.00043783	fmnl2b	protein_coding	gap
chr20-13904205-13904704	1.67065e-09	1.77374	0.115	0.039	0.000437875	slc30a1a	protein_coding	gap
chr22-36659288-36660505	1.6751e-09	1.36537	0.164	0.092	0.000439041	b3gnt7	protein_coding	cds
chr14-43601153-43601445	1.71327e-09	1.60609	0.129	0.053	0.000449046	adh5	protein_coding	gap
chr3-1153767-1154307	1.71849e-09	1.59513	0.161	0.067	0.000450415	nol12	protein_coding	exon
chr23-26225643-26225916	1.72169e-09	1.15369	0.227	0.111	0.000451254	RSBN1	protein_coding	exon
chr22-1322397-1323614	1.72411e-09	1.14152	0.22	0.129	0.000451888	si:ch73-138e16.6	protein_coding	exon
chr3-25289359-25289842	1.72982e-09	1.4718	0.15	0.061	0.000453383	smurf2	protein_coding	exon
chr5-57411863-57412073	1.74805e-09	2.31756	0.08	0.018	0.000458161	CR925761.2	processed_transcript	gap
chr12-27584655-27585069	1.75356e-09	1.40907	0.164	0.075	0.000459607	dhx8	protein_coding	exon
chr21-18959510-18959791	1.76128e-09	2.11097	0.098	0.023	0.000461629	crkl	protein_coding	exon
chr8-31411048-31411849	1.76445e-09	1.59127	0.157	0.057	0.00046246	znf131	protein_coding	exon
chr4-1632179-1633277	1.77979e-09	1.29011	0.203	0.107	0.000466482	scaf11	protein_coding	exon
chr22-1565730-1565956	1.78113e-09	1.72043	0.126	0.042	0.000466833	AL954741.2	protein_coding	utr
chr3-31145720-31146787	1.79392e-09	1.25842	0.189	0.1	0.000470184	smg1	protein_coding	exon
chr4-16539121-16539384	1.79509e-09	1.55546	0.157	0.053	0.000470492	btg1	protein_coding	cds
chr6-41076-41355	1.79526e-09	1.65307	0.133	0.057	0.000470536	MARF1	protein_coding	utr
chr23-29735669-29735926	1.79893e-09	1.6729	0.129	0.047	0.000471497	ctnnbip1	protein_coding	gap
chr11-3372949-3373173	1.80176e-09	2.58524	0.073	0.014	0.000472238	mcrs1	protein_coding	gap
chr5-23053201-23053551	1.80216e-09	1.33829	0.196	0.082	0.000472344	atrxl	protein_coding	exon
chr7-6334516-6335384	1.80335e-09	1.428	0.164	0.065	0.000472657	si:ch211-220f21.3	protein_coding	exon
chr7-55526108-55526798	1.80511e-09	1.45605	0.164	0.063	0.000473118	cdt1	protein_coding	gap
chr3-129344-131119	1.80568e-09	1.18945	0.238	0.119	0.000473268	zgc:110249	protein_coding	gap
chr22-20280278-20280669	1.81488e-09	1.6912	0.133	0.044	0.000475678	mbd3b	protein_coding	exon
chr1-59013026-59013351	1.8282e-09	2.04717	0.14	0.036	0.000479168	cdc37	protein_coding	gap
chr4-16866070-16866374	1.84932e-09	2.07608	0.098	0.026	0.000484706	tmpoa	protein_coding	gap
chr5-22091395-22092282	1.85306e-09	1.06115	0.276	0.137	0.000485686	CR812469.1	processed_transcript	exon
chr23-26764157-26764435	1.85327e-09	1.72043	0.133	0.043	0.000485741	galnt6	protein_coding	exon
chr8-20853139-20853443	1.85432e-09	1.80402	0.122	0.04	0.000486015	dohh	protein_coding	cds
chr18-3046032-3046336	1.86493e-09	1.60105	0.15	0.049	0.000488797	rps3	protein_coding	exon
chr23-33548860-33549484	1.87533e-09	0.999779	0.28	0.156	0.000491521	itga5	protein_coding	gap
chr21-44000735-44000983	1.87683e-09	1.8279	0.115	0.041	0.000491915	arsib	protein_coding	exon
chr19-47788493-47790062	1.89366e-09	0.961798	0.29	0.179	0.000496327	c19h1orf109	protein_coding	exon
chr8-533271-533753	1.9499e-09	1.48108	0.154	0.059	0.000511067	zgc:101664	protein_coding	gap
chr23-6744379-6744598	1.95624e-09	1.91509	0.112	0.032	0.000512728	ptges3b	protein_coding	gap
chr3-15670983-15671619	1.96081e-09	1.28385	0.206	0.091	0.000513926	zgc:66443	protein_coding	cds
chr6-50741027-50742235	1.98621e-09	1.23396	0.206	0.1	0.000520584	BX530017.2	processed_transcript	exon
chr19-42336274-42336689	2.02805e-09	1.23466	0.213	0.104	0.000531551	anp32e	protein_coding	exon
chr22-37612513-37613853	2.03137e-09	1.02653	0.283	0.151	0.00053242	ttc14	protein_coding	exon
chr25-3320919-3321311	2.0425e-09	1.32198	0.196	0.08	0.000535337	slc25a3b	protein_coding	exon
chr19-3177002-3177426	2.05064e-09	1.72481	0.154	0.05	0.000537472	zgc:86598	protein_coding	gap
chr12-49142511-49142718	2.05764e-09	1.78865	0.112	0.037	0.000539305	si:zfos-911d5.4	protein_coding	gap
chr19-41495098-41495353	2.08683e-09	1.42335	0.168	0.066	0.000546955	ago2	protein_coding	gap
chr3-36434070-36434442	2.08748e-09	2.02713	0.119	0.028	0.000547128	rogdi	protein_coding	gap
chr17-44145-45180	2.10287e-09	1.17345	0.199	0.105	0.000551161	CABZ01111555.1	protein_coding	exon
chr8-15281031-15281583	2.10915e-09	1.21191	0.227	0.103	0.000552805	dnttip2	protein_coding	exon
chr19-7163401-7164100	2.11057e-09	0.989366	0.28	0.166	0.000553178	brd2a	protein_coding	exon
chr25-3312131-3312438	2.11172e-09	1.5654	0.143	0.051	0.00055348	slc25a3b	protein_coding	exon
chr4-59114202-59114627	2.16652e-09	1.36816	0.178	0.079	0.000567844	znf993	protein_coding	gap
chr3-60083583-60083843	2.1689e-09	1.10287	0.28	0.127	0.000568467	zgc:174268	protein_coding	gap
chr2-37125539-37125938	2.18734e-09	1.28297	0.196	0.083	0.0005733	elavl1a	protein_coding	cds
chr4-52615166-52616037	2.20577e-09	1.45492	0.154	0.062	0.00057813	si:dkeyp-44b5.5	protein_coding	exon
chr6-44190067-44190397	2.22763e-09	1.63445	0.129	0.048	0.000583859	gxylt2	protein_coding	gap
chr3-35505516-35505950	2.22875e-09	1.55963	0.154	0.055	0.000584154	tnrc6a	protein_coding	gap
chr12-10357236-10357632	2.23179e-09	1.71112	0.14	0.045	0.000584949	ndc80	protein_coding	gap
chr25-30448417-30449531	2.23657e-09	1.13328	0.234	0.121	0.000586203	pdcd2l	protein_coding	exon
chr22-12772550-12773521	2.26588e-09	1.54977	0.15	0.067	0.000593885	ftcd	protein_coding	gap
chr22-22292921-22293254	2.26793e-09	1.81066	0.119	0.039	0.000594423	chaf1a	protein_coding	gap
chr13-37659580-37660064	2.26945e-09	1.7542	0.126	0.04	0.000594821	phf3	protein_coding	exon
chr3-1230026-1230291	2.26998e-09	1.46541	0.168	0.066	0.000594959	si:ch1073-314i13.4	protein_coding	cds
chr14-32781979-32783471	2.27404e-09	1.2342	0.21	0.098	0.000596023	AL590151.1	lincRNA	exon
chr2-57253684-57254920	2.27908e-09	1.20439	0.199	0.098	0.000597346	mbd3a	protein_coding	gap
chr1-45574191-45574879	2.28032e-09	1.43426	0.171	0.073	0.000597669	atf7ip	protein_coding	exon
chr4-69235353-69237474	2.29874e-09	0.853933	0.346	0.212	0.000602497	zgc:173615	protein_coding	gap
chr17-20240777-20241053	2.31575e-09	1.57936	0.147	0.053	0.000606955	smndc1	protein_coding	exon
chr13-25580620-25581567	2.33988e-09	1.12506	0.248	0.131	0.00061328	csgalnact2	protein_coding	exon
chr25-14502608-14503295	2.35759e-09	1.36785	0.171	0.08	0.000617921	dbx1b	protein_coding	exon
chr1-6638055-6638518	2.38779e-09	1.32305	0.182	0.082	0.000625838	si:ch211-93g23.2	protein_coding	exon
chr22-1585120-1586194	2.41817e-09	0.902807	0.294	0.18	0.0006338	si:ch211-255f4.11	protein_coding	exon
chr12-29247072-29247556	2.43688e-09	1.67271	0.143	0.048	0.000638705	bms1	protein_coding	gap
chr7-69192626-69193958	2.46652e-09	1.18437	0.234	0.133	0.000646473	marveld3	protein_coding	gap
chr20-53375847-53376216	2.48631e-09	1.86323	0.122	0.033	0.00065166	cdc40	protein_coding	gap
chr8-26884279-26885368	2.49062e-09	1.14525	0.241	0.123	0.000652789	rimkla	protein_coding	cds
chr9-103383-103947	2.50394e-09	1.52756	0.164	0.067	0.00065628	FQ377903.3	protein_coding	exon
chr2-1357954-1358168	2.53356e-09	1.99112	0.108	0.027	0.000664043	ss18	protein_coding	exon
chr1-59015404-59015840	2.53712e-09	1.53178	0.171	0.066	0.000664977	EARS2	protein_coding	exon
chr20-23960944-23961452	2.54657e-09	1.57782	0.143	0.056	0.000667453	cx52.6	protein_coding	cds
chr25-25306957-25307281	2.55181e-09	1.80934	0.112	0.038	0.000668827	BX544877.2	protein_coding	exon
chr2-116465-117014	2.56601e-09	0.770505	0.385	0.246	0.00067255	fggy	protein_coding	exon
chr12-7245479-7245860	2.63064e-09	2.00296	0.105	0.027	0.000689487	ube2d1b	protein_coding	gap
chr21-13133531-13133774	2.64549e-09	1.81641	0.108	0.035	0.00069338	odf2a	protein_coding	gap
chr7-30555602-30555850	2.66055e-09	1.54422	0.143	0.054	0.000697328	sltm	protein_coding	gap
chr23-16781698-16781908	2.66745e-09	1.83507	0.112	0.033	0.000699135	zgc:153722	protein_coding	gap
chr3-31886481-31886829	2.68452e-09	1.76333	0.122	0.037	0.00070361	ddx42	protein_coding	exon
chr23-4267682-4267969	2.70461e-09	1.63445	0.133	0.047	0.000708876	srsf6a	protein_coding	exon
chr21-40387083-40387495	2.71532e-09	1.5614	0.136	0.055	0.000711681	nup98	protein_coding	exon
chr2-24503014-24503321	2.78615e-09	1.81001	0.115	0.038	0.000730246	si:rp71-39b20.4	protein_coding	gap
chr3-23585438-23585666	2.79186e-09	1.81891	0.122	0.039	0.000731743	ube2z	protein_coding	exon
chr3-32468969-32469609	2.79435e-09	1.96646	0.129	0.036	0.000732397	si:ch211-195b15.7	protein_coding	exon
chr19-29813696-29814479	2.85263e-09	1.2237	0.21	0.105	0.00074767	hdac1	protein_coding	exon
chr3-22054029-22054229	2.85967e-09	1.56768	0.14	0.048	0.000749518	cdc27	protein_coding	exon
chr13-6194838-6195247	2.86211e-09	1.5982	0.133	0.049	0.000750155	ppm1g	protein_coding	exon
chr14-52484288-52484510	2.88649e-09	1.43426	0.182	0.071	0.000756545	tcerg1a	protein_coding	exon
chr10-45057051-45057304	2.93025e-09	1.41532	0.164	0.068	0.000768015	mrps24	protein_coding	gap
chr15-1763550-1763802	2.94483e-09	1.52024	0.15	0.056	0.000771837	bud23	protein_coding	gap
chr21-18956395-18956745	2.96941e-09	1.62839	0.14	0.051	0.000778278	crkl	protein_coding	cds
chr4-45280141-45281063	2.97416e-09	1.0438	0.304	0.146	0.000779526	znf1138	protein_coding	exon
chr7-12937975-12938214	2.97665e-09	1.42182	0.182	0.07	0.000780176	fth1a	protein_coding	exon
chr10-294361-294861	2.99137e-09	1.6592	0.122	0.047	0.000784035	emsy	protein_coding	exon
chr22-2809878-2810273	3.01974e-09	1.57588	0.143	0.047	0.000791472	si:dkey-20i20.15	protein_coding	gap
chr3-31155245-31155482	3.02158e-09	1.46462	0.157	0.06	0.000791953	smg1	protein_coding	exon
chr5-72378446-72379562	3.04029e-09	0.798429	0.381	0.266	0.000796856	lman2la	protein_coding	gap
chr15-849036-849632	3.05925e-09	1.41606	0.161	0.07	0.000801826	zgc:162936	protein_coding	gap
chr15-22328795-22329090	3.09455e-09	1.9254	0.105	0.032	0.000811078	hepacama	protein_coding	exon
chr14-39277991-39278978	3.09823e-09	1.46004	0.168	0.075	0.000812042	diaph2	protein_coding	gap
chr6-50679695-50680350	3.0987e-09	1.41733	0.171	0.07	0.000812165	mtss1	protein_coding	gap
chr9-46400808-46401451	3.09963e-09	1.32256	0.171	0.081	0.000812409	LCT	protein_coding	exon
chr21-39570734-39570980	3.14417e-09	1.39174	0.189	0.073	0.000824084	srsf1b	protein_coding	cds
chr4-29175631-29175921	3.14558e-09	1.72821	0.122	0.041	0.000824454	CR388132.2	protein_coding	gap
chr22-3289378-3289678	3.16323e-09	2.67262	0.07	0.011	0.00082908	si:zfos-943e10.1	protein_coding	gap
chr18-7549712-7549980	3.17102e-09	1.68127	0.129	0.043	0.000831122	arf5	protein_coding	gap
chr19-38504051-38504902	3.1759e-09	1.37609	0.164	0.085	0.000832401	col16a1	protein_coding	gap
chr12-27207115-27207536	3.23284e-09	2.22881	0.084	0.019	0.000847324	psme3	protein_coding	exon
chr18-3036150-3036430	3.2916e-09	1.69543	0.136	0.043	0.000862726	CU570791.3	protein_coding	utr
chr21-18269238-18269526	3.31334e-09	1.50958	0.147	0.062	0.000868424	brd3a	protein_coding	exon
chr13-6195681-6195952	3.33526e-09	2.12136	0.091	0.022	0.000874167	ppm1g	protein_coding	gap
chr16-54491495-54491801	3.38197e-09	1.95046	0.098	0.033	0.000886411	clk2b	protein_coding	exon
chr6-59863536-59864998	3.39393e-09	0.863159	0.353	0.247	0.000889546	kdm6al	protein_coding	gap
chr5-36886923-36887284	3.43278e-09	1.90876	0.101	0.03	0.000899727	slc8a2a	protein_coding	exon
chr21-45342281-45343096	3.43303e-09	1.12164	0.241	0.133	0.000899793	skp1	protein_coding	exon
chr12-11045860-11046168	3.44972e-09	1.78238	0.108	0.038	0.000904168	raraa	protein_coding	gap
chr10-579915-580630	3.49306e-09	1.24271	0.203	0.094	0.000915527	smad4a	protein_coding	exon
chr19-46323175-46323407	3.49889e-09	2.37139	0.08	0.015	0.000917055	rprd1a	protein_coding	exon
chr8-22843656-22844646	3.51833e-09	1.28306	0.192	0.097	0.000922151	BX072561.2	processed_transcript	exon
chr2-35861230-35861637	3.52404e-09	1.81127	0.105	0.04	0.000923647	dhx9	protein_coding	exon
chr21-11897366-11897770	3.53057e-09	1.67609	0.129	0.047	0.000925358	dcaf12	protein_coding	gap
chr14-24295229-24295671	3.56208e-09	1.70287	0.14	0.042	0.000933618	klhl3	protein_coding	exon
chr3-31052504-31053176	3.58962e-09	1.49359	0.171	0.069	0.000940837	armc5	protein_coding	exon
chr4-31421832-31422233	3.60385e-09	1.67814	0.115	0.041	0.000944564	AL590152.1	processed_transcript	exon
chr3-36451927-36452310	3.61181e-09	1.5525	0.147	0.057	0.000946653	glyr1	protein_coding	exon
chr24-17177274-17177615	3.61688e-09	1.72967	0.112	0.046	0.000947982	mllt10	protein_coding	exon
chr15-141216-142630	3.63024e-09	0.953825	0.318	0.214	0.000951483	BX640522.1	protein_coding	gap
chr23-27748130-27748669	3.64506e-09	1.88217	0.115	0.032	0.000955367	dhh	protein_coding	cds
chr11-45412752-45414008	3.64771e-09	1.08781	0.273	0.17	0.000956062	ankrd13c	protein_coding	gap
chr14-31483514-31483731	3.68603e-09	2.93184	0.056	0.009	0.000966105	cab39l1	protein_coding	gap
chr21-395978-396772	3.69097e-09	1.69595	0.15	0.044	0.000967399	rad23b	protein_coding	gap
chr22-2675833-2677416	3.69472e-09	1.02364	0.248	0.14	0.000968383	CU896630.2	protein_coding	exon
chr1-44061878-44062193	3.71148e-09	2.15586	0.091	0.024	0.000972775	si:ch73-109d9.4	protein_coding	exon
chr19-7417596-7417854	3.71517e-09	1.94293	0.105	0.026	0.000973742	rab25a	protein_coding	exon
chr10-42547182-42548043	3.72421e-09	1.54024	0.15	0.058	0.000976113	kctd9b	protein_coding	gap
chr18-39173272-39174351	3.74029e-09	1.03692	0.29	0.159	0.000980325	mapk6	protein_coding	cds
chr5-22596627-22597174	3.7456e-09	1.39309	0.164	0.07	0.000981718	nono	protein_coding	exon
chr11-1558872-1559076	3.75701e-09	2.22881	0.08	0.019	0.00098471	mybl2b	protein_coding	gap
chr7-71327172-71327417	3.76562e-09	1.46256	0.15	0.059	0.000986964	dhx15	protein_coding	exon
chr18-20043424-20043795	3.79968e-09	1.54543	0.143	0.053	0.000995893	morf4l1	protein_coding	gap
chr8-30732998-30733599	3.83433e-09	2.55688	0.07	0.016	0.00100498	gucd1	protein_coding	gap
chr3-100152-100361	3.86214e-09	2.34215	0.077	0.017	0.00101226	zgc:110249	protein_coding	gap
chr5-22054374-22054582	3.92973e-09	1.46757	0.14	0.067	0.00102998	mtmr8	protein_coding	exon
chr21-41831707-41832477	3.93139e-09	1.49842	0.147	0.057	0.00103041	cct6a	protein_coding	gap
chr16-25669646-25671557	3.95949e-09	1.0503	0.262	0.149	0.00103778	nsmce2	protein_coding	gap
chr3-12218429-12218724	3.96329e-09	1.39106	0.157	0.07	0.00103877	tfap4	protein_coding	gap
chr16-13627776-13628147	4.00483e-09	1.55546	0.147	0.054	0.00104966	si:dkeyp-69b9.6	protein_coding	exon
chr12-10453237-10454416	4.03726e-09	1.31801	0.196	0.084	0.00105816	crym	protein_coding	gap
chr12-18954621-18955276	4.09073e-09	1.25856	0.203	0.095	0.00107218	ep300a	protein_coding	exon
chr1-23381698-23382056	4.10333e-09	1.85308	0.101	0.036	0.00107548	n4bp2	protein_coding	gap
chr22-2547397-2547880	4.1211e-09	2.02117	0.108	0.027	0.00108014	CU570894.2	protein_coding	gap
chr3-54576828-54577255	4.17365e-09	1.99798	0.098	0.028	0.00109391	p2ry11	protein_coding	cds
chr6-12978712-12979137	4.17409e-09	1.61179	0.147	0.051	0.00109402	mcm6	protein_coding	exon
chr2-26505273-26505812	4.18535e-09	1.15826	0.22	0.109	0.00109698	best4	protein_coding	exon
chr1-26106931-26107828	4.24173e-09	1.21108	0.206	0.108	0.00111175	toporsa	protein_coding	cds
chr19-42065612-42066428	4.26517e-09	1.30653	0.171	0.078	0.0011179	si:ch211-13c6.2	protein_coding	gap
chr14-10598091-10598483	4.27111e-09	1.85568	0.105	0.032	0.00111945	gpr174	protein_coding	utr
chr2-38200210-38200619	4.28207e-09	1.62921	0.136	0.047	0.00112233	acin1a	protein_coding	exon
chr22-15698126-15698328	4.28375e-09	1.6398	0.14	0.047	0.00112277	safb	protein_coding	exon
chr20-13458130-13459346	4.2931e-09	1.1611	0.227	0.136	0.00112522	enpp1	protein_coding	gap
chr9-55125165-55125965	4.30661e-09	0.911047	0.29	0.178	0.00112876	tbl1x	protein_coding	gap
chr23-19708457-19709120	4.32459e-09	1.17092	0.227	0.111	0.00113347	dnase1l1	protein_coding	gap
chr15-37533116-37533496	4.3448e-09	1.67643	0.133	0.047	0.00113877	kmt2bb	protein_coding	exon
chr3-25414487-25415136	4.38448e-09	1.52974	0.15	0.061	0.00114917	bptf	protein_coding	exon
chr24-14384981-14386322	4.41515e-09	1.08127	0.234	0.142	0.00115721	ncoa2	protein_coding	exon
chr9-37141633-37142595	4.45417e-09	0.573566	0.552	0.376	0.00116743	gli2a	protein_coding	exon
chr22-2043979-2044254	4.46775e-09	1.61843	0.133	0.045	0.00117099	znf1153	protein_coding	gap
chr4-47647246-47647653	4.46938e-09	1.72043	0.122	0.043	0.00117142	BX324142.1	protein_coding	exon
chr5-25693380-25693593	4.47248e-09	2.01922	0.101	0.023	0.00117223	zfand5a	protein_coding	utr
chr24-27004401-27005183	4.47329e-09	1.5573	0.143	0.061	0.00117245	larp4b	protein_coding	gap
chr25-14526979-14527585	4.47788e-09	1.99289	0.105	0.031	0.00117365	nav2b	protein_coding	gap
chr4-42069470-42069935	4.48301e-09	1.5635	0.136	0.056	0.00117499	zgc:174696	protein_coding	gap
chr11-24813015-24813215	4.4854e-09	1.99798	0.105	0.028	0.00117562	adipor1a	protein_coding	exon
chr3-25352951-25354398	4.52023e-09	1.23342	0.203	0.103	0.00118475	smurf2	protein_coding	gap
chr2-38211310-38211598	4.56684e-09	1.59304	0.14	0.051	0.00119696	acin1a	protein_coding	gap
chr5-24512115-24512354	4.56822e-09	1.79886	0.119	0.035	0.00119733	tia1l	protein_coding	cds
chr17-23662637-23663340	4.57335e-09	1.79958	0.108	0.042	0.00119867	ptena	protein_coding	gap
chr12-11656294-11657316	4.59236e-09	1.4683	0.154	0.062	0.00120365	waplb	protein_coding	cds
chr18-17750772-17751065	4.61011e-09	1.67334	0.136	0.044	0.00120831	rspry1	protein_coding	exon
chr10-44343800-44345230	4.61399e-09	0.921546	0.287	0.188	0.00120932	sbno1	protein_coding	gap
chr7-69175577-69176464	4.67336e-09	1.12197	0.213	0.118	0.00122488	usp10	protein_coding	gap
chr23-16783577-16785667	4.67487e-09	0.901096	0.29	0.19	0.00122528	zgc:153722	protein_coding	gap
chr4-59752529-59753095	4.71114e-09	1.57708	0.147	0.049	0.00123478	znf1068	protein_coding	gap
chr10-38242207-38242522	4.77949e-09	0.94407	0.29	0.168	0.0012527	usp25	protein_coding	gap
chr19-4866909-4867400	4.82736e-09	1.38651	0.154	0.069	0.00126525	cdk12	protein_coding	exon
chr15-20109497-20110115	4.84377e-09	1.61809	0.129	0.05	0.00126955	med13b	protein_coding	gap
chr11-2769982-2771242	4.86532e-09	1.30348	0.182	0.101	0.00127519	srpk1b	protein_coding	gap
chr22-2466364-2467226	4.86711e-09	1.46757	0.161	0.064	0.00127566	si:ch73-92e7.4	protein_coding	gap
chr11-3953359-3953868	4.88094e-09	1.37153	0.157	0.075	0.00127929	pbrm1	protein_coding	gap
chr16-33113893-33114908	4.89508e-09	1.21333	0.196	0.1	0.001283	cnr2	protein_coding	cds
chr12-19146139-19146586	4.93854e-09	1.3988	0.178	0.071	0.00129439	tefa	protein_coding	exon
chr3-87106-87930	4.99211e-09	1.44565	0.168	0.065	0.00130843	zgc:110249	protein_coding	gap
chr13-46185990-46186190	5.00704e-09	1.71239	0.122	0.04	0.00131234	ftr70	protein_coding	gap
chr1-45207500-45207856	5.04403e-09	1.46743	0.147	0.062	0.00132204	ddx39aa	protein_coding	gap
chr4-46671608-46671969	5.04633e-09	1.49836	0.147	0.071	0.00132264	zgc:173702	protein_coding	gap
chr5-1970844-1971954	5.1117e-09	0.693475	0.392	0.276	0.00133977	dhx33	protein_coding	gap
chr17-26821488-26821850	5.11349e-09	2.1611	0.091	0.022	0.00134024	asmt2	protein_coding	exon
chr13-25840997-25842806	5.11489e-09	0.54995	0.577	0.399	0.00134061	papolg	protein_coding	gap
chr6-22115298-22115521	5.11639e-09	1.54888	0.136	0.054	0.001341	DDX17	protein_coding	gap
chr13-31382268-31382667	5.12056e-09	1.84472	0.101	0.035	0.00134209	zdhhc16a	protein_coding	gap
chr9-56242108-56242343	5.12572e-09	1.98901	0.105	0.031	0.00134345	cnot11	protein_coding	exon
chr25-7912966-7914259	5.15099e-09	1.12973	0.241	0.13	0.00135007	ambra1b	protein_coding	exon
chr12-27574898-27575156	5.19295e-09	2.06572	0.101	0.024	0.00136107	dhx8	protein_coding	gap
chr23-35661263-35661713	5.20265e-09	1.81127	0.115	0.038	0.00136361	ccnt1	protein_coding	exon
chr1-31666053-31667188	5.38119e-09	1.27489	0.199	0.09	0.00141041	poll	protein_coding	gap
chr6-12978277-12978516	5.4497e-09	1.66278	0.122	0.047	0.00142836	mcm6	protein_coding	gap
chr2-132279-132570	5.46733e-09	1.61596	0.147	0.054	0.00143298	adcy1b	protein_coding	exon
chr19-7265205-7265649	5.47539e-09	1.59158	0.14	0.049	0.0014351	rxrba	protein_coding	exon
chr3-45776993-45777267	5.48233e-09	0.716941	0.423	0.276	0.00143691	h3f3b.1	protein_coding	exon
chr3-36453010-36453222	5.49911e-09	1.34454	0.185	0.073	0.00144131	glyr1	protein_coding	gap
chr8-4798734-4800116	5.54498e-09	0.749591	0.399	0.283	0.00145333	hsp70l	protein_coding	cds
chr25-35036096-35037205	5.56345e-09	1.15934	0.203	0.108	0.00145817	flnca	protein_coding	exon
chr11-3904344-3904641	5.57153e-09	1.50381	0.14	0.058	0.00146029	rpn1	protein_coding	exon
chr19-28773450-28774526	5.63077e-09	1.51481	0.154	0.061	0.00147582	BX957317.2	lincRNA	gap
chr20-28921748-28921998	5.65215e-09	1.85519	0.108	0.033	0.00148142	susd6	protein_coding	gap
chr22-4425632-4426476	5.70784e-09	1.26585	0.189	0.089	0.00149602	uhrf1	protein_coding	gap
chr22-3164457-3164870	5.73309e-09	1.65836	0.122	0.043	0.00150264	lonp1	protein_coding	exon
chr3-32679308-32680159	5.78499e-09	0.871549	0.35	0.197	0.00151624	rnf25	protein_coding	exon
chr3-16003323-16003677	5.79424e-09	1.34371	0.168	0.08	0.00151867	mrps34	protein_coding	cds
chr4-52184118-52184936	5.80281e-09	1.02379	0.238	0.14	0.00152091	si:dkey-16b10.1	protein_coding	gap
chr1-59228435-59228640	5.80611e-09	1.45426	0.161	0.065	0.00152178	akap8l	protein_coding	gap
chr17-24628602-24629081	5.86849e-09	1.43881	0.178	0.071	0.00153813	CR352220.2	protein_coding	gap
chr5-36905688-36906517	5.93154e-09	0.826798	0.353	0.22	0.00155465	hnrnpl	protein_coding	gap
chr22-20269114-20269612	5.99717e-09	1.33177	0.168	0.076	0.00157185	mbd3b	protein_coding	exon
chr5-61462363-61462582	6.02292e-09	2.12136	0.084	0.022	0.0015786	polr2j	protein_coding	gap
chr4-16889570-16889879	6.05606e-09	1.62839	0.136	0.049	0.00158729	etnk1	protein_coding	exon
chr4-16864283-16865052	6.0714e-09	1.39866	0.171	0.077	0.00159131	tmpoa	protein_coding	gap
chr22-2674849-2675422	6.14978e-09	1.67609	0.119	0.049	0.00161185	CU896630.2	protein_coding	gap
chr15-884423-886531	6.19772e-09	0.803809	0.36	0.222	0.00162442	si:dkey-7i4.10	protein_coding	utr
chr25-3238311-3238805	6.29329e-09	1.33888	0.175	0.07	0.00164946	metap2b	protein_coding	gap
chr21-18956949-18957429	6.30845e-09	1.69988	0.126	0.042	0.00165344	crkl	protein_coding	utr
chr13-45044552-45044900	6.31202e-09	1.98093	0.098	0.026	0.00165438	chp1	protein_coding	gap
chr4-41145161-41145801	6.32118e-09	1.58992	0.136	0.047	0.00165677	si:dkeyp-82h4.3	protein_coding	gap
chr2-325452-325813	6.32403e-09	1.27105	0.168	0.085	0.00165752	zgc:174263	protein_coding	exon
chr4-42288907-42289699	6.38056e-09	1.23747	0.192	0.086	0.00167234	si:dkey-4e4.1	protein_coding	exon
chr10-3134504-3134790	6.39541e-09	1.57985	0.129	0.049	0.00167623	ube2l3a	protein_coding	gap
chr5-33307476-33308047	6.41021e-09	1.74066	0.119	0.041	0.00168011	usp20	protein_coding	exon
chr3-25374806-25375014	6.42195e-09	1.62611	0.119	0.052	0.00168319	kpna2	protein_coding	exon
chr6-10722101-10722393	6.43936e-09	1.06223	0.238	0.124	0.00168775	sp3b	protein_coding	exon
chr23-43480813-43481535	6.44296e-09	1.481	0.164	0.062	0.00168869	e2f1	protein_coding	gap
chr12-31717681-31717915	6.44333e-09	1.61603	0.126	0.046	0.00168879	habp2	protein_coding	exon
chr2-12853762-12854104	6.45999e-09	1.92823	0.105	0.033	0.00169316	kmt2cb	protein_coding	gap
chr2-136502-137007	6.51666e-09	1.6313	0.122	0.055	0.00170801	adcy1b	protein_coding	gap
chr4-32677991-32678777	6.56606e-09	1.54311	0.143	0.054	0.00172096	znf1042	protein_coding	gap
chr24-31184938-31185685	6.64496e-09	1.5358	0.147	0.058	0.00174164	cnn3a	protein_coding	gap
chr1-54106955-54107298	6.64991e-09	0.988899	0.238	0.157	0.00174294	rfx1b	protein_coding	exon
chr9-4672197-4672666	6.71164e-09	1.17339	0.213	0.103	0.00175912	prpf40a	protein_coding	exon
chr8-6888148-6888823	6.73371e-09	1.44684	0.161	0.064	0.0017649	si:ch211-255g12.8	protein_coding	gap
chr3-25284033-25284529	6.73728e-09	1.19422	0.185	0.095	0.00176583	smurf2	protein_coding	gap
chr16-11304118-11305821	6.75727e-09	1.31146	0.213	0.123	0.00177107	znf574	protein_coding	gap
chr18-18564070-18564574	6.84523e-09	1.58401	0.119	0.053	0.00179413	sf3b3	protein_coding	exon
chr15-30845145-30845465	6.84911e-09	1.6206	0.122	0.048	0.00179515	akap1b	protein_coding	gap
chr19-10219774-10220824	6.86647e-09	1.22967	0.203	0.102	0.00179969	shisa7b	protein_coding	cds
chr4-43605862-43606912	6.87168e-09	0.926093	0.336	0.189	0.00180106	si:dkey-16p6.4	protein_coding	exon
chr19-30411944-30412290	6.87185e-09	1.05623	0.238	0.14	0.0018011	ppp1r10	protein_coding	exon
chr19-41512761-41513050	6.88856e-09	1.35581	0.171	0.073	0.00180548	si:ch211-57n23.1	protein_coding	cds
chr5-63311557-63311953	6.97093e-09	1.78865	0.122	0.034	0.00182707	si:ch73-376l24.2	protein_coding	gap
chr23-30723337-30723859	7.02468e-09	1.71567	0.129	0.043	0.00184116	dnajc11a	protein_coding	gap
chr4-49047172-49047372	7.06222e-09	2.04018	0.091	0.024	0.001851	si:ch211-234c11.3	protein_coding	gap
chr18-7560097-7560480	7.07467e-09	1.76853	0.112	0.041	0.00185427	ARF5	protein_coding	exon
chr18-20441455-20442249	7.15725e-09	1.25879	0.192	0.094	0.00187591	kif23	protein_coding	exon
chr14-31137890-31138610	7.16488e-09	0.910803	0.315	0.18	0.00187791	gpc4	protein_coding	gap
chr5-63298365-63298570	7.1778e-09	1.84423	0.105	0.036	0.00188129	gsnb	protein_coding	gap
chr3-34974280-34974779	7.19948e-09	2.24771	0.084	0.02	0.00188698	ca10b	protein_coding	gap
chr11-3529201-3529799	7.27124e-09	1.43678	0.15	0.063	0.00190579	ddx19	protein_coding	gap
chr16-6759490-6760392	7.34774e-09	1.46984	0.154	0.066	0.00192584	znf236	protein_coding	gap
chr14-12401951-12402210	7.35172e-09	1.96774	0.087	0.029	0.00192688	thoc2	protein_coding	gap
chr14-24262367-24264008	7.40429e-09	1.05232	0.252	0.151	0.00194066	chrm1a	protein_coding	exon
chr10-36444181-36444404	7.47144e-09	1.98652	0.101	0.029	0.00195826	uspl1	protein_coding	gap
chr17-15222938-15223138	7.47393e-09	2.50727	0.066	0.013	0.00195891	styx	protein_coding	gap
chr1-10095272-10095665	7.48856e-09	2.09654	0.087	0.037	0.00196274	si:ch73-132f6.5	protein_coding	gap
chr21-303086-303872	7.49949e-09	1.41926	0.185	0.072	0.00196561	lhfpl2a	protein_coding	exon
chr4-56703039-56704364	7.53402e-09	1.30701	0.175	0.083	0.00197466	znf1118	protein_coding	gap
chr21-30426399-30426709	7.57984e-09	1.76142	0.108	0.037	0.00198667	afap1l1b	protein_coding	gap
chr12-31722845-31723195	7.59841e-09	0.95547	0.287	0.152	0.00199154	srsf2a	protein_coding	exon
chr19-46231704-46232378	7.70929e-09	1.93055	0.098	0.029	0.0020206	vps28	protein_coding	gap
chr14-25101199-25101513	7.74148e-09	1.57985	0.14	0.048	0.00202903	si:rp71-1d10.8	protein_coding	cds
chr22-20140515-20141294	7.76274e-09	1.04784	0.248	0.133	0.00203461	eef2a.1	protein_coding	exon
chr19-42088164-42088500	7.79228e-09	2.42299	0.073	0.016	0.00204235	nfyc	protein_coding	gap
chr9-48090534-48090984	7.80814e-09	2.02168	0.094	0.029	0.0020465	cxcr1	protein_coding	utr
chr4-59419543-59420402	7.82111e-09	1.2377	0.189	0.088	0.0020499	zgc:173720	protein_coding	exon
chr2-21818676-21818934	7.82182e-09	0.722358	0.388	0.252	0.00205009	chd7	protein_coding	gap
chr24-20663062-20663740	7.90205e-09	1.29338	0.164	0.078	0.00207112	sec22c	protein_coding	gap
chr20-35065050-35065672	7.97417e-09	0.947945	0.276	0.151	0.00209002	hnrnpub	protein_coding	exon
chr16-25175464-25175813	7.98061e-09	1.77213	0.112	0.036	0.00209171	BX571853.3	protein_coding	gap
chr4-14740075-14740330	7.99791e-09	2.06006	0.087	0.024	0.00209625	BX571719.3	protein_coding	gap
chr19-41492162-41492551	8.12117e-09	1.4912	0.147	0.056	0.00212855	ago2	protein_coding	exon
chr11-18392797-18393224	8.21804e-09	1.82436	0.101	0.032	0.00215394	fgd5a	protein_coding	exon
chr18-35831389-35832105	8.25462e-09	1.63067	0.164	0.063	0.00216353	hnrnpul1	protein_coding	gap
chr25-207681-208599	8.28533e-09	1.4197	0.171	0.078	0.00217158	FP236318.3	protein_coding	gap
chr21-40402211-40403340	8.33867e-09	0.695353	0.423	0.281	0.00218556	nsrp1	protein_coding	exon
chr21-38633862-38634372	8.34573e-09	2.11097	0.08	0.023	0.00218741	AL935199.1	protein_coding	exon
chr3-16157300-16158370	8.3536e-09	0.77274	0.364	0.237	0.00218947	cacnb1	protein_coding	cds
chr9-34313044-34313295	8.37893e-09	2.70978	0.059	0.01	0.00219611	gpa33b	protein_coding	exon
chr14-5636740-5636940	8.44748e-09	2.24685	0.084	0.017	0.00221408	npm1b	protein_coding	gap
chr4-2053162-2053427	8.46126e-09	1.34117	0.182	0.076	0.00221769	cpsf6	protein_coding	gap
chr22-20324459-20324663	8.46164e-09	1.72294	0.119	0.04	0.00221779	tcf3b	protein_coding	exon
chr19-3912765-3913112	8.52216e-09	1.9433	0.101	0.032	0.00223365	si:ch73-281i18.7	protein_coding	gap
chr2-24376255-24376581	8.5319e-09	1.22689	0.196	0.098	0.0022362	nr2f6a	protein_coding	cds
chr18-16909465-16909857	8.53495e-09	1.90917	0.091	0.033	0.002237	swap70b	protein_coding	gap
chr4-62435720-62436336	8.57199e-09	1.71366	0.129	0.044	0.00224671	si:ch211-79g12.1	protein_coding	gap
chr4-46563746-46564572	8.63224e-09	1.37555	0.171	0.073	0.0022625	BX927193.2	protein_coding	gap
chr6-37652-37975	8.69303e-09	1.50306	0.196	0.069	0.00227843	MARF1	protein_coding	exon
chr6-51779891-51780571	8.697e-09	1.62307	0.133	0.044	0.00227947	tmem74b	protein_coding	cds
chr12-17642709-17644015	8.72644e-09	1.27717	0.21	0.092	0.00228719	dlgap5	protein_coding	gap
chr21-30173846-30174688	8.73776e-09	1.02616	0.266	0.144	0.00229016	hnrnph1l	protein_coding	exon
chr9-2581578-2582754	8.76021e-09	1.41487	0.161	0.07	0.00229604	CIR1	protein_coding	gap
chr23-16975185-16976558	8.88794e-09	1.04889	0.245	0.139	0.00232952	dnmt3bb.3	protein_coding	gap
chr2-9736001-9736903	8.89507e-09	1.39151	0.157	0.068	0.00233139	dvl3a	protein_coding	gap
chr15-23415826-23416027	9.00487e-09	1.49359	0.175	0.067	0.00236017	kmt2a	protein_coding	gap
chr6-33937199-33937918	9.0563e-09	1.60367	0.136	0.05	0.00237365	orc1	protein_coding	exon
chr6-39513118-39513462	9.12536e-09	2.05406	0.087	0.024	0.00239175	atf1	protein_coding	exon
chr21-45860449-45860901	9.13189e-09	1.34009	0.178	0.087	0.00239346	larp1	protein_coding	exon
chr5-22989634-22989872	9.21722e-09	1.64752	0.119	0.045	0.00241582	brwd3	protein_coding	gap
chr1-59225325-59225651	9.22113e-09	1.59434	0.122	0.053	0.00241685	akap8l	protein_coding	exon
chr3-25095264-25096069	9.24337e-09	1.49619	0.133	0.054	0.00242268	st13	protein_coding	gap
chr2-2632745-2632987	9.46309e-09	1.55627	0.14	0.052	0.00248027	serbp1b	protein_coding	exon
chr17-103319-103946	9.509e-09	0.854006	0.329	0.201	0.0024923	arhgap11a	protein_coding	gap
chr9-25358621-25359088	9.52841e-09	1.72294	0.101	0.04	0.00249739	epc2	protein_coding	gap
chr24-37718628-37718974	9.54836e-09	1.35581	0.175	0.071	0.00250261	decr2	protein_coding	exon
chr19-7168891-7169447	9.6108e-09	1.15877	0.22	0.105	0.00251898	brd2a	protein_coding	exon
chr2-24321928-24322156	9.63811e-09	1.91962	0.091	0.03	0.00252614	ano8a	protein_coding	exon
chr3-28907118-28908267	9.68065e-09	1.11114	0.245	0.134	0.00253729	BX510989.2	lincRNA	gap
chr21-5210508-5210765	9.70969e-09	2.32263	0.077	0.017	0.0025449	st8sia5	protein_coding	gap
chr1-45589161-45589757	9.75449e-09	0.696174	0.406	0.272	0.00255664	atf7ip	protein_coding	gap
chr16-12053945-12054500	9.80072e-09	1.36344	0.178	0.068	0.00256876	si:ch211-69g19.2	protein_coding	exon
chr22-2484661-2485380	9.93323e-09	1.36179	0.171	0.078	0.00260349	si:ch73-92e7.4	protein_coding	gap
chr15-47838042-47838353	9.9438e-09	2.24709	0.077	0.018	0.00260626	kbtbd3	protein_coding	exon
chr14-33291399-33291835	9.98367e-09	1.64752	0.119	0.044	0.00261671	rab41	protein_coding	gap
chr5-24140945-24141892	1.00046e-08	1.39309	0.15	0.068	0.00262219	mrps31	protein_coding	gap
chr3-28592200-28593252	1.00605e-08	1.2457	0.189	0.092	0.00263685	2012-09-01	protein_coding	gap
chr3-9432135-9432428	1.00749e-08	2.24632	0.077	0.017	0.00264062	rnps1	protein_coding	utr
chr4-63088661-63089630	1.01396e-08	1.26037	0.178	0.076	0.00265757	zgc:173714	protein_coding	cds
chr4-43053110-43053622	1.01522e-08	1.55506	0.129	0.048	0.00266087	si:dkey-54j5.2	protein_coding	gap
chr7-52724888-52725378	1.01635e-08	1.49014	0.154	0.063	0.00266384	znf280d	protein_coding	gap
chr15-28715195-28716048	1.01737e-08	1.03917	0.231	0.13	0.00266651	nova2	protein_coding	gap
chr4-57519398-57520146	1.02285e-08	1.28869	0.171	0.071	0.00268089	zgc:174703	protein_coding	exon
chr22-2859116-2859511	1.02418e-08	1.63445	0.129	0.046	0.00268436	si:dkey-20i20.4	protein_coding	gap
chr22-1258088-1258399	1.02839e-08	1.23815	0.192	0.087	0.0026954	CU570769.1	processed_transcript	gap
chr4-45229578-45230091	1.04619e-08	1.37744	0.168	0.068	0.00274205	znf1115	protein_coding	gap
chr1-16470236-16470530	1.04805e-08	1.58133	0.133	0.045	0.00274694	vps37a	protein_coding	exon
chr22-2805132-2806055	1.04885e-08	1.06163	0.241	0.123	0.00274903	si:dkey-20i20.7	protein_coding	gap
chr13-6247359-6248012	1.05306e-08	1.42332	0.157	0.067	0.00276007	tuba4l	protein_coding	cds
chr8-14080978-14082347	1.06286e-08	0.908606	0.308	0.187	0.00278575	dedd	protein_coding	exon
chr3-19702222-19702720	1.06308e-08	1.55893	0.133	0.049	0.00278632	tlk2	protein_coding	gap
chr22-2443021-2443722	1.07142e-08	1.27789	0.192	0.084	0.00280818	zgc:171435	protein_coding	gap
chr17-48979897-48980223	1.07273e-08	1.75728	0.122	0.034	0.0028116	CABZ01088109.1	lincRNA	gap
chr18-50804510-50805069	1.07502e-08	1.10504	0.217	0.143	0.00281761	tspan4a	protein_coding	gap
chr10-41397017-41397526	1.07609e-08	1.42914	0.161	0.069	0.00282041	gpat4	protein_coding	cds
chr15-1645657-1645959	1.07652e-08	1.80934	0.115	0.035	0.00282154	ppm1lb	protein_coding	gap
chr3-26302064-26302449	1.07691e-08	2.17756	0.08	0.022	0.00282256	rhot1a	protein_coding	gap
chr5-24877789-24878286	1.0811e-08	0.811368	0.374	0.217	0.00283356	ewsr1b	protein_coding	exon
chr12-17644222-17644761	1.08707e-08	1.69675	0.122	0.041	0.0028492	dlgap5	protein_coding	gap
chr8-13777283-13777754	1.09197e-08	1.69675	0.122	0.041	0.00286205	lonrf1l	protein_coding	gap
chr4-61945065-61946560	1.0963e-08	0.980593	0.248	0.15	0.00287338	si:dkey-146c18.5	protein_coding	exon
chr11-2664416-2664973	1.10221e-08	1.5088	0.147	0.056	0.00288888	si:ch211-160o17.4	protein_coding	gap
chr19-1007787-1008580	1.10347e-08	1.07519	0.213	0.123	0.0028922	zdhhc3b	protein_coding	gap
chr9-22786909-22787545	1.10413e-08	1.46726	0.15	0.056	0.00289391	rif1	protein_coding	exon
chr17-24827538-24828083	1.11192e-08	1.61977	0.15	0.054	0.00291432	wdr43	protein_coding	gap
chr19-4843843-4844978	1.11763e-08	1.23443	0.192	0.098	0.0029293	fbxl20	protein_coding	gap
chr21-13137139-13137665	1.11994e-08	1.55627	0.133	0.052	0.00293536	odf2a	protein_coding	exon
chr21-33527579-33529017	1.12015e-08	0.89795	0.276	0.166	0.00293591	clint1b	protein_coding	gap
chr15-19904279-19904767	1.12686e-08	1.72695	0.133	0.046	0.00295349	thap12b	protein_coding	gap
chr10-39104285-39104996	1.13354e-08	1.65229	0.119	0.045	0.00297101	si:ch73-1a9.4	protein_coding	gap
chr12-3971363-3971711	1.1337e-08	1.8859	0.101	0.031	0.00297141	ppp4cb	protein_coding	exon
chr5-72038255-72039652	1.13442e-08	0.948059	0.262	0.165	0.00297332	PRRC2B	protein_coding	exon
chr4-45304782-45305018	1.13843e-08	1.44005	0.14	0.058	0.00298381	si:ch211-162i8.2	protein_coding	exon
chr3-36655978-36656451	1.15245e-08	1.44702	0.14	0.059	0.00302057	gspt1l	protein_coding	gap
chr5-60852460-60852858	1.15528e-08	1.40182	0.157	0.064	0.00302799	lig3	protein_coding	gap
chr3-37803110-37803395	1.1682e-08	1.84551	0.101	0.032	0.00306183	si:dkey-260c8.8	protein_coding	exon
chr16-25327368-25327788	1.17701e-08	2.02692	0.091	0.026	0.00308493	dync1i1	protein_coding	gap
chr16-25019624-25019956	1.18531e-08	1.36143	0.168	0.071	0.00310668	znf1035	protein_coding	gap
chr15-5881919-5882251	1.18929e-08	1.77374	0.105	0.038	0.00311711	brwd1	protein_coding	exon
[truncated: 18,039 more rows]

## Sheet: EVL_marker_peaks
peaks	p_val	avg_log2FC	pct.1	pct.2	p_val_adj	gene_name	gene_biotype	type
chr23-10349648-10351457	4.42755e-306	4.94331	0.873	0.111	1.16046e-300	krt18a.1	protein_coding	exon
chr6-39312561-39313456	1.34459e-296	4.35037	0.879	0.138	3.52416e-291	krt4	protein_coding	exon
chr6-39308605-39310543	2.15531e-292	4.96528	0.838	0.116	5.64905e-287	krt4	protein_coding	exon
chr23-10347672-10348817	7.6048e-268	3.91092	0.892	0.192	1.99321e-262	krt18a.1	protein_coding	exon
chr23-10176489-10178169	3.01185e-260	3.98372	0.865	0.196	7.89403e-255	krt5	protein_coding	exon
chr15-2639761-2641186	7.79647e-253	4.32289	0.854	0.109	2.04345e-247	cldne	protein_coding	exon
chr23-10250812-10251716	4.67944e-248	4.91471	0.79	0.072	1.22648e-242	krt8	protein_coding	exon
chr23-10253810-10254478	5.08389e-244	3.87715	0.879	0.162	1.33248e-238	krt8	protein_coding	exon
chr16-26686736-26688269	8.37319e-235	3.99031	0.817	0.129	2.1946e-229	virma	protein_coding	gap
chr6-39310799-39311589	6.41481e-233	4.94916	0.739	0.057	1.68132e-227	krt4	protein_coding	gap
chr23-10249743-10250491	4.24461e-231	4.74743	0.774	0.076	1.11251e-225	krt8	protein_coding	exon
chr24-38670520-38671431	3.8297e-226	3.69277	0.852	0.159	1.00376e-220	eps8l1b	protein_coding	exon
chr5-30741458-30742675	2.41902e-210	4.27608	0.763	0.095	6.34024e-205	ftr83	protein_coding	exon
chr10-15047845-15049060	7.84124e-207	3.37822	0.846	0.186	2.05518e-201	cldn23a	protein_coding	exon
chr23-10343465-10343956	2.91154e-206	4.62199	0.717	0.06	7.63112e-201	krt18a.1	protein_coding	exon
chr25-13601078-13601893	2.07354e-200	4.49724	0.722	0.068	5.43472e-195	fa2h	protein_coding	gap
chr14-8440856-8441572	4.77113e-195	4.98362	0.658	0.037	1.25051e-189	si:dkey-160o24.3	protein_coding	exon
chr2-19195645-19196588	4.96962e-191	3.56199	0.779	0.149	1.30253e-185	elovl1a	protein_coding	exon
chr21-25765488-25766462	6.68928e-187	3.70543	0.787	0.122	1.75325e-181	cldnb	protein_coding	cds
chr5-57482678-57484167	6.23495e-186	4.33643	0.714	0.076	1.63418e-180	si:ch211-202f5.3	protein_coding	exon
chr19-5350631-5352215	3.91542e-182	4.22625	0.714	0.09	1.02623e-176	krt92	protein_coding	exon
chr6-23056621-23057509	1.67951e-179	4.5334	0.666	0.058	4.40197e-174	srp68	protein_coding	utr
chr2-54633030-54634337	1.93508e-176	3.85939	0.73	0.1	5.07182e-171	acss2l	protein_coding	gap
chr8-47118396-47119363	2.78104e-176	4.38193	0.679	0.06	7.28907e-171	arhgef16	protein_coding	gap
chr15-42573643-42575527	6.40336e-176	3.89017	0.722	0.105	1.67831e-170	zgc:110333	protein_coding	exon
chr23-10256214-10256752	4.42526e-175	4.65913	0.633	0.045	1.15986e-169	krt8	protein_coding	exon
chr14-40817757-40818481	7.82223e-175	3.99038	0.698	0.087	2.0502e-169	elf1	protein_coding	gap
chr16-13424272-13425375	8.57984e-173	4.23808	0.682	0.073	2.24877e-167	pitpnc1b	protein_coding	exon
chr25-13595784-13596599	1.99849e-172	4.51322	0.644	0.054	5.23801e-167	fa2h	protein_coding	gap
chr14-14642845-14643438	2.04662e-172	4.1417	0.677	0.076	5.36416e-167	znf185	protein_coding	exon
chr19-25766215-25767214	3.11317e-171	3.99065	0.714	0.082	8.15958e-166	pard6gb	protein_coding	gap
chr17-22552515-22553369	1.47122e-170	4.48624	0.65	0.054	3.85606e-165	si:ch211-125o16.4	protein_coding	exon
chr6-39333920-39334916	2.03241e-168	4.45377	0.639	0.053	5.32693e-163	zgc:158846	protein_coding	exon
chr7-21029216-21030300	3.84623e-168	4.16396	0.66	0.071	1.00809e-162	efnb3b	protein_coding	gap
chr10-20480975-20482542	1.22422e-167	2.97424	0.857	0.25	3.20868e-162	tacc1	protein_coding	gap
chr16-29663095-29664044	1.62465e-167	4.05446	0.674	0.083	4.2582e-162	tmod4	protein_coding	exon
chr19-18750363-18751879	3.96239e-165	3.95138	0.687	0.096	1.03854e-159	spaca4l	protein_coding	utr
chr3-47138557-47140020	4.96148e-160	4.10154	0.66	0.085	1.3004e-154	dnm2a	protein_coding	gap
chr1-53906723-53907295	2.73536e-158	4.05764	0.644	0.074	7.16936e-153	capn9	protein_coding	exon
chr13-35976846-35977238	3.9494e-157	4.46277	0.617	0.047	1.03513e-151	zgc:153911	protein_coding	utr
chr17-373009-373524	6.09127e-157	4.23079	0.652	0.057	1.59652e-151	BX511111.3	lincRNA	gap
chr21-25793719-25795281	6.15643e-157	3.52025	0.736	0.134	1.61359e-151	zgc:136892	protein_coding	exon
chr1-31102476-31103742	6.56584e-156	4.15912	0.644	0.077	1.7209e-150	ppp1r9alb	protein_coding	cds
chr11-25930396-25931327	5.18241e-155	3.71047	0.72	0.107	1.35831e-149	kaznb	protein_coding	exon
chr7-56679472-56680468	1.55378e-154	4.50842	0.604	0.054	4.07244e-149	zgc:194679	protein_coding	cds
chr1-24456139-24457170	9.39099e-154	4.21154	0.636	0.058	2.46137e-148	sh3d19	protein_coding	gap
chr5-30719459-30720487	9.96999e-154	3.64782	0.722	0.113	2.61313e-148	BX276103.2	processed_transcript	exon
chr5-30714481-30715888	2.32062e-150	2.47827	0.849	0.354	6.08231e-145	ftr82	protein_coding	exon
chr4-9780527-9781456	5.62774e-150	3.43902	0.706	0.121	1.47502e-144	svopl	protein_coding	exon
chr16-17714577-17715824	8.65168e-150	3.33942	0.73	0.139	2.2676e-144	si:dkey-87o1.2	protein_coding	gap
chr11-34630688-34631474	1.1254e-147	4.43311	0.601	0.046	2.94966e-142	mapkapk3	protein_coding	exon
chr11-40128365-40129006	1.28488e-147	3.90078	0.633	0.082	3.36766e-142	fam83e	protein_coding	exon
chr22-22021315-22023160	2.19523e-147	2.46301	0.857	0.341	5.75369e-142	gna15.1	protein_coding	gap
chr17-32423306-32424137	2.81172e-147	4.65505	0.563	0.041	7.3695e-142	grhl1	protein_coding	gap
chr19-18749143-18749805	5.72274e-147	4.4948	0.571	0.042	1.49992e-141	spaca4l	protein_coding	utr
chr23-10252457-10252680	1.89577e-146	4.91507	0.544	0.03	4.96879e-141	krt8	protein_coding	exon
chr10-27176833-27177849	5.85026e-146	3.17824	0.728	0.15	1.53335e-140	auts2a	protein_coding	exon
chr19-19441870-19443385	1.01314e-145	2.93156	0.776	0.236	2.65542e-140	wipf3	protein_coding	exon
chr7-22655924-22656803	1.99218e-145	4.14419	0.609	0.066	5.22149e-140	ponzr5	protein_coding	exon
chr13-23648061-23649145	7.02905e-144	4.1332	0.59	0.061	1.84231e-138	map3k21	protein_coding	gap
chr11-10556876-10558719	1.83328e-142	3.27913	0.739	0.159	4.80502e-137	mcf2l2	protein_coding	gap
chr10-2933742-2934678	4.09771e-142	3.81601	0.652	0.079	1.07401e-136	oclna	protein_coding	gap
chr20-16876021-16877170	3.69655e-140	3.61269	0.663	0.111	9.68862e-135	nfkbiaa	protein_coding	exon
chr19-31890816-31892981	4.41176e-140	3.04824	0.736	0.206	1.15632e-134	zbtb10	protein_coding	exon
chr15-28550805-28552277	1.36313e-139	3.67273	0.658	0.108	3.57276e-134	ssh2a	protein_coding	exon
chr22-11755787-11756534	1.69173e-139	3.20757	0.706	0.166	4.434e-134	krt97	protein_coding	exon
chr8-28447875-28450226	1.96494e-138	2.01137	0.922	0.555	5.15009e-133	cebpb	protein_coding	exon
chr4-889246-890285	7.29227e-138	2.86395	0.757	0.226	1.9113e-132	crybg1b	protein_coding	exon
chr1-22940-23695	1.15972e-137	3.38615	0.747	0.141	3.03963e-132	nfkbiz	protein_coding	exon
chr21-13668290-13668845	1.91314e-137	3.95178	0.617	0.066	5.01431e-132	clic3	protein_coding	exon
chr25-31956640-31957185	5.86656e-137	3.29163	0.714	0.127	1.53762e-131	duox	protein_coding	exon
chr23-13744758-13745618	1.29118e-136	3.48784	0.65	0.117	3.38417e-131	zbtb46	protein_coding	gap
chr9-56262085-56262702	1.65166e-136	4.75234	0.507	0.033	4.32898e-131	lcp1	protein_coding	gap
chr5-40015098-40015503	3.73387e-136	4.44427	0.566	0.041	9.78645e-131	cds1	protein_coding	exon
chr21-38139369-38140139	4.0278e-136	3.84784	0.623	0.079	1.05568e-130	klf5l	protein_coding	gap
chr23-9610767-9611672	4.61346e-136	4.12374	0.596	0.062	1.20918e-130	lama5	protein_coding	gap
chr16-31975945-31976738	1.06594e-135	4.02853	0.601	0.061	2.79381e-130	styk1b	protein_coding	exon
chr1-70839-72697	1.09364e-135	2.52583	0.868	0.374	2.86642e-130	gpa33a	protein_coding	gap
chr19-7420620-7421923	4.02921e-134	3.37544	0.682	0.125	1.05605e-128	rab25a	protein_coding	exon
chr17-22543643-22544700	6.4767e-134	4.83433	0.512	0.032	1.69754e-128	si:ch211-125o16.4	protein_coding	utr
chr13-34855465-34856168	4.11488e-133	4.52867	0.547	0.044	1.07851e-127	sptlc3	protein_coding	exon
chr17-32425904-32426576	9.84153e-133	4.32952	0.553	0.048	2.57946e-127	grhl1	protein_coding	exon
chr3-5659948-5661616	1.07985e-131	2.75823	0.784	0.253	2.83027e-126	si:ch211-106h11.1	protein_coding	gap
chr5-40024115-40024990	3.01758e-131	3.88808	0.601	0.076	7.90906e-126	cds1	protein_coding	gap
chr5-39082409-39083285	1.34133e-130	4.03529	0.558	0.064	3.51561e-125	fras1	protein_coding	exon
chr7-22657242-22657764	3.60074e-130	4.68986	0.504	0.029	9.43751e-125	ponzr5	protein_coding	exon
chr16-51252306-51253030	3.70062e-130	3.61096	0.631	0.094	9.6993e-125	serpinb14	protein_coding	gap
chr9-30263653-30264690	4.48586e-130	2.27463	0.868	0.394	1.17574e-124	mid1ip1a	protein_coding	exon
chr12-31673244-31674250	4.68831e-130	2.69939	0.833	0.245	1.2288e-124	dnmbp	protein_coding	exon
chr13-35973328-35974096	8.63314e-130	4.59495	0.531	0.036	2.26274e-124	zgc:153911	protein_coding	exon
chr4-8680720-8681128	3.48736e-129	3.79985	0.606	0.075	9.14034e-124	adipor2	protein_coding	exon
chr11-44137282-44138354	3.51624e-129	3.36221	0.652	0.135	9.21602e-124	FO704721.1	protein_coding	gap
chr2-33270663-33271269	1.54615e-128	4.39039	0.52	0.046	4.05244e-123	BX324218.1	processed_transcript	exon
chr2-23636996-23638101	6.92035e-128	3.72849	0.633	0.076	1.81382e-122	cdyl	protein_coding	gap
chr14-38786035-38786512	7.65948e-128	3.8179	0.615	0.067	2.00754e-122	si:ch211-195b11.3	protein_coding	exon
chr11-44132897-44133379	1.06749e-127	3.88305	0.58	0.066	2.79788e-122	FO704721.1	protein_coding	exon
chr11-18896225-18896669	1.77871e-127	4.68062	0.509	0.031	4.66198e-122	magi1b	protein_coding	gap
chr24-4143641-4144044	4.92442e-127	3.78804	0.593	0.071	1.29069e-121	klf6a	protein_coding	cds
chr22-24345165-24345643	6.96101e-127	4.33833	0.536	0.042	1.82447e-121	ccdc50	protein_coding	exon
chr12-27247828-27248472	3.13811e-126	3.8067	0.612	0.07	8.22494e-121	arl4d	protein_coding	exon
chr8-53049984-53050314	7.39443e-126	4.82398	0.485	0.027	1.93807e-120	nadka	protein_coding	exon
chr10-15491776-15492502	8.39915e-126	3.5838	0.631	0.098	2.20141e-120	erbin	protein_coding	gap
chr17-51871460-51872043	1.22798e-125	4.03742	0.58	0.06	3.21852e-120	numb	protein_coding	gap
chr4-4253585-4254115	4.96261e-125	3.76737	0.59	0.072	1.3007e-119	cd9b	protein_coding	gap
chr4-4095728-4097232	1.06952e-124	3.05552	0.725	0.156	2.80321e-119	waslb	protein_coding	gap
chr14-32704052-32705021	1.10171e-124	3.21089	0.679	0.14	2.88757e-119	BX088596.1	processed_transcript	gap
chr19-43589293-43590293	1.27787e-124	3.76528	0.588	0.078	3.3493e-119	si:ch211-199g17.2	protein_coding	gap
chr21-27259392-27260309	4.57745e-124	3.32447	0.666	0.117	1.19975e-118	mark2a	protein_coding	gap
chr12-698147-698679	1.37613e-123	3.80528	0.574	0.071	3.60682e-118	abcc3	protein_coding	gap
chr21-25795433-25795833	1.01644e-122	3.82371	0.569	0.066	2.66408e-117	zgc:136892	protein_coding	utr
chr1-41502042-41502752	6.05466e-122	3.41518	0.631	0.098	1.58692e-116	dtx4b	protein_coding	gap
chr4-4085794-4087369	6.76372e-122	2.78418	0.728	0.208	1.77276e-116	waslb	protein_coding	gap
chr25-12792530-12792942	1.39802e-121	4.34306	0.518	0.035	3.66421e-116	slc7a5	protein_coding	exon
chr19-22495970-22496352	2.60178e-121	4.35317	0.512	0.038	6.81924e-116	pleca	protein_coding	gap
chr1-48884-50686	7.61113e-121	2.23971	0.871	0.431	1.99487e-115	ildr1a	protein_coding	exon
chr5-23801878-23802786	1.3026e-120	3.92912	0.563	0.057	3.4141e-115	gbgt1l4	protein_coding	gap
chr10-44489955-44491480	2.91236e-120	3.05684	0.722	0.189	7.63326e-115	CABZ01072084.1	lincRNA	exon
chr7-52417026-52418130	4.20077e-120	3.30748	0.647	0.114	1.10102e-114	myzap	protein_coding	exon
chr24-20398437-20399056	2.98381e-119	4.75441	0.469	0.027	7.82054e-114	plcd1a	protein_coding	gap
chr15-2648381-2649529	3.69388e-119	4.4245	0.507	0.037	9.68163e-114	cldnf	protein_coding	exon
chr23-10248731-10249045	3.87532e-119	4.66103	0.501	0.036	1.01572e-113	krt8	protein_coding	exon
chr2-19192947-19193319	4.01921e-119	4.12389	0.526	0.047	1.05343e-113	elovl1a	protein_coding	gap
chr2-36898513-36899211	5.2146e-119	4.2481	0.534	0.044	1.36674e-113	rabgap1l2	protein_coding	exon
chr12-30378502-30378888	9.92247e-119	4.86782	0.461	0.022	2.60067e-113	ccdc186	protein_coding	exon
chr11-30623269-30624210	2.38576e-118	3.53197	0.601	0.087	6.25305e-113	CR556713.1	protein_coding	gap
chr6-9424185-9424965	1.10318e-117	3.01788	0.671	0.145	2.89142e-112	kalrnb	protein_coding	gap
chr4-18275525-18275877	1.20806e-117	4.7964	0.45	0.026	3.16632e-112	uhrf1bp1l	protein_coding	gap
chr6-4160405-4161948	1.40233e-117	2.29852	0.865	0.345	3.67549e-112	trim25l	protein_coding	exon
chr13-22675583-22675975	2.24876e-117	4.62026	0.482	0.031	5.89398e-112	zgc:193505	protein_coding	exon
chr21-22547382-22548107	5.53394e-117	3.81802	0.558	0.063	1.45044e-111	myo5b	protein_coding	utr
chr16-44918656-44919734	8.20233e-117	3.43985	0.617	0.103	2.14982e-111	ncam3	protein_coding	exon
chr2-20919773-20921526	9.69919e-117	2.75569	0.741	0.219	2.54215e-111	ptgs2a	protein_coding	gap
chr5-66428552-66429463	1.09646e-116	3.18093	0.652	0.13	2.87382e-111	hip1rb	protein_coding	exon
chr3-8177969-8178405	1.12149e-116	3.59978	0.566	0.077	2.93941e-111	CABZ01019904.1	protein_coding	gap
chr2-36896142-36896675	1.13874e-116	4.37821	0.515	0.039	2.98463e-111	rabgap1l2	protein_coding	exon
chr20-49141098-49142037	1.30396e-116	3.80631	0.563	0.067	3.41767e-111	cd109	protein_coding	gap
chr12-31675260-31675902	1.38349e-116	4.02668	0.558	0.051	3.6261e-111	dnmbp	protein_coding	cds
chr20-34766920-34767669	1.38756e-116	3.1758	0.658	0.134	3.63679e-111	paqr8	protein_coding	exon
chr17-22546539-22547842	1.61132e-116	4.46378	0.499	0.043	4.22326e-111	si:ch211-125o16.4	protein_coding	cds
chr11-23084949-23085608	1.8763e-116	3.54428	0.615	0.085	4.91777e-111	atp2b4	protein_coding	exon
chr2-36891998-36892927	2.91116e-116	3.98004	0.544	0.059	7.63013e-111	si:dkey-193b15.8	protein_coding	exon
chr6-54810159-54810910	3.33802e-116	4.21142	0.509	0.044	8.74891e-111	tnni1b	protein_coding	exon
chr8-24252486-24253175	5.29544e-116	4.10352	0.52	0.053	1.38793e-110	zgc:110353	protein_coding	exon
chr8-47187683-47188319	1.35779e-115	4.3051	0.501	0.039	3.55874e-110	si:dkeyp-100a1.6	protein_coding	exon
chr5-12583013-12583606	1.47339e-115	3.82894	0.574	0.064	3.86173e-110	vsig10	protein_coding	exon
chr16-19637272-19638314	1.73906e-115	2.97196	0.674	0.153	4.55805e-110	macc1	protein_coding	gap
chr24-2407525-2408245	2.36106e-115	3.40671	0.609	0.108	6.18833e-110	rreb1a	protein_coding	gap
chr10-15378438-15379607	4.7995e-115	3.36216	0.628	0.113	1.25794e-109	trappc13	protein_coding	gap
chr24-27244410-27245062	1.05918e-114	4.67182	0.45	0.027	2.7761e-109	zmynd11	protein_coding	gap
chr9-56258911-56260044	1.70902e-114	3.67714	0.59	0.087	4.47933e-109	lcp1	protein_coding	gap
chr1-31076133-31076508	5.0015e-114	4.43856	0.488	0.032	1.31089e-108	ppp1r9alb	protein_coding	gap
chr17-373705-374594	1.06791e-113	3.61701	0.582	0.082	2.79897e-108	BX511111.3	lincRNA	exon
chr21-25766800-25767146	1.36237e-113	4.90646	0.442	0.02	3.57075e-108	cldnb	protein_coding	utr
chr2-26286515-26287227	2.43219e-113	3.4672	0.574	0.102	6.37473e-108	ptbp1a	protein_coding	exon
chr7-32898575-32899495	3.95229e-113	3.00827	0.644	0.159	1.03589e-107	tssc4	protein_coding	exon
chr14-32993976-32994411	9.93322e-113	5.02226	0.423	0.019	2.60349e-107	kdrl	protein_coding	exon
chr10-27132204-27133818	1.65933e-112	4.01149	0.518	0.057	4.34908e-107	cxadr	protein_coding	exon
chr10-35143162-35143702	2.12807e-112	3.73254	0.563	0.061	5.57765e-107	ripk4	protein_coding	gap
chr13-2375356-2376393	5.60344e-112	3.57144	0.574	0.088	1.46866e-106	gclc	protein_coding	gap
chr5-19342480-19343046	9.47359e-112	4.53597	0.464	0.028	2.48302e-106	acacb	protein_coding	gap
chr23-10173766-10174000	2.04943e-111	4.84399	0.445	0.025	5.37153e-106	krt5	protein_coding	cds
chr14-40771178-40772097	2.63685e-111	3.99099	0.536	0.052	6.91116e-106	elf1	protein_coding	gap
chr15-3736549-3736841	3.70341e-111	3.30249	0.609	0.115	9.7066e-106	lpar6a	protein_coding	exon
chr21-25695650-25697106	5.31544e-111	3.54509	0.59	0.082	1.39317e-105	bicdl2l	protein_coding	exon
chr15-42559238-42560804	5.44634e-111	2.90412	0.704	0.172	1.42748e-105	cldn17	protein_coding	exon
chr21-25764196-25764652	7.25403e-110	3.32936	0.639	0.098	1.90127e-104	cldnb	protein_coding	exon
chr25-30195476-30196401	9.09316e-110	1.60509	0.922	0.652	2.38331e-104	hsd17b12a	protein_coding	exon
chr21-25688096-25688908	1.28981e-109	2.78789	0.693	0.176	3.38059e-104	bicdl2l	protein_coding	exon
chr15-8723292-8723910	3.48991e-109	3.75929	0.547	0.063	9.14702e-104	arhgap35a	protein_coding	gap
chr8-4490419-4490857	7.79332e-109	4.9489	0.42	0.019	2.04262e-103	si:ch211-166a6.5	protein_coding	gap
chr25-24617543-24619438	8.97739e-109	2.01376	0.852	0.476	2.35296e-103	abtb2b	protein_coding	exon
chr3-53386921-53387520	1.14696e-108	3.98507	0.512	0.051	3.00617e-103	camsap3	protein_coding	gap
chr16-9675826-9676213	3.7781e-108	4.02796	0.52	0.048	9.90235e-103	mal2	protein_coding	exon
chr3-53400744-53401466	4.32699e-108	3.42364	0.566	0.087	1.1341e-102	camsap3	protein_coding	gap
chr14-8463628-8464603	4.46307e-108	3.72721	0.536	0.065	1.16977e-102	tmco6	protein_coding	gap
chr11-23038438-23038967	7.35268e-108	3.85618	0.52	0.05	1.92713e-102	atp2b4	protein_coding	gap
chr5-24849712-24851179	7.59665e-108	3.51678	0.571	0.081	1.99107e-102	gas2l1	protein_coding	gap
chr14-14644604-14645013	9.0594e-108	3.78581	0.542	0.057	2.37446e-102	znf185	protein_coding	exon
chr12-33486558-33486949	1.51224e-107	4.70971	0.447	0.026	3.96356e-102	slc9a3r1a	protein_coding	gap
chr25-31957739-31958820	4.15847e-107	2.55725	0.736	0.224	1.08993e-101	duox	protein_coding	exon
chr13-22679247-22680112	4.35975e-107	4.4838	0.456	0.038	1.14269e-101	glud1a	protein_coding	exon
chr10-22153087-22153770	5.38192e-107	3.75329	0.544	0.057	1.4106e-101	cldn7b	protein_coding	exon
chr13-22974625-22975100	8.34804e-107	4.43355	0.453	0.033	2.18801e-101	hk1	protein_coding	gap
chr10-35149163-35149995	2.04999e-106	2.97246	0.679	0.143	5.37301e-101	ripk4	protein_coding	exon
chr8-20245344-20246134	2.72548e-106	2.62998	0.722	0.215	7.14345e-101	acer1	protein_coding	exon
chr8-21093249-21093810	2.87172e-106	2.67616	0.693	0.192	7.52676e-101	aldh9a1a.1	protein_coding	exon
chr3-42935896-42937053	3.39346e-106	3.68987	0.555	0.074	8.89423e-101	tmem184a	protein_coding	gap
chr6-47927021-47927682	4.6362e-106	3.30237	0.606	0.092	1.21514e-100	RAP1GAP	protein_coding	gap
chr8-23151996-23152712	1.07677e-105	2.59361	0.739	0.212	2.8222e-100	slc17a9a	protein_coding	exon
chr25-7535196-7535926	1.22359e-105	3.12317	0.701	0.136	3.20701e-100	ptdss2	protein_coding	gap
chr15-3741513-3742149	1.23513e-105	3.53967	0.577	0.088	3.23725e-100	lpar6a	protein_coding	exon
chr16-52343674-52344322	1.3809e-105	4.28875	0.466	0.036	3.61933e-100	ifnlr1	protein_coding	exon
chr13-24243725-24244405	1.67176e-105	3.83429	0.518	0.058	4.38167e-100	urb2	protein_coding	gap
chr21-32428017-32428670	1.89681e-105	4.3435	0.461	0.032	4.97152e-100	gfpt2	protein_coding	gap
chr16-41789911-41790957	3.36354e-105	2.84429	0.674	0.171	8.8158e-100	si:dkey-199f5.8	protein_coding	exon
chr20-52489700-52490085	3.65553e-105	3.70041	0.547	0.067	9.58111e-100	tsta3	protein_coding	exon
chr8-26292302-26292921	5.63717e-105	2.91863	0.666	0.158	1.4775e-99	mgll	protein_coding	exon
chr1-44198217-44198970	7.28966e-105	3.2503	0.598	0.104	1.91061e-99	ctnnd1	protein_coding	gap
chr6-43270462-43271496	7.44482e-105	2.67758	0.685	0.183	1.95128e-99	frmd4ba	protein_coding	gap
chr10-36783737-36784437	2.95208e-104	4.487	0.439	0.034	7.73738e-99	dhrs13a.2	protein_coding	exon
chr2-36889415-36889996	6.14901e-104	4.4899	0.429	0.027	1.61165e-98	si:dkey-193b15.8	protein_coding	gap
chr1-31076752-31077587	6.89118e-104	4.04591	0.477	0.045	1.80617e-98	ppp1r9alb	protein_coding	gap
chr8-6576657-6577068	1.01848e-103	3.92324	0.504	0.053	2.66943e-98	vsig8b	protein_coding	exon
chr15-12432706-12433354	7.15771e-103	4.52603	0.45	0.028	1.87603e-97	tmprss4a	protein_coding	gap
chr2-24833986-24834692	7.43895e-103	3.73281	0.515	0.064	1.94974e-97	pde4ca	protein_coding	gap
chr25-13617659-13618240	1.12623e-102	3.67582	0.509	0.063	2.95183e-97	si:ch211-172l8.4	protein_coding	exon
chr8-26291716-26292024	1.25221e-102	4.76458	0.429	0.018	3.28203e-97	mgll	protein_coding	exon
chr8-54272903-54273319	1.5444e-102	3.65436	0.561	0.071	4.04787e-97	TMCC1	protein_coding	gap
chr12-17469342-17470432	1.61038e-102	4.05119	0.488	0.047	4.22079e-97	papss2b	protein_coding	gap
chr24-2387308-2388256	1.651e-102	2.99279	0.625	0.14	4.32726e-97	rreb1a	protein_coding	gap
chr21-25759432-25759911	3.81755e-102	3.38306	0.566	0.081	1.00058e-96	cldnc	protein_coding	exon
chr6-23055399-23056303	4.21111e-102	3.87174	0.499	0.059	1.10373e-96	srp68	protein_coding	utr
chr20-53626931-53627558	6.02502e-102	3.26882	0.569	0.106	1.57915e-96	slc25a47a	protein_coding	exon
chr15-43431979-43432826	2.53152e-101	2.77936	0.736	0.183	6.63509e-96	actn4	protein_coding	gap
chr14-33277279-33278251	2.81828e-101	2.69772	0.709	0.187	7.38668e-96	stard14	protein_coding	exon
chr19-18745461-18745799	3.21512e-101	4.3852	0.442	0.031	8.42679e-96	spaca4l	protein_coding	gap
chr23-31607705-31609031	3.43335e-101	3.6538	0.515	0.078	8.99877e-96	slc2a12	protein_coding	exon
chr12-28793318-28795141	1.33825e-100	2.48174	0.747	0.237	3.50754e-95	osbpl7	protein_coding	gap
chr8-40322006-40322643	2.38397e-100	3.93266	0.488	0.047	6.24836e-95	aplnra	protein_coding	exon
chr8-40326057-40327726	4.1407e-100	1.84948	0.9	0.548	1.08527e-94	aplnra	protein_coding	exon
chr14-40818734-40819371	5.48683e-100	2.7468	0.647	0.17	1.43809e-94	elf1	protein_coding	gap
chr7-2159572-2160458	6.61172e-100	3.97288	0.493	0.051	1.73293e-94	si:cabz01007812.1	protein_coding	gap
chr24-21151906-21152840	1.15918e-99	4.12624	0.472	0.046	3.03821e-94	atp6v1ab	protein_coding	exon
chr11-11908321-11908935	2.48937e-99	4.30391	0.447	0.032	6.52462e-94	si:ch211-69b7.6	protein_coding	gap
chr3-48614620-48615239	3.09122e-99	4.06016	0.474	0.041	8.10205e-94	ndel1b	protein_coding	exon
chr24-12901133-12902056	3.40436e-99	3.99186	0.48	0.046	8.92281e-94	si:dkeyp-28d2.4	protein_coding	gap
chr11-10798459-10799168	3.71175e-99	4.21549	0.437	0.038	9.72847e-94	slc4a10a	protein_coding	exon
chr13-21667147-21667688	4.7608e-99	4.2988	0.453	0.033	1.2478e-93	elovl6l	protein_coding	utr
chr8-28446655-28446968	6.78278e-99	3.37915	0.553	0.081	1.77776e-93	cebpb	protein_coding	exon
chr2-31825884-31826385	9.10763e-99	3.44428	0.563	0.067	2.3871e-93	ranbp9	protein_coding	gap
chr7-60548779-60549913	1.8357e-98	4.04153	0.488	0.05	4.81134e-93	pcxb	protein_coding	gap
chr25-6459940-6460804	2.03715e-98	3.74376	0.518	0.06	5.33936e-93	snx33	protein_coding	gap
chr19-48139064-48140223	3.3119e-98	2.98711	0.596	0.169	8.68045e-93	btr30	protein_coding	exon
chr2-2104496-2105283	3.95338e-98	3.53594	0.518	0.07	1.03618e-92	dspa	protein_coding	exon
chr12-30376029-30376478	4.0124e-98	3.93763	0.474	0.045	1.05165e-92	ccdc186	protein_coding	gap
chr24-4143097-4143458	4.74008e-98	4.02559	0.48	0.048	1.24237e-92	klf6a	protein_coding	utr
chr19-10937502-10938676	6.39459e-98	3.59038	0.528	0.067	1.67602e-92	si:ch73-347e22.8	protein_coding	exon
chr23-25133348-25134064	8.26986e-98	3.28558	0.571	0.098	2.16752e-92	idh3g	protein_coding	gap
chr25-31716670-31717286	1.08861e-97	4.73478	0.407	0.024	2.85324e-92	acot19	protein_coding	gap
chr24-28744527-28745510	1.22011e-97	4.52674	0.434	0.028	3.19789e-92	BX548035.1	rRNA	exon
chr23-10175884-10176218	1.82643e-97	4.56364	0.407	0.03	4.78706e-92	krt5	protein_coding	gap
chr16-29712705-29714185	2.11012e-97	3.68974	0.526	0.065	5.5306e-92	tnfaip8l2b	protein_coding	exon
chr5-40018694-40019126	2.5608e-97	4.15387	0.445	0.038	6.71183e-92	cds1	protein_coding	gap
chr25-30176780-30177672	3.38787e-97	3.16353	0.625	0.121	8.87957e-92	CR376745.1	lincRNA	gap
chr13-22678206-22678786	8.17675e-97	4.71128	0.412	0.026	2.14312e-91	zgc:193505	protein_coding	exon
chr15-23436698-23437618	1.00452e-96	2.83051	0.652	0.165	2.63283e-91	ube4a	protein_coding	exon
chr7-19831985-19832449	1.67246e-96	3.20041	0.593	0.096	4.38351e-91	ovol1a	protein_coding	exon
chr5-3920104-3920986	2.10332e-96	3.99116	0.474	0.05	5.51277e-91	c1qbp	protein_coding	gap
chr16-9831947-9832334	5.12342e-96	5.17201	0.364	0.014	1.34284e-90	ncalda	protein_coding	exon
chr1-24478152-24479278	5.69648e-96	4.15397	0.45	0.042	1.49304e-90	fam160a1a	protein_coding	gap
chr5-32798503-32799068	5.76139e-96	3.4226	0.539	0.077	1.51006e-90	ptpa	protein_coding	exon
chr8-3312224-3312883	6.81382e-96	3.64562	0.496	0.064	1.7859e-90	fut9b	protein_coding	exon
chr24-21123383-21124053	7.36304e-96	4.11954	0.45	0.039	1.92985e-90	zdhhc23b	protein_coding	gap
chr10-10750898-10751604	9.8084e-96	3.96543	0.447	0.051	2.57077e-90	slc27a4	protein_coding	gap
chr25-30202894-30203647	1.07223e-95	3.72982	0.515	0.057	2.81031e-90	hsd17b12a	protein_coding	gap
chr15-2637848-2638402	1.91852e-95	4.32912	0.434	0.033	5.02842e-90	cldne	protein_coding	exon
chr11-45139561-45140264	2.35864e-95	2.84869	0.644	0.141	6.18196e-90	afmid	protein_coding	exon
chr11-25734287-25735328	2.52914e-95	2.92345	0.636	0.143	6.62885e-90	brpf3a	protein_coding	exon
chr11-10535155-10535936	4.30429e-95	3.39891	0.539	0.079	1.12815e-89	mcf2l2	protein_coding	gap
chr12-30370277-30371065	5.56509e-95	3.8923	0.469	0.047	1.4586e-89	ccdc186	protein_coding	gap
chr8-49317488-49318465	7.83169e-95	3.68361	0.493	0.064	2.05268e-89	plp2	protein_coding	gap
chr21-11883882-11884481	7.90272e-95	2.93149	0.601	0.12	2.0713e-89	ubap1	protein_coding	utr
chr12-17480878-17481699	1.01505e-94	2.94216	0.631	0.134	2.66044e-89	minpp1b	protein_coding	exon
chr5-67434671-67436013	1.28336e-94	2.54172	0.741	0.234	3.36367e-89	ebf2	protein_coding	gap
chr14-31865212-31866858	1.5594e-94	2.34755	0.704	0.274	4.08717e-89	tm9sf5	protein_coding	exon
chr14-32991872-32992734	1.89013e-94	3.13162	0.59	0.112	4.95401e-89	kdrl	protein_coding	exon
chr18-16885772-16886300	1.97294e-94	4.45901	0.41	0.026	5.17106e-89	swap70b	protein_coding	gap
chr20-52491119-52491566	2.5002e-94	3.41803	0.534	0.074	6.55299e-89	GFUS	protein_coding	exon
chr8-40283187-40284253	2.91493e-94	3.62043	0.499	0.061	7.64e-89	orai1a	protein_coding	gap
chr3-50139223-50140022	5.73589e-94	4.0361	0.439	0.04	1.50337e-88	btr02	protein_coding	gap
chr8-15108651-15109257	7.73468e-94	3.53	0.523	0.073	2.02725e-88	bcar3	protein_coding	exon
chr4-14399194-14400229	1.07824e-93	3.06749	0.588	0.119	2.82605e-88	BX571705.1	lincRNA	exon
chr25-31961356-31962281	1.30605e-93	3.63763	0.515	0.064	3.42314e-88	duox	protein_coding	exon
chr12-33772128-33772669	1.83807e-93	3.15511	0.574	0.094	4.81756e-88	llgl2	protein_coding	gap
chr14-35371682-35372482	2.11587e-93	4.1767	0.445	0.036	5.54566e-88	clint1a	protein_coding	gap
chr2-36726882-36727666	2.26792e-93	3.58447	0.491	0.068	5.9442e-88	pdcd10b	protein_coding	gap
chr1-49627566-49628422	3.0228e-93	3.96719	0.458	0.045	7.92272e-88	slkb	protein_coding	exon
chr5-40018189-40018516	7.27021e-93	4.28218	0.415	0.031	1.90551e-87	cds1	protein_coding	gap
chr14-16477666-16478014	8.34453e-93	3.44031	0.504	0.067	2.18709e-87	canx	protein_coding	exon
chr8-13503690-13504746	1.17087e-92	3.70913	0.496	0.062	3.06885e-87	fut9d	protein_coding	cds
chr14-41311102-41312064	1.2372e-92	3.57834	0.507	0.065	3.24268e-87	arl13a	protein_coding	exon
chr17-20522593-20524181	1.24819e-92	3.33135	0.574	0.099	3.2715e-87	sh3pxd2ab	protein_coding	cds
chr18-6506022-6506741	1.46574e-92	3.92159	0.469	0.049	3.8417e-87	ddx11	protein_coding	gap
chr7-37780655-37781507	1.7628e-92	3.89717	0.461	0.052	4.62029e-87	adcy7	protein_coding	exon
chr25-15997625-15998221	2.09914e-92	3.10931	0.555	0.102	5.50182e-87	ppfibp2b	protein_coding	exon
chr6-16248057-16248970	2.43691e-92	3.13914	0.604	0.11	6.38713e-87	agap1	protein_coding	gap
chr8-13503172-13503500	2.89602e-92	4.64484	0.385	0.023	7.59044e-87	fut9d	protein_coding	exon
chr16-43553802-43554832	3.08032e-92	2.93071	0.59	0.135	8.07348e-87	oxr1a	processed_transcript	gap
chr21-25816882-25818291	4.02628e-92	2.79487	0.668	0.165	1.05529e-86	nf2b	protein_coding	utr
chr11-11909270-11909868	5.26045e-92	4.20785	0.418	0.034	1.37876e-86	si:ch211-69b7.6	protein_coding	exon
chr10-33879205-33880808	9.90252e-92	2.97421	0.62	0.133	2.59544e-86	BX569785.1	lincRNA	exon
chr25-30200222-30200928	1.01878e-91	2.45938	0.709	0.218	2.67021e-86	hsd17b12a	protein_coding	gap
chr7-22831017-22832655	1.23729e-91	2.53275	0.687	0.186	3.24292e-86	pygmb	protein_coding	gap
chr5-26217556-26218326	1.93325e-91	3.22036	0.574	0.097	5.06703e-86	oclnb	protein_coding	gap
chr21-7917927-7918293	2.09355e-91	4.31731	0.415	0.024	5.48717e-86	BX323555.5	protein_coding	gap
chr13-8839049-8839569	2.18363e-91	3.11253	0.558	0.094	5.72328e-86	epcam	protein_coding	exon
chr21-26745009-26746074	2.36921e-91	3.9181	0.45	0.048	6.20969e-86	pcxa	protein_coding	gap
chr24-37726711-37727746	2.41301e-91	2.67474	0.671	0.184	6.32448e-86	rab11fip3	protein_coding	exon
chr18-44316533-44317242	2.56206e-91	3.74051	0.474	0.056	6.71513e-86	si:ch211-151h10.2	protein_coding	exon
chr10-36792556-36793647	3.30093e-91	2.28749	0.76	0.263	8.65171e-86	dhrs13a.2	protein_coding	gap
chr9-40007650-40008298	4.24656e-91	3.02459	0.596	0.12	1.11302e-85	ikzf2	protein_coding	gap
chr11-6458188-6458931	7.69342e-91	3.66108	0.491	0.059	2.01644e-85	gadd45ba	protein_coding	exon
chr8-20192313-20193174	1.32218e-90	2.96207	0.585	0.134	3.46543e-85	acsbg2	protein_coding	exon
chr1-25171218-25172301	1.95758e-90	3.70377	0.482	0.061	5.13081e-85	tmem154	protein_coding	gap
chr3-8178657-8179052	1.96173e-90	4.11036	0.42	0.033	5.14167e-85	CABZ01019904.1	protein_coding	gap
chr17-26867531-26868290	2.43292e-90	3.49049	0.528	0.07	6.37665e-85	si:dkey-221l4.10	protein_coding	exon
chr25-17367428-17368220	2.69418e-90	3.84014	0.507	0.046	7.06141e-85	cyp2x6	protein_coding	exon
chr15-3738295-3738607	2.96544e-90	3.648	0.485	0.06	7.77239e-85	lpar6a	protein_coding	exon
chr23-35848585-35849364	3.09141e-90	3.83795	0.466	0.048	8.10256e-85	rarga	protein_coding	gap
chr25-5330428-5331479	4.63349e-90	4.3024	0.423	0.034	1.21443e-84	CABZ01039859.1	protein_coding	exon
chr19-18745982-18746290	4.75599e-90	4.32545	0.391	0.029	1.24654e-84	spaca4l	protein_coding	gap
chr5-31200138-31201405	5.22056e-90	2.70718	0.65	0.18	1.3683e-84	atp2a3	protein_coding	gap
chr7-1471022-1471495	6.93827e-90	4.44599	0.407	0.027	1.81851e-84	lpcat4	protein_coding	exon
chr23-25143349-25143934	1.89295e-89	4.04239	0.429	0.034	4.96142e-84	fam3a	protein_coding	gap
chr6-56111432-56112087	2.09867e-89	4.03589	0.434	0.041	5.5006e-84	gcnt7	protein_coding	exon
chr8-49971952-49972356	2.44635e-89	4.68506	0.377	0.021	6.41185e-84	naa35	protein_coding	exon
chr14-26596525-26596947	2.67632e-89	3.69132	0.485	0.054	7.01462e-84	arap3	protein_coding	exon
chr25-9894573-9895314	2.73117e-89	3.14086	0.539	0.109	7.15837e-84	AL929493.1	processed_transcript	gap
chr6-25310154-25310945	2.97265e-89	3.96966	0.45	0.044	7.7913e-84	PKN2	protein_coding	exon
chr3-16902583-16903025	3.09916e-89	5.52259	0.332	0.009	8.12286e-84	BX470185.2	lincRNA	gap
chr13-36028088-36028886	3.3956e-89	3.44092	0.566	0.083	8.89982e-84	si:dkey-157l19.2	protein_coding	gap
chr20-26823073-26823825	4.73669e-89	3.7103	0.493	0.054	1.24148e-83	gmds	protein_coding	exon
chr8-23198938-23199750	5.3854e-89	3.98013	0.447	0.044	1.41151e-83	tpd52l2a	protein_coding	gap
chr18-2626627-2627590	6.05487e-89	3.99916	0.45	0.041	1.58697e-83	relt	protein_coding	gap
chr7-56705519-56705970	6.28424e-89	4.28103	0.404	0.03	1.64709e-83	nqo1	protein_coding	gap
chr14-37652320-37653293	6.8073e-89	2.95951	0.563	0.128	1.78419e-83	pcdh1b	protein_coding	gap
chr19-18459018-18460470	1.19101e-88	2.85551	0.604	0.149	3.12163e-83	p3h4	protein_coding	gap
chr2-2106993-2107572	1.56747e-88	4.03846	0.439	0.039	4.10832e-83	dspa	protein_coding	exon
chr14-46216277-46216972	2.27153e-88	2.68146	0.658	0.178	5.95366e-83	mgst2	protein_coding	exon
chr25-13614130-13615104	2.79697e-88	2.32364	0.736	0.252	7.33084e-83	fa2h	protein_coding	exon
chr8-20156997-20158600	2.97012e-88	1.7376	0.889	0.504	7.78466e-83	acsbg2	protein_coding	exon
chr1-53329587-53330040	3.07796e-88	3.76746	0.458	0.051	8.06731e-83	tbc1d9	protein_coding	gap
chr24-2455042-2455699	3.23798e-88	3.60713	0.501	0.061	8.48672e-83	rreb1a	protein_coding	exon
chr17-49475295-49475813	6.1655e-88	3.93417	0.429	0.041	1.61597e-82	fcf1	protein_coding	gap
chr17-26934212-26934845	6.64953e-88	4.16306	0.407	0.031	1.74283e-82	nipal3	protein_coding	gap
chr22-24351263-24351910	6.89377e-88	4.06761	0.442	0.035	1.80685e-82	ccdc50	protein_coding	gap
chr3-37195760-37196681	7.74391e-88	3.73941	0.461	0.057	2.02967e-82	fmnl1a	protein_coding	exon
chr22-25671241-25672316	9.5286e-88	4.01693	0.434	0.039	2.49744e-82	si:ch211-250e5.2	protein_coding	exon
chr17-12997294-12998093	1.10243e-87	2.88325	0.585	0.128	2.88946e-82	prorp	protein_coding	gap
chr6-49411601-49412034	1.16055e-87	4.63339	0.375	0.023	3.0418e-82	kcna2a	protein_coding	exon
chr23-26449102-26449964	3.73852e-87	4.07635	0.426	0.041	9.79863e-82	MAGI3	protein_coding	gap
chr22-16704041-16705272	3.9506e-87	3.22012	0.577	0.085	1.03545e-81	patj	protein_coding	gap
chr17-26974476-26975123	1.10307e-86	4.10364	0.412	0.036	2.89114e-81	grhl3	protein_coding	gap
chr20-20399077-20399689	1.46576e-86	3.81139	0.447	0.051	3.84175e-81	prkchb	protein_coding	gap
chr11-6474974-6475514	3.57961e-86	3.9589	0.431	0.044	9.38212e-81	CU062501.2	lincRNA	gap
chr11-30634084-30634425	4.44236e-86	4.53101	0.367	0.02	1.16434e-80	zgc:153665	protein_coding	exon
chr7-68937609-68938325	6.53548e-86	2.67943	0.671	0.163	1.71294e-80	CABZ01057496.1	lincRNA	gap
chr7-26544193-26544984	8.35841e-86	3.27444	0.539	0.081	2.19073e-80	tnk1	protein_coding	exon
chr2-3545730-3546336	1.59097e-85	3.31747	0.501	0.072	4.16992e-80	gpt2l	protein_coding	gap
chr22-11759726-11760463	1.63574e-85	4.13656	0.402	0.04	4.28726e-80	krt97	protein_coding	exon
chr11-18895572-18895936	1.90161e-85	4.56141	0.377	0.022	4.9841e-80	magi1b	protein_coding	gap
chr15-38260554-38261188	3.8613e-85	4.00842	0.423	0.037	1.01204e-79	stim1a	protein_coding	gap
chr8-19283932-19284335	8.25269e-85	3.96706	0.42	0.041	2.16302e-79	rgl1	protein_coding	utr
chr9-13771915-13772917	9.96241e-85	3.18907	0.544	0.096	2.61114e-79	abi2a	protein_coding	gap
chr2-24366011-24366749	1.06374e-84	3.47657	0.458	0.074	2.78804e-79	plvapa	protein_coding	exon
chr10-20479342-20480605	1.15366e-84	2.53073	0.677	0.212	3.02373e-79	tacc1	protein_coding	gap
chr4-18264430-18265435	1.23084e-84	3.38347	0.507	0.073	3.22601e-79	uhrf1bp1l	protein_coding	gap
chr5-50952986-50954141	1.59028e-84	3.72904	0.461	0.055	4.16812e-79	cert1a	protein_coding	exon
chr1-8649339-8650505	3.16544e-84	2.18644	0.701	0.29	8.29659e-79	actb1	protein_coding	exon
chr8-11712897-11713777	4.52765e-84	3.84483	0.447	0.046	1.18669e-78	atp2a2a	protein_coding	gap
chr8-1156714-1157760	4.67608e-84	2.81185	0.674	0.16	1.2256e-78	avp	protein_coding	exon
chr8-26354926-26355914	5.91586e-84	2.97163	0.553	0.115	1.55054e-78	prkar2aa	protein_coding	gap
chr8-47182557-47183829	1.23832e-83	3.42246	0.504	0.074	3.24561e-78	ppih	protein_coding	gap
chr17-37316632-37318999	1.94558e-83	2.74643	0.623	0.172	5.09936e-78	elmsan1b	protein_coding	cds
chr24-38697010-38698466	2.58546e-83	3.24503	0.547	0.096	6.77648e-78	eps8l1b	protein_coding	exon
chr12-17135323-17135956	2.61569e-83	3.67765	0.445	0.053	6.85569e-78	stambpl1	protein_coding	exon
chr18-38784753-38785434	3.3749e-83	3.29942	0.493	0.079	8.84557e-78	fam214a	protein_coding	gap
chr23-10343022-10343258	4.03527e-83	4.52622	0.369	0.021	1.05764e-77	krt18a.1	protein_coding	exon
chr6-54437244-54437925	4.07684e-83	3.51634	0.474	0.06	1.06854e-77	sys1	protein_coding	exon
chr22-17677456-17678175	4.24101e-83	3.40023	0.488	0.063	1.11156e-77	tjp3	protein_coding	gap
chr7-56676829-56677239	5.38854e-83	4.38019	0.372	0.026	1.41233e-77	zgc:194679	protein_coding	exon
chr17-26965003-26965539	5.78045e-83	2.47706	0.642	0.181	1.51505e-77	grhl3	protein_coding	exon
chr20-6536152-6536985	6.88783e-83	4.29336	0.388	0.03	1.80529e-77	si:ch211-191a24.4	protein_coding	gap
chr7-30721536-30722201	8.04366e-83	3.63599	0.458	0.057	2.10823e-77	myo1ea	protein_coding	gap
chr10-17079574-17080030	8.37017e-83	3.85738	0.412	0.046	2.19381e-77	fam166b	protein_coding	gap
chr4-2488904-2489870	8.96897e-83	4.03654	0.402	0.039	2.35076e-77	zdhhc17	protein_coding	gap
chr25-30205535-30206316	9.30273e-83	3.77621	0.431	0.046	2.43824e-77	hsd17b12a	protein_coding	gap
chr25-30211861-30213035	1.40709e-82	3.53265	0.477	0.065	3.68796e-77	hsd17b12a	protein_coding	gap
chr25-22184545-22185372	1.42439e-82	4.58378	0.364	0.02	3.73331e-77	pkp3a	protein_coding	gap
chr13-45647705-45648526	1.47333e-82	3.41684	0.493	0.066	3.86157e-77	ldlrap1b	protein_coding	exon
chr19-8967822-8969088	1.81631e-82	1.88703	0.817	0.438	4.76053e-77	crabp2b	protein_coding	exon
chr1-52430072-52430589	2.03202e-82	4.21904	0.399	0.031	5.32592e-77	zgc:194101	protein_coding	cds
chr24-21151115-21151564	2.20728e-82	3.60969	0.461	0.061	5.78525e-77	gramd1c	protein_coding	exon
chr6-30433321-30434366	2.8168e-82	2.57047	0.628	0.169	7.3828e-77	shroom2a	protein_coding	exon
chr22-10167619-10168349	3.58475e-82	3.99429	0.42	0.037	9.39559e-77	pxk	protein_coding	gap
chr23-10182073-10182647	4.1739e-82	3.46353	0.461	0.069	1.09398e-76	krt5	protein_coding	exon
chr23-45396170-45396824	4.4885e-82	3.64799	0.447	0.052	1.17643e-76	sgms2b	protein_coding	gap
chr2-20346466-20347386	4.63853e-82	4.00821	0.407	0.038	1.21575e-76	plppr4a	protein_coding	gap
chr4-8668393-8669042	5.06133e-82	3.10399	0.52	0.091	1.32657e-76	adipor2	protein_coding	exon
chr11-30631975-30632879	9.15045e-82	3.67872	0.472	0.054	2.39832e-76	zgc:153665	protein_coding	gap
chr20-23460035-23460549	9.72245e-82	4.03199	0.41	0.035	2.54824e-76	slain2	protein_coding	gap
chr24-25484858-25485871	1.20039e-81	3.91098	0.429	0.045	3.1462e-76	smpx	protein_coding	gap
chr1-53332041-53332570	1.58922e-81	3.94435	0.407	0.036	4.16533e-76	tbc1d9	protein_coding	gap
chr19-32500700-32501275	1.59434e-81	2.96528	0.553	0.109	4.17876e-76	fuca1.1	protein_coding	exon
chr21-11747008-11747416	1.80598e-81	3.67033	0.445	0.049	4.73345e-76	ell2	protein_coding	exon
chr17-51888312-51888725	2.21078e-81	4.15048	0.385	0.032	5.79443e-76	numb	protein_coding	gap
chr2-10465263-10465823	3.32407e-81	3.92053	0.41	0.04	8.71234e-76	ccdc18	protein_coding	exon
chr20-8105341-8105705	5.58812e-81	4.05743	0.388	0.03	1.46464e-75	si:ch211-232i5.1	protein_coding	exon
chr23-10345292-10345536	5.94039e-81	3.38732	0.472	0.062	1.55697e-75	krt18a.1	protein_coding	exon
chr19-338801-339217	7.75465e-81	4.0196	0.426	0.037	2.03248e-75	golph3l	protein_coding	gap
chr17-384377-384768	1.48477e-80	3.51777	0.474	0.065	3.89156e-75	BX511111.2	lincRNA	exon
chr3-32416563-32418106	1.55256e-80	2.13361	0.736	0.277	4.06925e-75	prrg2	protein_coding	exon
chr25-34956982-34957796	1.69133e-80	3.66534	0.442	0.049	4.43296e-75	cdk10	protein_coding	gap
chr15-34698376-34698988	1.69498e-80	3.58335	0.453	0.056	4.44253e-75	tnfb	protein_coding	exon
chr6-39204184-39204845	1.69894e-80	4.33853	0.364	0.023	4.45291e-75	os9	protein_coding	gap
chr21-13666704-13668010	4.10721e-80	3.03081	0.555	0.108	1.0765e-74	clic3	protein_coding	gap
chr10-36789823-36790220	4.51245e-80	4.29071	0.377	0.026	1.18271e-74	dhrs13a.2	protein_coding	exon
chr10-20484475-20484858	5.06453e-80	3.79544	0.429	0.042	1.32741e-74	BX294119.1	rRNA	exon
chr12-290648-290990	7.55883e-80	2.23113	0.671	0.239	1.98116e-74	adprm	protein_coding	exon
chr22-36873197-36873677	9.85195e-80	3.61838	0.458	0.06	2.58219e-74	kng1	protein_coding	gap
chr13-23660562-23660934	1.2897e-79	4.46706	0.353	0.026	3.38028e-74	map3k21	protein_coding	gap
chr17-20499689-20500557	1.69323e-79	1.99438	0.801	0.348	4.43794e-74	neurl1ab	protein_coding	exon
chr5-66421816-66423360	1.73656e-79	3.08921	0.558	0.11	4.5515e-74	hip1rb	protein_coding	gap
chr17-22600071-22600975	1.95022e-79	2.79694	0.59	0.139	5.11151e-74	birc6	protein_coding	gap
chr7-5120011-5120569	2.98485e-79	2.95208	0.544	0.109	7.82326e-74	ltb4r2a	protein_coding	gap
chr4-4232270-4233091	3.60469e-79	3.03674	0.526	0.1	9.44785e-74	smkr1	protein_coding	cds
chr8-32761043-32761884	3.97256e-79	4.4127	0.372	0.031	1.04121e-73	hmcn2	protein_coding	gap
chr19-5769181-5769927	4.65344e-79	2.64406	0.601	0.147	1.21966e-73	si:ch211-264f5.6	protein_coding	exon
chr24-39764887-39765853	4.66127e-79	3.11778	0.515	0.097	1.22171e-73	GFOD1	protein_coding	gap
chr8-6577238-6577661	5.02809e-79	4.30198	0.361	0.026	1.31786e-73	vsig8b	protein_coding	gap
chr11-18909111-18909755	5.40048e-79	4.04871	0.377	0.035	1.41546e-73	magi1b	protein_coding	gap
chr1-5982309-5983253	5.5312e-79	3.12397	0.501	0.096	1.44972e-73	pard3ba	protein_coding	exon
chr8-6734874-6735826	5.58147e-79	2.35452	0.698	0.267	1.4629e-73	dock5	protein_coding	gap
chr9-5284891-5285691	6.42612e-79	3.64881	0.426	0.045	1.68428e-73	ACVR1C	protein_coding	gap
chr23-44601044-44601816	7.32183e-79	3.24477	0.515	0.099	1.91904e-73	pfn1	protein_coding	exon
chr3-22380024-22381262	1.27901e-78	2.65604	0.62	0.164	3.35227e-73	ifnphi3	protein_coding	gap
chr9-56255847-56257692	1.37462e-78	3.08834	0.609	0.145	3.60287e-73	lcp1	protein_coding	gap
chr11-789123-789716	1.37917e-78	3.58242	0.453	0.058	3.61478e-73	tamm41	protein_coding	gap
chr17-30896397-30896741	1.38701e-78	3.65917	0.42	0.047	3.63534e-73	degs2	protein_coding	gap
chr17-23472703-23473202	2.00137e-78	4.46273	0.345	0.023	5.24556e-73	kif20ba	protein_coding	exon
chr19-32505316-32506211	2.03378e-78	3.15067	0.507	0.087	5.33053e-73	zbtb8b	protein_coding	exon
chr20-20399865-20400276	3.97049e-78	4.15273	0.385	0.031	1.04066e-72	prkchb	protein_coding	gap
chr18-45705290-45705705	4.18907e-78	2.84636	0.544	0.11	1.09795e-72	depdc7a	protein_coding	exon
chr22-24673046-24673738	4.40706e-78	3.70401	0.434	0.048	1.15509e-72	si:rp71-23d18.8	protein_coding	exon
chr4-8679709-8680548	4.93163e-78	3.35058	0.485	0.073	1.29257e-72	adipor2	protein_coding	gap
chr5-44706738-44707347	6.38534e-78	3.80837	0.404	0.04	1.67359e-72	dapk1	protein_coding	exon
chr2-36939724-36940808	6.6058e-78	2.04927	0.76	0.331	1.73137e-72	gadd45bb	protein_coding	exon
chr15-17346571-17347111	7.3486e-78	4.55638	0.337	0.022	1.92606e-72	vmp1	protein_coding	gap
chr7-53094386-53095459	8.3592e-78	3.71648	0.415	0.051	2.19094e-72	cdh1	protein_coding	gap
chr17-26758897-26759206	8.40261e-78	2.95348	0.523	0.1	2.20232e-72	larp1b	protein_coding	gap
chr3-29976830-29977902	9.10318e-78	2.17976	0.728	0.266	2.38593e-72	hsd17b14	protein_coding	exon
chr24-18618134-18619332	9.82368e-78	3.57893	0.437	0.063	2.57478e-72	relch	protein_coding	gap
chr21-22543103-22544225	1.01721e-77	2.51735	0.671	0.179	2.6661e-72	myo5b	protein_coding	gap
chr24-138724-139911	1.25867e-77	2.41392	0.706	0.239	3.29896e-72	tgfbr1b	protein_coding	gap
chr17-23181612-23182975	1.3252e-77	2.37901	0.687	0.234	3.47333e-72	rasgrp3	protein_coding	gap
chr2-21050950-21052040	1.32859e-77	2.87226	0.555	0.115	3.48221e-72	rreb1b	protein_coding	gap
chr5-37935245-37936463	1.41914e-77	1.83249	0.801	0.424	3.71956e-72	scn4bb	protein_coding	exon
chr13-8840542-8841003	1.60225e-77	2.38972	0.682	0.205	4.19947e-72	epcam	protein_coding	exon
chr21-16315708-16316684	1.67675e-77	3.19195	0.499	0.088	4.39475e-72	unc5da	protein_coding	gap
chr3-22376342-22376836	1.84175e-77	3.61279	0.407	0.052	4.82721e-72	ifnphi3	protein_coding	gap
chr13-7195936-7196798	2.12565e-77	3.81091	0.41	0.046	5.5713e-72	ninl	protein_coding	exon
chr7-65087938-65088515	2.16621e-77	3.50947	0.458	0.058	5.67761e-72	dennd5a	protein_coding	gap
chr8-16424949-16425787	2.38994e-77	3.3785	0.45	0.068	6.26402e-72	rnf11b	protein_coding	exon
chr14-41321142-41321460	3.26297e-77	4.54661	0.356	0.02	8.55221e-72	xkrx	protein_coding	gap
chr15-28614947-28615856	4.36967e-77	3.28191	0.488	0.08	1.14529e-71	slc6a4a	protein_coding	gap
chr14-35372720-35373056	4.4335e-77	4.35519	0.35	0.025	1.16202e-71	clint1a	protein_coding	gap
chr14-7198021-7199415	5.12088e-77	2.91399	0.544	0.118	1.34218e-71	stox2b	protein_coding	gap
chr20-52490389-52490771	5.69157e-77	3.35244	0.485	0.07	1.49175e-71	GFUS	protein_coding	exon
chr1-54645892-54646488	7.35734e-77	3.30986	0.464	0.065	1.92835e-71	si:ch211-202h22.8	protein_coding	gap
chr11-5684049-5684462	7.60249e-77	3.04047	0.491	0.1	1.99261e-71	arid3a	protein_coding	gap
chr14-16481059-16481384	8.14352e-77	4.06435	0.372	0.033	2.13441e-71	mgat4b	protein_coding	exon
chr13-1154838-1155945	1.0382e-76	2.04615	0.755	0.328	2.7211e-71	BX323887.1	protein_coding	gap
chr7-35401607-35401994	1.08683e-76	3.85812	0.38	0.036	2.84858e-71	lpcat2	protein_coding	gap
chr19-31926718-31927542	1.10909e-76	4.14478	0.383	0.03	2.90692e-71	tpd52	protein_coding	gap
chr19-5357926-5358724	1.11278e-76	3.58071	0.418	0.052	2.91659e-71	cyt1l	protein_coding	exon
chr23-10172316-10172532	1.12498e-76	4.37599	0.353	0.023	2.94856e-71	krt5	protein_coding	exon
chr9-45471131-45472084	1.29995e-76	3.09582	0.493	0.1	3.40715e-71	adarb1b	protein_coding	gap
chr1-19402133-19403426	1.59232e-76	3.21883	0.501	0.091	4.17345e-71	rbm47	protein_coding	exon
chr6-36552452-36553080	2.23392e-76	1.84661	0.782	0.399	5.85508e-71	her6	protein_coding	exon
chr17-28107072-28107636	2.82501e-76	2.84212	0.547	0.109	7.40433e-71	tmem30b	protein_coding	exon
chr23-31632984-31633983	2.88811e-76	2.17471	0.714	0.276	7.56971e-71	slc2a12	protein_coding	gap
chr10-2932618-2933007	3.97316e-76	4.44813	0.358	0.022	1.04136e-70	oclna	protein_coding	gap
chr24-4146121-4146553	4.16602e-76	2.68679	0.553	0.142	1.09191e-70	klf6a	protein_coding	gap
chr7-32901351-32902000	4.27909e-76	2.05725	0.744	0.291	1.12155e-70	ano9b	protein_coding	exon
chr10-4923946-4925340	4.4088e-76	2.05647	0.739	0.313	1.15554e-70	slc46a2	protein_coding	exon
chr19-5369049-5370502	5.96356e-76	3.54645	0.445	0.066	1.56304e-70	krt17	protein_coding	gap
chr14-8469762-8470488	9.45274e-76	2.95767	0.528	0.102	2.47755e-70	tmco6	protein_coding	gap
chr16-26648038-26648773	1.14639e-75	2.92351	0.52	0.107	3.00468e-70	esrp1	protein_coding	gap
chr20-26818361-26819133	1.16717e-75	3.57708	0.439	0.051	3.05914e-70	gmds	protein_coding	gap
chr1-25183206-25183788	1.27554e-75	4.33677	0.364	0.024	3.34318e-70	mnd1	protein_coding	exon
chr11-5413187-5413881	1.7975e-75	2.92938	0.542	0.124	4.71124e-70	ptprga	protein_coding	gap
chr16-10950591-10951607	1.79819e-75	2.44942	0.617	0.191	4.71303e-70	pou2f2a	protein_coding	gap
chr15-28376134-28377285	1.93719e-75	2.64897	0.582	0.155	5.07735e-70	slc43a2a	protein_coding	exon
chr15-2651888-2652849	2.01323e-75	3.26073	0.534	0.083	5.27665e-70	cldnf	protein_coding	cds
chr16-26651365-26651723	2.82235e-75	3.45817	0.423	0.059	7.39736e-70	esrp1	protein_coding	exon
chr3-12006035-12006972	4.53018e-75	3.15194	0.496	0.081	1.18736e-69	cfap70	protein_coding	gap
chr15-2633971-2634650	5.36877e-75	3.8354	0.396	0.038	1.40715e-69	cldnj	protein_coding	exon
chr10-22145444-22146079	5.75244e-75	3.13653	0.469	0.081	1.50771e-69	cldn7b	protein_coding	exon
chr20-35011349-35012852	5.85359e-75	1.91667	0.776	0.374	1.53422e-69	cnstb	protein_coding	gap
chr25-24116811-24117666	5.99693e-75	3.85786	0.404	0.042	1.57179e-69	si:dkeyp-19e1.3	protein_coding	exon
chr3-22377069-22377382	8.51122e-75	3.38782	0.45	0.061	2.23078e-69	arhgap27l	protein_coding	exon
chr23-24081082-24081649	1.05484e-74	3.86446	0.375	0.033	2.76473e-69	ttll10	protein_coding	exon
chr7-72265579-72266603	1.10487e-74	3.2137	0.458	0.083	2.89584e-69	CU463038.2	protein_coding	exon
chr7-19835195-19836305	1.15825e-74	1.95841	0.76	0.353	3.03576e-69	ovol1a	protein_coding	exon
chr1-8140117-8141760	1.3274e-74	1.61457	0.903	0.56	3.47909e-69	FAM83G	protein_coding	exon
chr6-9427127-9427641	1.49878e-74	3.83691	0.396	0.042	3.9283e-69	kalrnb	protein_coding	gap
chr11-8168471-8168854	2.66864e-74	4.07563	0.369	0.035	6.99448e-69	uox	protein_coding	exon
chr21-21283347-21283764	2.75027e-74	3.66146	0.407	0.045	7.20842e-69	itpkca	protein_coding	gap
chr20-34125283-34125669	3.10343e-74	3.73093	0.394	0.044	8.13405e-69	ptgs2b	protein_coding	gap
chr1-53332997-53333417	3.2875e-74	3.97169	0.369	0.035	8.6165e-69	tbc1d9	protein_coding	gap
chr4-5343295-5343795	3.41757e-74	3.43023	0.45	0.054	8.95742e-69	zgc:113263	protein_coding	exon
chr13-43173103-43173928	6.29284e-74	3.60079	0.434	0.056	1.64935e-68	cdh23	protein_coding	exon
chr11-3856067-3856470	7.03111e-74	2.90398	0.518	0.109	1.84285e-68	gata2a	protein_coding	gap
chr10-7417676-7418838	1.06392e-73	2.88256	0.555	0.126	2.78852e-68	nrg1	protein_coding	gap
chr13-1160821-1161317	1.3906e-73	3.65616	0.407	0.046	3.64475e-68	BX323887.1	protein_coding	gap
chr22-25589472-25590656	1.68827e-73	3.04829	0.496	0.098	4.42493e-68	aars2	protein_coding	gap
chr23-17085113-17085827	1.7028e-73	3.37472	0.434	0.065	4.46302e-68	dnmt3bb.1	protein_coding	gap
chr17-11853305-11854069	1.70389e-73	3.55544	0.426	0.049	4.46587e-68	BX276117.1	protein_coding	gap
chr3-18023142-18023898	1.90955e-73	3.66437	0.415	0.05	5.00492e-68	si:ch73-141c7.1	protein_coding	exon
chr1-25184059-25184419	2.62828e-73	4.33132	0.34	0.023	6.88869e-68	mnd1	protein_coding	gap
chr5-28272685-28273256	2.83553e-73	3.29005	0.469	0.063	7.43191e-68	vamp8	protein_coding	gap
chr1-53905472-53905965	2.86679e-73	3.72404	0.402	0.039	7.51384e-68	capn9	protein_coding	gap
chr3-21209951-21210921	2.94653e-73	3.6068	0.423	0.044	7.72284e-68	zgc:112038	protein_coding	gap
chr17-388778-389788	3.18048e-73	2.81292	0.574	0.137	8.336e-68	si:rp71-62i8.1	protein_coding	utr
chr19-22495524-22495804	4.02039e-73	4.32189	0.329	0.022	1.05374e-67	pleca	protein_coding	gap
chr6-49935257-49936482	4.05397e-73	3.2691	0.488	0.083	1.06254e-67	ahcy	protein_coding	gap
chr9-40014308-40014970	4.47066e-73	2.66288	0.563	0.134	1.17176e-67	ikzf2	protein_coding	gap
chr19-24264158-24264961	5.71496e-73	3.34893	0.461	0.065	1.49789e-67	s100v2	protein_coding	gap
chr23-2101483-2102695	5.76002e-73	2.89693	0.574	0.139	1.5097e-67	ndnf	protein_coding	exon
chr8-6593722-6594670	6.32253e-73	3.96035	0.372	0.04	1.65713e-67	vsig8b	protein_coding	gap
chr17-44182350-44183347	6.88261e-73	3.03468	0.539	0.105	1.80393e-67	tmem260	protein_coding	exon
chr23-44595718-44596058	9.35719e-73	3.39109	0.439	0.058	2.45251e-67	pfn1	protein_coding	gap
chr24-20401406-20401818	1.00408e-72	4.16699	0.345	0.027	2.63167e-67	plcd1a	protein_coding	gap
chr7-69178962-69179709	1.01784e-72	3.12837	0.474	0.082	2.66774e-67	usp10	protein_coding	gap
chr8-53057408-53058539	1.09705e-72	3.7054	0.396	0.045	2.87535e-67	nadka	protein_coding	gap
chr21-25788317-25789679	1.12101e-72	3.2339	0.499	0.076	2.93815e-67	zgc:136892	protein_coding	exon
chr24-20405919-20406320	1.55857e-72	4.28564	0.35	0.025	4.085e-67	plcd1a	protein_coding	gap
chr5-24701205-24701787	1.59504e-72	2.594	0.55	0.157	4.1806e-67	OSBP2	protein_coding	gap
chr10-17370395-17370850	2.05506e-72	3.43608	0.431	0.055	5.3863e-67	sppl3	protein_coding	gap
chr14-8479271-8480093	2.24418e-72	3.68225	0.394	0.048	5.88196e-67	dnajc4	protein_coding	exon
chr11-6455273-6455650	2.94907e-72	2.70271	0.544	0.126	7.72948e-67	gadd45ba	protein_coding	exon
chr23-13746066-13746657	2.99518e-72	2.86211	0.566	0.118	7.85034e-67	zbtb46	protein_coding	gap
chr15-23740542-23741396	4.84388e-72	3.39722	0.458	0.064	1.26958e-66	sae1	protein_coding	exon
chr13-4918200-4918901	7.51021e-72	3.27434	0.464	0.066	1.96842e-66	micu1	protein_coding	gap
chr3-53346612-53347132	8.10365e-72	4.14867	0.358	0.029	2.12396e-66	xab2	protein_coding	exon
chr1-53903172-53904364	8.11673e-72	2.58793	0.601	0.152	2.12739e-66	capn9	protein_coding	gap
chr13-1158434-1158844	8.2622e-72	3.88985	0.38	0.033	2.16551e-66	BX323887.1	protein_coding	gap
chr1-26620595-26621525	8.60373e-72	2.25625	0.704	0.247	2.25503e-66	coro2a	protein_coding	gap
chr20-9667367-9668478	1.03414e-71	2.56722	0.582	0.14	2.71047e-66	nid2b	protein_coding	gap
chr21-9551159-9551766	1.10904e-71	3.5262	0.423	0.056	2.90678e-66	ptpn13	protein_coding	gap
chr8-32763192-32763753	1.45291e-71	4.60551	0.321	0.018	3.80807e-66	hmcn2	protein_coding	exon
chr25-22171214-22171818	1.56611e-71	3.02395	0.496	0.09	4.10475e-66	pkp3a	protein_coding	gap
chr15-26767486-26768198	1.58494e-71	4.14497	0.358	0.027	4.1541e-66	pitpnm3	protein_coding	gap
chr18-45733517-45735471	1.99841e-71	2.38842	0.647	0.197	5.23781e-66	cstf3	protein_coding	exon
chr19-31789177-31789812	2.32166e-71	2.55039	0.585	0.145	6.08504e-66	stmn2b	protein_coding	exon
chr17-22545154-22545950	2.85978e-71	3.87599	0.394	0.04	7.49546e-66	si:ch211-125o16.4	protein_coding	cds
chr3-48613367-48614341	3.09036e-71	2.30262	0.633	0.211	8.0998e-66	ndel1b	protein_coding	exon
chr14-12074628-12075065	3.87889e-71	3.59278	0.402	0.048	1.01665e-65	prps1b	protein_coding	exon
chr16-46696811-46697389	4.02392e-71	3.8303	0.364	0.038	1.05466e-65	rab25b	protein_coding	gap
chr23-33637066-33637405	4.33307e-71	4.2865	0.348	0.027	1.13569e-65	csrnp2	protein_coding	gap
chr20-23450815-23451746	4.82955e-71	2.47069	0.596	0.191	1.26582e-65	slain2	protein_coding	gap
chr10-22149662-22150581	4.91197e-71	2.67461	0.582	0.131	1.28742e-65	cldn7b	protein_coding	exon
chr13-34854842-34855137	4.98809e-71	4.3773	0.326	0.021	1.30737e-65	sptlc3	protein_coding	exon
chr4-9778014-9778604	5.35324e-71	3.91402	0.369	0.033	1.40308e-65	svopl	protein_coding	cds
chr19-12234136-12235442	5.82732e-71	1.84421	0.792	0.396	1.52734e-65	grhl2b	protein_coding	gap
chr6-34005988-34006744	7.33715e-71	3.32552	0.45	0.06	1.92306e-65	tie1	protein_coding	exon
chr15-42319833-42320270	7.73917e-71	3.5542	0.418	0.047	2.02843e-65	scaf4b	protein_coding	gap
chr8-24996974-24997404	9.25648e-71	4.12039	0.348	0.025	2.42611e-65	ahcyl1	protein_coding	gap
chr2-3547665-3548485	1.15006e-70	3.00332	0.499	0.089	3.01428e-65	gpt2l	protein_coding	gap
chr16-20296624-20297095	1.16344e-70	3.85104	0.391	0.032	3.04938e-65	fkbp14	protein_coding	exon
chr8-15119670-15120660	1.38991e-70	2.44143	0.631	0.174	3.64294e-65	bcar3	protein_coding	gap
chr3-36825266-36825763	1.90406e-70	4.57923	0.31	0.016	4.99052e-65	abcc6b.2	protein_coding	exon
chr21-43339163-43340277	1.93936e-70	3.75283	0.377	0.04	5.08303e-65	sept8a	protein_coding	gap
chr5-40021125-40021443	2.09933e-70	4.44309	0.318	0.019	5.50232e-65	cds1	protein_coding	gap
chr1-34630708-34631311	2.15715e-70	4.18504	0.353	0.028	5.65386e-65	pibf1	protein_coding	gap
chr5-30720742-30721342	2.444e-70	3.76014	0.388	0.046	6.40571e-65	BX276103.2	processed_transcript	exon
chr8-13502452-13502994	2.65141e-70	3.9326	0.358	0.03	6.94933e-65	fut9d	protein_coding	exon
chr16-26684725-26685010	2.78776e-70	3.48518	0.418	0.053	7.3067e-65	virma	protein_coding	gap
chr2-26290348-26291069	3.04712e-70	2.63185	0.55	0.145	7.98648e-65	ptbp1a	protein_coding	exon
chr10-10734934-10735668	3.51828e-70	3.57871	0.394	0.056	9.22138e-65	swi5	protein_coding	gap
chr23-15068097-15068681	4.13553e-70	3.40577	0.423	0.055	1.08392e-64	si:ch211-218g4.2	protein_coding	gap
chr13-8843507-8844921	5.00447e-70	1.72751	0.803	0.454	1.31167e-64	epcam	protein_coding	exon
chr23-2146029-2147517	5.09926e-70	3.29025	0.504	0.084	1.33651e-64	cpeb2	protein_coding	gap
chr16-51253228-51254841	5.27698e-70	2.46368	0.601	0.17	1.38309e-64	serpinb14	protein_coding	gap
chr13-35998501-35999031	6.47281e-70	3.6427	0.391	0.042	1.69652e-64	si:dkey-157l19.2	protein_coding	gap
chr20-29564091-29564757	8.88672e-70	2.69454	0.534	0.128	2.3292e-64	ywhaqa	protein_coding	exon
chr8-20248300-20248768	9.79216e-70	4.42561	0.31	0.02	2.56651e-64	myo1f	protein_coding	exon
chr13-35976384-35976634	1.10707e-69	4.65562	0.31	0.016	2.90163e-64	zgc:153911	protein_coding	gap
chr5-36654702-36655981	1.10751e-69	2.03474	0.728	0.303	2.90278e-64	BX005407.1	protein_coding	gap
chr5-19340819-19341729	1.44408e-69	2.88516	0.499	0.108	3.78491e-64	acacb	protein_coding	gap
chr25-30182467-30182883	1.55757e-69	4.745	0.299	0.014	4.08237e-64	CR376745.1	lincRNA	exon
chr21-40721677-40722249	1.59766e-69	3.41806	0.412	0.054	4.18745e-64	pomp	protein_coding	exon
chr13-36031562-36032180	1.64026e-69	3.27472	0.466	0.073	4.2991e-64	si:dkey-157l19.2	protein_coding	gap
chr4-20117453-20118362	1.77994e-69	2.56679	0.571	0.143	4.66521e-64	si:dkey-159a18.1	protein_coding	exon
chr9-41495271-41496174	1.95188e-69	3.59995	0.407	0.051	5.11586e-64	mfsd6b	protein_coding	gap
chr9-30812680-30813149	1.96594e-69	3.84464	0.388	0.043	5.1527e-64	klf5b	protein_coding	exon
chr15-42261574-42263009	2.09367e-69	2.65398	0.547	0.141	5.4875e-64	farsb	protein_coding	exon
chr2-37534967-37535669	2.2285e-69	3.64778	0.391	0.045	5.84089e-64	arhgef18a	protein_coding	gap
chr17-34896748-34897377	2.30741e-69	3.75588	0.361	0.046	6.0477e-64	kidins220a	protein_coding	exon
chr20-52515146-52516180	3.64729e-69	3.34729	0.434	0.067	9.5595e-64	GFUS	protein_coding	gap
chr11-43375059-43376622	3.65419e-69	2.2615	0.642	0.241	9.57759e-64	sult6b1	protein_coding	gap
chr5-40020199-40020794	4.15879e-69	2.86579	0.504	0.104	1.09001e-63	cds1	protein_coding	gap
chr15-601814-602590	4.228e-69	3.42496	0.41	0.06	1.10815e-63	alox5b.3	protein_coding	gap
chr8-11204123-11204713	4.85242e-69	3.12631	0.461	0.08	1.27182e-63	unc45b	protein_coding	utr
chr16-43372310-43373220	5.17511e-69	2.89048	0.526	0.105	1.35639e-63	rnf144b	protein_coding	exon
chr3-36635124-36635563	6.70678e-69	3.30257	0.404	0.057	1.75784e-63	pdxdc1	protein_coding	exon
chr13-2374729-2374998	8.62413e-69	5.00541	0.27	0.011	2.26037e-63	gclc	protein_coding	gap
chr20-23447823-23448250	9.14453e-69	3.21054	0.458	0.074	2.39677e-63	slain2	protein_coding	exon
chr4-25780750-25781549	9.91601e-69	2.86736	0.509	0.101	2.59898e-63	tmcc3	protein_coding	gap
chr18-35866805-35867850	1.0731e-68	2.70325	0.58	0.134	2.81259e-63	ppp1r13l	protein_coding	gap
chr16-9829658-9830724	1.16257e-68	2.34997	0.639	0.212	3.04708e-63	grhl2a	protein_coding	gap
chr4-4251653-4252007	1.40213e-68	3.3829	0.415	0.056	3.67497e-63	cd9b	protein_coding	gap
chr8-4510818-4511298	2.11218e-68	3.97628	0.358	0.03	5.53599e-63	si:ch211-166a6.5	protein_coding	exon
chr15-42822009-42823355	2.9e-68	2.99935	0.52	0.115	7.60087e-63	slc8a2b	protein_coding	gap
chr7-38351514-38351994	3.60064e-68	3.11001	0.466	0.084	9.43723e-63	rhpn2	protein_coding	gap
chr7-53103884-53105232	4.12092e-68	2.82389	0.531	0.115	1.08009e-62	cdh1	protein_coding	gap
chr13-18693344-18693754	4.35083e-68	2.90138	0.485	0.095	1.14035e-62	sfxn3	protein_coding	gap
chr1-25186512-25187004	4.9877e-68	4.14812	0.337	0.025	1.30727e-62	mnd1	protein_coding	gap
chr6-19658034-19659046	5.95017e-68	3.83467	0.385	0.04	1.55953e-62	usp43a	protein_coding	gap
chr14-46221522-46222385	6.05307e-68	3.00878	0.477	0.098	1.5865e-62	si:ch211-113d11.5	protein_coding	utr
chr9-33413332-33414134	6.56461e-68	3.41835	0.407	0.056	1.72058e-62	caska	protein_coding	gap
chr2-36941312-36941876	7.40855e-68	3.36208	0.485	0.066	1.94177e-62	gadd45bb	protein_coding	exon
chr2-31681305-31681884	9.05829e-68	3.67941	0.396	0.041	2.37417e-62	e2f5	protein_coding	gap
chr19-7557364-7558075	9.29313e-68	2.71715	0.547	0.125	2.43572e-62	pbxip1a	protein_coding	exon
chr14-33086803-33087583	1.53109e-67	3.55203	0.388	0.048	4.01298e-62	dlg3	protein_coding	gap
chr3-48303664-48304243	1.55738e-67	3.37933	0.415	0.065	4.08187e-62	tbcd	protein_coding	gap
chr4-77949678-77950712	1.61681e-67	2.75978	0.563	0.141	4.23765e-62	pacsin2	protein_coding	gap
chr16-9675158-9675592	1.83187e-67	4.12647	0.353	0.026	4.80132e-62	mal2	protein_coding	exon
chr1-40271434-40271831	1.93052e-67	3.15513	0.453	0.064	5.05988e-62	TXN	protein_coding	exon
chr19-5364162-5364846	1.95188e-67	3.84455	0.372	0.044	5.11587e-62	cyt1	protein_coding	exon
chr5-26212468-26212889	2.07709e-67	2.45836	0.566	0.157	5.44402e-62	oclnb	protein_coding	exon
chr16-9833673-9834025	2.51392e-67	4.27959	0.321	0.021	6.58896e-62	ncalda	protein_coding	utr
chr14-12012622-12013658	2.78903e-67	2.88104	0.52	0.105	7.31002e-62	znf711	protein_coding	gap
chr22-17686780-17687137	3.02201e-67	3.99881	0.361	0.03	7.92065e-62	tjp3	protein_coding	gap
chr4-1751601-1752963	3.70123e-67	2.37678	0.625	0.196	9.7009e-62	tm7sf3	protein_coding	gap
chr1-59399250-59399898	4.51466e-67	3.55714	0.402	0.05	1.18329e-61	CABZ01052570.1	lincRNA	gap
chr18-31065089-31065695	5.39556e-67	3.33729	0.412	0.062	1.41417e-61	mvda	protein_coding	gap
chr18-6802855-6803747	6.51605e-67	3.35244	0.45	0.065	1.70785e-61	si:dkey-266m15.5	protein_coding	exon
chr1-24466292-24466704	8.68308e-67	4.02258	0.388	0.034	2.27583e-61	fam160a1a	protein_coding	exon
chr3-45797065-45797718	9.1022e-67	2.98351	0.485	0.082	2.38568e-61	unkl	protein_coding	gap
chr6-9420820-9421517	9.80583e-67	3.39134	0.477	0.064	2.5701e-61	kalrnb	protein_coding	exon
chr21-45677649-45678294	1.005e-66	3.86484	0.35	0.031	2.6341e-61	sar1b	protein_coding	gap
chr9-28128273-28129719	1.02203e-66	2.2724	0.633	0.226	2.67874e-61	idh1	protein_coding	utr
chr8-25674203-25675886	1.33336e-66	2.41254	0.633	0.195	3.49473e-61	sema3ga	protein_coding	gap
chr10-22539376-22539657	1.43624e-66	3.4629	0.407	0.049	3.76437e-61	efnb3a	protein_coding	gap
chr20-29645218-29645801	1.9552e-66	4.05465	0.348	0.028	5.12457e-61	asap2b	protein_coding	gap
chr13-9612213-9613291	2.21561e-66	2.20673	0.647	0.224	5.80709e-61	slf2	protein_coding	gap
chr2-27900401-27900842	2.77094e-66	3.60961	0.394	0.043	7.2626e-61	zgc:163121	protein_coding	exon
chr20-26908842-26909673	4.40867e-66	2.5089	0.569	0.154	1.15551e-60	rwdd2b	protein_coding	gap
chr21-3696702-3697001	8.53652e-66	4.40598	0.305	0.018	2.23741e-60	atp8b1	protein_coding	gap
chr25-13597874-13598415	9.23699e-66	3.58522	0.38	0.046	2.42101e-60	fa2h	protein_coding	gap
chr19-42946400-42947283	1.09736e-65	3.52758	0.399	0.046	2.87616e-60	dclk3	protein_coding	exon
chr13-32441300-32441801	1.1231e-65	3.89247	0.353	0.036	2.94365e-60	nt5c1ba	protein_coding	exon
chr9-30262782-30263457	1.37049e-65	3.66492	0.372	0.048	3.59205e-60	mid1ip1a	protein_coding	utr
chr7-19840574-19841296	1.95659e-65	2.82265	0.539	0.122	5.1282e-60	ovol1a	protein_coding	gap
chr1-23862-24152	1.98481e-65	3.26245	0.445	0.07	5.20216e-60	nfkbiz	protein_coding	exon
chr8-3308202-3309075	2.07469e-65	4.00696	0.353	0.033	5.43773e-60	fut9b	protein_coding	cds
chr3-31409836-31410400	2.11046e-65	3.37083	0.418	0.056	5.53149e-60	c1ql3b	protein_coding	gap
chr2-36905675-36906497	2.38756e-65	4.08905	0.332	0.032	6.25776e-60	rabgap1l2	protein_coding	exon
chr12-34476495-34477363	2.40638e-65	3.49044	0.41	0.051	6.3071e-60	CR932362.1	lincRNA	exon
chr12-5960849-5962000	2.69544e-65	2.96916	0.48	0.089	7.06472e-60	BX294177.1	lincRNA	gap
chr14-41308435-41308946	3.77232e-65	3.1241	0.458	0.072	9.88721e-60	arl13a	protein_coding	exon
chr17-8992673-8993352	3.90809e-65	2.84472	0.472	0.102	1.02431e-59	akap6	protein_coding	gap
chr6-9423742-9424010	4.82546e-65	3.69503	0.361	0.039	1.26475e-59	kalrnb	protein_coding	gap
[truncated: 17,929 more rows]

## Sheet: YSL_marker_peaks
peaks	p_val	avg_log2FC	pct.1	pct.2	p_val_adj	gene_name	gene_biotype	type
[truncated: 29,862 more rows]
